# Supplementary material for: Progression of the faecal microbiome in preweaning dairy calves that develop cryptosporidiosis
Source: Anim Microbiome. 2025 Jan 6;7:3. doi: 10.1186/s42523-024-00352-1 (PMC11706078; doi:10.1186/s42523-024-00352-1)
Supplement: Supplementary file 1 — Additional file 1: Supplementary Figures [file 42523_2024_352_MOESM1_ESM.txt]

Sample_ID_Maaslin2	Sample_ID	Sample_Group	Study_ID	Disease_Status	Day_of_Sampling	Farm	Diatrim	Synulox	Draaxin	Halocur	Disease_Timepoint	Body_Condition_Score	Body_Weight	DLWG_kg	Total_WI_Score	Lung_Score
Sample_1	1	Week 1	Calf_49	Cryptosporidium_Positive	4	Farm 1	N	N	N	Y	Week 1 Cryptosporidium_Positive	2.75			1
Sample_2	2	Week 1	Calf_10	Control	4	Farm 3	N	N	N	Y	Week 1 Control	2.75	35.6		1
Sample_3	3	Week 1	Calf_30	Control	7	Farm 3	N	N	N	Y	Week 1 Control	2.25			1
Sample_4	4	Week 1	Calf_31	Control	7	Farm 2	N	N	N	N	Week 1 Control	3	44		0
Sample_5	5	Week 1	Calf_11	Control	4	Farm 2	N	N	N	N	Week 1 Control	2.75	40		1
Sample_6	6	Week 1	Calf_3	Control	2	Farm 2	N	Y	N	N	Week 1 Control	2.75	40		0
Sample_7	7	Week 1	Calf_40	Cryptosporidium_Positive	3	Farm 2	Y	N	N	N	Week 1 Cryptosporidium_Positive	2.75	28		0
Sample_8	8	Week 1	Calf_34	Cryptosporidium_Positive	1	Farm 2	Y	N	N	N	Week 1 Cryptosporidium_Positive	2.5	31		0
Sample_9	9	Week 1	Calf_35	Cryptosporidium_Positive	2	Farm 2	Y	N	N	N	Week 1 Cryptosporidium_Positive	2.75			0
Sample_10	10	Week 1	Calf_25	Control	6	Farm 2	Y	N	N	N	Week 1 Control	2.75	37		0
Sample_11	11	Week 1	Calf_50	Cryptosporidium_Positive	4	Farm 2	Y	N	N	N	Week 1 Cryptosporidium_Positive	2.75	37		0
Sample_12	12	Week 1	Calf_12	Control	4	Farm 3	N	N	N	Y	Week 1 Control	2.75	41.2		0
Sample_13	13	Week 1	Calf_17	Control	5	Farm 3	N	N	N	Y	Week 1 Control	2.75			0
Sample_14	14	Week 1	Calf_26	Control	6	Farm 2	N	Y	N	N	Week 1 Control	2.75	38		1
Sample_15	15	Week 1	Calf_41	Cryptosporidium_Positive	3	Farm 2	N	N	N	N	Week 1 Cryptosporidium_Positive	2.75	38		0
Sample_16	16	Week 1	Calf_1	Control	1	Farm 2	N	N	N	N	Week 1 Control	2.5	30		0
Sample_17	17	Week 1	Calf_18	Control	5	Farm 2	Y	N	N	N	Week 1 Control	2.75	35		0
Sample_18	18	Week 1	Calf_4	Control	2	Farm 2	Y	N	N	N	Week 1 Control	2.75	37		0
Sample_19	19	Week 1	Calf_27	Control	6	Farm 3	N	N	N	Y	Week 1 Control	2.75	35.8		0
Sample_20	20	Week 1	Calf_5	Control	2	Farm 3	N	N	N	Y	Week 1 Control	2.75	39		0
Sample_21	21	Week 1	Calf_42	Cryptosporidium_Positive	3	Farm 3	N	N	N	Y	Week 1 Cryptosporidium_Positive	3	43		0
Sample_22	22	Week 1	Calf_56	Cryptosporidium_Positive	5	Farm 3	N	N	N	Y	Week 1 Cryptosporidium_Positive	2.75			1
Sample_23	23	Week 1	Calf_13	Control	4	Farm 2	N	N	N	N	Week 1 Control	2.75	36		0
Sample_24	24	Week 1	Calf_19	Control	5	Farm 2	Y	N	N	N	Week 1 Control	2.5			0
Sample_25	25	Week 1	Calf_20	Control	5	Farm 2	Y	N	N	N	Week 1 Control	2.75	41		0
Sample_26	26	Week 1	Calf_51	Cryptosporidium_Positive	4	Farm 2	Y	N	N	N	Week 1 Cryptosporidium_Positive	2.75	39		0
Sample_27	27	Week 1	Calf_36	Cryptosporidium_Positive	2	Farm 2	Y	N	N	N	Week 1 Cryptosporidium_Positive	2.75	35		0
Sample_28	28	Week 1	Calf_64	Cryptosporidium_Positive	7	Farm 2	Y	N	N	N	Week 1 Cryptosporidium_Positive	2.75	44		0
Sample_29	29	Week 1	Calf_52	Cryptosporidium_Positive	4	Farm 2	Y	N	N	N	Week 1 Cryptosporidium_Positive	2.5	40		0
Sample_30	30	Week 1	Calf_21	Control	5	Farm 2	Y	N	N	N	Week 1 Control	2.5	37		0
Sample_31	31	Week 1	Calf_8	Control	3	Farm 2	Y	N	N	N	Week 1 Control	2.75	37		0
Sample_32	32	Week 1	Calf_14	Control	4	Farm 2	Y	N	N	N	Week 1 Control	2.75	36		0
Sample_33	33	Week 1	Calf_53	Cryptosporidium_Positive	4	Farm 3	N	N	N	Y	Week 1 Cryptosporidium_Positive	3	35.2		1
Sample_34	34	Week 1	Calf_9	Control	3	Farm 3	N	N	N	Y	Week 1 Control	2.5	40.8		0
Sample_35	35	Week 1	Calf_43	Cryptosporidium_Positive	3	Farm 3	N	N	N	Y	Week 1 Cryptosporidium_Positive	2.5	36.6		0
Sample_36	36	Week 1	Calf_15	Control	4	Farm 2	Y	N	N	N	Week 1 Control	2.75			0
Sample_37	37	Week 1	Calf_57	Cryptosporidium_Positive	5	Farm 2	Y	N	N	N	Week 1 Cryptosporidium_Positive	2.5	44		0
Sample_38	38	Week 1	Calf_58	Cryptosporidium_Positive	5	Farm 2	Y	N	N	N	Week 1 Cryptosporidium_Positive	2.75	37		0
Sample_39	39	Week 1	Calf_28	Control	6	Farm 3	N	N	N	Y	Week 1 Control	2.75	42.4		0
Sample_40	40	Week 1	Calf_44	Cryptosporidium_Positive	3	Farm 3	N	N	N	Y	Week 1 Cryptosporidium_Positive	2.75			0
Sample_41	41	Week 1	Calf_59	Cryptosporidium_Positive	5	Farm 3	N	N	N	Y	Week 1 Cryptosporidium_Positive	2.75	78		0
Sample_42	42	Week 1	Calf_22	Control	5	Farm 2	N	Y	N	N	Week 1 Control	2.5	44		1
Sample_43	43	Week 1	Calf_54	Cryptosporidium_Positive	4	Farm 2	Y	N	N	N	Week 1 Cryptosporidium_Positive	2.75	37		0
Sample_44	44	Week 1	Calf_45	Cryptosporidium_Positive	3	Farm 2	Y	N	N	N	Week 1 Cryptosporidium_Positive	2.75	39		0
Sample_45	45	Week 1	Calf_60	Cryptosporidium_Positive	5	Farm 2	Y	N	N	N	Week 1 Cryptosporidium_Positive	2.75	33		0
Sample_46	46	Week 1	Calf_2	Control	1	Farm 2	N	N	N	N	Week 1 Control	2.5	36		0
Sample_47	47	Week 1	Calf_61	Cryptosporidium_Positive	5	Farm 2	Y	N	N	N	Week 1 Cryptosporidium_Positive	2.5	37		0
Sample_48	48	Week 1	Calf_6	Control	2	Farm 2	Y	N	N	N	Week 1 Control	2.75	37		0
Sample_49	49	Week 1	Calf_29	Control	6	Farm 1	N	N	N	Y	Week 1 Control	3			0
Sample_50	50	Week 1	Calf_62	Cryptosporidium_Positive	5	Farm 3	N	N	N	Y	Week 1 Cryptosporidium_Positive	2.75	38.4		1
Sample_51	51	Week 1	Calf_23	Control	5	Farm 3	N	N	N	Y	Week 1 Control	2.75	31.2		1
Sample_52	52	Week 1	Calf_32	Control	7	Farm 3	N	N	N	Y	Week 1 Control	2.75			1
Sample_53	53	Week 1	Calf_7	Control	2	Farm 3	N	N	N	Y	Week 1 Control	2.75	40.6		0
Sample_54	54	Week 1	Calf_33	Control	7	Farm 2	N	Y	N	N	Week 1 Control	2.75	35		0
Sample_55	55	Week 1	Calf_24	Control	5	Farm 2	N	Y	N	N	Week 1 Control	2.75	36		0
Sample_56	56	Week 1	Calf_55	Cryptosporidium_Positive	4	Farm 2	Y	N	N	N	Week 1 Cryptosporidium_Positive	2.75	39		0
Sample_57	57	Week 1	Calf_46	Cryptosporidium_Positive	3	Farm 2	Y	N	N	N	Week 1 Cryptosporidium_Positive	2.75	37		0
Sample_58	58	Week 1	Calf_37	Cryptosporidium_Positive	2	Farm 3	N	N	N	Y	Week 1 Cryptosporidium_Positive	3	36.6		0
Sample_59	59	Week 1	Calf_38	Cryptosporidium_Positive	2	Farm 3	N	N	N	Y	Week 1 Cryptosporidium_Positive	2.75	44.6		0
Sample_60	60	Week 1	Calf_47	Cryptosporidium_Positive	3	Farm 2	N	Y	N	N	Week 1 Cryptosporidium_Positive	2.75	40		0
Sample_61	61	Week 1	Calf_65	Cryptosporidium_Positive	7	Farm 2	Y	Y	N	N	Week 1 Cryptosporidium_Positive	2.5	33		0
Sample_62	62	Week 1	Calf_63	Cryptosporidium_Positive	5	Farm 2	N	Y	N	N	Week 1 Cryptosporidium_Positive	2.75	43		0
Sample_63	63	Week 1	Calf_48	Cryptosporidium_Positive	3	Farm 2	Y	N	N	N	Week 1 Cryptosporidium_Positive	2.75	45		0
Sample_64	64	Week 1	Calf_16	Control	4	Farm 2	Y	N	N	N	Week 1 Control	2.75	37		0
Sample_65	65	Week 1	Calf_39	Cryptosporidium_Positive	2	Farm 2	Y	N	N	N	Week 1 Cryptosporidium_Positive	2.75	37		2
Sample_66	66	Week 5	Calf_49	Cryptosporidium_Positive	39	Farm 1	N	N	N	Y	Week 5 Cryptosporidium_Positive	2.5	45.9	1.311428571	3
Sample_67	67	Week 5	Calf_10	Control	31	Farm 3	N	N	N	Y	Week 5 Control	2.75	33	-0.096296296	1
Sample_68	68	Week 5	Calf_30	Control	35	Farm 3	N	N	N	Y	Week 5 Control	2.75	87		0
Sample_69	69	Week 5	Calf_31	Control	43	Farm 2	N	N	N	N	Week 5 Control	2.75	65	0.583333333	0
Sample_70	70	Week 5	Calf_11	Control	40	Farm 2	N	N	N	N	Week 5 Control	2.75	56	0.444444444	4
Sample_71	71	Week 5	Calf_3	Control	38	Farm 2	N	Y	N	N	Week 5 Control	3	60	0.555555556	2
Sample_72	72	Week 5	Calf_40	Cryptosporidium_Positive	38	Farm 2	Y	N	Y	N	Week 5 Cryptosporidium_Positive	2.75	41	0.371428571	4
Sample_73	73	Week 5	Calf_34	Cryptosporidium_Positive	44	Farm 2	Y	N	N	N	Week 5 Cryptosporidium_Positive	2.5	52	0.488372093	0
Sample_74	74	Week 5	Calf_35	Cryptosporidium_Positive	38	Farm 2	Y	N	N	Y	Week 5 Cryptosporidium_Positive	2.5	48		3
Sample_75	75	Week 5	Calf_25	Control	29	Farm 2	Y	N	N	N	Week 5 Control	2.5	49	0.52173913	2
Sample_76	76	Week 5	Calf_50	Cryptosporidium_Positive	32	Farm 2	Y	N	N	Y	Week 5 Cryptosporidium_Positive	2.25	54	0.607142857	0
Sample_77	77	Week 5	Calf_12	Control	31	Farm 3	N	N	N	Y	Week 5 Control	2.75	37	-0.155555556	1
Sample_78	78	Week 5	Calf_17	Control	33	Farm 3	N	N	N	Y	Week 5 Control	2.75	92		0
Sample_79	79	Week 5	Calf_26	Control	34	Farm 2	N	Y	N	N	Week 5 Control	2.75	54	0.571428571	2
Sample_80	80	Week 5	Calf_41	Cryptosporidium_Positive	46	Farm 2	Y	N	Y	N	Week 5 Cryptosporidium_Positive	2.5	50	0.279069767	1
Sample_81	81	Week 5	Calf_1	Control	44	Farm 2	Y	N	N	N	Week 5 Control	2.75	54	0.558139535	2
Sample_82	82	Week 5	Calf_18	Control	41	Farm 2	Y	N	Y	N	Week 5 Control	2.5	50	0.416666667	0
Sample_83	83	Week 5	Calf_4	Control	38	Farm 2	Y	N	N	N	Week 5 Control	2.75	50	0.361111111	0
Sample_84	84	Week 5	Calf_27	Control	33	Farm 3	N	N	N	Y	Week 5 Control	2.75	46	0.377777778	0
Sample_85	85	Week 5	Calf_5	Control	36	Farm 3	N	N	N	Y	Week 5 Control	3	37	-0.058823529	0
Sample_86	86	Week 5	Calf_42	Cryptosporidium_Positive	31	Farm 3	N	N	N	Y	Week 5 Cryptosporidium_Positive	2.5	34	-0.321428571	0
Sample_87	87	Week 5	Calf_56	Cryptosporidium_Positive	33	Farm 3	N	N	N	Y	Week 5 Cryptosporidium_Positive	2.75	80		1
Sample_88	88	Week 5	Calf_13	Control	47	Farm 2	N	N	Y	N	Week 5 Control	2.75	54	0.418604651	5
Sample_89	89	Week 5	Calf_19	Control	40	Farm 2	Y	N	Y	N	Week 5 Control	2.75	55		0
Sample_90	90	Week 5	Calf_51	Cryptosporidium_Positive	40	Farm 2	Y	N	Y	N	Week 5 Cryptosporidium_Positive	2.75	54	0.416666667	0
Sample_91	91	Week 5	Calf_36	Cryptosporidium_Positive	46	Farm 2	Y	N	N	N	Week 5 Cryptosporidium_Positive	2.5	41	0.136363636	1
Sample_92	92	Week 5	Calf_64	Cryptosporidium_Positive	36	Farm 2	Y	N	N	Y	Week 5 Cryptosporidium_Positive	2.25	45	0.034482759	0
Sample_93	93	Week 5	Calf_52	Cryptosporidium_Positive	41	Farm 2	Y	N	Y	N	Week 5 Cryptosporidium_Positive	2.5	54	0.378378378	0
Sample_94	94	Week 5	Calf_21	Control	28	Farm 2	Y	N	N	N	Week 5 Control	2	39.1	0.091304348	1
Sample_95	95	Week 5	Calf_8	Control	38	Farm 2	Y	N	N	N	Week 5 Control	2.75	55	0.514285714	0
Sample_96	96	Week 5	Calf_14	Control	32	Farm 2	Y	N	N	N	Week 5 Control	2.25	39	0.107142857	0
Sample_97	97	Week 5	Calf_53	Cryptosporidium_Positive	46	Farm 3	N	N	N	Y	Week 5 Cryptosporidium_Positive	2.5	34	-0.028571429	2
Sample_98	98	Week 5	Calf_9	Control	31	Farm 3	N	N	N	Y	Week 5 Control	2.75	35	-0.207142857	3
Sample_99	99	Week 5	Calf_43	Cryptosporidium_Positive	24	Farm 3	N	N	N	Y	Week 5 Cryptosporidium_Positive	2.25	47.7	0.528571429	1
Sample_100	100	Week 5	Calf_15	Control	32	Farm 2	Y	N	Y	N	Week 5 Control	3	60		0
Sample_101	101	Week 5	Calf_57	Cryptosporidium_Positive	41	Farm 2	Y	N	N	N	Week 5 Cryptosporidium_Positive	2.75	60	0.444444444	0
Sample_102	102	Week 5	Calf_58	Cryptosporidium_Positive	28	Farm 2	Y	N	N	N	Week 5 Cryptosporidium_Positive	2.5	45	0.347826087	2
Sample_103	103	Week 5	Calf_28	Control	34	Farm 3	N	N	N	Y	Week 5 Control	3	37	-0.192857143	1
Sample_104	104	Week 5	Calf_44	Cryptosporidium_Positive	31	Farm 3	N	N	N	Y	Week 5 Cryptosporidium_Positive	2.75	84		1
Sample_105	105	Week 5	Calf_59	Cryptosporidium_Positive	19	Farm 3	N	N	N	Y	Week 5 Cryptosporidium_Positive	2.5	47.7	-2.164285714	1
Sample_106	106	Week 5	Calf_22	Control	48	Farm 2	N	Y	Y	N	Week 5 Control	3	75	0.720930233	2
Sample_107	107	Week 5	Calf_54	Cryptosporidium_Positive	39	Farm 2	Y	N	Y	N	Week 5 Cryptosporidium_Positive	2.75	50	0.371428571	3
Sample_108	108	Week 5	Calf_45	Cryptosporidium_Positive	46	Farm 2	Y	N	Y	N	Week 5 Cryptosporidium_Positive	2.75	55	0.372093023	4
Sample_109	109	Week 5	Calf_60	Cryptosporidium_Positive	41	Farm 2	Y	N	N	Y	Week 5 Cryptosporidium_Positive	2.5	45	0.333333333	0
Sample_110	110	Week 5	Calf_2	Control	38	Farm 2	N	N	Y	N	Week 5 Control	2.5	54	0.486486486	1
Sample_111	111	Week 5	Calf_61	Cryptosporidium_Positive	28	Farm 2	Y	N	N	N	Week 5 Cryptosporidium_Positive	2.75	53	0.695652174	1
Sample_112	112	Week 5	Calf_6	Control	37	Farm 2	Y	N	N	N	Week 5 Control	2.75	64	0.771428571	0
Sample_113	113	Week 5	Calf_29	Control	41	Farm 1	N	N	N	Y	Week 5 Control	3	62.7		0
Sample_114	114	Week 5	Calf_62	Cryptosporidium_Positive	32	Farm 3	N	N	N	Y	Week 5 Cryptosporidium_Positive		34	-0.162962963	3
Sample_115	115	Week 5	Calf_23	Control	33	Farm 3	N	N	N	Y	Week 5 Control	2.75	33	0.064285714	1
Sample_116	116	Week 5	Calf_32	Control	35	Farm 3	N	N	N	Y	Week 5 Control	3	88		1
Sample_117	117	Week 5	Calf_7	Control	30	Farm 3	N	N	N	Y	Week 5 Control	3	91	1.8	1
Sample_118	118	Week 5	Calf_33	Control	42	Farm 2	N	Y	N	N	Week 5 Control	2.75	51	0.457142857	4
Sample_119	119	Week 5	Calf_24	Control	48	Farm 2	N	Y	Y	N	Week 5 Control	2.5	56	0.465116279	0
Sample_120	120	Week 5	Calf_55	Cryptosporidium_Positive	32	Farm 2	Y	N	Y	N	Week 5 Cryptosporidium_Positive	2.75	43	0.142857143	0
Sample_121	121	Week 5	Calf_46	Cryptosporidium_Positive	31	Farm 2	Y	N	N	Y	Week 5 Cryptosporidium_Positive	2.25	39	0.071428571	4
Sample_122	122	Week 5	Calf_37	Cryptosporidium_Positive	37	Farm 3	N	N	N	Y	Week 5 Cryptosporidium_Positive	2.5	34.5	-0.06	1
Sample_123	123	Week 5	Calf_38	Cryptosporidium_Positive	30	Farm 3	N	N	N	Y	Week 5 Cryptosporidium_Positive	2.75	87	1.514285714	1
Sample_124	124	Week 5	Calf_47	Cryptosporidium_Positive	39	Farm 2	N	Y	N	N	Week 5 Cryptosporidium_Positive	2.75	59	0.527777778	0
Sample_125	125	Week 5	Calf_65	Cryptosporidium_Positive	42	Farm 2	Y	Y	Y	N	Week 5 Cryptosporidium_Positive	2.5	41	0.228571429	3
Sample_126	126	Week 5	Calf_63	Cryptosporidium_Positive	33	Farm 2	Y	Y	N	N	Week 5 Cryptosporidium_Positive	2.75	47	0.142857143	0
Sample_127	127	Week 5	Calf_48	Cryptosporidium_Positive	38	Farm 2	Y	N	N	N	Week 5 Cryptosporidium_Positive	2.75	60	0.428571429	1
Sample_128	128	Week 5	Calf_16	Control	39	Farm 2	Y	N	N	N	Week 5 Control	2.5	50	0.371428571	3
Sample_129	129	Week 5	Calf_39	Cryptosporidium_Positive	30	Farm 2	Y	N	N	Y	Week 5 Cryptosporidium_Positive	2.25	56	0.678571429	1
Sample_130	130	Week 10	Calf_49	Cryptosporidium_Positive	67	Farm 1	N	N	N	Y	Week 10 Cryptosporidium_Positive	3	74.5	1.021428571	3	2
Sample_131	131	Week 10	Calf_10	Control	52	Farm 3	N	N	N	Y	Week 10 Control	3.25	65.5	1.547619048	1	0
Sample_132	132	Week 10	Calf_30	Control	56	Farm 3	N	N	N	Y	Week 10 Control	2.75	71.4	-0.742857143	1	1
Sample_133	133	Week 10	Calf_31	Control	71	Farm 2	N	N	N	N	Week 10 Control	2.75	85	0.714285714	1	1
Sample_134	134	Week 10	Calf_11	Control	68	Farm 2	N	N	N	N	Week 10 Control	2.5	79	0.821428571	1	1
Sample_135	135	Week 10	Calf_3	Control	66	Farm 2	N	Y	N	N	Week 10 Control	2.5	75	0.535714286	0	2
Sample_136	136	Week 10	Calf_40	Cryptosporidium_Positive	59	Farm 2	Y	N	Y	N	Week 10 Cryptosporidium_Positive	2.5	49	0.380952381	3	5
Sample_137	137	Week 10	Calf_34	Cryptosporidium_Positive	78	Farm 2	Y	N	N	N	Week 10 Cryptosporidium_Positive	2.75	78	0.764705882	2	2
Sample_138	138	Week 10	Calf_35	Cryptosporidium_Positive	72	Farm 2	Y	N	N	Y	Week 10 Cryptosporidium_Positive	2.75	75	0.794117647	1	0
Sample_139	139	Week 10	Calf_25	Control	61	Farm 2	Y	N	N	N	Week 10 Control	2.5	74	0.78125	0	1
Sample_140	140	Week 10	Calf_50	Cryptosporidium_Positive	59	Farm 2	Y	N	N	Y	Week 10 Cryptosporidium_Positive	2.5	79	0.925925926	2	0
Sample_141	141	Week 10	Calf_12	Control	52	Farm 3	N	N	N	Y	Week 10 Control	3.25	77.7	1.938095238	0	0
Sample_142	142	Week 10	Calf_17	Control	63	Farm 3	N	N	N	Y	Week 10 Control	3.25	86.8	-0.173333333	0	2
Sample_143	143	Week 10	Calf_26	Control	62	Farm 2	N	Y	N	N	Week 10 Control	2.5	71	0.607142857	0	2
Sample_144	144	Week 10	Calf_41	Cryptosporidium_Positive	80	Farm 2	Y	N	Y	N	Week 10 Cryptosporidium_Positive	2.5	75	0.735294118	0	0
Sample_145	145	Week 10	Calf_1	Control	78	Farm 2	Y	N	N	N	Week 10 Control	2.75	71	0.5	1	1
Sample_146	146	Week 10	Calf_18	Control	75	Farm 2	Y	N	Y	N	Week 10 Control	2.5	70	0.588235294	1	3
Sample_147	147	Week 10	Calf_4	Control	72	Farm 2	Y	N	N	N	Week 10 Control	2.75	70	0.588235294	0	2
Sample_148	148	Week 10	Calf_27	Control	54	Farm 3	N	N	N	Y	Week 10 Control	3.25	77.7	1.50952381	0	1
Sample_149	149	Week 10	Calf_5	Control	57	Farm 3	N	N	N	Y	Week 10 Control	3.5	92.7	2.652380952	1	0
Sample_150	150	Week 10	Calf_42	Cryptosporidium_Positive	52	Farm 3	N	N	N	Y	Week 10 Cryptosporidium_Positive	2.25	52.3	0.871428571	1	2
Sample_151	151	Week 10	Calf_56	Cryptosporidium_Positive	63	Farm 3	N	N	N	Y	Week 10 Cryptosporidium_Positive	2.75	62.7	-0.576666667	3	2
Sample_152	152	Week 10	Calf_13	Control	68	Farm 2	N	N	Y	N	Week 10 Control	2.75	75	1	2	2
Sample_153	153	Week 10	Calf_19	Control	61	Farm 2	Y	N	Y	N	Week 10 Control	2.5	80	1.19047619	0	1
Sample_154	154	Week 10	Calf_20	Control	61	Farm 2	Y	N	N	N	Week 10 Control	2.5	72	0.75	1	1
Sample_155	155	Week 10	Calf_64	Cryptosporidium_Positive	70	Farm 2	Y	N	N	Y	Week 10 Cryptosporidium_Positive	2	44	-0.029411765	2	5
Sample_156	156	Week 10	Calf_52	Cryptosporidium_Positive	73	Farm 2	Y	N	Y	N	Week 10 Cryptosporidium_Positive	2.5	71	0.53125	2	2
Sample_157	157	Week 10	Calf_21	Control	60	Farm 2	Y	N	N	N	Week 10 Control	2.5	59	0.621875	0	1
Sample_158	158	Week 10	Calf_8	Control	65	Farm 2	Y	N	N	N	Week 10 Control	2.75	76	0.777777778	1	1
Sample_159	159	Week 10	Calf_14	Control	59	Farm 2	Y	N	N	N	Week 10 Control	2.5	59	0.740740741	3	3
Sample_160	160	Week 10	Calf_53	Cryptosporidium_Positive	60	Farm 3	N	N	N	Y	Week 10 Cryptosporidium_Positive	2.5	57	1.642857143	1	0
Sample_161	161	Week 10	Calf_9	Control	52	Farm 3	N	N	N	Y	Week 10 Control	2.75	74.5	1.880952381	0	1
Sample_162	162	Week 10	Calf_43	Cryptosporidium_Positive	59	Farm 3	N	N	N	Y	Week 10 Cryptosporidium_Positive	2.75	77.7	0.857142857	1	0
Sample_163	163	Week 10	Calf_57	Cryptosporidium_Positive	61	Farm 2	Y	N	N	N	Week 10 Cryptosporidium_Positive	3	77	0.85	0	2
Sample_164	164	Week 10	Calf_58	Cryptosporidium_Positive	60	Farm 2	Y	N	N	N	Week 10 Cryptosporidium_Positive	2.5	69	0.75	3	1
Sample_165	165	Week 10	Calf_28	Control	55	Farm 3	N	N	N	Y	Week 10 Control	3	77.7	1.938095238	0	0
Sample_166	166	Week 10	Calf_44	Cryptosporidium_Positive	61	Farm 3	N	N	N	Y	Week 10 Cryptosporidium_Positive	2.5	60	-0.8	0	2
Sample_167	167	Week 10	Calf_59	Cryptosporidium_Positive	54	Farm 3	N	N	N	Y	Week 10 Cryptosporidium_Positive	2.75	80.5	0.937142857	0	1
Sample_168	168	Week 10	Calf_22	Control	68	Farm 2	N	Y	Y	N	Week 10 Control	2.75	90	0.75	0	2
Sample_169	169	Week 10	Calf_54	Cryptosporidium_Positive	60	Farm 2	Y	N	Y	N	Week 10 Cryptosporidium_Positive	2.5	62	0.571428571	4	2
Sample_170	170	Week 10	Calf_45	Cryptosporidium_Positive	80	Farm 2	Y	N	Y	N	Week 10 Cryptosporidium_Positive	2.5	75	0.588235294	0	3
Sample_171	171	Week 10	Calf_60	Cryptosporidium_Positive	75	Farm 2	Y	N	N	Y	Week 10 Cryptosporidium_Positive	2.5	68	0.676470588	0	3
Sample_172	172	Week 10	Calf_2	Control	70	Farm 2	N	N	Y	N	Week 10 Control	2.25	68	0.4375	1	5
Sample_173	173	Week 10	Calf_61	Cryptosporidium_Positive	60	Farm 2	Y	N	N	N	Week 10 Cryptosporidium_Positive	2.75	74	0.65625	0	2
Sample_174	174	Week 10	Calf_6	Control	64	Farm 2	Y	N	N	N	Week 10 Control	2.75	88	0.888888889	1	2
Sample_175	175	Week 10	Calf_29	Control	69	Farm 1	N	N	N	Y	Week 10 Control	3.25	89.5	0.957142857	2	0
Sample_176	176	Week 10	Calf_62	Cryptosporidium_Positive	53	Farm 3	N	N	N	Y	Week 10 Cryptosporidium_Positive	3	60	1.238095238	3	0
Sample_177	177	Week 10	Calf_23	Control	54	Farm 3	N	N	N	Y	Week 10 Control	3	60	1.285714286	0
Sample_178	178	Week 10	Calf_32	Control	56	Farm 3	N	N	N	Y	Week 10 Control	2.75	77.1	-0.519047619	1	0
Sample_179	179	Week 10	Calf_7	Control	60	Farm 3	N	N	N	Y	Week 10 Control	2.25	65.5	-0.85	0	2
Sample_180	180	Week 10	Calf_33	Control	63	Farm 2	N	Y	N	N	Week 10 Control	2.5	70	0.904761905	0	0
Sample_181	181	Week 10	Calf_24	Control	68	Farm 2	N	Y	Y	N	Week 10 Control	2.5	70	0.7	2	3
Sample_182	182	Week 10	Calf_55	Cryptosporidium_Positive	60	Farm 2	Y	N	Y	N	Week 10 Cryptosporidium_Positive	2.75	56	0.464285714	3	1
Sample_183	183	Week 10	Calf_46	Cryptosporidium_Positive	58	Farm 2	Y	N	N	Y	Week 10 Cryptosporidium_Positive	2.5	54	0.555555556	0	2
Sample_184	184	Week 10	Calf_37	Cryptosporidium_Positive	58	Farm 3	N	N	N	Y	Week 10 Cryptosporidium_Positive	3	65.5	1.476190476	0	0
Sample_185	185	Week 10	Calf_38	Cryptosporidium_Positive	60	Farm 3	N	N	N	Y	Week 10 Cryptosporidium_Positive	3	86.8	-0.006666667	0	0
Sample_186	186	Week 10	Calf_47	Cryptosporidium_Positive	67	Farm 2	N	Y	N	N	Week 10 Cryptosporidium_Positive	2.5	76	0.607142857	2	1
Sample_187	187	Week 10	Calf_65	Cryptosporidium_Positive	63	Farm 2	Y	Y	Y	N	Week 10 Cryptosporidium_Positive	2.25	50	0.428571429	0	4
Sample_188	188	Week 10	Calf_63	Cryptosporidium_Positive	61	Farm 2	Y	Y	N	N	Week 10 Cryptosporidium_Positive	2.75	69	0.785714286	0	2
Sample_189	189	Week 10	Calf_48	Cryptosporidium_Positive	59	Farm 2	Y	N	N	N	Week 10 Cryptosporidium_Positive	2.5	80	0.952380952	0	0
Sample_190	190	Week 10	Calf_16	Control	66	Farm 2	Y	N	N	N	Week 10 Control	3	75	0.925925926	0
Sample_191	191	Week 10	Calf_39	Cryptosporidium_Positive	57	Farm 2	Y	N	N	Y	Week 10 Cryptosporidium_Positive	2.5	81	0.925925926	2	3
