# Supplementary material for: Progression of the faecal microbiome in preweaning dairy calves that develop cryptosporidiosis
Source: Anim Microbiome. 2025 Jan 6;7:3. doi: 10.1186/s42523-024-00352-1 (PMC11706078; doi:10.1186/s42523-024-00352-1)
Supplement: Supplementary file 2 — Additional file 2: Analysis Pipeline [file 42523_2024_352_MOESM2_ESM.txt]

feature	metadata	value	coef	stderr	N	N.not.0	pval	qval
Otu00006_Bacteroidetes	Day_of_Sampling	Day_of_Sampling	0.080023223	0.007943288	185	178	4.47E-18	2.46E-16
Otu00146_Bacteria_unclassified	Day_of_Sampling	Day_of_Sampling	0.005448997	0.000588314	185	156	6.25E-17	1.72E-15
Otu00003_Proteobacteria	Day_of_Sampling	Day_of_Sampling	-0.065852796	0.009302453	185	185	3.18E-11	5.83E-10
Otu00056_Candidatus_Saccharibacteria	Day_of_Sampling	Day_of_Sampling	0.002738984	0.000411139	185	107	7.01E-10	9.64E-09
Otu00008_Actinobacteria	Day_of_Sampling	Day_of_Sampling	-0.030622358	0.005218051	185	182	3.61E-08	3.97E-07
Otu01092_Spirochaetes	Day_of_Sampling	Day_of_Sampling	0.000657409	0.000161898	185	65	7.31E-05	0.000669928
Otu00535_Elusimicrobia	Day_of_Sampling	Day_of_Sampling	0.000356267	0.000106174	185	41	0.001034139	0.00812538
Otu00324_Campilobacterota	Day_of_Sampling	Day_of_Sampling	0.000199372	6.23E-05	185	88	0.001622713	0.011156152
Otu00020_Fusobacteria	Day_of_Sampling	Day_of_Sampling	-0.012522161	0.004210609	185	106	0.003345311	0.020443566
Otu00001_Firmicutes	Day_of_Sampling	Day_of_Sampling	0.019890192	0.009372355	185	185	0.035194669	0.19357068
Otu00006_Bacteroidetes	Halocur	Y	0.070308811	0.034228677	185	178	0.041995249	0.209976247
Otu00146_Bacteria_unclassified	Halocur	Y	-0.004702431	0.002524474	185	156	0.064137835	0.293965078
Otu00535_Elusimicrobia	Disease_Status	Cryptosporidium_Positive	0.000414614	0.000226775	185	41	0.07233299	0.306024189
Otu00535_Elusimicrobia	Halocur	Y	-0.000802788	0.000468534	185	41	0.08895416	0.326165253
Otu00001_Firmicutes	Disease_Status	Cryptosporidium_Positive	0.03317208	0.019118295	185	185	0.084444934	0.326165253
Otu00535_Elusimicrobia	Farm	3	0.000817204	0.000486464	185	41	0.095847947	0.329477317
Otu00020_Fusobacteria	Synulox	Y	0.020910376	0.012934833	185	106	0.107726903	0.344126111
Otu00056_Candidatus_Saccharibacteria	Halocur	Y	-0.003004987	0.001882229	185	107	0.112623091	0.344126111
Otu00006_Bacteroidetes	Disease_Status	Cryptosporidium_Positive	-0.025063227	0.016313694	185	178	0.129583861	0.356355617
Otu00008_Actinobacteria	Synulox	Y	0.029960896	0.019152599	185	182	0.123556072	0.356355617
Otu00146_Bacteria_unclassified	Farm	3	0.003674698	0.002608115	185	156	0.16058542	0.420580862
Otu00020_Fusobacteria	Farm	3	0.021007278	0.018666477	185	106	0.261925695	0.480197108
Otu00535_Elusimicrobia	Synulox	Y	-0.000404724	0.000341972	185	41	0.241395878	0.480197108
Otu00001_Firmicutes	Halocur	Y	-0.050482748	0.040217059	185	185	0.211021699	0.480197108
Otu00003_Proteobacteria	Synulox	Y	-0.035359124	0.028576785	185	185	0.217582564	0.480197108
Otu00464_Synergistetes	Disease_Status	Cryptosporidium_Positive	0.000109079	9.28E-05	185	48	0.253067199	0.480197108
Otu00324_Campilobacterota	Disease_Status	Cryptosporidium_Positive	0.000145033	0.000127067	185	88	0.255232953	0.480197108
Otu00324_Campilobacterota	Synulox	Y	-0.000238343	0.000191359	185	88	0.214564181	0.480197108
Otu00056_Candidatus_Saccharibacteria	Disease_Status	Cryptosporidium_Positive	-0.001161716	0.000935759	185	107	0.219312051	0.480197108
Otu01092_Spirochaetes	Synulox	Y	-0.000581457	0.000497344	185	65	0.243907947	0.480197108
Otu00006_Bacteroidetes	Farm	3	-0.038087521	0.03538775	185	178	0.284249829	0.504314212
Otu00464_Synergistetes	Day_of_Sampling	Day_of_Sampling	3.91E-05	4.25E-05	185	48	0.3607971	0.585403184
Otu00008_Actinobacteria	Disease_Status	Cryptosporidium_Positive	-0.011630803	0.012654363	185	182	0.361885604	0.585403184
Otu00008_Actinobacteria	Farm	3	0.02430184	0.026087051	185	182	0.353529491	0.585403184
Otu00324_Campilobacterota	Halocur	Y	-0.00023126	0.000267297	185	88	0.388097568	0.609867606
Otu01092_Spirochaetes	Farm	3	-0.000579432	0.000717726	185	65	0.420555947	0.642516031
Otu00464_Synergistetes	Synulox	Y	-9.82E-05	0.000140098	185	48	0.491452726	0.730537836
Otu00008_Actinobacteria	Halocur	Y	0.016231604	0.02472547	185	182	0.512540234	0.74183455
Otu00003_Proteobacteria	Halocur	Y	-0.020913215	0.039917107	185	185	0.600984985	0.787004147
Otu00464_Synergistetes	Farm	3	-0.000113937	0.000197909	185	48	0.567289006	0.787004147
Otu00056_Candidatus_Saccharibacteria	Farm	3	-0.001052857	0.001969117	185	107	0.593935068	0.787004147
Otu00146_Bacteria_unclassified	Synulox	Y	0.000973359	0.001807279	185	156	0.590847828	0.787004147
Otu00006_Bacteroidetes	Synulox	Y	-0.009689287	0.024572726	185	178	0.694790437	0.888685443
Otu00146_Bacteria_unclassified	Disease_Status	Cryptosporidium_Positive	-0.000360101	0.001200079	185	156	0.764475999	0.955594998
Otu00020_Fusobacteria	Disease_Status	Cryptosporidium_Positive	0.001924494	0.008589054	185	106	0.822963362	0.958748266
Otu00020_Fusobacteria	Halocur	Y	-0.00264516	0.018067851	185	106	0.883769231	0.958748266
Otu00001_Firmicutes	Farm	3	-0.00306298	0.041549534	185	185	0.94131648	0.958748266
Otu00001_Firmicutes	Synulox	Y	-0.005806865	0.028791522	185	185	0.840390737	0.958748266
Otu00003_Proteobacteria	Disease_Status	Cryptosporidium_Positive	0.001508998	0.018975704	185	185	0.93670577	0.958748266
Otu00003_Proteobacteria	Farm	3	-0.010566746	0.041239644	185	185	0.79806913	0.958748266
Otu00324_Campilobacterota	Farm	3	3.43E-05	0.000276153	185	88	0.901399322	0.958748266
Otu00056_Candidatus_Saccharibacteria	Synulox	Y	0.000151882	0.001413705	185	107	0.914826026	0.958748266
Otu01092_Spirochaetes	Disease_Status	Cryptosporidium_Positive	-4.58E-05	0.000330249	185	65	0.889894006	0.958748266
Otu01092_Spirochaetes	Halocur	Y	-0.000104842	0.000694709	185	65	0.88021225	0.958748266
Otu00464_Synergistetes	Halocur	Y	3.07E-06	0.000190145	185	48	0.98714452	0.98714452
