# Supplementary material for: Progression of the faecal microbiome in preweaning dairy calves that develop cryptosporidiosis
Source: Anim Microbiome. 2025 Jan 6;7:3. doi: 10.1186/s42523-024-00352-1 (PMC11706078; doi:10.1186/s42523-024-00352-1)
Supplement: Supplementary file 3 — Additional file 3: MaAsLin2 Phylum Longitudinal Results [file 42523_2024_352_MOESM3_ESM.txt]

Sample_Group	feature	metadata	value	coef	stderr	N	N.not.0	pval	qval	recalc_qval
W5	Otu00001_Firmicutes	Diatrim_1	Y	-0.116310064	0.032444921	62	62	0.000716335	0.047278084	0.101164442
W5	Otu00006_Bacteroidetes	Diatrim_1	Y	0.119212221	0.037617354	62	62	0.002497974	0.054955437	0.101164442
W5	Otu00001_Firmicutes	Halocur	Y	-0.107556411	0.033107624	62	62	0.00197927	0.054955437	0.101164442
W10	Otu00056_Candidatus_Saccharibacteria	Halocur	Y	-0.007646573	0.002423631	60	58	0.002644822	0.149955434	0.101164442
W5	Otu00001_Firmicutes	Disease_Status	Cryptosporidium_Positive	0.074867303	0.024984377	62	62	0.004090441	0.067492277	0.115874652
W10	Otu00464_Synergistetes	Diatrim_2	Y	0.00012035	0.0000406	60	14	0.004544104	0.149955434	0.115874652
W10	Otu00324_Campilobacterota	Halocur	Y	-0.000739659	0.000280691	60	46	0.011004488	0.198619666	0.230218239
W10	Otu00056_Candidatus_Saccharibacteria	Diatrim_2	Y	-0.006274032	0.002412663	60	58	0.012037555	0.198619666	0.230218239
W1	Otu00001_Firmicutes	Diatrim_1	Y	0.081340371	0.03921332	63	63	0.042423192	0.44544352	0.426231319
W1	Otu00008_Actinobacteria	Diatrim_1	Y	-0.059977484	0.028005388	63	60	0.036362189	0.44544352	0.426231319
W5	Otu00535_Elusimicrobia	Draaxin	Y	-0.001019492	0.000456631	62	20	0.029663157	0.391553672	0.426231319
W5	Otu00001_Firmicutes	Synulox	Y	-0.084162011	0.040601239	62	62	0.042880855	0.4716894	0.426231319
W10	Otu00464_Synergistetes	Diatrim_1	Y	0.000086	0.0000395	60	14	0.03403644	0.324617246	0.426231319
W10	Otu00008_Actinobacteria	Halocur	Y	0.025434014	0.011715291	60	60	0.034429102	0.324617246	0.426231319
W10	Otu01092_Spirochaetes	Diatrim_2	Y	0.003197616	0.001468574	60	45	0.033926784	0.324617246	0.426231319
W10	Otu00006_Bacteroidetes	Diatrim_2	Y	0.079278409	0.039551548	60	60	0.050144861	0.330956084	0.426231319
W10	Otu00464_Synergistetes	Halocur	Y	0.0000823	0.0000408	60	14	0.048591271	0.330956084	0.426231319
W10	Otu01092_Spirochaetes	Synulox	Y	-0.003640202	0.001802641	60	45	0.048518407	0.330956084	0.426231319
W10	Otu01092_Spirochaetes	Halocur	Y	-0.00284748	0.00147525	60	45	0.05894497	0.353669818	0.474662127
W5	Otu00535_Elusimicrobia	Halocur	Y	-0.001017528	0.000534328	62	20	0.062105342	0.551828639	0.475105866
W5	Otu00006_Bacteroidetes	Diatrim_2	Y	-0.068128754	0.036832432	62	62	0.069733286	0.551828639	0.47971467
W5	Otu00006_Bacteroidetes	Halocur	Y	0.069603324	0.038385707	62	62	0.07524936	0.551828639	0.47971467
W10	Otu00324_Campilobacterota	Synulox	Y	-0.000643845	0.000342983	60	46	0.066000404	0.363002221	0.47971467
W10	Otu00003_Proteobacteria	Draaxin	Y	0.014432925	0.007935204	60	60	0.074586451	0.369346347	0.47971467
W10	Otu00056_Candidatus_Saccharibacteria	Synulox	Y	0.005258909	0.002961488	60	58	0.081512794	0.369346347	0.493968456
W10	Otu01092_Spirochaetes	Diatrim_1	Y	-0.002517843	0.001429474	60	45	0.083942352	0.369346347	0.493968456
W5	Otu00464_Synergistetes	Halocur	Y	-0.000657205	0.000381423	62	34	0.090501023	0.56603901	0.51283913
W10	Otu00535_Elusimicrobia	Diatrim_1	Y	-0.00138814	0.000833831	60	21	0.101859481	0.395454456	0.537396572
W10	Otu00001_Firmicutes	Diatrim_2	Y	-0.075928337	0.045243599	60	60	0.099193664	0.395454456	0.537396572
W5	Otu00464_Synergistetes	Draaxin	Y	-0.000534308	0.00032596	62	34	0.10688349	0.56603901	0.545105799
W10	Otu00003_Proteobacteria	Diatrim_2	Y	0.014428453	0.008990551	60	60	0.11447055	0.397634542	0.547312317
W10	Otu00056_Candidatus_Saccharibacteria	Diatrim_1	Y	0.003774804	0.002348427	60	58	0.113913921	0.397634542	0.547312317
W5	Otu00535_Elusimicrobia	Diatrim_2	Y	0.000801108	0.000512707	62	20	0.123904519	0.56603901	0.553487335
W5	Otu00001_Firmicutes	Diatrim_2	Y	0.049217832	0.031767927	62	62	0.127046781	0.56603901	0.553487335
W5	Otu00056_Candidatus_Saccharibacteria	Diatrim_1	Y	0.004297967	0.002781932	62	43	0.128091478	0.56603901	0.553487335
W10	Otu00535_Elusimicrobia	Synulox	Y	-0.001616205	0.001051504	60	21	0.130232314	0.429766637	0.553487335
W5	Otu00146_Bacteria_unclassified	Disease_Status	Cryptosporidium_Positive	-0.001666942	0.001120008	62	61	0.142375655	0.56603901	0.573249348
W10	Otu00324_Campilobacterota	Draaxin	Y	0.000370149	0.000246622	60	46	0.139321561	0.437867762	0.573249348
W5	Otu00006_Bacteroidetes	Synulox	Y	0.067959885	0.047073968	62	62	0.154500393	0.56603901	0.578914616
W5	Otu00056_Candidatus_Saccharibacteria	Diatrim_2	Y	-0.003926278	0.002723884	62	43	0.155133982	0.56603901	0.578914616
W5	Otu00008_Actinobacteria	Disease_Status	Cryptosporidium_Positive	-0.030882249	0.021400542	62	62	0.15467533	0.56603901	0.578914616
W5	Otu00324_Campilobacterota	Disease_Status	Cryptosporidium_Positive	0.000430254	0.000304247	62	35	0.162950624	0.56603901	0.593605845
W10	Otu00535_Elusimicrobia	Disease_Status	Cryptosporidium_Positive	0.000898194	0.000642659	60	21	0.168049959	0.499277658	0.597945203
W5	Otu00003_Proteobacteria	Diatrim_1	Y	0.012026555	0.008774762	62	62	0.176072402	0.575817535	0.598646167
W10	Otu00146_Bacteria_unclassified	Draaxin	Y	0.006168374	0.004497046	60	60	0.17595133	0.499277658	0.598646167
W10	Otu00020_Fusobacteria	Disease_Status	Cryptosporidium_Positive	0.024059815	0.017772482	60	32	0.181555512	0.499277658	0.60386942
W5	Otu00464_Synergistetes	Diatrim_2	Y	0.000487981	0.000365989	62	34	0.187922789	0.575817535	0.611748654
W5	Otu00535_Elusimicrobia	Synulox	Y	-0.000865673	0.000655269	62	20	0.191939178	0.575817535	0.61180613
W10	Otu00056_Candidatus_Saccharibacteria	Draaxin	Y	-0.002762765	0.002129455	60	58	0.200110955	0.528292921	0.624836247
W1	Otu00006_Bacteroidetes	Disease_Status	Cryptosporidium_Positive	-0.041093333	0.032097958	63	56	0.205468732	0.861836974	0.626025021
W5	Otu01092_Spirochaetes	Draaxin	Y	-0.000106419	0.0000837	62	20	0.208675007	0.598806542	0.626025021
W1	Otu00020_Fusobacteria	Synulox	Y	0.036996524	0.029705883	63	44	0.217898185	0.861836974	0.641123506
W10	Otu00146_Bacteria_unclassified	Halocur	Y	-0.006158881	0.005118295	60	60	0.234204983	0.594520342	0.676101177
W5	Otu00006_Bacteroidetes	Disease_Status	Cryptosporidium_Positive	-0.03351412	0.028967435	62	62	0.252289603	0.679444705	0.704225649
W10	Otu00003_Proteobacteria	Halocur	Y	-0.010433926	0.009031422	60	60	0.253153011	0.618818472	0.704225649
W1	Otu00001_Firmicutes	Disease_Status	Cryptosporidium_Positive	0.041521907	0.037653235	63	63	0.274615889	0.861836974	0.720797657
W5	Otu00056_Candidatus_Saccharibacteria	Halocur	Y	-0.003135925	0.002838754	62	43	0.274106108	0.679444705	0.720797657
W5	Otu00008_Actinobacteria	Halocur	Y	0.031074458	0.028358567	62	62	0.277954652	0.679444705	0.720797657
W5	Otu01092_Spirochaetes	Halocur	Y	-0.000110441	0.0000979	62	20	0.264116343	0.679444705	0.720797657
W1	Otu00020_Fusobacteria	Diatrim_1	Y	-0.022043531	0.020465924	63	44	0.285826887	0.861836974	0.728858562
W5	Otu00003_Proteobacteria	Disease_Status	Cryptosporidium_Positive	-0.007117893	0.00675705	62	62	0.296762524	0.684869323	0.732333325
W10	Otu00001_Firmicutes	Synulox	Y	0.058581249	0.055535483	60	60	0.296281877	0.698378709	0.732333325
W1	Otu00324_Campilobacterota	Diatrim_1	Y	0.000191534	0.000194503	63	7	0.328773104	0.861836974	0.739739484
W5	Otu00003_Proteobacteria	Draaxin	Y	-0.007655584	0.007651979	62	62	0.321464014	0.684869323	0.739739484
W5	Otu00464_Synergistetes	Synulox	Y	-0.000478701	0.000467755	62	34	0.31059841	0.684869323	0.739739484
W5	Otu00324_Campilobacterota	Draaxin	Y	-0.000342787	0.000344543	62	35	0.324139575	0.684869323	0.739739484
W10	Otu00006_Bacteroidetes	Synulox	Y	-0.049325799	0.048548621	60	60	0.314241263	0.71516977	0.739739484
W10	Otu00020_Fusobacteria	Diatrim_1	Y	-0.022781591	0.023059269	60	32	0.327662191	0.720856821	0.739739484
W5	Otu00464_Synergistetes	Disease_Status	Cryptosporidium_Positive	0.000275858	0.000287838	62	34	0.342065188	0.684869323	0.758492373
W1	Otu00006_Bacteroidetes	Diatrim_1	Y	-0.030820688	0.033427871	63	56	0.360280641	0.861836974	0.759979648
W5	Otu00020_Fusobacteria	Draaxin	Y	0.006014525	0.006416175	62	30	0.352650861	0.684869323	0.759979648
W5	Otu00535_Elusimicrobia	Disease_Status	Cryptosporidium_Positive	0.000364306	0.000403226	62	20	0.370212826	0.684869323	0.759979648
W5	Otu00003_Proteobacteria	Halocur	Y	0.008196299	0.008953991	62	62	0.363988523	0.684869323	0.759979648
W5	Otu00008_Actinobacteria	Diatrim_2	Y	0.023889994	0.027211039	62	62	0.383788848	0.684869323	0.759979648
W5	Otu01092_Spirochaetes	Disease_Status	Cryptosporidium_Positive	-0.0000648	0.0000739	62	20	0.383941893	0.684869323	0.759979648
W10	Otu00535_Elusimicrobia	Halocur	Y	-0.000774679	0.000860533	60	21	0.372069498	0.77488121	0.759979648
W10	Otu00001_Firmicutes	Diatrim_1	Y	0.038377669	0.044039015	60	60	0.387440605	0.77488121	0.759979648
W10	Otu01092_Spirochaetes	Draaxin	Y	0.001149087	0.001296187	60	45	0.379346005	0.77488121	0.759979648
W5	Otu01092_Spirochaetes	Synulox	Y	-0.000101383	0.000120044	62	20	0.40202083	0.698246705	0.778597304
W1	Otu00003_Proteobacteria	Synulox	Y	-0.065709206	0.080307135	63	63	0.41652186	0.861836974	0.796149139
W1	Otu00324_Campilobacterota	Disease_Status	Cryptosporidium_Positive	0.000149419	0.000186764	63	7	0.42689675	0.861836974	0.796149139
W5	Otu00020_Fusobacteria	Synulox	Y	-0.007328444	0.009207258	62	30	0.429487776	0.712631533	0.796149139
W5	Otu00008_Actinobacteria	Synulox	Y	0.027535513	0.034777274	62	62	0.431897899	0.712631533	0.796149139
W10	Otu00003_Proteobacteria	Disease_Status	Cryptosporidium_Positive	-0.005267305	0.006744803	60	60	0.438310593	0.83959947	0.798351437
W1	Otu00146_Bacteria_unclassified	Synulox	Y	-0.0000241	0.0000322	63	35	0.457440677	0.861836974	0.803689899
W5	Otu00001_Firmicutes	Draaxin	Y	-0.020740928	0.028293401	62	62	0.466631277	0.734652111	0.803689899
W5	Otu00003_Proteobacteria	Diatrim_2	Y	-0.006285844	0.008591668	62	62	0.467505889	0.734652111	0.803689899
W10	Otu00003_Proteobacteria	Synulox	Y	-0.008432599	0.011035695	60	60	0.448184164	0.83959947	0.803689899
W10	Otu00146_Bacteria_unclassified	Synulox	Y	0.004644744	0.006254159	60	60	0.460963666	0.83959947	0.803689899
W1	Otu00001_Firmicutes	Synulox	Y	0.039311387	0.056917356	63	63	0.492478271	0.861836974	0.808849488
W5	Otu00056_Candidatus_Saccharibacteria	Draaxin	Y	-0.001703667	0.002425967	62	43	0.485476703	0.745150288	0.808849488
W5	Otu00020_Fusobacteria	Diatrim_1	Y	-0.004742784	0.007357627	62	30	0.521860996	0.750926762	0.808849488
W5	Otu00464_Synergistetes	Diatrim_1	Y	-0.000241449	0.000373788	62	34	0.520997132	0.750926762	0.808849488
W5	Otu00146_Bacteria_unclassified	Synulox	Y	-0.001168967	0.001820087	62	61	0.523373198	0.750926762	0.808849488
W10	Otu00535_Elusimicrobia	Draaxin	Y	0.000498893	0.000756083	60	21	0.512214392	0.83959947	0.808849488
W10	Otu00003_Proteobacteria	Diatrim_1	Y	-0.005813196	0.008751183	60	60	0.50939385	0.83959947	0.808849488
W10	Otu00324_Campilobacterota	Diatrim_2	Y	0.000184861	0.000279421	60	46	0.511102682	0.83959947	0.808849488
W10	Otu00008_Actinobacteria	Diatrim_1	Y	-0.007324369	0.011351774	60	60	0.521569368	0.83959947	0.808849488
W10	Otu00146_Bacteria_unclassified	Diatrim_2	Y	-0.003532818	0.005095133	60	60	0.491104247	0.83959947	0.808849488
W5	Otu00146_Bacteria_unclassified	Halocur	Y	0.00092469	0.00148416	62	61	0.535833847	0.752447529	0.819825786
W5	Otu00020_Fusobacteria	Diatrim_2	Y	0.004304834	0.007204103	62	30	0.552590615	0.759812096	0.820838486
W10	Otu00006_Bacteroidetes	Draaxin	Y	-0.020939516	0.03490883	60	60	0.551172637	0.845985908	0.820838486
W10	Otu00464_Synergistetes	Disease_Status	Cryptosporidium_Positive	-0.0000185	0.0000305	60	14	0.545999042	0.845985908	0.820838486
W10	Otu00324_Campilobacterota	Diatrim_1	Y	-0.00015755	0.000271982	60	46	0.564863899	0.847295848	0.831001698
W1	Otu00003_Proteobacteria	Diatrim_1	Y	0.031321678	0.055327752	63	63	0.57346502	0.897942695	0.835620458
W5	Otu00006_Bacteroidetes	Draaxin	Y	0.018295417	0.03280399	62	62	0.579299183	0.780280532	0.836158255
W5	Otu00008_Actinobacteria	Diatrim_1	Y	-0.014180863	0.027790924	62	62	0.611904458	0.807713884	0.874966188
W1	Otu00146_Bacteria_unclassified	Disease_Status	Cryptosporidium_Positive	-0.00000996	0.0000213	63	35	0.64138764	0.897942695	0.887958542
W1	Otu00146_Bacteria_unclassified	Diatrim_1	Y	-0.0000106	0.0000222	63	35	0.633043144	0.897942695	0.887958542
W5	Otu01092_Spirochaetes	Diatrim_2	Y	0.0000446	0.0000939	62	20	0.636663893	0.818931013	0.887958542
W10	Otu00020_Fusobacteria	Diatrim_2	Y	-0.011003569	0.023690001	60	32	0.644205217	0.935050343	0.887958542
W5	Otu00535_Elusimicrobia	Diatrim_1	Y	-0.000227952	0.000523633	62	20	0.665028157	0.818931013	0.893666536
W10	Otu00006_Bacteroidetes	Disease_Status	Cryptosporidium_Positive	-0.012888494	0.029671977	60	60	0.665786108	0.935050343	0.893666536
W10	Otu00006_Bacteroidetes	Halocur	Y	0.017253367	0.039731349	60	60	0.665869184	0.935050343	0.893666536
W5	Otu00020_Fusobacteria	Disease_Status	Cryptosporidium_Positive	-0.002028041	0.005665778	62	30	0.721754085	0.818931013	0.899913326
W5	Otu00020_Fusobacteria	Halocur	Y	0.002695483	0.00750791	62	30	0.720955476	0.818931013	0.899913326
W5	Otu00324_Campilobacterota	Diatrim_1	Y	-0.000163865	0.000395098	62	35	0.67994133	0.818931013	0.899913326
W5	Otu00324_Campilobacterota	Diatrim_2	Y	-0.000141998	0.000386854	62	35	0.714984444	0.818931013	0.899913326
W5	Otu00056_Candidatus_Saccharibacteria	Synulox	Y	0.001386928	0.003481281	62	43	0.691880751	0.818931013	0.899913326
W10	Otu00020_Fusobacteria	Synulox	Y	-0.010721323	0.029078935	60	32	0.713822135	0.936242007	0.899913326
W10	Otu00464_Synergistetes	Synulox	Y	0.0000177	0.0000498	60	14	0.723459733	0.936242007	0.899913326
W10	Otu00324_Campilobacterota	Disease_Status	Cryptosporidium_Positive	-0.0000809	0.000209625	60	46	0.700987597	0.936242007	0.899913326
W10	Otu00008_Actinobacteria	Synulox	Y	0.005649871	0.014315176	60	60	0.694665069	0.936242007	0.899913326
W1	Otu00020_Fusobacteria	Disease_Status	Cryptosporidium_Positive	-0.006144007	0.019651696	63	44	0.755652717	0.943270105	0.900686439
W1	Otu00008_Actinobacteria	Synulox	Y	-0.012282212	0.040649265	63	60	0.763599609	0.943270105	0.900686439
W5	Otu00324_Campilobacterota	Synulox	Y	-0.000157252	0.000494421	62	35	0.751650176	0.818931013	0.900686439
W5	Otu00056_Candidatus_Saccharibacteria	Disease_Status	Cryptosporidium_Positive	-0.000666479	0.002142241	62	43	0.756890784	0.818931013	0.900686439
W5	Otu00008_Actinobacteria	Draaxin	Y	0.008271793	0.02423491	62	62	0.734165311	0.818931013	0.900686439
W5	Otu00146_Bacteria_unclassified	Draaxin	Y	-0.000409728	0.001268347	62	61	0.747888977	0.818931013	0.900686439
W10	Otu00008_Actinobacteria	Disease_Status	Cryptosporidium_Positive	0.002625457	0.008749158	60	60	0.765289131	0.945657012	0.900686439
W10	Otu00001_Firmicutes	Disease_Status	Cryptosporidium_Positive	-0.009566952	0.033942212	60	60	0.779148545	0.945657012	0.909997919
W10	Otu00008_Actinobacteria	Draaxin	Y	0.002800663	0.01029331	60	60	0.786613251	0.945657012	0.911756268
W10	Otu00001_Firmicutes	Halocur	Y	-0.011431943	0.045449276	60	60	0.802375647	0.945657012	0.916145328
W10	Otu00056_Candidatus_Saccharibacteria	Disease_Status	Cryptosporidium_Positive	-0.000465673	0.001810004	60	58	0.797961086	0.945657012	0.916145328
W5	Otu00003_Proteobacteria	Synulox	Y	-0.002624889	0.010980646	62	62	0.811957795	0.864342169	0.920218834
W10	Otu00020_Fusobacteria	Draaxin	Y	-0.004508262	0.020909175	60	32	0.830118078	0.961189353	0.933882838
W5	Otu00146_Bacteria_unclassified	Diatrim_1	Y	0.000275909	0.001454452	62	61	0.850242995	0.890730757	0.949541447
W1	Otu00003_Proteobacteria	Disease_Status	Cryptosporidium_Positive	0.007586481	0.053126561	63	63	0.886934581	0.983794053	0.965356922
W5	Otu00146_Bacteria_unclassified	Diatrim_2	Y	-0.00021718	0.001424104	62	61	0.879348458	0.904007166	0.965356922
W5	Otu01092_Spirochaetes	Diatrim_1	Y	0.0000133	0.0000959	62	20	0.890310087	0.904007166	0.965356922
W10	Otu00020_Fusobacteria	Halocur	Y	-0.002758816	0.023797696	60	32	0.908147856	0.968506019	0.965356922
W10	Otu00535_Elusimicrobia	Diatrim_2	Y	0.0000994	0.000856639	60	21	0.908082543	0.968506019	0.965356922
W10	Otu00146_Bacteria_unclassified	Disease_Status	Cryptosporidium_Positive	0.000595503	0.003822421	60	60	0.876788729	0.968506019	0.965356922
W10	Otu00146_Bacteria_unclassified	Diatrim_1	Y	-0.00057228	0.004959478	60	60	0.908571221	0.968506019	0.965356922
W1	Otu00008_Actinobacteria	Disease_Status	Cryptosporidium_Positive	-0.001902643	0.026891205	63	60	0.943833344	0.983794053	0.979851622
W10	Otu00001_Firmicutes	Draaxin	Y	0.002652615	0.039932725	60	60	0.947287738	0.968506019	0.979851622
W10	Otu00464_Synergistetes	Draaxin	Y	-0.00000236	0.0000358	60	14	0.947830327	0.968506019	0.979851622
W10	Otu01092_Spirochaetes	Disease_Status	Cryptosporidium_Positive	0.0000798	0.001101739	60	45	0.942516049	0.968506019	0.979851622
W1	Otu00006_Bacteroidetes	Synulox	Y	0.001798315	0.048519893	63	56	0.970559535	0.983794053	0.983414628
W10	Otu00006_Bacteroidetes	Diatrim_1	Y	-0.001751427	0.038498512	60	60	0.963885048	0.968506019	0.983414628
W10	Otu00008_Actinobacteria	Diatrim_2	Y	-0.000462632	0.011662275	60	60	0.968506019	0.968506019	0.983414628
W1	Otu00324_Campilobacterota	Synulox	Y	-0.00000576	0.000282317	63	7	0.983794053	0.983794053	0.990266382
W5	Otu00324_Campilobacterota	Halocur	Y	0.00000155	0.000403168	62	35	0.996938664	0.996938664	0.996938664
