# Supplementary material for: Progression of the faecal microbiome in preweaning dairy calves that develop cryptosporidiosis
Source: Anim Microbiome. 2025 Jan 6;7:3. doi: 10.1186/s42523-024-00352-1 (PMC11706078; doi:10.1186/s42523-024-00352-1)
Supplement: Supplementary file 4 — Additional file 4: MaAsLin2 Phylum Pairwise Results [file 42523_2024_352_MOESM4_ESM.txt]

feature	metadata	value	coef	stderr	N	N.not.0	pval	qval
Otu00146_Bacteria_unclassified	Day_of_Sampling	Day_of_Sampling	0.006549064	0.00076545	125	109	5.02E-14	3.31E-12
Otu00006_Bacteroidetes	Day_of_Sampling	Day_of_Sampling	0.081207173	0.010103966	125	118	2.28E-12	7.51E-11
Otu00056_Candidatus_Saccharibacteria	Day_of_Sampling	Day_of_Sampling	0.004169145	0.000594866	125	77	3.44E-10	7.56E-09
Otu00008_Actinobacteria	Day_of_Sampling	Day_of_Sampling	-0.028482778	0.005401641	125	122	9.28E-07	1.53E-05
Otu00003_Proteobacteria	Day_of_Sampling	Day_of_Sampling	-0.064243365	0.012984405	125	125	2.52E-06	3.32E-05
Otu00324_Campilobacterota	Day_of_Sampling	Day_of_Sampling	0.000247844	7.37E-05	125	65	0.001041429	0.009819188
Otu01092_Spirochaetes	Day_of_Sampling	Day_of_Sampling	0.000818898	0.000241617	125	51	0.000953528	0.009819188
Otu00020_Fusobacteria	Day_of_Sampling	Day_of_Sampling	-0.011525399	0.004156433	125	69	0.006459094	0.053287529
Otu00464_Synergistetes	Diatrim_2	Y	0.000465086	0.00019177	125	37	0.017104797	0.125435179
Otu01092_Spirochaetes	Synulox	Y	-0.001897829	0.000810508	125	51	0.0208819	0.137820542
Otu00056_Candidatus_Saccharibacteria	Diatrim_2	Y	-0.004101481	0.001802309	125	77	0.024957158	0.140443087
Otu01092_Spirochaetes	Diatrim_1	Y	-0.001759501	0.000777891	125	51	0.025535107	0.140443087
Otu00535_Elusimicrobia	Halocur	Y	-0.000879204	0.000451786	125	31	0.054701248	0.257877509
Otu00535_Elusimicrobia	Day_of_Sampling	Day_of_Sampling	0.000234247	0.000120439	125	31	0.05470129	0.257877509
Otu00535_Elusimicrobia	Diatrim_2	Y	0.000646603	0.00035931	125	31	0.074959699	0.309208757
Otu00146_Bacteria_unclassified	Halocur	Y	-0.004867121	0.002692439	125	109	0.073200584	0.309208757
Otu00001_Firmicutes	Disease_Status	Cryptosporidium_Positive	0.046143227	0.026535524	125	125	0.084656363	0.328665881
Otu00006_Bacteroidetes	Halocur	Y	0.062354821	0.036578435	125	118	0.091879944	0.336893128
Otu00001_Firmicutes	Diatrim_1	Y	-0.060554967	0.03753328	125	125	0.10933593	0.379798492
Otu00006_Bacteroidetes	Diatrim_1	Y	0.053166503	0.034207111	125	118	0.128579916	0.405451619
Otu00020_Fusobacteria	Synulox	Y	0.021314851	0.013942836	125	69	0.129007333	0.405451619
Otu00535_Elusimicrobia	Synulox	Y	-0.000686758	0.000453976	125	31	0.138729428	0.414038748
Otu00146_Bacteria_unclassified	Diatrim_2	Y	-0.00316647	0.002154403	125	109	0.14428623	0.414038748
Otu00535_Elusimicrobia	Disease_Status	Cryptosporidium_Positive	0.000418384	0.000304788	125	31	0.176755029	0.48607633
Otu00324_Campilobacterota	Synulox	Y	-0.00032173	0.000247247	125	65	0.195708369	0.516670095
Otu00006_Bacteroidetes	Disease_Status	Cryptosporidium_Positive	-0.030984976	0.0240788	125	118	0.204930059	0.520207073
Otu00001_Firmicutes	Synulox	Y	-0.047941407	0.039107076	125	125	0.222676847	0.52488114
Otu01092_Spirochaetes	Diatrim_2	Y	0.000842875	0.000680044	125	51	0.217641441	0.52488114
Otu00056_Candidatus_Saccharibacteria	Halocur	Y	-0.002732644	0.002270155	125	77	0.23170444	0.527327346
Otu00008_Actinobacteria	Disease_Status	Cryptosporidium_Positive	-0.018704	0.015836308	125	122	0.244896155	0.538771541
Otu00008_Actinobacteria	Diatrim_2	Y	0.019239306	0.017254581	125	122	0.26727125	0.551246954
Otu00008_Actinobacteria	Synulox	Y	0.027147962	0.023927408	125	122	0.264960961	0.551246954
Otu00001_Firmicutes	Halocur	Y	-0.044320346	0.041006602	125	125	0.281985639	0.563971279
Otu00056_Candidatus_Saccharibacteria	Diatrim_1	Y	0.002277994	0.002224402	125	77	0.312436644	0.606494662
Otu00001_Firmicutes	Day_of_Sampling	Day_of_Sampling	0.011083275	0.011658025	125	125	0.343700303	0.648120571
Otu00535_Elusimicrobia	Diatrim_1	Y	-0.000383874	0.000435481	125	31	0.383631006	0.70332351
Otu00006_Bacteroidetes	Synulox	Y	0.029090572	0.035650006	125	118	0.419727339	0.744244082
Otu00324_Campilobacterota	Halocur	Y	-0.000205977	0.000259256	125	65	0.428504169	0.744244082
Otu00464_Synergistetes	Synulox	Y	-0.000198197	0.000258483	125	37	0.451700555	0.745305916
Otu00056_Candidatus_Saccharibacteria	Synulox	Y	0.001766217	0.002319167	125	77	0.451170401	0.745305916
Otu00056_Candidatus_Saccharibacteria	Disease_Status	Cryptosporidium_Positive	-0.001141034	0.001552295	125	77	0.466244339	0.750539668
Otu00003_Proteobacteria	Diatrim_2	Y	-0.024780453	0.036545333	125	125	0.499052065	0.768588602
Otu00003_Proteobacteria	Synulox	Y	-0.029417741	0.043556441	125	125	0.500747119	0.768588602
Otu00146_Bacteria_unclassified	Disease_Status	Cryptosporidium_Positive	0.001106909	0.001742287	125	109	0.526450003	0.789675004
Otu00006_Bacteroidetes	Diatrim_2	Y	0.01634324	0.029191907	125	118	0.576918629	0.840218185
Otu00020_Fusobacteria	Diatrim_2	Y	-0.004718108	0.011698513	125	69	0.687451242	0.840218185
Otu00464_Synergistetes	Diatrim_1	Y	-0.000104121	0.000247856	125	37	0.678638364	0.840218185
Otu00464_Synergistetes	Halocur	Y	-0.000110163	0.000242559	125	37	0.650820214	0.840218185
Otu00324_Campilobacterota	Disease_Status	Cryptosporidium_Positive	8.77E-05	0.000167766	125	65	0.602191859	0.840218185
Otu00324_Campilobacterota	Diatrim_1	Y	-9.75E-05	0.000237297	125	65	0.681792534	0.840218185
Otu00008_Actinobacteria	Halocur	Y	0.01033664	0.021875837	125	122	0.637559387	0.840218185
Otu00146_Bacteria_unclassified	Synulox	Y	0.001201271	0.002567718	125	109	0.64076469	0.840218185
Otu01092_Spirochaetes	Disease_Status	Cryptosporidium_Positive	0.000247766	0.000549958	125	51	0.653163271	0.840218185
Otu01092_Spirochaetes	Halocur	Y	-0.000411851	0.000849877	125	51	0.628858154	0.840218185
Otu00020_Fusobacteria	Disease_Status	Cryptosporidium_Positive	0.003451342	0.009460704	125	69	0.7159076	0.85868964
Otu00464_Synergistetes	Disease_Status	Cryptosporidium_Positive	6.03E-05	0.000171771	125	37	0.728585149	0.85868964
Otu00464_Synergistetes	Day_of_Sampling	Day_of_Sampling	1.89E-05	6.11E-05	125	37	0.7584339	0.878186621
Otu00003_Proteobacteria	Halocur	Y	-0.013084927	0.045672084	125	125	0.774999704	0.881896215
Otu00020_Fusobacteria	Halocur	Y	-0.002822001	0.014620074	125	69	0.84727329	0.932000619
Otu00003_Proteobacteria	Diatrim_1	Y	0.008795488	0.041803588	125	125	0.83371813	0.932000619
Otu00001_Firmicutes	Diatrim_2	Y	0.004643926	0.032812165	125	125	0.887692126	0.944962586
Otu00003_Proteobacteria	Disease_Status	Cryptosporidium_Positive	-0.004522915	0.029554574	125	125	0.878631255	0.944962586
Otu00324_Campilobacterota	Diatrim_2	Y	-2.15E-05	0.000207449	125	65	0.917559423	0.961252729
Otu00020_Fusobacteria	Diatrim_1	Y	0.000438291	0.013381731	125	69	0.973926959	0.973926959
Otu00008_Actinobacteria	Diatrim_1	Y	-0.000902048	0.022940917	125	122	0.968877696	0.973926959
Otu00146_Bacteria_unclassified	Diatrim_1	Y	0.000122499	0.002464385	125	109	0.960439492	0.973926959
