# Supplementary material for: Progression of the faecal microbiome in preweaning dairy calves that develop cryptosporidiosis
Source: Anim Microbiome. 2025 Jan 6;7:3. doi: 10.1186/s42523-024-00352-1 (PMC11706078; doi:10.1186/s42523-024-00352-1)
Supplement: Supplementary file 6 — Additional file 6: MaAsLin2 Phylum Farm 2–3 Pairwise Results [file 42523_2024_352_MOESM6_ESM.txt]

feature	metadata	value	coef	stderr	N	N.not.0	pval	qval
Otu00027_Ruminococcaceae_unclassified	Day_of_Sampling	Day_of_Sampling	0.023135162	0.001726756	185	176	8.42E-29	6.23E-26
Otu00341_Oscillibacter	Day_of_Sampling	Day_of_Sampling	0.000853898	7.56E-05	185	110	1.15E-22	4.26E-20
Otu00030_Clostridiales_unclassified	Day_of_Sampling	Day_of_Sampling	0.033686835	0.003045398	185	163	5.24E-22	1.29E-19
Otu00118_Muribaculaceae_unclassified	Day_of_Sampling	Day_of_Sampling	0.006838	0.000686033	185	101	8.02E-18	1.48E-15
Otu00047_Bacteroidales_unclassified	Day_of_Sampling	Day_of_Sampling	0.015708387	0.001685748	185	148	4.38E-17	6.48E-15
Otu00232_Ihubacter	Day_of_Sampling	Day_of_Sampling	0.000605515	6.53E-05	185	76	5.95E-17	6.61E-15
Otu00146_Bacteria_unclassified	Day_of_Sampling	Day_of_Sampling	0.005448997	0.000588314	185	156	6.25E-17	6.61E-15
Otu00001_Phascolarctobacterium	Day_of_Sampling	Day_of_Sampling	0.026628176	0.002782029	185	158	8.79E-17	8.14E-15
Otu00143_Firmicutes_unclassified	Day_of_Sampling	Day_of_Sampling	0.003374309	0.000382735	185	156	1.03E-15	8.44E-14
Otu00068_Prevotellaceae_unclassified	Day_of_Sampling	Day_of_Sampling	0.012151837	0.001393792	185	138	1.88E-15	1.39E-13
Otu00013_Lachnospiraceae_unclassified	Day_of_Sampling	Day_of_Sampling	0.036993485	0.004162388	185	180	4.35E-15	2.92E-13
Otu00006_Prevotella	Day_of_Sampling	Day_of_Sampling	0.048717985	0.005869327	185	147	2.45E-14	1.51E-12
Otu00104_Bacteroidetes_unclassified	Day_of_Sampling	Day_of_Sampling	0.008626683	0.001087442	185	125	2.24E-13	1.28E-11
Otu00552_Bacilli_unclassified	Day_of_Sampling	Day_of_Sampling	-6.04E-05	7.53E-06	185	52	4.86E-13	2.57E-11
Otu00066_Lactobacillales_unclassified	Day_of_Sampling	Day_of_Sampling	-0.000344282	4.57E-05	185	102	2.33E-12	1.15E-10
Otu00903_Agathobacter	Day_of_Sampling	Day_of_Sampling	5.14E-05	6.94E-06	185	45	4.69E-12	2.17E-10
Otu00003_Escherichia.Shigella	Day_of_Sampling	Day_of_Sampling	-0.065570248	0.008893925	185	171	5.98E-12	2.60E-10
Otu00011_Veillonella	Day_of_Sampling	Day_of_Sampling	-0.035372018	0.004831092	185	90	8.01E-12	3.29E-10
Otu02350_Coriobacteriia_unclassified	Day_of_Sampling	Day_of_Sampling	6.45E-05	8.82E-06	185	96	2.29E-11	8.91E-10
Otu00197_Frisingicoccus	Day_of_Sampling	Day_of_Sampling	0.000246998	3.49E-05	185	100	3.34E-11	1.23E-09
Otu00016_Sutterella	Day_of_Sampling	Day_of_Sampling	0.004108024	0.000584549	185	154	1.06E-10	3.72E-09
Otu00096_Anaerotignum	Day_of_Sampling	Day_of_Sampling	0.002130995	0.000313828	185	156	1.59E-10	5.12E-09
Otu00326_Harryflintia	Day_of_Sampling	Day_of_Sampling	0.000603998	8.89E-05	185	72	1.55E-10	5.12E-09
Otu00014_Bacteroides	Day_of_Sampling	Day_of_Sampling	-0.030939657	0.004615419	185	157	2.56E-10	7.90E-09
Otu00056_Candidatus_Saccharibacteria_unclassified	Day_of_Sampling	Day_of_Sampling	0.002738984	0.000411139	185	107	7.01E-10	2.02E-08
Otu00063_Flintibacter	Day_of_Sampling	Day_of_Sampling	0.001279832	0.000192519	185	151	7.09E-10	2.02E-08
Otu00055_Odoribacter	Day_of_Sampling	Day_of_Sampling	0.0026055	0.00040322	185	106	1.80E-09	4.92E-08
Otu01194_Bifidobacteriaceae_unclassified	Day_of_Sampling	Day_of_Sampling	-0.000168604	2.61E-05	185	79	1.86E-09	4.92E-08
Otu00010_Butyricicoccus	Day_of_Sampling	Day_of_Sampling	-0.014429151	0.002239256	185	177	1.97E-09	5.02E-08
Otu00608_Muribaculum	Day_of_Sampling	Day_of_Sampling	0.000240721	3.97E-05	185	40	7.91E-09	1.95E-07
Otu00198_Mailhella	Day_of_Sampling	Day_of_Sampling	8.93E-05	1.48E-05	185	86	9.39E-09	2.24E-07
Otu00853_Porphyromonas	Farm	3	-0.000799946	0.000135693	185	28	1.82E-08	4.22E-07
Otu00655_Actinomycetaceae_unclassified	Day_of_Sampling	Day_of_Sampling	3.80E-05	6.37E-06	185	61	2.08E-08	4.67E-07
Otu00853_Porphyromonas	Halocur	Y	0.000752569	0.000131342	185	28	4.19E-08	9.11E-07
Otu00008_Bifidobacterium	Day_of_Sampling	Day_of_Sampling	-0.024872679	0.004277686	185	139	4.44E-08	9.38E-07
Otu00035_Peptostreptococcus	Day_of_Sampling	Day_of_Sampling	-0.005632894	0.000997845	185	55	6.37E-08	1.31E-06
Otu00460_Duncaniella	Day_of_Sampling	Day_of_Sampling	0.000773475	0.000139747	185	35	1.09E-07	2.19E-06
Otu00396_Paramuribaculum	Day_of_Sampling	Day_of_Sampling	0.000593755	0.000106463	185	47	1.38E-07	2.68E-06
Otu00153_Olsenella	Day_of_Sampling	Day_of_Sampling	0.00166119	0.000298849	185	116	1.51E-07	2.87E-06
Otu00317_Intestinimonas	Day_of_Sampling	Day_of_Sampling	0.000175573	3.19E-05	185	89	1.81E-07	3.35E-06
Otu00062_Bacteroidaceae_unclassified	Day_of_Sampling	Day_of_Sampling	0.010226812	0.00188564	185	141	1.87E-07	3.38E-06
Otu00873_Veillonellaceae_unclassified	Day_of_Sampling	Day_of_Sampling	-0.000134366	2.48E-05	185	42	2.03E-07	3.57E-06
Otu00449_Eggerthellaceae_unclassified	Day_of_Sampling	Day_of_Sampling	5.30E-05	9.69E-06	185	78	2.27E-07	3.90E-06
Otu00449_Eggerthellaceae_unclassified	Farm	3	-0.000259747	4.77E-05	185	78	3.03E-07	5.10E-06
Otu01882_Clostridia_unclassified	Day_of_Sampling	Day_of_Sampling	0.000209757	3.97E-05	185	77	3.57E-07	5.88E-06
Otu00449_Eggerthellaceae_unclassified	Halocur	Y	0.00023775	4.54E-05	185	78	5.50E-07	8.85E-06
Otu00165_Peptococcus	Day_of_Sampling	Day_of_Sampling	0.001050794	0.000201277	185	99	6.81E-07	1.07E-05
Otu00914_Atopobiaceae_unclassified	Day_of_Sampling	Day_of_Sampling	8.46E-05	1.68E-05	185	61	1.17E-06	1.80E-05
Otu00407_Erysipelatoclostridium	Day_of_Sampling	Day_of_Sampling	-9.97E-05	1.96E-05	185	54	1.19E-06	1.80E-05
Otu00032_Prevotellamassilia	Day_of_Sampling	Day_of_Sampling	0.010141194	0.002027445	185	114	1.35E-06	1.99E-05
Otu00088_Porphyromonadaceae_unclassified	Day_of_Sampling	Day_of_Sampling	0.002288763	0.000458105	185	108	1.38E-06	2.01E-05
Otu00295_Faecalibacillus	Day_of_Sampling	Day_of_Sampling	0.000119209	2.39E-05	185	84	1.48E-06	2.11E-05
Otu00170_Roseburia	Day_of_Sampling	Day_of_Sampling	0.000848932	0.000170742	185	104	1.54E-06	2.16E-05
Otu00005_Collinsella	Day_of_Sampling	Day_of_Sampling	-0.009313774	0.001848149	185	163	1.67E-06	2.29E-05
Otu00019_Blautia	Day_of_Sampling	Day_of_Sampling	0.011692748	0.002379298	185	153	2.00E-06	2.69E-05
Otu00516_Parasutterella	Day_of_Sampling	Day_of_Sampling	0.000110545	2.28E-05	185	60	2.73E-06	3.61E-05
Otu00024_Clostridium_sensu_stricto	Day_of_Sampling	Day_of_Sampling	-0.024530075	0.005042569	185	138	3.20E-06	4.15E-05
Otu00070_Enterococcus	Day_of_Sampling	Day_of_Sampling	-0.006213264	0.001299175	185	86	4.64E-06	5.92E-05
Otu00791_Clostridium_IV	Day_of_Sampling	Day_of_Sampling	6.66E-05	1.49E-05	185	26	1.34E-05	0.000167605
Otu00018_Streptococcus	Day_of_Sampling	Day_of_Sampling	-0.00892875	0.002064447	185	169	2.53E-05	0.000311964
Otu00190_Agathobaculum	Day_of_Sampling	Day_of_Sampling	0.000275889	6.41E-05	185	87	3.29E-05	0.000398722
Otu00446_Peptostreptococcaceae_unclassified	Day_of_Sampling	Day_of_Sampling	0.000167923	3.92E-05	185	79	3.51E-05	0.000419401
Otu00340_Proteus	Day_of_Sampling	Day_of_Sampling	-0.000200209	4.80E-05	185	33	4.69E-05	0.000550463
Otu01047_Negativicutes_unclassified	Day_of_Sampling	Day_of_Sampling	-3.05E-05	7.40E-06	185	66	5.63E-05	0.000650801
Otu00145_Terrisporobacter	Day_of_Sampling	Day_of_Sampling	-0.001628375	0.000395699	185	50	6.77E-05	0.000770428
Otu00314_Clostridiales_Incertae_Sedis_XIII_unclassified	Day_of_Sampling	Day_of_Sampling	0.000373902	9.18E-05	185	113	6.97E-05	0.000780966
Otu00558_Faecalicoccus	Day_of_Sampling	Day_of_Sampling	-2.62E-05	6.46E-06	185	35	7.22E-05	0.000797949
Otu00165_Peptococcus	Farm	3	-0.004140796	0.001020817	185	99	8.88E-05	0.000966395
Otu00136_Negativibacillus	Day_of_Sampling	Day_of_Sampling	0.000507166	0.000126704	185	128	0.000103398	0.001108909
Otu00298_Enterococcaceae_unclassified	Day_of_Sampling	Day_of_Sampling	-0.004947317	0.001261314	185	80	0.000124823	0.001319555
Otu00303_Enterocloster	Day_of_Sampling	Day_of_Sampling	-0.00018142	4.60E-05	185	68	0.000130762	0.001362866
Otu00150_Enterobacteriaceae_unclassified	Day_of_Sampling	Day_of_Sampling	-0.001721759	0.000445122	185	92	0.000153437	0.001576994
Otu00180_Peptoniphilus	Day_of_Sampling	Day_of_Sampling	-0.001775985	0.000462146	185	45	0.000168706	0.001710166
Otu00136_Negativibacillus	Farm	3	-0.002188361	0.000562648	185	128	0.000175719	0.001757193
Otu00159_Anaerobutyricum	Day_of_Sampling	Day_of_Sampling	0.00044885	0.000118986	185	97	0.000219681	0.002167518
Otu00314_Clostridiales_Incertae_Sedis_XIII_unclassified	Farm	3	-0.001518581	0.00040698	185	113	0.000255573	0.002488477
Otu00208_Succinivibrio	Day_of_Sampling	Day_of_Sampling	0.00100331	0.000270673	185	83	0.000279763	0.002688629
Otu00073_Faecalimonas	Day_of_Sampling	Day_of_Sampling	-0.002617586	0.000708616	185	52	0.00032064	0.003041974
Otu00086_Clostridiaceae_1_unclassified	Day_of_Sampling	Day_of_Sampling	-0.004308175	0.001177524	185	88	0.000333317	0.003122209
Otu00310_Erysipelotrichaceae_unclassified	Day_of_Sampling	Day_of_Sampling	0.000161133	4.42E-05	185	125	0.000346174	0.003202113
Otu00819_Actinobacteria_unclassified	Day_of_Sampling	Day_of_Sampling	2.24E-05	6.16E-06	185	66	0.000367745	0.003359642
Otu00657_Burkholderiales_unclassified	Day_of_Sampling	Day_of_Sampling	1.44E-05	3.97E-06	185	54	0.00041946	0.00378537
Otu00627_Pseudoramibacter	Day_of_Sampling	Day_of_Sampling	2.72E-05	7.60E-06	185	38	0.000481747	0.004295095
Otu00172_Pseudoflavonifractor	Halocur	Y	0.003240909	0.000922081	185	136	0.000606352	0.005341673
Otu00014_Bacteroides	Synulox	Y	0.049413732	0.014178395	185	157	0.000618564	0.005385145
Otu01092_Treponema	Day_of_Sampling	Day_of_Sampling	0.00051604	0.00014848	185	46	0.000639772	0.005505014
Otu00517_Alistipes	Day_of_Sampling	Day_of_Sampling	0.001033175	0.000298959	185	94	0.000684941	0.005825935
Otu00211_Sutterellaceae_unclassified	Day_of_Sampling	Day_of_Sampling	0.000422104	0.000122868	185	86	0.00073539	0.006183964
Otu00213_Allisonella	Day_of_Sampling	Day_of_Sampling	-0.000137395	4.05E-05	185	91	0.00084248	0.007004891
Otu00159_Anaerobutyricum	Synulox	Y	0.001223991	0.000365522	185	97	0.000990194	0.008141595
Otu00535_Elusimicrobium	Day_of_Sampling	Day_of_Sampling	0.000356267	0.000106174	185	41	0.001034139	0.008409484
Otu00511_Aerococcus	Day_of_Sampling	Day_of_Sampling	0.000488697	0.000148059	185	71	0.001164074	0.009363204
Otu00314_Clostridiales_Incertae_Sedis_XIII_unclassified	Halocur	Y	0.00129575	0.000393928	185	113	0.001209375	0.009622987
Otu00136_Negativibacillus	Halocur	Y	0.001798974	0.000544473	185	128	0.001235015	0.009722459
Otu00330_Eggerthella	Day_of_Sampling	Day_of_Sampling	-4.09E-05	1.25E-05	185	36	0.001267963	0.009876766
Otu02874_Proteobacteria_unclassified	Day_of_Sampling	Day_of_Sampling	0.000172625	5.34E-05	185	48	0.00145101	0.01118487
Otu00324_Campylobacter	Day_of_Sampling	Day_of_Sampling	0.000199597	6.23E-05	185	87	0.001611046	0.012290458
Otu00183_Romboutsia	Day_of_Sampling	Day_of_Sampling	0.000167562	5.24E-05	185	66	0.001638804	0.012374644
Otu01011_Ruminococcus	Day_of_Sampling	Day_of_Sampling	0.000166082	5.23E-05	185	43	0.001762502	0.013174257
Otu00954_Monoglobus	Day_of_Sampling	Day_of_Sampling	0.000259534	8.13E-05	185	37	0.002013053	0.014896594
Otu00110_Succiniclasticum	Day_of_Sampling	Day_of_Sampling	0.000759839	0.00024143	185	89	0.002043684	0.014973528
Otu00940_Desulfovibrionaceae_unclassified	Day_of_Sampling	Day_of_Sampling	1.96E-05	6.25E-06	185	44	0.002149686	0.015595759
Otu00172_Pseudoflavonifractor	Farm	3	-0.002968562	0.000953506	185	136	0.002372167	0.017042757
Otu00331_Sharpea	Day_of_Sampling	Day_of_Sampling	6.62E-05	2.15E-05	185	67	0.002524924	0.017965808
Otu00370_Slackia	Day_of_Sampling	Day_of_Sampling	7.86E-05	2.62E-05	185	91	0.003042694	0.021443749
Otu00620_Sphaerochaetaceae_unclassified	Farm	3	-0.000893334	0.000307899	185	38	0.004181548	0.029191942
Otu00312_Staphylococcus	Day_of_Sampling	Day_of_Sampling	-3.61E-05	1.26E-05	185	39	0.00457394	0.03133996
Otu00511_Aerococcus	Farm	3	-0.001886936	0.000656376	185	71	0.004533325	0.03133996
Otu00620_Sphaerochaetaceae_unclassified	Halocur	Y	0.00084933	0.000298024	185	38	0.004886939	0.033177384
Otu00317_Intestinimonas	Farm	3	-0.000421872	0.00015011	185	89	0.00584421	0.039315593
Otu00319_Coprococcus	Day_of_Sampling	Day_of_Sampling	0.000104128	3.75E-05	185	64	0.006015183	0.040101218
Otu00006_Prevotella	Farm	3	-0.072211951	0.02601991	185	147	0.006101782	0.040315347
Otu00165_Peptococcus	Halocur	Y	0.002636793	0.00096452	185	99	0.006996345	0.045414873
Otu00133_Corynebacterium	Day_of_Sampling	Day_of_Sampling	0.001594766	0.000584126	185	94	0.006962844	0.045414873
Otu00332_Schaalia	Day_of_Sampling	Day_of_Sampling	-0.000136325	5.02E-05	185	37	0.007310296	0.047040167
Otu00122_Butyricimonas	Halocur	Y	0.001636201	0.000606494	185	57	0.007897461	0.05010507
Otu00025_Phocaeicola	Synulox	Y	-0.04327235	0.016113026	185	168	0.007922018	0.05010507
Otu01585_Lactobacillaceae_unclassified	Synulox	Y	0.000169392	6.20E-05	185	68	0.008310594	0.052117285
Otu00511_Aerococcus	Halocur	Y	0.001685713	0.000635327	185	71	0.008687847	0.054025268
Otu00020_Fusobacterium	Day_of_Sampling	Day_of_Sampling	-0.010314495	0.003911763	185	105	0.009105251	0.056149051
Otu00047_Bacteroidales_unclassified	Farm	3	-0.019387953	0.00747326	185	148	0.010263248	0.062252489
Otu00406_Lactococcus	Day_of_Sampling	Day_of_Sampling	-0.000278424	0.000106825	185	60	0.010193863	0.062252489
Otu00040_Lactobacillus	Synulox	Y	0.010658791	0.004162139	185	108	0.011265314	0.067775063
Otu00193_Parabacteroides	Halocur	Y	0.004642118	0.0018124	185	151	0.011514549	0.068715859
Otu02350_Coriobacteriia_unclassified	Synulox	Y	7.36E-05	2.83E-05	185	96	0.011795229	0.069827759
Otu00072_Anaerostipes	Day_of_Sampling	Day_of_Sampling	0.001457572	0.000571954	185	121	0.011964049	0.070265047
Otu00006_Prevotella	Halocur	Y	0.063490228	0.025185463	185	147	0.012578836	0.073294008
Otu00774_Gammaproteobacteria_unclassified	Day_of_Sampling	Day_of_Sampling	0.000158303	6.30E-05	185	39	0.012893597	0.07454111
Otu00118_Muribaculaceae_unclassified	Halocur	Y	-0.00744796	0.002967767	185	101	0.013316014	0.076386435
Otu00539_Finegoldia	Farm	3	-0.000384997	0.000154308	185	46	0.01350174	0.076856058
Otu00039_Gallibacterium	Day_of_Sampling	Day_of_Sampling	-0.00547267	0.002207829	185	123	0.01410999	0.079705285
Otu00052_Megasphaera	Synulox	Y	0.008428052	0.003361997	185	93	0.014926705	0.083680015
Otu00102_Pelistega	Day_of_Sampling	Day_of_Sampling	0.000932957	0.000382858	185	103	0.016138994	0.089795904
Otu00017_Mediterraneibacter	Day_of_Sampling	Day_of_Sampling	0.003016939	0.001245353	185	150	0.016408497	0.090594457
Otu00028_Selenomonadaceae_unclassified	Farm	3	0.019078235	0.007884073	185	133	0.016527367	0.090594457
Otu00540_Anaerococcus	Day_of_Sampling	Day_of_Sampling	9.43E-05	3.96E-05	185	48	0.018686797	0.101678162
Otu00016_Sutterella	Farm	3	-0.00640046	0.002692589	185	154	0.019228157	0.103860118
Otu00110_Succiniclasticum	Farm	3	-0.003125075	0.001321315	185	89	0.019514077	0.104640701
Otu00011_Veillonella	Synulox	Y	0.03474551	0.014840934	185	90	0.020323128	0.108195072
Otu00016_Sutterella	Disease_Status	Cryptosporidium_Positive	-0.002951807	0.001257984	185	154	0.022304145	0.11789334
Otu00121_Fusicatenibacter	Day_of_Sampling	Day_of_Sampling	0.000425878	0.000186016	185	116	0.023219227	0.121859775
Otu00340_Proteus	Synulox	Y	0.000333252	0.00014739	185	33	0.024961203	0.130079508
Otu00319_Coprococcus	Farm	3	-0.000373791	0.000166044	185	64	0.02559161	0.13060546
Otu00001_Phascolarctobacterium	Farm	3	-0.030338922	0.013380695	185	158	0.025256954	0.13060546
Otu01585_Lactobacillaceae_unclassified	Disease_Status	Cryptosporidium_Positive	9.42E-05	4.11E-05	185	68	0.025453212	0.13060546
Otu00096_Anaerotignum	Farm	3	-0.003093897	0.001391265	185	156	0.027412526	0.138940199
Otu00341_Oscillibacter	Halocur	Y	-0.000716692	0.000324545	185	110	0.028493879	0.143438574
Otu00457_Ruthenibacterium	Halocur	Y	0.000172769	7.84E-05	185	45	0.028763607	0.143818036
Otu00295_Faecalibacillus	Farm	3	0.000233095	0.000106091	185	84	0.029295651	0.145495182
Otu00351_Selenomonas	Day_of_Sampling	Day_of_Sampling	0.000251024	0.000114674	185	52	0.029889584	0.147455282
Otu00001_Phascolarctobacterium	Halocur	Y	0.027759343	0.012780276	185	158	0.031503215	0.153370917
Otu00133_Corynebacterium	Halocur	Y	0.005434616	0.002506503	185	94	0.031462821	0.153370917
Otu00460_Duncaniella	Halocur	Y	-0.001281031	0.000599659	185	35	0.034016282	0.164523192
Otu00062_Bacteroidaceae_unclassified	Synulox	Y	-0.012285561	0.005792617	185	141	0.035307128	0.168563062
Otu00312_Staphylococcus	Synulox	Y	8.20E-05	3.86E-05	185	39	0.035142212	0.168563062
Otu00002_Megamonas	Day_of_Sampling	Day_of_Sampling	-0.013722992	0.006504912	185	105	0.036279985	0.172097366
Otu00122_Butyricimonas	Farm	3	-0.001322863	0.000627715	185	57	0.037393903	0.175136
Otu00030_Clostridiales_unclassified	Halocur	Y	-0.027406305	0.013067894	185	163	0.037378438	0.175136
Otu00102_Pelistega	Disease_Status	Cryptosporidium_Positive	-0.001744189	0.000825662	185	103	0.038633833	0.178681477
Otu00310_Erysipelotrichaceae_unclassified	Disease_Status	Cryptosporidium_Positive	0.000187752	9.01E-05	185	125	0.038587389	0.178681477
Otu00190_Agathobaculum	Farm	3	-0.000666086	0.000326536	185	87	0.043560197	0.20021457
Otu00333_Eubacterium	Day_of_Sampling	Day_of_Sampling	3.04E-05	1.52E-05	185	84	0.04771481	0.217956539
Otu00020_Fusobacterium	Synulox	Y	0.023905891	0.012016788	185	105	0.048182886	0.218744389
Otu00096_Anaerotignum	Halocur	Y	0.002633632	0.001346647	185	156	0.05205761	0.233470494
Otu00175_Mycobacteriales_unclassified	Day_of_Sampling	Day_of_Sampling	4.97E-05	2.54E-05	185	46	0.051745724	0.233470494
Otu00121_Fusicatenibacter	Disease_Status	Cryptosporidium_Positive	0.00073712	0.000379446	185	116	0.053630915	0.23623141
Otu00774_Gammaproteobacteria_unclassified	Farm	3	-0.000544115	0.000279389	185	39	0.053036528	0.23623141
Otu00657_Burkholderiales_unclassified	Disease_Status	Cryptosporidium_Positive	-1.69E-05	8.58E-06	185	54	0.053497705	0.23623141
Otu00002_Megamonas	Farm	3	-0.05551347	0.028837584	185	105	0.055809869	0.244374576
Otu00104_Bacteroidetes_unclassified	Farm	3	0.009192104	0.004820851	185	125	0.058156197	0.253150506
Otu00165_Peptococcus	Synulox	Y	0.001456322	0.000755435	185	99	0.058695183	0.254002547
Otu00193_Parabacteroides	Day_of_Sampling	Day_of_Sampling	0.000776285	0.000407721	185	151	0.059071128	0.254143226
Otu00608_Muribaculum	Halocur	Y	-0.000319241	0.000170493	185	40	0.062774957	0.267669393
Otu00620_Sphaerochaetaceae_unclassified	Day_of_Sampling	Day_of_Sampling	0.000129966	6.95E-05	185	38	0.062938479	0.267669393
Otu00064_Ruminococcus2	Day_of_Sampling	Day_of_Sampling	0.001054542	0.000564643	185	105	0.064010583	0.269647448
Otu00146_Bacteria_unclassified	Halocur	Y	-0.004702431	0.002524474	185	156	0.064137835	0.269647448
Otu00160_Holdemanella	Day_of_Sampling	Day_of_Sampling	0.000117965	6.34E-05	185	104	0.064496754	0.269647448
Otu00027_Ruminococcaceae_unclassified	Synulox	Y	-0.009835931	0.005304529	185	176	0.065348399	0.271673118
Otu00197_Frisingicoccus	Synulox	Y	0.000198141	0.000107312	185	100	0.066485831	0.27437393
Otu00048_Limosilactobacillus	Disease_Status	Cryptosporidium_Positive	0.0039651	0.002149836	185	110	0.066781508	0.27437393
Otu00004_Faecalibacterium	Day_of_Sampling	Day_of_Sampling	-0.009492372	0.005155223	185	168	0.067230947	0.27437393
Otu00317_Intestinimonas	Halocur	Y	0.000265199	0.000143906	185	89	0.067481156	0.27437393
Otu00180_Peptoniphilus	Farm	3	0.003739031	0.002048784	185	45	0.069667957	0.281717423
Otu00535_Elusimicrobium	Disease_Status	Cryptosporidium_Positive	0.000414614	0.000226775	185	41	0.07233299	0.290904416
Otu00539_Finegoldia	Halocur	Y	0.000269057	0.00014936	185	46	0.073322685	0.29329074
Otu00392_Lawsonella	Halocur	Y	0.000331581	0.000184994	185	63	0.075175382	0.299084854
Otu00655_Actinomycetaceae_unclassified	Farm	3	5.22E-05	2.92E-05	185	61	0.076681808	0.303410479
Otu00791_Clostridium_IV	Halocur	Y	-0.000113495	6.38E-05	185	26	0.077082662	0.303410479
Otu01194_Bifidobacteriaceae_unclassified	Farm	3	0.000215301	0.000121517	185	79	0.079198786	0.310090484
Otu00013_Lachnospiraceae_unclassified	Halocur	Y	-0.033881817	0.019411327	185	180	0.083004707	0.32328149
Otu00873_Veillonellaceae_unclassified	Synulox	Y	0.000132833	7.63E-05	185	42	0.083549411	0.323699287
Otu00351_Selenomonas	Disease_Status	Cryptosporidium_Positive	0.000405255	0.000233919	185	52	0.084914705	0.327275427
Otu00104_Bacteroidetes_unclassified	Halocur	Y	-0.008013811	0.004666248	185	125	0.087635748	0.336012713
Otu00535_Elusimicrobium	Halocur	Y	-0.000802788	0.000468534	185	41	0.08895416	0.337569633
Otu00051_Acidaminococcus	Day_of_Sampling	Day_of_Sampling	-0.001255153	0.000732177	185	82	0.088873344	0.337569633
Otu00193_Parabacteroides	Farm	3	-0.00320749	0.001884396	185	151	0.09152757	0.345563276
Otu00183_Romboutsia	Disease_Status	Cryptosporidium_Positive	0.000179697	0.000106894	185	66	0.094492896	0.353568263
Otu00370_Slackia	Farm	3	-0.000194922	0.00011599	185	91	0.0946034	0.353568263
Otu00535_Elusimicrobium	Farm	3	0.000817204	0.000486464	185	41	0.095847947	0.3564195
Otu00319_Coprococcus	Synulox	Y	0.000192087	0.000115059	185	64	0.096773539	0.358062095
Otu00483_Barnesiella	Farm	3	0.000269288	0.00016322	185	27	0.100728245	0.370840307
Otu00040_Lactobacillus	Disease_Status	Cryptosporidium_Positive	0.004547696	0.002763765	185	108	0.101627495	0.372298743
Otu00159_Anaerobutyricum	Halocur	Y	0.000837156	0.000510574	185	97	0.102837158	0.37316488
Otu00133_Corynebacterium	Farm	3	-0.004245478	0.002589549	185	94	0.102872481	0.37316488
Otu00655_Actinomycetaceae_unclassified	Synulox	Y	3.39E-05	2.05E-05	185	61	0.104066459	0.375654537
Otu00159_Anaerobutyricum	Farm	3	-0.000856682	0.000527491	185	97	0.106120367	0.377543612
Otu00052_Megasphaera	Day_of_Sampling	Day_of_Sampling	-0.001660795	0.001018144	185	93	0.105214764	0.377543612
Otu00392_Lawsonella	Farm	3	-0.000315786	0.000193613	185	63	0.10561558	0.377543612
Otu00392_Lawsonella	Day_of_Sampling	Day_of_Sampling	6.55E-05	4.03E-05	185	63	0.106711978	0.377831885
Otu00048_Limosilactobacillus	Synulox	Y	0.005214064	0.003237582	185	110	0.109054943	0.383321887
Otu00172_Pseudoflavonifractor	Day_of_Sampling	Day_of_Sampling	0.000344531	0.000213717	185	136	0.109298538	0.383321887
Otu00325_Howardella	Farm	3	0.000218444	0.000136912	185	95	0.112361694	0.389705654
Otu00056_Candidatus_Saccharibacteria_unclassified	Halocur	Y	-0.003004987	0.001882229	185	107	0.112623091	0.389705654
Otu00008_Bifidobacterium	Synulox	Y	0.022968579	0.014256542	185	139	0.112698662	0.389705654
Otu00062_Bacteroidaceae_unclassified	Halocur	Y	-0.012841081	0.00809134	185	141	0.114274069	0.392839719
Otu00065_Ligilactobacillus	Day_of_Sampling	Day_of_Sampling	-0.000993465	0.000625601	185	112	0.114666729	0.392839719
Otu00008_Bifidobacterium	Farm	3	0.031779714	0.020061842	185	139	0.11605598	0.395766936
Otu00540_Anaerococcus	Farm	3	-0.00029443	0.00018749	185	48	0.119325596	0.401367914
Otu00044_Fournierella	Day_of_Sampling	Day_of_Sampling	-0.000724996	0.000462023	185	156	0.119032274	0.401367914
Otu00437_Paludicola	Farm	3	0.000240281	0.00015329	185	59	0.118765018	0.401367914
Otu00341_Oscillibacter	Farm	3	0.000522973	0.000335298	185	110	0.120591076	0.403789123
Otu00470_Coprobacter	Day_of_Sampling	Day_of_Sampling	0.000101594	6.53E-05	185	44	0.121286915	0.404289716
Otu00150_Enterobacteriaceae_unclassified	Synulox	Y	0.002117254	0.001367399	185	92	0.123296983	0.409146941
Otu00028_Selenomonadaceae_unclassified	Day_of_Sampling	Day_of_Sampling	0.002726688	0.001778415	185	133	0.126989109	0.419517593
Otu00032_Prevotellamassilia	Halocur	Y	0.013275758	0.008699827	185	114	0.128779935	0.423542899
Otu00197_Frisingicoccus	Disease_Status	Cryptosporidium_Positive	0.00010837	7.13E-05	185	100	0.130071468	0.425897728
Otu00608_Muribaculum	Synulox	Y	-0.000185049	0.000122057	185	40	0.131261731	0.427901677
Otu00025_Phocaeicola	Day_of_Sampling	Day_of_Sampling	-0.007928913	0.00524519	185	168	0.132385285	0.429671538
Otu00903_Agathobacter	Farm	3	-4.56E-05	3.07E-05	185	45	0.139443046	0.442315632
Otu00470_Coprobacter	Farm	3	0.000429001	0.000289305	185	44	0.139867376	0.442315632
Otu00118_Muribaculaceae_unclassified	Synulox	Y	-0.003209616	0.002136141	185	101	0.138303213	0.442315632
Otu00539_Finegoldia	Disease_Status	Cryptosporidium_Positive	-0.000105547	7.10E-05	185	46	0.138897598	0.442315632
Otu00016_Sutterella	Halocur	Y	0.003868119	0.002591128	185	154	0.137852463	0.442315632
Otu00027_Ruminococcaceae_unclassified	Disease_Status	Cryptosporidium_Positive	-0.005259044	0.003522341	185	176	0.137183603	0.442315632
Otu01092_Treponema	Halocur	Y	-0.000941611	0.00063713	185	46	0.141193537	0.443102112
Otu00341_Oscillibacter	Synulox	Y	-0.000343274	0.000232343	185	110	0.141313646	0.443102112
Otu00190_Agathobaculum	Disease_Status	Cryptosporidium_Positive	-0.000236928	0.000159906	185	87	0.143559435	0.44824465
Otu00190_Agathobaculum	Halocur	Y	0.000449672	0.00030824	185	87	0.146647355	0.455962363
Otu00135_Fusobacteriaceae_unclassified	Day_of_Sampling	Day_of_Sampling	-0.002209853	0.001517063	185	51	0.147553943	0.45686158
Otu00610_Clostridium_XVIII	Farm	3	0.000151274	0.000103991	185	28	0.148673498	0.458409953
Otu00145_Terrisporobacter	Synulox	Y	-0.001791941	0.00122893	185	50	0.150217268	0.461248041
Otu00351_Selenomonas	Halocur	Y	-0.000703592	0.00049207	185	52	0.154499884	0.46645087
Otu00198_Mailhella	Synulox	Y	-6.49E-05	4.55E-05	185	86	0.155693736	0.46645087
Otu00102_Pelistega	Synulox	Y	-0.001801602	0.001245429	185	103	0.153269821	0.46645087
Otu01194_Bifidobacteriaceae_unclassified	Synulox	Y	0.000123914	8.61E-05	185	79	0.15525492	0.46645087
Otu01585_Lactobacillaceae_unclassified	Day_of_Sampling	Day_of_Sampling	-2.76E-05	1.93E-05	185	68	0.153813415	0.46645087
Otu00443_Flavonifractor	Day_of_Sampling	Day_of_Sampling	-3.31E-05	2.32E-05	185	33	0.155583382	0.46645087
Otu00240_Subdoligranulum	Day_of_Sampling	Day_of_Sampling	0.000118355	8.33E-05	185	60	0.157589067	0.470225441
Otu00030_Clostridiales_unclassified	Farm	3	0.019076306	0.013500861	185	163	0.159401125	0.473722219
Otu00003_Escherichia.Shigella	Synulox	Y	-0.038437634	0.027321804	185	171	0.161206236	0.475269382
Otu00146_Bacteria_unclassified	Farm	3	0.003674698	0.002608115	185	156	0.16058542	0.475269382
Otu00143_Firmicutes_unclassified	Synulox	Y	-0.001651248	0.001175748	185	156	0.161925538	0.475495628
Otu00873_Veillonellaceae_unclassified	Farm	3	0.000154272	0.000110159	185	42	0.163108535	0.477076347
Otu00020_Fusobacterium	Farm	3	0.023946951	0.017341631	185	105	0.169033238	0.492459041
Otu00312_Staphylococcus	Disease_Status	Cryptosporidium_Positive	-3.52E-05	2.57E-05	185	39	0.172062106	0.498193082
Otu00326_Harryflintia	Halocur	Y	-0.000522642	0.000381441	185	72	0.172347877	0.498193082
Otu00035_Peptostreptococcus	Disease_Status	Cryptosporidium_Positive	0.002775309	0.002035465	185	55	0.174444866	0.498415265
Otu00147_Peptacetobacter	Farm	3	-0.001968976	0.001440502	185	61	0.173381002	0.498415265
Otu00537_Mobiluncus	Disease_Status	Cryptosporidium_Positive	0.000129436	9.42E-05	185	37	0.174445343	0.498415265
Otu00539_Finegoldia	Day_of_Sampling	Day_of_Sampling	4.73E-05	3.48E-05	185	46	0.176188086	0.499537102
Otu00540_Anaerococcus	Halocur	Y	0.000244435	0.000179586	185	48	0.175753438	0.499537102
Otu00197_Frisingicoccus	Halocur	Y	0.000202765	0.000149898	185	100	0.177862541	0.50235985
Otu00446_Peptostreptococcaceae_unclassified	Halocur	Y	-0.00023929	0.000177831	185	79	0.180589609	0.508122854
Otu01882_Clostridia_unclassified	Disease_Status	Cryptosporidium_Positive	-0.00010836	8.09E-05	185	77	0.182199343	0.51071028
Otu00073_Faecalimonas	Synulox	Y	0.00293216	0.00218253	185	52	0.184206771	0.514388718
Otu00183_Romboutsia	Farm	3	0.000308782	0.000232311	185	66	0.18548188	0.51511031
Otu00040_Lactobacillus	Farm	3	0.007976782	0.006006453	185	108	0.185857369	0.51511031
Otu00004_Faecalibacterium	Synulox	Y	-0.020956433	0.015836652	185	168	0.187427756	0.517524401
Otu00166_Desulfovibrio	Day_of_Sampling	Day_of_Sampling	0.000153165	0.000116346	185	69	0.190281782	0.523451742
Otu00068_Prevotellaceae_unclassified	Synulox	Y	-0.005609652	0.004281677	185	138	0.191822877	0.525736774
Otu00072_Anaerostipes	Farm	3	0.00337866	0.002597294	185	121	0.196092192	0.531531948
Otu00528_Clostridium_XlVa	Synulox	Y	-0.000128508	9.82E-05	185	61	0.195516095	0.531531948
Otu00002_Megamonas	Synulox	Y	-0.025950352	0.019982846	185	105	0.195740934	0.531531948
Otu00047_Bacteroidales_unclassified	Halocur	Y	0.009302632	0.007233595	185	148	0.200093108	0.534544764
Otu00037_Alloprevotella	Day_of_Sampling	Day_of_Sampling	-0.002150627	0.001667681	185	107	0.198856277	0.534544764
Otu00035_Peptostreptococcus	Synulox	Y	0.003946372	0.003065344	185	55	0.199611502	0.534544764
Otu00819_Actinobacteria_unclassified	Synulox	Y	2.44E-05	1.89E-05	185	66	0.198758051	0.534544764
Otu00774_Gammaproteobacteria_unclassified	Halocur	Y	0.000346511	0.000270429	185	39	0.201732115	0.536984767
Otu00110_Succiniclasticum	Halocur	Y	0.00156019	0.001224531	185	89	0.2043923	0.542115777
Otu00614_Trueperella	Disease_Status	Cryptosporidium_Positive	-9.81E-05	7.68E-05	185	28	0.206254688	0.545101676
Otu00153_Olsenella	Halocur	Y	-0.001704797	0.001346343	185	116	0.207607263	0.546723752
Otu00086_Clostridiaceae_1_unclassified	Synulox	Y	-0.004548774	0.003617309	185	88	0.210209944	0.551614747
Otu02874_Proteobacteria_unclassified	Synulox	Y	-0.000204883	0.000163948	185	48	0.213046197	0.55708193
Otu00197_Frisingicoccus	Farm	3	-0.000190643	0.000154864	185	100	0.219925223	0.563130328
Otu00396_Paramuribaculum	Halocur	Y	-0.000621123	0.000504169	185	47	0.219898428	0.563130328
Otu00025_Phocaeicola	Farm	3	0.028731453	0.023252981	185	168	0.218225332	0.563130328
Otu00324_Campylobacter	Synulox	Y	-0.00023733	0.000191444	185	87	0.216713957	0.563130328
Otu00056_Candidatus_Saccharibacteria_unclassified	Disease_Status	Cryptosporidium_Positive	-0.001161716	0.000935759	185	107	0.219312051	0.563130328
Otu00655_Actinomycetaceae_unclassified	Disease_Status	Cryptosporidium_Positive	-1.69E-05	1.36E-05	185	61	0.218127867	0.563130328
Otu00332_Schaalia	Farm	3	0.000271403	0.00022273	185	37	0.224626968	0.570913984
Otu01092_Treponema	Synulox	Y	-0.00055582	0.000456124	185	46	0.224609738	0.570913984
Otu00511_Aerococcus	Synulox	Y	-0.000553443	0.000454832	185	71	0.225279572	0.570913984
Otu00552_Bacilli_unclassified	Synulox	Y	2.90E-05	2.38E-05	185	52	0.227538563	0.574670775
Otu00068_Prevotellaceae_unclassified	Halocur	Y	0.007161697	0.005980804	185	138	0.232715632	0.576312601
Otu00135_Fusobacteriaceae_unclassified	Disease_Status	Cryptosporidium_Positive	-0.003780413	0.003133754	185	51	0.232204886	0.576312601
Otu00520_Parolsenella	Farm	3	0.000136578	0.000114093	185	31	0.232861443	0.576312601
Otu00330_Eggerthella	Farm	3	6.63E-05	5.54E-05	185	36	0.232776595	0.576312601
Otu00298_Enterococcaceae_unclassified	Disease_Status	Cryptosporidium_Positive	-0.003085725	0.002572905	185	80	0.231990476	0.576312601
Otu00065_Ligilactobacillus	Disease_Status	Cryptosporidium_Positive	0.001603453	0.001326618	185	112	0.231392425	0.576312601
Otu00160_Holdemanella	Disease_Status	Cryptosporidium_Positive	-0.000154227	0.000129357	185	104	0.234740159	0.579025725
Otu00017_Mediterraneibacter	Disease_Status	Cryptosporidium_Positive	0.003012363	0.002540347	185	150	0.237269839	0.581241842
Otu00068_Prevotellaceae_unclassified	Farm	3	-0.007315701	0.006178961	185	138	0.23799497	0.581241842
Otu00198_Mailhella	Disease_Status	Cryptosporidium_Positive	-3.58E-05	3.02E-05	185	86	0.23716119	0.581241842
Otu00785_Actinomyces	Halocur	Y	2.21E-05	1.87E-05	185	39	0.239734564	0.583564398
Otu00535_Elusimicrobium	Synulox	Y	-0.000404724	0.000341972	185	41	0.241395878	0.585681802
Otu02874_Proteobacteria_unclassified	Halocur	Y	-0.000267292	0.000229008	185	48	0.244693181	0.589951574
Otu00402_Lacticaseibacillus	Synulox	Y	-4.04E-05	3.44E-05	185	54	0.24475018	0.589951574
Otu00147_Peptacetobacter	Disease_Status	Cryptosporidium_Positive	0.000769853	0.000662822	185	61	0.246994231	0.593427697
Otu00954_Monoglobus	Synulox	Y	-0.000331399	0.000280132	185	37	0.249267147	0.596950449
Otu00232_Ihubacter	Halocur	Y	-0.000322443	0.000280296	185	76	0.251527051	0.598285055
Otu00065_Ligilactobacillus	Farm	3	-0.003282463	0.002851731	185	112	0.252249915	0.598285055
Otu00954_Monoglobus	Halocur	Y	-0.000429892	0.000372587	185	37	0.251459346	0.598285055
Otu00517_Alistipes	Halocur	Y	-0.001462093	0.001282842	185	94	0.255921529	0.599309909
Otu00470_Coprobacter	Disease_Status	Cryptosporidium_Positive	0.000152047	0.000133119	185	44	0.254899903	0.599309909
Otu00211_Sutterellaceae_unclassified	Farm	3	0.000620899	0.0005447	185	86	0.255854892	0.599309909
Otu00030_Clostridiales_unclassified	Synulox	Y	-0.010715207	0.009355348	185	163	0.253590577	0.599309909
Otu00517_Alistipes	Farm	3	0.001499029	0.001325345	185	94	0.259547707	0.602410422
Otu00446_Peptostreptococcaceae_unclassified	Farm	3	0.000210311	0.000185658	185	79	0.259687736	0.602410422
Otu00324_Campylobacter	Disease_Status	Cryptosporidium_Positive	0.000143785	0.000127123	185	87	0.259540242	0.602410422
Otu00528_Clostridium_XlVa	Day_of_Sampling	Day_of_Sampling	-3.55E-05	3.17E-05	185	61	0.265258299	0.608819514
Otu00122_Butyricimonas	Day_of_Sampling	Day_of_Sampling	0.000156304	0.000139857	185	57	0.265741491	0.608819514
Otu00558_Faecalicoccus	Disease_Status	Cryptosporidium_Positive	-1.47E-05	1.32E-05	185	35	0.265735698	0.608819514
Otu00070_Enterococcus	Disease_Status	Cryptosporidium_Positive	0.003050822	0.002701563	185	86	0.263433936	0.608819514
Otu00326_Harryflintia	Synulox	Y	0.000301535	0.000273075	185	72	0.270979655	0.618904151
Otu00147_Peptacetobacter	Day_of_Sampling	Day_of_Sampling	0.000358007	0.000324935	185	61	0.272035802	0.619404595
Otu00133_Corynebacterium	Synulox	Y	0.001954859	0.001794414	185	94	0.277435886	0.62976244
Otu00035_Peptostreptococcus	Farm	3	0.004795238	0.00442365	185	55	0.279822508	0.631663762
Otu00516_Parasutterella	Halocur	Y	-0.000106095	9.79E-05	185	60	0.279980695	0.631663762
Otu01585_Lactobacillaceae_unclassified	Halocur	Y	-9.20E-05	8.50E-05	185	68	0.280886938	0.631782172
Otu00121_Fusicatenibacter	Halocur	Y	-0.000853246	0.000798199	185	116	0.28652548	0.638709571
Otu00558_Faecalicoccus	Halocur	Y	2.97E-05	2.77E-05	185	35	0.285220253	0.638709571
Otu01011_Ruminococcus	Farm	3	0.000247848	0.000231873	185	43	0.286556186	0.638709571
Otu01047_Negativicutes_unclassified	Disease_Status	Cryptosporidium_Positive	1.61E-05	1.51E-05	185	66	0.288014136	0.640031413
Otu00785_Actinomyces	Farm	3	-2.05E-05	1.93E-05	185	39	0.289645239	0.641728973
Otu00013_Lachnospiraceae_unclassified	Farm	3	0.021585783	0.020396172	185	180	0.292116062	0.642741926
Otu00068_Prevotellaceae_unclassified	Disease_Status	Cryptosporidium_Positive	-0.002999736	0.002843141	185	138	0.292811685	0.642741926
Otu00540_Anaerococcus	Synulox	Y	-0.000141759	0.000133852	185	48	0.294445288	0.642741926
Otu00370_Slackia	Halocur	Y	0.000118329	0.00011227	185	91	0.293317655	0.642741926
Otu00065_Ligilactobacillus	Synulox	Y	0.002117494	0.002000093	185	112	0.294087009	0.642741926
Otu00608_Muribaculum	Disease_Status	Cryptosporidium_Positive	8.32E-05	8.10E-05	185	40	0.306051144	0.650744772
Otu00011_Veillonella	Disease_Status	Cryptosporidium_Positive	0.010163181	0.009854754	185	90	0.303792859	0.650744772
Otu00028_Selenomonadaceae_unclassified	Disease_Status	Cryptosporidium_Positive	0.003754076	0.003627719	185	133	0.302143899	0.650744772
Otu00627_Pseudoramibacter	Disease_Status	Cryptosporidium_Positive	2.00E-05	1.93E-05	185	38	0.303669673	0.650744772
Otu00520_Parolsenella	Synulox	Y	8.17E-05	7.91E-05	185	31	0.30258214	0.650744772
Otu00166_Desulfovibrio	Halocur	Y	0.000532677	0.000517124	185	69	0.3047977	0.650744772
Otu00406_Lactococcus	Synulox	Y	-0.000347894	0.00033216	185	60	0.299207948	0.650744772
Otu00295_Faecalibacillus	Halocur	Y	-0.000105221	0.000102689	185	84	0.306905305	0.650744772
Otu00030_Clostridiales_unclassified	Disease_Status	Cryptosporidium_Positive	-0.006458951	0.006212186	185	163	0.299871111	0.650744772
Otu00019_Blautia	Farm	3	0.010838093	0.010547908	185	153	0.305566332	0.650744772
Otu00055_Odoribacter	Synulox	Y	-0.001364604	0.001330742	185	106	0.309290719	0.652226784
Otu00066_Lactobacillales_unclassified	Halocur	Y	-0.000199864	0.000196051	185	102	0.309367029	0.652226784
Otu00063_Flintibacter	Synulox	Y	-0.000642347	0.000634595	185	151	0.315570363	0.663414968
Otu00047_Bacteroidales_unclassified	Disease_Status	Cryptosporidium_Positive	0.003442822	0.00343869	185	148	0.318080941	0.666798573
Otu00170_Roseburia	Disease_Status	Cryptosporidium_Positive	-0.000346216	0.000348291	185	104	0.321543546	0.670259787
Otu00457_Ruthenibacterium	Farm	3	-8.06E-05	8.10E-05	185	45	0.321142029	0.670259787
Otu00449_Eggerthellaceae_unclassified	Synulox	Y	-3.45E-05	3.47E-05	185	78	0.324596447	0.673815393
Otu00240_Subdoligranulum	Disease_Status	Cryptosporidium_Positive	0.00016911	0.000170453	185	60	0.325070399	0.673815393
Otu00011_Veillonella	Farm	3	0.021038413	0.021417204	185	90	0.32727117	0.676482306
Otu00402_Lacticaseibacillus	Disease_Status	Cryptosporidium_Positive	2.24E-05	2.28E-05	185	54	0.330541673	0.681339381
Otu00396_Paramuribaculum	Synulox	Y	-0.000376762	0.00039031	185	47	0.338522289	0.690657738
Otu00314_Clostridiales_Incertae_Sedis_XIII_unclassified	Synulox	Y	0.000271135	0.000282015	185	113	0.337637441	0.690657738
Otu00048_Limosilactobacillus	Halocur	Y	-0.004337467	0.004522374	185	110	0.33879562	0.690657738
Otu00457_Ruthenibacterium	Disease_Status	Cryptosporidium_Positive	-3.59E-05	3.73E-05	185	45	0.336885736	0.690657738
Otu00051_Acidaminococcus	Farm	3	-0.004000527	0.004186379	185	82	0.341006578	0.693192216
Otu00520_Parolsenella	Disease_Status	Cryptosporidium_Positive	-4.97E-05	5.25E-05	185	31	0.344722615	0.693192216
Otu00511_Aerococcus	Disease_Status	Cryptosporidium_Positive	-0.000286948	0.00030202	185	71	0.343344638	0.693192216
Otu00070_Enterococcus	Halocur	Y	-0.00536933	0.005641197	185	86	0.343005783	0.693192216
Otu01011_Ruminococcus	Disease_Status	Cryptosporidium_Positive	0.000101272	0.000106692	185	43	0.343801315	0.693192216
Otu00170_Roseburia	Synulox	Y	0.000493174	0.000524514	185	104	0.348356498	0.693322618
Otu00303_Enterocloster	Synulox	Y	-0.000142902	0.000150624	185	68	0.347030011	0.693322618
Otu00070_Enterococcus	Synulox	Y	-0.003855602	0.004070732	185	86	0.347719739	0.693322618
Otu00004_Faecalibacterium	Disease_Status	Cryptosporidium_Positive	-0.009883934	0.010515935	185	168	0.348535154	0.693322618
Otu00537_Mobiluncus	Farm	3	0.000190087	0.000202524	185	37	0.350001973	0.694373887
Otu00017_Mediterraneibacter	Synulox	Y	0.003547702	0.003825678	185	150	0.354999063	0.697945417
Otu00193_Parabacteroides	Disease_Status	Cryptosporidium_Positive	-0.000818692	0.000881634	185	151	0.35663435	0.697945417
Otu00051_Acidaminococcus	Disease_Status	Cryptosporidium_Positive	-0.002035909	0.002193295	185	82	0.356851382	0.697945417
Otu00145_Terrisporobacter	Halocur	Y	-0.001578449	0.001709145	185	50	0.357461234	0.697945417
Otu02350_Coriobacteriia_unclassified	Farm	3	3.74E-05	4.03E-05	185	96	0.355828357	0.697945417
Otu00172_Pseudoflavonifractor	Synulox	Y	-0.000619709	0.00066251	185	136	0.35335393	0.697945417
Otu00014_Bacteroides	Halocur	Y	0.018166923	0.019804905	185	157	0.360222797	0.7014865
Otu00317_Intestinimonas	Synulox	Y	-9.81E-05	0.000106911	185	89	0.362788777	0.70462912
Otu00018_Streptococcus	Disease_Status	Cryptosporidium_Positive	0.003832176	0.004211183	185	169	0.364046258	0.705220499
Otu00005_Collinsella	Disease_Status	Cryptosporidium_Positive	-0.003769315	0.004154921	185	163	0.368700202	0.711629941
Otu00086_Clostridiaceae_1_unclassified	Halocur	Y	-0.004547999	0.00505279	185	88	0.36927824	0.711629941
Otu00019_Blautia	Disease_Status	Cryptosporidium_Positive	0.004354772	0.004853436	185	153	0.370787888	0.712683214
Otu00324_Campylobacter	Halocur	Y	-0.000238359	0.000267415	185	87	0.373941235	0.713186891
Otu00295_Faecalibacillus	Disease_Status	Cryptosporidium_Positive	-4.37E-05	4.88E-05	185	84	0.372156988	0.713186891
Otu00024_Clostridium_sensu_stricto	Halocur	Y	-0.019811428	0.022173909	185	138	0.373225048	0.713186891
Otu00903_Agathobacter	Synulox	Y	1.88E-05	2.13E-05	185	45	0.378120449	0.714109611
Otu00055_Odoribacter	Farm	3	0.001670283	0.00187852	185	106	0.37583105	0.714109611
Otu00025_Phocaeicola	Disease_Status	Cryptosporidium_Positive	-0.009450309	0.010699455	185	168	0.378285091	0.714109611
Otu00183_Romboutsia	Halocur	Y	-0.00019891	0.000224861	185	66	0.377565228	0.714109611
Otu00064_Ruminococcus2	Halocur	Y	0.002101075	0.002435598	185	105	0.389925237	0.730831117
Otu01047_Negativicutes_unclassified	Synulox	Y	1.96E-05	2.27E-05	185	66	0.390105799	0.730831117
Otu00310_Erysipelotrichaceae_unclassified	Halocur	Y	0.000163798	0.000189524	185	125	0.388602654	0.730831117
Otu00333_Eubacterium	Disease_Status	Cryptosporidium_Positive	2.80E-05	3.26E-05	185	84	0.394037457	0.734479735
Otu00160_Holdemanella	Halocur	Y	0.000232488	0.000272114	185	104	0.394038452	0.734479735
Otu00180_Peptoniphilus	Disease_Status	Cryptosporidium_Positive	0.000803143	0.000942712	185	45	0.395380702	0.735129948
Otu00102_Pelistega	Halocur	Y	0.001431401	0.001699198	185	103	0.401046154	0.740085172
Otu00516_Parasutterella	Farm	3	8.53E-05	0.00010115	185	60	0.400458577	0.740085172
Otu00402_Lacticaseibacillus	Farm	3	-4.17E-05	4.94E-05	185	54	0.400412966	0.740085172
Otu00025_Phocaeicola	Halocur	Y	-0.018847783	0.022507269	185	168	0.40347955	0.74272355
Otu00552_Bacilli_unclassified	Halocur	Y	-2.75E-05	3.29E-05	185	52	0.404719824	0.743157989
Otu00407_Erysipelatoclostridium	Disease_Status	Cryptosporidium_Positive	-3.47E-05	4.16E-05	185	54	0.407092445	0.74566438
Otu00213_Allisonella	Farm	3	0.000148677	0.00017936	185	91	0.408245785	0.745930569
Otu00003_Escherichia.Shigella	Halocur	Y	-0.031246293	0.038164103	185	171	0.414026191	0.752774893
Otu00048_Limosilactobacillus	Farm	3	0.003828221	0.00467221	185	110	0.413670717	0.752774893
Otu00008_Bifidobacterium	Disease_Status	Cryptosporidium_Positive	-0.007730955	0.009444977	185	139	0.416293172	0.755041537
Otu00460_Duncaniella	Disease_Status	Cryptosporidium_Positive	0.000229461	0.000285064	185	35	0.421919674	0.75836665
Otu00193_Parabacteroides	Synulox	Y	-0.001072385	0.001329959	185	151	0.423250576	0.75836665
Otu00314_Clostridiales_Incertae_Sedis_XIII_unclassified	Disease_Status	Cryptosporidium_Positive	-0.000151091	0.000187265	185	113	0.420835974	0.75836665
Otu00785_Actinomyces	Synulox	Y	-1.09E-05	1.34E-05	185	39	0.420827513	0.75836665
Otu00190_Agathobaculum	Synulox	Y	0.00019574	0.000242214	185	87	0.42231982	0.75836665
Otu00166_Desulfovibrio	Synulox	Y	-0.000304879	0.000379439	185	69	0.424872486	0.759433911
Otu00064_Ruminococcus2	Farm	3	0.001991174	0.002518509	185	105	0.430924717	0.761832304
Otu00006_Prevotella	Disease_Status	Cryptosporidium_Positive	-0.009421035	0.011972609	185	147	0.432391308	0.761832304
Otu00005_Collinsella	Halocur	Y	0.006652812	0.0084024	185	163	0.429933652	0.761832304
Otu00819_Actinobacteria_unclassified	Disease_Status	Cryptosporidium_Positive	9.96E-06	1.26E-05	185	66	0.428747591	0.761832304
Otu00774_Gammaproteobacteria_unclassified	Synulox	Y	-0.000152631	0.000193601	185	39	0.431517866	0.761832304
Otu00791_Clostridium_IV	Farm	3	5.25E-05	6.59E-05	185	26	0.427266156	0.761832304
Otu00903_Agathobacter	Disease_Status	Cryptosporidium_Positive	-1.11E-05	1.41E-05	185	45	0.434957352	0.76268372
Otu00460_Duncaniella	Synulox	Y	-0.000335185	0.000429298	185	35	0.435966505	0.76268372
Otu00039_Gallibacterium	Disease_Status	Cryptosporidium_Positive	-0.003520668	0.004503663	185	123	0.435403468	0.76268372
Otu00159_Anaerobutyricum	Disease_Status	Cryptosporidium_Positive	0.000187201	0.000242716	185	97	0.441559609	0.766571302
Otu00104_Bacteroidetes_unclassified	Synulox	Y	-0.002580284	0.003340582	185	125	0.440893019	0.766571302
Otu00055_Odoribacter	Disease_Status	Cryptosporidium_Positive	0.000678403	0.000881862	185	106	0.444599718	0.766571302
Otu00102_Pelistega	Farm	3	-0.001353792	0.001766156	185	103	0.445001332	0.766571302
Otu00657_Burkholderiales_unclassified	Synulox	Y	-1.00E-05	1.29E-05	185	54	0.442734657	0.766571302
Otu00211_Sutterellaceae_unclassified	Disease_Status	Cryptosporidium_Positive	0.000191667	0.000250634	185	86	0.445440081	0.766571302
Otu00010_Butyricicoccus	Farm	3	0.007711091	0.010061653	185	177	0.445132973	0.766571302
Otu01882_Clostridia_unclassified	Halocur	Y	-0.000128956	0.000170208	185	77	0.449665232	0.77158251
Otu00443_Flavonifractor	Disease_Status	Cryptosporidium_Positive	3.66E-05	4.82E-05	185	33	0.450437357	0.77158251
Otu00460_Duncaniella	Farm	3	0.000456486	0.000619527	185	35	0.462189738	0.7749198
Otu00153_Olsenella	Farm	3	0.001031751	0.001403604	185	116	0.463904691	0.7749198
Otu00914_Atopobiaceae_unclassified	Synulox	Y	3.80E-05	5.16E-05	185	61	0.462903994	0.7749198
Otu00005_Collinsella	Synulox	Y	0.004634578	0.006274844	185	163	0.463853	0.7749198
Otu00370_Slackia	Disease_Status	Cryptosporidium_Positive	-3.97E-05	5.34E-05	185	91	0.458470659	0.7749198
Otu00312_Staphylococcus	Halocur	Y	3.99E-05	5.40E-05	185	39	0.46051348	0.7749198
Otu00298_Enterococcaceae_unclassified	Farm	3	-0.004168896	0.005591661	185	80	0.456913624	0.7749198
Otu00066_Lactobacillales_unclassified	Farm	3	-0.000149648	0.000202547	185	102	0.460977772	0.7749198
Otu00317_Intestinimonas	Disease_Status	Cryptosporidium_Positive	-5.24E-05	7.08E-05	185	89	0.461915139	0.7749198
Otu00437_Paludicola	Day_of_Sampling	Day_of_Sampling	2.54E-05	3.46E-05	185	59	0.463467445	0.7749198
Otu00136_Negativibacillus	Synulox	Y	0.000289709	0.00039016	185	128	0.460711001	0.7749198
Otu00198_Mailhella	Halocur	Y	4.59E-05	6.36E-05	185	86	0.471166712	0.781868997
Otu00039_Gallibacterium	Farm	3	0.007049936	0.00978775	185	123	0.472291137	0.781868997
Otu00407_Erysipelatoclostridium	Synulox	Y	-4.55E-05	6.27E-05	185	54	0.471256252	0.781868997
Otu00010_Butyricicoccus	Disease_Status	Cryptosporidium_Positive	0.003370767	0.004653842	185	177	0.471601196	0.781868997
Otu00020_Fusobacterium	Disease_Status	Cryptosporidium_Positive	0.005699836	0.007979449	185	105	0.475963254	0.782754094
Otu01882_Clostridia_unclassified	Farm	3	0.000125659	0.000175848	185	77	0.475792706	0.782754094
Otu00326_Harryflintia	Disease_Status	Cryptosporidium_Positive	-0.000129515	0.000181329	185	72	0.475999111	0.782754094
Otu00528_Clostridium_XlVa	Farm	3	-9.98E-05	0.000141315	185	61	0.481764809	0.790478843
Otu00326_Harryflintia	Farm	3	0.000275703	0.000394079	185	72	0.485076436	0.794151688
Otu00086_Clostridiaceae_1_unclassified	Disease_Status	Cryptosporidium_Positive	0.001667657	0.002401984	185	88	0.488404655	0.797835419
Otu00319_Coprococcus	Halocur	Y	0.000110158	0.000160719	185	64	0.493972946	0.798335879
Otu00118_Muribaculaceae_unclassified	Disease_Status	Cryptosporidium_Positive	0.000975313	0.001417911	185	101	0.494105179	0.798335879
Otu00032_Prevotellamassilia	Synulox	Y	0.004307873	0.006228234	185	114	0.490041719	0.798335879
Otu00088_Porphyromonadaceae_unclassified	Farm	3	0.001399971	0.002030872	185	108	0.491498899	0.798335879
Otu01585_Lactobacillaceae_unclassified	Farm	3	6.06E-05	8.82E-05	185	68	0.493563676	0.798335879
Otu00610_Clostridium_XVIII	Disease_Status	Cryptosporidium_Positive	3.22E-05	4.80E-05	185	28	0.504476513	0.813317254
Otu00147_Peptacetobacter	Synulox	Y	0.000662153	0.000998188	185	61	0.507956774	0.817147854
Otu00303_Enterocloster	Farm	3	0.000140157	0.000213129	185	68	0.512232185	0.820278841
Otu00392_Lawsonella	Synulox	Y	-9.15E-05	0.000139156	185	63	0.513228518	0.820278841
Otu00143_Firmicutes_unclassified	Halocur	Y	-0.001078637	0.001642328	185	156	0.512170189	0.820278841
Otu02874_Proteobacteria_unclassified	Farm	3	0.000152903	0.000236596	185	48	0.518936511	0.82406227
Otu00655_Actinomycetaceae_unclassified	Halocur	Y	-1.82E-05	2.81E-05	185	61	0.517412638	0.82406227
Otu00558_Faecalicoccus	Farm	3	-1.85E-05	2.86E-05	185	35	0.51801622	0.82406227
Otu00016_Sutterella	Synulox	Y	0.001226748	0.001897428	185	154	0.520563351	0.824875545
Otu00853_Porphyromonas	Synulox	Y	-6.01E-05	9.40E-05	185	28	0.523329052	0.827486107
Otu01011_Ruminococcus	Halocur	Y	-0.00014297	0.000224437	185	43	0.524929092	0.828246329
Otu00018_Streptococcus	Halocur	Y	-0.005612277	0.008858604	185	169	0.527189954	0.828281457
Otu00310_Erysipelotrichaceae_unclassified	Farm	3	-0.000124169	0.000195803	185	125	0.52679185	0.828281457
Otu00072_Anaerostipes	Disease_Status	Cryptosporidium_Positive	0.000760685	0.001206397	185	121	0.530674526	0.828646351
Otu00118_Muribaculaceae_unclassified	Farm	3	0.001913835	0.00307031	185	101	0.534393552	0.828646351
Otu00037_Alloprevotella	Farm	3	0.004554828	0.007393164	185	107	0.538620128	0.828646351
Otu00135_Fusobacteriaceae_unclassified	Synulox	Y	-0.002992729	0.004721051	185	51	0.528565806	0.828646351
Otu00333_Eubacterium	Farm	3	4.39E-05	6.99E-05	185	84	0.53115122	0.828646351
Otu00914_Atopobiaceae_unclassified	Disease_Status	Cryptosporidium_Positive	-2.12E-05	3.43E-05	185	61	0.536722393	0.828646351
Otu00785_Actinomyces	Disease_Status	Cryptosporidium_Positive	-5.50E-06	8.89E-06	185	39	0.53844155	0.828646351
Otu00614_Trueperella	Farm	3	0.00010325	0.000166196	185	28	0.535743773	0.828646351
Otu00040_Lactobacillus	Day_of_Sampling	Day_of_Sampling	-0.000848303	0.001354879	185	108	0.532040716	0.828646351
Otu00063_Flintibacter	Disease_Status	Cryptosporidium_Positive	0.000263398	0.00042055	185	151	0.533396842	0.828646351
Otu01528_Acidaminococcaceae_unclassified	Synulox	Y	-1.42E-05	2.34E-05	185	44	0.544629821	0.836153668
Otu00028_Selenomonadaceae_unclassified	Synulox	Y	0.003295243	0.005463226	185	133	0.547160406	0.836567563
Otu00160_Holdemanella	Synulox	Y	0.000117804	0.000194808	185	104	0.54613137	0.836567563
Otu00145_Terrisporobacter	Disease_Status	Cryptosporidium_Positive	0.000490244	0.000815789	185	50	0.550103308	0.83772968
Otu00407_Erysipelatoclostridium	Farm	3	5.36E-05	8.94E-05	185	54	0.550184628	0.83772968
Otu00483_Barnesiella	Day_of_Sampling	Day_of_Sampling	2.15E-05	3.68E-05	185	27	0.560675488	0.841748626
Otu00014_Bacteroides	Farm	3	0.011923952	0.020461083	185	157	0.560786585	0.841748626
Otu00213_Allisonella	Disease_Status	Cryptosporidium_Positive	4.86E-05	8.25E-05	185	91	0.556489282	0.841748626
Otu00153_Olsenella	Disease_Status	Cryptosporidium_Positive	0.000389826	0.000661225	185	116	0.557802376	0.841748626
Otu00211_Sutterellaceae_unclassified	Synulox	Y	-0.00022002	0.000377447	185	86	0.560683324	0.841748626
Otu01194_Bifidobacteriaceae_unclassified	Disease_Status	Cryptosporidium_Positive	-3.37E-05	5.70E-05	185	79	0.556429308	0.841748626
Otu00040_Lactobacillus	Halocur	Y	-0.003402623	0.005813829	185	108	0.559107496	0.841748626
Otu00063_Flintibacter	Halocur	Y	0.000500204	0.000860907	185	151	0.562181034	0.842133533
Otu00175_Mycobacteriales_unclassified	Synulox	Y	4.50E-05	7.79E-05	185	46	0.564134892	0.843353172
Otu00122_Butyricimonas	Disease_Status	Cryptosporidium_Positive	0.000165966	0.000290211	185	57	0.56943405	0.846507592
Otu00213_Allisonella	Halocur	Y	9.88E-05	0.000173608	185	91	0.569875361	0.846507592
Otu02350_Coriobacteriia_unclassified	Halocur	Y	-2.21E-05	3.88E-05	185	96	0.57082066	0.846507592
Otu00406_Lactococcus	Halocur	Y	-0.000262877	0.000461736	185	60	0.570121413	0.846507592
Otu00038_Dorea	Farm	3	0.002529315	0.004591024	185	150	0.582371293	0.847280297
Otu01528_Acidaminococcaceae_unclassified	Disease_Status	Cryptosporidium_Positive	-8.68E-06	1.54E-05	185	44	0.574878775	0.847280297
Otu00627_Pseudoramibacter	Halocur	Y	-2.04E-05	3.68E-05	185	38	0.58099369	0.847280297
Otu00039_Gallibacterium	Halocur	Y	0.005187706	0.009473861	185	123	0.584661787	0.847280297
Otu00516_Parasutterella	Disease_Status	Cryptosporidium_Positive	-2.61E-05	4.65E-05	185	60	0.575743391	0.847280297
Otu00211_Sutterellaceae_unclassified	Halocur	Y	-0.000288379	0.000527232	185	86	0.585081394	0.847280297
Otu00785_Actinomyces	Day_of_Sampling	Day_of_Sampling	2.40E-06	4.34E-06	185	39	0.581224339	0.847280297
Otu00537_Mobiluncus	Day_of_Sampling	Day_of_Sampling	2.47E-05	4.44E-05	185	37	0.57907072	0.847280297
Otu00614_Trueperella	Day_of_Sampling	Day_of_Sampling	-2.05E-05	3.71E-05	185	28	0.581876418	0.847280297
Otu00298_Enterococcaceae_unclassified	Synulox	Y	0.002120368	0.003874711	185	80	0.584900468	0.847280297
Otu00024_Clostridium_sensu_stricto	Disease_Status	Cryptosporidium_Positive	0.006008947	0.010706989	185	138	0.576675731	0.847280297
Otu00019_Blautia	Synulox	Y	0.004062262	0.007309115	185	153	0.579055105	0.847280297
Otu00052_Megasphaera	Halocur	Y	0.002443791	0.004557487	185	93	0.592674393	0.851767346
Otu00003_Escherichia.Shigella	Disease_Status	Cryptosporidium_Positive	0.009692999	0.018142365	185	171	0.593814736	0.851767346
Otu00056_Candidatus_Saccharibacteria_unclassified	Farm	3	-0.001052857	0.001969117	185	107	0.593935068	0.851767346
Otu00146_Bacteria_unclassified	Synulox	Y	0.000973359	0.001807279	185	156	0.590847828	0.851767346
Otu00331_Sharpea	Synulox	Y	3.77E-05	6.97E-05	185	67	0.591102501	0.851767346
Otu00088_Porphyromonadaceae_unclassified	Synulox	Y	-0.00073837	0.001407281	185	108	0.600455918	0.859453345
Otu00954_Monoglobus	Disease_Status	Cryptosporidium_Positive	-9.67E-05	0.000185413	185	37	0.606684908	0.866692725
Otu00873_Veillonellaceae_unclassified	Disease_Status	Cryptosporidium_Positive	2.59E-05	5.07E-05	185	42	0.610416074	0.868669028
Otu00010_Butyricicoccus	Synulox	Y	-0.00359431	0.007012327	185	177	0.61016926	0.868669028
Otu00208_Succinivibrio	Halocur	Y	-0.000582437	0.001161468	185	83	0.616659161	0.874191148
Otu00940_Desulfovibrionaceae_unclassified	Synulox	Y	-1.22E-05	2.43E-05	185	44	0.616465964	0.874191148
Otu00392_Lawsonella	Disease_Status	Cryptosporidium_Positive	-4.59E-05	9.21E-05	185	63	0.62007759	0.875682093
Otu00240_Subdoligranulum	Synulox	Y	-0.0001282	0.000256723	185	60	0.619417882	0.875682093
Otu00038_Dorea	Halocur	Y	-0.002183231	0.004443792	185	150	0.623816775	0.879084474
Otu00331_Sharpea	Farm	3	4.82E-05	9.90E-05	185	67	0.62723617	0.879084474
Otu00443_Flavonifractor	Farm	3	5.10E-05	0.000104137	185	33	0.625067564	0.879084474
Otu00002_Megamonas	Halocur	Y	0.013578349	0.027912775	185	105	0.627238652	0.879084474
Otu00552_Bacilli_unclassified	Disease_Status	Cryptosporidium_Positive	7.67E-06	1.58E-05	185	52	0.62907674	0.879993928
Otu00017_Mediterraneibacter	Halocur	Y	0.002553263	0.005343849	185	150	0.63337922	0.880092789
Otu00096_Anaerotignum	Disease_Status	Cryptosporidium_Positive	-0.000304896	0.000640166	185	156	0.63445876	0.880092789
Otu00096_Anaerotignum	Synulox	Y	0.000444624	0.000964069	185	156	0.645218454	0.880092789
Otu00396_Paramuribaculum	Disease_Status	Cryptosporidium_Positive	0.00012395	0.000257891	185	47	0.63254173	0.880092789
Otu00853_Porphyromonas	Disease_Status	Cryptosporidium_Positive	-2.85E-05	6.24E-05	185	28	0.648089534	0.880092789
Otu00032_Prevotellamassilia	Disease_Status	Cryptosporidium_Positive	-0.001930091	0.004135704	185	114	0.641289285	0.880092789
Otu01047_Negativicutes_unclassified	Farm	3	-1.54E-05	3.28E-05	185	66	0.638776359	0.880092789
Otu00351_Selenomonas	Farm	3	0.000236254	0.000508374	185	52	0.642693346	0.880092789
Otu01528_Acidaminococcaceae_unclassified	Farm	3	-1.44E-05	3.04E-05	185	44	0.637143373	0.880092789
Otu00940_Desulfovibrionaceae_unclassified	Disease_Status	Cryptosporidium_Positive	7.45E-06	1.60E-05	185	44	0.64363819	0.880092789
Otu00940_Desulfovibrionaceae_unclassified	Farm	3	-1.53E-05	3.24E-05	185	44	0.637760104	0.880092789
Otu00940_Desulfovibrionaceae_unclassified	Halocur	Y	-1.40E-05	3.05E-05	185	44	0.647118717	0.880092789
Otu00614_Trueperella	Halocur	Y	7.47E-05	0.000160623	185	28	0.642852742	0.880092789
Otu01092_Treponema	Farm	3	0.000299917	0.00065824	185	46	0.649204695	0.880092789
Otu00331_Sharpea	Disease_Status	Cryptosporidium_Positive	2.24E-05	4.62E-05	185	67	0.630413512	0.880092789
Otu00044_Fournierella	Farm	3	-0.000974513	0.002100671	185	156	0.643673379	0.880092789
Otu00954_Monoglobus	Farm	3	0.000178149	0.000389895	185	37	0.64936576	0.880092789
Otu00627_Pseudoramibacter	Farm	3	1.77E-05	3.91E-05	185	38	0.651643525	0.881565281
Otu00064_Ruminococcus2	Disease_Status	Cryptosporidium_Positive	0.000510695	0.001161561	185	105	0.661703532	0.882271376
Otu00014_Bacteroides	Disease_Status	Cryptosporidium_Positive	-0.004234801	0.009414811	185	157	0.653397455	0.882271376
Otu00135_Fusobacteriaceae_unclassified	Farm	3	-0.002979597	0.006786814	185	51	0.661523678	0.882271376
Otu00110_Succiniclasticum	Synulox	Y	-0.000455853	0.00102365	185	89	0.657701033	0.882271376
Otu00232_Ihubacter	Synulox	Y	8.90E-05	0.000200665	185	76	0.657834631	0.882271376
Otu00914_Atopobiaceae_unclassified	Farm	3	-3.29E-05	7.45E-05	185	61	0.659650445	0.882271376
Otu00166_Desulfovibrio	Disease_Status	Cryptosporidium_Positive	0.000111065	0.000251532	185	69	0.660325583	0.882271376
Otu00240_Subdoligranulum	Halocur	Y	0.000157417	0.000358094	185	60	0.660974434	0.882271376
Otu00170_Roseburia	Farm	3	0.000328374	0.000756935	185	104	0.664941442	0.882995467
Otu00013_Lachnospiraceae_unclassified	Disease_Status	Cryptosporidium_Positive	0.004271094	0.009796864	185	180	0.664400758	0.882995467
Otu01528_Acidaminococcaceae_unclassified	Day_of_Sampling	Day_of_Sampling	-2.43E-06	5.63E-06	185	44	0.667019549	0.882995467
Otu00295_Faecalibacillus	Synulox	Y	-3.17E-05	7.35E-05	185	84	0.666576966	0.882995467
Otu00333_Eubacterium	Halocur	Y	-2.88E-05	6.73E-05	185	84	0.669322969	0.884462495
Otu00024_Clostridium_sensu_stricto	Farm	3	-0.009751861	0.023007316	185	138	0.672507563	0.887086625
Otu00051_Acidaminococcus	Synulox	Y	-0.001407819	0.003338909	185	82	0.674806009	0.887591403
Otu00051_Acidaminococcus	Halocur	Y	0.001606034	0.003827421	185	82	0.675289135	0.887591403
Otu00819_Actinobacteria_unclassified	Halocur	Y	1.06E-05	2.64E-05	185	66	0.687528753	0.900480137
Otu02874_Proteobacteria_unclassified	Disease_Status	Cryptosporidium_Positive	4.39E-05	0.000108865	185	48	0.687029512	0.900480137
Otu00038_Dorea	Synulox	Y	0.001270256	0.003181325	185	150	0.690159118	0.901474744
Otu00520_Parolsenella	Day_of_Sampling	Day_of_Sampling	1.02E-05	2.57E-05	185	31	0.693160985	0.901474744
Otu00330_Eggerthella	Disease_Status	Cryptosporidium_Positive	1.01E-05	2.55E-05	185	36	0.691902212	0.901474744
Otu00657_Burkholderiales_unclassified	Farm	3	-7.25E-06	1.83E-05	185	54	0.693062869	0.901474744
Otu00819_Actinobacteria_unclassified	Farm	3	-1.07E-05	2.73E-05	185	66	0.695054967	0.902352062
Otu00608_Muribaculum	Farm	3	6.79E-05	0.000176142	185	40	0.700362499	0.907650173
Otu00175_Mycobacteriales_unclassified	Halocur	Y	4.11E-05	0.000108798	185	46	0.705861794	0.913177846
Otu00086_Clostridiaceae_1_unclassified	Farm	3	-0.001962253	0.0052202	185	88	0.707439178	0.913621277
Otu00073_Faecalimonas	Farm	3	0.001173792	0.003147212	185	52	0.709915561	0.913909174
Otu00088_Porphyromonadaceae_unclassified	Disease_Status	Cryptosporidium_Positive	-0.000341225	0.00093447	185	108	0.715428243	0.913909174
Otu00446_Peptostreptococcaceae_unclassified	Synulox	Y	4.91E-05	0.000132545	185	79	0.71244284	0.913909174
Otu00145_Terrisporobacter	Farm	3	-0.000641188	0.001767731	185	50	0.717542203	0.913909174
Otu00330_Eggerthella	Halocur	Y	-1.97E-05	5.36E-05	185	36	0.713427141	0.913909174
Otu00208_Succinivibrio	Synulox	Y	0.000304213	0.000831499	185	83	0.714900743	0.913909174
Otu00340_Proteus	Disease_Status	Cryptosporidium_Positive	3.55E-05	9.79E-05	185	33	0.716902693	0.913909174
Otu00610_Clostridium_XVIII	Day_of_Sampling	Day_of_Sampling	8.46E-06	2.33E-05	185	28	0.717169843	0.913909174
Otu00038_Dorea	Disease_Status	Cryptosporidium_Positive	0.000716057	0.00211248	185	150	0.735033159	0.915697875
Otu00055_Odoribacter	Halocur	Y	0.000624828	0.001804365	185	106	0.729655138	0.915697875
Otu00037_Alloprevotella	Halocur	Y	0.00242804	0.007156069	185	107	0.734782991	0.915697875
Otu00006_Prevotella	Synulox	Y	0.006298653	0.018030354	185	147	0.727247649	0.915697875
Otu00351_Selenomonas	Synulox	Y	-0.000125781	0.000352275	185	52	0.721472058	0.915697875
Otu00446_Peptostreptococcaceae_unclassified	Disease_Status	Cryptosporidium_Positive	3.12E-05	8.78E-05	185	79	0.723820587	0.915697875
Otu02350_Coriobacteriia_unclassified	Disease_Status	Cryptosporidium_Positive	6.50E-06	1.88E-05	185	96	0.730256559	0.915697875
Otu00332_Schaalia	Halocur	Y	7.36E-05	0.000215587	185	37	0.733062507	0.915697875
Otu00312_Staphylococcus	Farm	3	1.96E-05	5.58E-05	185	39	0.724970109	0.915697875
Otu00066_Lactobacillales_unclassified	Synulox	Y	-4.77E-05	0.000140354	185	102	0.734492668	0.915697875
Otu00010_Butyricicoccus	Halocur	Y	-0.003400963	0.009719881	185	177	0.726979462	0.915697875
Otu00024_Clostridium_sensu_stricto	Synulox	Y	-0.005713807	0.016143141	185	138	0.724648463	0.915697875
Otu00143_Firmicutes_unclassified	Disease_Status	Cryptosporidium_Positive	-0.000269724	0.000780726	185	156	0.73014035	0.915697875
Otu00062_Bacteroidaceae_unclassified	Farm	3	0.002783375	0.008359423	185	141	0.739552237	0.918235999
Otu00558_Faecalicoccus	Synulox	Y	-6.63E-06	1.98E-05	185	35	0.738636492	0.918235999
Otu00180_Peptoniphilus	Halocur	Y	0.000636091	0.001983081	185	45	0.748767334	0.926568273
Otu01194_Bifidobacteriaceae_unclassified	Halocur	Y	3.76E-05	0.000116734	185	79	0.747933378	0.926568273
Otu00005_Collinsella	Farm	3	-0.002801781	0.008776778	185	163	0.750228011	0.926757309
Otu00160_Holdemanella	Farm	3	-8.92E-05	0.00028113	185	104	0.751424845	0.926757309
Otu00341_Oscillibacter	Disease_Status	Cryptosporidium_Positive	4.85E-05	0.000154282	185	110	0.753468983	0.927732192
Otu00310_Erysipelotrichaceae_unclassified	Synulox	Y	4.24E-05	0.000135681	185	125	0.754872274	0.927916084
Otu00325_Howardella	Halocur	Y	4.08E-05	0.000132521	185	95	0.758475012	0.930436141
Otu00062_Bacteroidaceae_unclassified	Disease_Status	Cryptosporidium_Positive	-0.001179659	0.003846443	185	141	0.759437066	0.930436141
Otu01528_Acidaminococcaceae_unclassified	Halocur	Y	-8.54E-06	2.83E-05	185	44	0.763135596	0.930447762
Otu00232_Ihubacter	Disease_Status	Cryptosporidium_Positive	4.04E-05	0.000133246	185	76	0.76188774	0.930447762
Otu00198_Mailhella	Farm	3	1.97E-05	6.57E-05	185	86	0.764249308	0.930447762
Otu00146_Bacteria_unclassified	Disease_Status	Cryptosporidium_Positive	-0.000360101	0.001200079	185	156	0.764475999	0.930447762
Otu00052_Megasphaera	Farm	3	0.001397417	0.004745083	185	93	0.768923469	0.93126574
Otu00610_Clostridium_XVIII	Halocur	Y	-2.98E-05	0.00010057	185	28	0.767769562	0.93126574
Otu00791_Clostridium_IV	Disease_Status	Cryptosporidium_Positive	8.99E-06	3.03E-05	185	26	0.767392115	0.93126574
Otu00517_Alistipes	Synulox	Y	0.000266737	0.00091839	185	94	0.771816089	0.931719259
Otu00552_Bacilli_unclassified	Farm	3	-9.93E-06	3.40E-05	185	52	0.771067846	0.931719259
Otu00027_Ruminococcaceae_unclassified	Farm	3	-0.002202705	0.007655056	185	176	0.773874671	0.932682829
Otu00873_Veillonellaceae_unclassified	Halocur	Y	3.04E-05	0.000106626	185	42	0.77620796	0.933973805
Otu00528_Clostridium_XlVa	Disease_Status	Cryptosporidium_Positive	1.83E-05	6.52E-05	185	61	0.779759473	0.934776574
Otu00121_Fusicatenibacter	Synulox	Y	0.00015891	0.000571433	185	116	0.781264739	0.934776574
Otu00406_Lactococcus	Farm	3	-0.000132543	0.000477621	185	60	0.781927972	0.934776574
Otu00240_Subdoligranulum	Farm	3	-0.000104455	0.000370091	185	60	0.778315087	0.934776574
Otu00037_Alloprevotella	Synulox	Y	0.001406834	0.005123053	185	107	0.783933611	0.935662697
Otu00003_Escherichia.Shigella	Farm	3	-0.010703469	0.039428559	185	171	0.786346323	0.937031045
Otu00333_Eubacterium	Synulox	Y	1.32E-05	4.92E-05	185	84	0.789757497	0.939303861
Otu00150_Enterobacteriaceae_unclassified	Disease_Status	Cryptosporidium_Positive	0.000241233	0.000907988	185	92	0.790792304	0.939303861
Otu00001_Phascolarctobacterium	Disease_Status	Cryptosporidium_Positive	-0.00164325	0.006371063	185	158	0.79732865	0.945550002
Otu00325_Howardella	Synulox	Y	2.37E-05	9.49E-05	185	95	0.802870946	0.948237692
Otu00038_Dorea	Day_of_Sampling	Day_of_Sampling	0.000258142	0.0010356	185	150	0.803439234	0.948237692
Otu00483_Barnesiella	Halocur	Y	-3.98E-05	0.000157986	185	27	0.80121648	0.948237692
Otu00166_Desulfovibrio	Farm	3	-0.000132076	0.000537654	185	69	0.806404551	0.950221923
Otu00072_Anaerostipes	Halocur	Y	-0.000607207	0.002505051	185	121	0.808852049	0.950464044
Otu00018_Streptococcus	Farm	3	-0.002213371	0.009152108	185	169	0.809178848	0.950464044
Otu00052_Megasphaera	Disease_Status	Cryptosporidium_Positive	-0.000529576	0.002227908	185	93	0.81288574	0.953304989
Otu00072_Anaerostipes	Synulox	Y	0.000420853	0.001818559	185	121	0.817797931	0.955447357
Otu00303_Enterocloster	Halocur	Y	4.75E-05	0.000204888	185	68	0.816842543	0.955447357
Otu00457_Ruthenibacterium	Day_of_Sampling	Day_of_Sampling	4.20E-06	1.83E-05	185	45	0.818585979	0.955447357
Otu00614_Trueperella	Synulox	Y	-2.60E-05	0.000115675	185	28	0.823027402	0.959118547
Otu00774_Gammaproteobacteria_unclassified	Disease_Status	Cryptosporidium_Positive	2.78E-05	0.000128556	185	39	0.828828905	0.964360675
Otu00044_Fournierella	Halocur	Y	-0.000429622	0.00202568	185	156	0.832370322	0.966960813
Otu00110_Succiniclasticum	Disease_Status	Cryptosporidium_Positive	-0.000141319	0.000673694	185	89	0.834529333	0.967949383
Otu00073_Faecalimonas	Halocur	Y	0.00062109	0.003045482	185	52	0.838722794	0.968260324
Otu00539_Finegoldia	Synulox	Y	2.21E-05	0.000106927	185	46	0.836261753	0.968260324
Otu01011_Ruminococcus	Synulox	Y	-3.29E-05	0.000160675	185	43	0.838193415	0.968260324
Otu00088_Porphyromonadaceae_unclassified	Halocur	Y	-0.000391412	0.001965743	185	108	0.842397435	0.970987697
Otu00483_Barnesiella	Synulox	Y	-2.22E-05	0.000113102	185	27	0.844769183	0.972207147
Otu00319_Coprococcus	Disease_Status	Cryptosporidium_Positive	1.43E-05	7.64E-05	185	64	0.852205089	0.972959364
Otu00213_Allisonella	Synulox	Y	2.31E-05	0.000124286	185	91	0.852585307	0.972959364
Otu00180_Peptoniphilus	Synulox	Y	0.000273009	0.001419694	185	45	0.847724267	0.972959364
Otu00150_Enterobacteriaceae_unclassified	Farm	3	0.000365383	0.001973317	185	92	0.853311658	0.972959364
Otu00066_Lactobacillales_unclassified	Disease_Status	Cryptosporidium_Positive	1.77E-05	9.32E-05	185	102	0.849779992	0.972959364
Otu00044_Fournierella	Disease_Status	Cryptosporidium_Positive	-0.000182914	0.00097621	185	156	0.852009295	0.972959364
Otu00064_Ruminococcus2	Synulox	Y	-0.000273409	0.001749701	185	105	0.876361188	0.973734654
Otu00903_Agathobacter	Halocur	Y	4.93E-06	2.98E-05	185	45	0.868740389	0.973734654
Otu00073_Faecalimonas	Disease_Status	Cryptosporidium_Positive	-0.000254936	0.001449148	185	52	0.86092072	0.973734654
Otu00037_Alloprevotella	Disease_Status	Cryptosporidium_Positive	-0.000576114	0.003401836	185	107	0.865709653	0.973734654
Otu00020_Fusobacterium	Halocur	Y	-0.002988036	0.016785492	185	105	0.858914038	0.973734654
Otu00035_Peptostreptococcus	Halocur	Y	-0.000736736	0.004281785	185	55	0.863582468	0.973734654
Otu00183_Romboutsia	Synulox	Y	-2.80E-05	0.000160979	185	66	0.861969007	0.973734654
Otu00330_Eggerthella	Synulox	Y	-6.69E-06	3.84E-05	185	36	0.861792472	0.973734654
Otu00449_Eggerthellaceae_unclassified	Disease_Status	Cryptosporidium_Positive	3.73E-06	2.30E-05	185	78	0.871521639	0.973734654
Otu00008_Bifidobacterium	Halocur	Y	0.003266248	0.019248194	185	139	0.86550365	0.973734654
Otu00620_Sphaerochaetaceae_unclassified	Disease_Status	Cryptosporidium_Positive	-2.22E-05	0.000141674	185	38	0.875769474	0.973734654
Otu00620_Sphaerochaetaceae_unclassified	Synulox	Y	-3.39E-05	0.000213357	185	38	0.873982216	0.973734654
Otu00331_Sharpea	Halocur	Y	-1.52E-05	9.52E-05	185	67	0.87371864	0.973734654
Otu00004_Faecalibacterium	Halocur	Y	0.003477811	0.022121219	185	168	0.875251774	0.973734654
Otu00443_Flavonifractor	Halocur	Y	1.67E-05	0.00010059	185	33	0.868768329	0.973734654
Otu00437_Paludicola	Disease_Status	Cryptosporidium_Positive	1.23E-05	7.05E-05	185	59	0.861394014	0.973734654
Otu00136_Negativibacillus	Disease_Status	Cryptosporidium_Positive	4.19E-05	0.000259058	185	128	0.872147806	0.973734654
Otu00324_Campylobacter	Farm	3	4.25E-05	0.000276275	185	87	0.877856647	0.973933912
Otu00032_Prevotellamassilia	Farm	3	0.001355922	0.008988071	185	114	0.880257603	0.975135668
Otu00028_Selenomonadaceae_unclassified	Halocur	Y	-0.00111778	0.007631235	185	133	0.883711823	0.976039924
Otu00332_Schaalia	Disease_Status	Cryptosporidium_Positive	1.51E-05	0.000102485	185	37	0.883124118	0.976039924
Otu00791_Clostridium_IV	Synulox	Y	6.56E-06	4.57E-05	185	26	0.88598048	0.977087266
Otu00332_Schaalia	Synulox	Y	2.14E-05	0.00015434	185	37	0.889841961	0.979885493
Otu00396_Paramuribaculum	Farm	3	-6.81E-05	0.000531847	185	47	0.898400135	0.981144571
Otu00483_Barnesiella	Disease_Status	Cryptosporidium_Positive	9.96E-06	7.51E-05	185	27	0.89465866	0.981144571
Otu00470_Coprobacter	Halocur	Y	3.70E-05	0.000280027	185	44	0.895079322	0.981144571
Otu00121_Fusicatenibacter	Farm	3	0.000108877	0.000824645	185	116	0.895110051	0.981144571
Otu00340_Proteus	Farm	3	2.67E-05	0.0002127	185	33	0.900266438	0.981144571
Otu00516_Parasutterella	Synulox	Y	8.86E-06	7.01E-05	185	60	0.899553805	0.981144571
Otu00063_Flintibacter	Farm	3	0.000114837	0.000896164	185	151	0.898267487	0.981144571
Otu00520_Parolsenella	Halocur	Y	1.31E-05	0.000110434	185	31	0.905654422	0.984117875
Otu00443_Flavonifractor	Synulox	Y	-8.69E-06	7.26E-05	185	33	0.905104118	0.984117875
Otu00402_Lacticaseibacillus	Halocur	Y	-5.57E-06	4.78E-05	185	54	0.907326172	0.984488809
Otu00528_Clostridium_XlVa	Halocur	Y	1.42E-05	0.000136673	185	61	0.917204311	0.985912423
Otu00325_Howardella	Day_of_Sampling	Day_of_Sampling	-3.03E-06	3.09E-05	185	95	0.921961347	0.985912423
Otu00303_Enterocloster	Disease_Status	Cryptosporidium_Positive	9.92E-06	9.98E-05	185	68	0.921172495	0.985912423
Otu00001_Phascolarctobacterium	Synulox	Y	0.001010114	0.009626849	185	158	0.916795196	0.985912423
Otu01882_Clostridia_unclassified	Synulox	Y	-1.26E-05	0.000121853	185	77	0.918011375	0.985912423
Otu00153_Olsenella	Synulox	Y	0.000107168	0.000998134	185	116	0.914892148	0.985912423
Otu00208_Succinivibrio	Farm	3	0.000125875	0.00119995	185	83	0.916572507	0.985912423
Otu00056_Candidatus_Saccharibacteria_unclassified	Synulox	Y	0.000151882	0.001413705	185	107	0.914826026	0.985912423
Otu00172_Pseudoflavonifractor	Disease_Status	Cryptosporidium_Positive	-4.44E-05	0.000439811	185	136	0.919902796	0.985912423
Otu00019_Blautia	Halocur	Y	0.001080316	0.010209642	185	153	0.915848996	0.985912423
Otu00517_Alistipes	Disease_Status	Cryptosporidium_Positive	-5.49E-05	0.000609834	185	94	0.928330706	0.988421079
Otu00232_Ihubacter	Farm	3	2.56E-05	0.000289583	185	76	0.929650096	0.988421079
Otu00150_Enterobacteriaceae_unclassified	Halocur	Y	0.000173254	0.001910034	185	92	0.927826748	0.988421079
Otu00298_Enterococcaceae_unclassified	Halocur	Y	-0.000484145	0.005412339	185	80	0.928822643	0.988421079
Otu00017_Mediterraneibacter	Farm	3	0.000284761	0.005520901	185	150	0.958921929	0.990074339
Otu00325_Howardella	Disease_Status	Cryptosporidium_Positive	-3.71E-06	6.30E-05	185	95	0.953079467	0.990074339
Otu00170_Roseburia	Halocur	Y	-4.75E-05	0.000732661	185	104	0.948327552	0.990074339
Otu00047_Bacteroidales_unclassified	Synulox	Y	-0.000244674	0.005178554	185	148	0.962368584	0.990074339
Otu00104_Bacteroidetes_unclassified	Disease_Status	Cryptosporidium_Positive	0.000104935	0.002218231	185	125	0.962322304	0.990074339
Otu00122_Butyricimonas	Synulox	Y	-2.43E-05	0.000437264	185	57	0.955899397	0.990074339
Otu00470_Coprobacter	Synulox	Y	1.51E-05	0.000200472	185	44	0.940102027	0.990074339
Otu00853_Porphyromonas	Day_of_Sampling	Day_of_Sampling	2.24E-06	3.06E-05	185	28	0.941638628	0.990074339
Otu00135_Fusobacteriaceae_unclassified	Halocur	Y	0.000391158	0.006560532	185	51	0.952547299	0.990074339
Otu00147_Peptacetobacter	Halocur	Y	9.77E-05	0.001394306	185	61	0.944206303	0.990074339
Otu00627_Pseudoramibacter	Synulox	Y	1.69E-06	2.92E-05	185	38	0.953915646	0.990074339
Otu00914_Atopobiaceae_unclassified	Halocur	Y	3.99E-06	7.21E-05	185	61	0.95592848	0.990074339
Otu00370_Slackia	Synulox	Y	-4.93E-06	8.04E-05	185	91	0.951200394	0.990074339
Otu00208_Succinivibrio	Disease_Status	Cryptosporidium_Positive	-3.31E-05	0.000552136	185	83	0.952263319	0.990074339
Otu00340_Proteus	Halocur	Y	1.20E-05	0.000205879	185	33	0.953586899	0.990074339
Otu00537_Mobiluncus	Halocur	Y	1.35E-05	0.000195199	185	37	0.944968408	0.990074339
Otu00175_Mycobacteriales_unclassified	Disease_Status	Cryptosporidium_Positive	2.47E-06	5.17E-05	185	46	0.961950302	0.990074339
Otu01092_Treponema	Disease_Status	Cryptosporidium_Positive	-1.56E-05	0.000302878	185	46	0.958970264	0.990074339
Otu00018_Streptococcus	Synulox	Y	-0.000292094	0.006341903	185	169	0.963315573	0.990074339
Otu00407_Erysipelatoclostridium	Halocur	Y	-7.01E-06	8.61E-05	185	54	0.935221923	0.990074339
Otu00457_Ruthenibacterium	Synulox	Y	-3.12E-06	5.61E-05	185	45	0.955724032	0.990074339
Otu00027_Ruminococcaceae_unclassified	Halocur	Y	-0.000451437	0.007409562	185	176	0.951485899	0.990074339
Otu00437_Paludicola	Synulox	Y	-7.69E-06	0.000106221	185	59	0.942348684	0.990074339
Otu00143_Firmicutes_unclassified	Farm	3	-0.000119411	0.001696741	185	156	0.943972338	0.990074339
Otu00048_Limosilactobacillus	Day_of_Sampling	Day_of_Sampling	-4.34E-05	0.001053913	185	110	0.967162547	0.991492153
Otu00065_Ligilactobacillus	Halocur	Y	-0.000112642	0.00274883	185	112	0.967374777	0.991492153
Otu00011_Veillonella	Halocur	Y	0.00070787	0.020730364	185	90	0.972798359	0.992925222
Otu00070_Enterococcus	Farm	3	-0.000207859	0.005839898	185	86	0.971676082	0.992925222
Otu00002_Megamonas	Disease_Status	Cryptosporidium_Positive	-0.000488416	0.013269112	185	105	0.970678694	0.992925222
Otu00039_Gallibacterium	Synulox	Y	-0.000189335	0.006782368	185	123	0.977760416	0.9966153
Otu01047_Negativicutes_unclassified	Halocur	Y	-5.10E-07	3.18E-05	185	66	0.987201168	0.997363214
Otu00165_Peptococcus	Disease_Status	Cryptosporidium_Positive	9.20E-06	0.000498817	185	99	0.985337947	0.997363214
Otu00657_Burkholderiales_unclassified	Halocur	Y	-3.22E-07	1.76E-05	185	54	0.985460192	0.997363214
Otu00133_Corynebacterium	Disease_Status	Cryptosporidium_Positive	1.33E-05	0.001191536	185	94	0.991094974	0.997363214
Otu00175_Mycobacteriales_unclassified	Farm	3	1.68E-06	0.000112403	185	46	0.988097774	0.997363214
Otu00610_Clostridium_XVIII	Synulox	Y	-8.53E-07	7.22E-05	185	28	0.990613805	0.997363214
Otu00402_Lacticaseibacillus	Day_of_Sampling	Day_of_Sampling	1.97E-07	1.10E-05	185	54	0.98580314	0.997363214
Otu00004_Faecalibacterium	Farm	3	0.000230273	0.022854141	185	168	0.991972062	0.997363214
Otu00044_Fournierella	Synulox	Y	2.98E-05	0.001471641	185	156	0.983902751	0.997363214
Otu00437_Paludicola	Halocur	Y	1.77E-06	0.000148374	185	59	0.99051614	0.997363214
Otu00013_Lachnospiraceae_unclassified	Synulox	Y	2.43E-05	0.014815018	185	180	0.998696392	0.998696392
Otu00540_Anaerococcus	Disease_Status	Cryptosporidium_Positive	-1.71E-07	8.86E-05	185	48	0.998466874	0.998696392
Otu00537_Mobiluncus	Synulox	Y	5.15E-07	0.000142079	185	37	0.997122171	0.998696392
Otu00406_Lactococcus	Disease_Status	Cryptosporidium_Positive	1.38E-06	0.000220488	185	60	0.995021191	0.998696392
