# Supplementary material for: Progression of the faecal microbiome in preweaning dairy calves that develop cryptosporidiosis
Source: Anim Microbiome. 2025 Jan 6;7:3. doi: 10.1186/s42523-024-00352-1 (PMC11706078; doi:10.1186/s42523-024-00352-1)
Supplement: Supplementary file 7 — Additional file 7: MaAsLin2 Phylum Farm 2 Longitudinal Results [file 42523_2024_352_MOESM7_ESM.txt]

feature	metadata	value	coef	stderr	N	N.not.0	pval	qval
Otu00027_Ruminococcaceae_unclassified	Day_of_Sampling	Day_of_Sampling	0.025851617	0.002191196	125	116	1.07E-21	9.41E-19
Otu00341_Oscillibacter	Day_of_Sampling	Day_of_Sampling	0.000984752	0.000102005	125	77	1.33E-16	3.87E-14
Otu00030_Clostridiales_unclassified	Day_of_Sampling	Day_of_Sampling	0.040122643	0.00413313	125	109	9.90E-17	3.87E-14
Otu00118_Muribaculaceae_unclassified	Day_of_Sampling	Day_of_Sampling	0.008807435	0.000934331	125	81	2.22E-15	4.87E-13
Otu00232_Ihubacter	Day_of_Sampling	Day_of_Sampling	0.00081226	8.99E-05	125	58	3.90E-15	6.83E-13
Otu00146_Bacteria_unclassified	Day_of_Sampling	Day_of_Sampling	0.006549064	0.00076545	125	109	5.02E-14	7.33E-12
Otu00143_Firmicutes_unclassified	Day_of_Sampling	Day_of_Sampling	0.00402167	0.00048163	125	105	1.50E-13	1.88E-11
Otu00016_Sutterella	Day_of_Sampling	Day_of_Sampling	0.00615618	0.000728593	125	100	3.88E-13	4.25E-11
Otu00047_Bacteroidales_unclassified	Day_of_Sampling	Day_of_Sampling	0.018373281	0.002275435	125	98	1.78E-12	1.73E-10
Otu00088_Porphyromonadaceae_unclassified	Day_of_Sampling	Day_of_Sampling	0.001892677	0.000246136	125	79	4.88E-12	4.27E-10
Otu00903_Agathobacter	Day_of_Sampling	Day_of_Sampling	7.51E-05	9.88E-06	125	40	7.78E-12	6.20E-10
Otu00001_Phascolarctobacterium	Day_of_Sampling	Day_of_Sampling	0.026749582	0.003596755	125	107	4.43E-11	3.24E-09
Otu00013_Lachnospiraceae_unclassified	Day_of_Sampling	Day_of_Sampling	0.040092996	0.005523061	125	120	1.02E-10	6.86E-09
Otu02350_Coriobacteriia_unclassified	Day_of_Sampling	Day_of_Sampling	6.36E-05	8.82E-06	125	68	1.26E-10	7.86E-09
Otu00056_Candidatus_Saccharibacteria_unclassified	Day_of_Sampling	Day_of_Sampling	0.004169145	0.000594866	125	77	3.44E-10	2.01E-08
Otu00552_Bacilli_unclassified	Day_of_Sampling	Day_of_Sampling	-7.14E-05	1.03E-05	125	38	5.07E-10	2.78E-08
Otu00170_Roseburia	Day_of_Sampling	Day_of_Sampling	0.000778896	0.000116219	125	78	1.38E-09	6.72E-08
Otu00068_Prevotellaceae_unclassified	Day_of_Sampling	Day_of_Sampling	0.012043332	0.001829595	125	94	1.34E-09	6.72E-08
Otu00326_Harryflintia	Day_of_Sampling	Day_of_Sampling	0.000805642	0.000128129	125	48	5.63E-09	2.60E-07
Otu00066_Lactobacillales_unclassified	Day_of_Sampling	Day_of_Sampling	-0.000420758	6.78E-05	125	75	1.37E-08	5.99E-07
Otu00055_Odoribacter	Day_of_Sampling	Day_of_Sampling	0.002103603	0.000344269	125	77	2.06E-08	8.60E-07
Otu00608_Muribaculum	Day_of_Sampling	Day_of_Sampling	0.000350246	5.92E-05	125	36	3.33E-08	1.32E-06
Otu00104_Bacteroidetes_unclassified	Day_of_Sampling	Day_of_Sampling	0.008254849	0.001470099	125	86	1.33E-07	5.05E-06
Otu00003_Escherichia.Shigella	Day_of_Sampling	Day_of_Sampling	-0.071284896	0.012841653	125	111	1.77E-07	6.48E-06
Otu00006_Prevotella	Day_of_Sampling	Day_of_Sampling	0.040508843	0.007457254	125	105	3.03E-07	1.06E-05
Otu00516_Parasutterella	Day_of_Sampling	Day_of_Sampling	0.000142287	2.67E-05	125	46	4.68E-07	1.58E-05
Otu00657_Burkholderiales_unclassified	Day_of_Sampling	Day_of_Sampling	2.32E-05	4.32E-06	125	41	5.27E-07	1.71E-05
Otu00460_Duncaniella	Day_of_Sampling	Day_of_Sampling	0.001100941	0.0002098	125	34	6.88E-07	2.03E-05
Otu00396_Paramuribaculum	Day_of_Sampling	Day_of_Sampling	0.000845015	0.000158742	125	41	6.88E-07	2.03E-05
Otu00063_Flintibacter	Day_of_Sampling	Day_of_Sampling	0.001105408	0.000208056	125	102	6.95E-07	2.03E-05
Otu01194_Bifidobacteriaceae_unclassified	Day_of_Sampling	Day_of_Sampling	-0.000126765	2.45E-05	125	41	1.24E-06	3.50E-05
Otu01011_Ruminococcus	Day_of_Sampling	Day_of_Sampling	0.000134678	2.64E-05	125	34	1.30E-06	3.55E-05
Otu00062_Bacteroidaceae_unclassified	Day_of_Sampling	Day_of_Sampling	0.014340749	0.002819444	125	95	1.39E-06	3.69E-05
Otu00011_Veillonella	Day_of_Sampling	Day_of_Sampling	-0.025732322	0.005156077	125	66	2.10E-06	5.40E-05
Otu00008_Bifidobacterium	Day_of_Sampling	Day_of_Sampling	-0.020778795	0.004154287	125	83	2.68E-06	6.70E-05
Otu00853_Porphyromonas	Halocur	Y	0.000795949	0.00016398	125	26	3.74E-06	9.11E-05
Otu00005_Collinsella	Day_of_Sampling	Day_of_Sampling	-0.011433114	0.002330554	125	105	4.29E-06	0.000101524
Otu00197_Frisingicoccus	Day_of_Sampling	Day_of_Sampling	0.000220205	4.68E-05	125	77	6.96E-06	0.000160416
Otu01882_Clostridia_unclassified	Day_of_Sampling	Day_of_Sampling	0.000243455	5.24E-05	125	54	9.00E-06	0.000202165
Otu00198_Mailhella	Day_of_Sampling	Day_of_Sampling	6.24E-05	1.34E-05	125	61	1.05E-05	0.000230329
Otu00096_Anaerotignum	Day_of_Sampling	Day_of_Sampling	0.001902022	0.000425122	125	107	1.78E-05	0.000380033
Otu00317_Intestinimonas	Day_of_Sampling	Day_of_Sampling	0.000209103	4.67E-05	125	68	2.04E-05	0.000425017
Otu00449_Eggerthellaceae_unclassified	Halocur	Y	0.000238528	5.36E-05	125	55	2.33E-05	0.000475451
Otu00153_Olsenella	Day_of_Sampling	Day_of_Sampling	0.001799173	0.000406608	125	80	2.61E-05	0.000519263
Otu00010_Butyricicoccus	Day_of_Sampling	Day_of_Sampling	-0.01207142	0.002740868	125	117	2.73E-05	0.000530548
Otu00873_Veillonellaceae_unclassified	Day_of_Sampling	Day_of_Sampling	-6.82E-05	1.61E-05	125	27	4.55E-05	0.000866259
Otu02269_Alphaproteobacteria_unclassified	Day_of_Sampling	Day_of_Sampling	6.45E-05	1.53E-05	125	23	4.73E-05	0.000866259
Otu00024_Clostridium_sensu_stricto	Day_of_Sampling	Day_of_Sampling	-0.031836837	0.007473015	125	107	4.75E-05	0.000866259
Otu00791_Clostridium_IV	Day_of_Sampling	Day_of_Sampling	9.43E-05	2.25E-05	125	23	5.45E-05	0.000974378
Otu00159_Anaerobutyricum	Diatrim_2	Y	0.001712711	0.000411512	125	69	6.02E-05	0.001037008
Otu00914_Atopobiaceae_unclassified	Day_of_Sampling	Day_of_Sampling	9.70E-05	2.33E-05	125	46	6.04E-05	0.001037008
Otu00014_Bacteroides	Day_of_Sampling	Day_of_Sampling	-0.021931342	0.005279741	125	102	6.21E-05	0.001046612
Otu00517_Alistipes	Day_of_Sampling	Day_of_Sampling	0.001529047	0.000371021	125	68	7.03E-05	0.001162736
Otu00655_Actinomycetaceae_unclassified	Day_of_Sampling	Day_of_Sampling	2.83E-05	6.85E-06	125	42	7.70E-05	0.001248944
Otu00407_Erysipelatoclostridium	Day_of_Sampling	Day_of_Sampling	-8.42E-05	2.04E-05	125	30	7.94E-05	0.001264737
Otu00165_Peptococcus	Day_of_Sampling	Day_of_Sampling	0.001163292	0.000288653	125	82	0.000112451	0.001759055
Otu00018_Streptococcus	Day_of_Sampling	Day_of_Sampling	-0.011288339	0.002928344	125	113	0.000208078	0.003197829
Otu00070_Enterococcus	Day_of_Sampling	Day_of_Sampling	-0.00727587	0.00190518	125	63	0.000238207	0.003597741
Otu00449_Eggerthellaceae_unclassified	Day_of_Sampling	Day_of_Sampling	5.33E-05	1.40E-05	125	55	0.000243366	0.003613367
Otu00190_Agathobaculum	Day_of_Sampling	Day_of_Sampling	0.000344046	9.24E-05	125	66	0.000331379	0.004838134
Otu00314_Clostridiales_Incertae_Sedis_XIII_unclassified	Day_of_Sampling	Day_of_Sampling	0.000490989	0.000137109	125	76	0.000498176	0.007038741
Otu00145_Terrisporobacter	Day_of_Sampling	Day_of_Sampling	-0.002149235	0.000596231	125	36	0.00049503	0.007038741
Otu02874_Proteobacteria_unclassified	Day_of_Sampling	Day_of_Sampling	0.000263887	7.53E-05	125	37	0.000651331	0.009056596
Otu00150_Enterobacteriaceae_unclassified	Day_of_Sampling	Day_of_Sampling	-0.001663656	0.000477005	125	57	0.000685329	0.009380447
Otu00330_Eggerthella	Day_of_Sampling	Day_of_Sampling	-3.81E-05	1.12E-05	125	20	0.00094305	0.012709411
Otu00324_Campylobacter	Day_of_Sampling	Day_of_Sampling	0.000248963	7.38E-05	125	64	0.000997354	0.013237609
Otu00172_Pseudoflavonifractor	Diatrim_2	Y	0.002747892	0.000821955	125	96	0.001110553	0.014520071
Otu00457_Ruthenibacterium	Halocur	Y	0.000145365	4.32E-05	125	28	0.001174265	0.015127291
Otu00298_Enterococcaceae_unclassified	Day_of_Sampling	Day_of_Sampling	-0.006407388	0.00192038	125	56	0.001199926	0.015233839
Otu00014_Bacteroides	Synulox	Y	0.05860871	0.017710994	125	102	0.001241228	0.01553308
Otu00208_Succinivibrio	Day_of_Sampling	Day_of_Sampling	0.001306155	0.000404845	125	66	0.001703639	0.021019542
Otu00446_Peptostreptococcaceae_unclassified	Day_of_Sampling	Day_of_Sampling	0.000177572	5.55E-05	125	56	0.001846931	0.022470998
Otu00028_Selenomonadaceae_unclassified	Day_of_Sampling	Day_of_Sampling	0.001772316	0.000557858	125	96	0.001899586	0.022795034
Otu00035_Peptostreptococcus	Day_of_Sampling	Day_of_Sampling	-0.00382829	0.001214961	125	32	0.002062757	0.024418581
Otu00086_Clostridiaceae_1_unclassified	Day_of_Sampling	Day_of_Sampling	-0.005640504	0.001793547	125	64	0.002201998	0.025719334
Otu00537_Mobiluncus	Halocur	Y	9.28E-05	2.98E-05	125	22	0.002306958	0.02659073
Otu00954_Monoglobus	Day_of_Sampling	Day_of_Sampling	0.000380235	0.000122481	125	26	0.002705698	0.030781706
Otu00295_Faecalibacillus	Day_of_Sampling	Day_of_Sampling	7.87E-05	2.60E-05	125	55	0.002994482	0.033630341
Otu00340_Proteus	Day_of_Sampling	Day_of_Sampling	-0.000194555	6.46E-05	125	18	0.003166065	0.035107256
Otu01092_Treponema	Day_of_Sampling	Day_of_Sampling	0.000671944	0.000223414	125	43	0.003218606	0.035243734
Otu01047_Negativicutes_unclassified	Day_of_Sampling	Day_of_Sampling	-3.04E-05	1.01E-05	125	47	0.003394554	0.036570681
Otu00819_Actinobacteria_unclassified	Day_of_Sampling	Day_of_Sampling	2.42E-05	8.10E-06	125	47	0.003423283	0.036570681
Otu00136_Negativibacillus	Day_of_Sampling	Day_of_Sampling	0.000516235	0.000176708	125	92	0.004329279	0.04569215
Otu00019_Blautia	Day_of_Sampling	Day_of_Sampling	0.007612356	0.002628537	125	109	0.004504514	0.046975644
Otu00511_Aerococcus	Day_of_Sampling	Day_of_Sampling	0.000620065	0.000214655	125	48	0.004604423	0.047452644
Otu00002_Megamonas	Day_of_Sampling	Day_of_Sampling	-0.024894512	0.008705673	125	84	0.005197534	0.052942319
Otu02350_Coriobacteriia_unclassified	Synulox	Y	8.87E-05	3.02E-05	125	68	0.005840989	0.058812717
Otu00314_Clostridiales_Incertae_Sedis_XIII_unclassified	Halocur	Y	0.001352102	0.000482275	125	76	0.005910483	0.058836176
Otu00319_Coprococcus	Day_of_Sampling	Day_of_Sampling	0.000160502	5.74E-05	125	59	0.006071095	0.059755943
Otu00303_Enterocloster	Day_of_Sampling	Day_of_Sampling	-0.000123257	4.41E-05	125	36	0.006415642	0.061759369
Otu00025_Phocaeicola	Synulox	Y	-0.055768281	0.02007695	125	112	0.006369935	0.061759369
Otu00073_Faecalimonas	Day_of_Sampling	Day_of_Sampling	-0.001860354	0.000672489	125	35	0.006581776	0.062669956
Otu00232_Ihubacter	Diatrim_2	Y	-0.000698503	0.000253139	125	58	0.006715667	0.063257255
Otu00172_Pseudoflavonifractor	Halocur	Y	0.002829664	0.001027229	125	96	0.006806988	0.063435339
Otu00211_Sutterellaceae_unclassified	Day_of_Sampling	Day_of_Sampling	0.000210371	7.65E-05	125	61	0.006919473	0.063804824
Otu00240_Subdoligranulum	Diatrim_2	Y	0.000496017	0.000180803	125	40	0.00702977	0.064146651
Otu00110_Succiniclasticum	Day_of_Sampling	Day_of_Sampling	0.001024831	0.000374057	125	65	0.0073563	0.066434216
Otu00903_Agathobacter	Diatrim_2	Y	-7.45E-05	2.78E-05	125	40	0.008458689	0.075610325
Otu00136_Negativibacillus	Halocur	Y	0.001692502	0.000638721	125	92	0.009573837	0.084713948
Otu00211_Sutterellaceae_unclassified	Diatrim_2	Y	0.000564309	0.000215393	125	61	0.009951115	0.087171764
Otu00940_Desulfovibrionaceae_unclassified	Day_of_Sampling	Day_of_Sampling	2.45E-05	9.34E-06	125	35	0.010077046	0.087400912
Otu00511_Aerococcus	Halocur	Y	0.001970857	0.000755041	125	48	0.010219901	0.087770914
Otu00198_Mailhella	Diatrim_1	Y	0.000116656	4.34E-05	125	61	0.010696361	0.090970996
Otu00914_Atopobiaceae_unclassified	Diatrim_1	Y	-0.000192048	7.50E-05	125	46	0.011719414	0.098713528
Otu00310_Erysipelotrichaceae_unclassified	Day_of_Sampling	Day_of_Sampling	0.000131958	5.28E-05	125	92	0.013735348	0.114592046
Otu00020_Fusobacterium	Day_of_Sampling	Day_of_Sampling	-0.008689009	0.003489028	125	68	0.01415221	0.116956002
Otu00006_Prevotella	Halocur	Y	0.064636679	0.02623057	125	105	0.015174031	0.124228512
Otu00627_Pseudoramibacter	Day_of_Sampling	Day_of_Sampling	2.21E-05	8.99E-06	125	31	0.015640354	0.125696791
Otu00774_Gammaproteobacteria_unclassified	Day_of_Sampling	Day_of_Sampling	0.000237791	9.66E-05	125	35	0.015529236	0.125696791
Otu00073_Faecalimonas	Diatrim_1	Y	-0.005267078	0.002165093	125	35	0.016486671	0.131293854
Otu00165_Peptococcus	Diatrim_2	Y	0.002221118	0.000913902	125	82	0.016695392	0.13175823
Otu01585_Lactobacillaceae_unclassified	Disease_Status	Cryptosporidium_Positive	0.000163508	6.59E-05	125	46	0.017044218	0.133310131
Otu00198_Mailhella	Disease_Status	Cryptosporidium_Positive	-7.55E-05	3.07E-05	125	61	0.017812941	0.138089704
Otu00822_Senegalimassilia	Diatrim_2	Y	9.08E-05	3.80E-05	125	31	0.018515848	0.14179474
Otu00040_Lactobacillus	Disease_Status	Cryptosporidium_Positive	0.008768589	0.003674727	125	72	0.018614606	0.14179474
Otu00118_Muribaculaceae_unclassified	Halocur	Y	-0.007955195	0.003376915	125	81	0.02074944	0.156694044
Otu00056_Candidatus_Saccharibacteria_unclassified	Diatrim_2	Y	-0.004101481	0.001802309	125	77	0.024957158	0.185919526
Otu01092_Treponema	Synulox	Y	-0.001700986	0.000749445	125	43	0.025043954	0.185919526
Otu00122_Butyricimonas	Halocur	Y	0.00151296	0.000669525	125	42	0.026417531	0.19446855
Otu00044_Fournierella	Day_of_Sampling	Day_of_Sampling	-0.001455245	0.000649695	125	110	0.027411427	0.200103418
Otu00064_Ruminococcus2	Diatrim_2	Y	0.002078325	0.000932731	125	70	0.027761209	0.200981976
Otu00540_Anaerococcus	Day_of_Sampling	Day_of_Sampling	0.000126517	5.68E-05	125	30	0.028453528	0.201010407
Otu00340_Proteus	Diatrim_1	Y	-0.000461476	0.00020789	125	18	0.028342655	0.201010407
Otu01011_Ruminococcus	Diatrim_2	Y	-0.000165078	7.43E-05	125	34	0.028193201	0.201010407
Otu00331_Sharpea	Day_of_Sampling	Day_of_Sampling	5.16E-05	2.32E-05	125	45	0.0287265	0.201315309
Otu00030_Clostridiales_unclassified	Diatrim_2	Y	-0.025686089	0.011632927	125	109	0.029173874	0.202827886
Otu00016_Sutterella	Diatrim_2	Y	-0.004932517	0.002238452	125	100	0.029776038	0.205384322
Otu00035_Peptostreptococcus	Disease_Status	Cryptosporidium_Positive	0.006019372	0.002765446	125	32	0.031499478	0.213903429
Otu00160_Holdemanella	Day_of_Sampling	Day_of_Sampling	0.000109195	5.02E-05	125	80	0.031495435	0.213903429
Otu00032_Prevotellamassilia	Halocur	Y	0.014672371	0.006800423	125	82	0.032988447	0.220291574
Otu00180_Peptoniphilus	Day_of_Sampling	Day_of_Sampling	-0.000133912	6.22E-05	125	23	0.033349426	0.220291574
Otu00655_Actinomycetaceae_unclassified	Synulox	Y	5.22E-05	2.37E-05	125	42	0.033446095	0.220291574
Otu01092_Treponema	Diatrim_1	Y	-0.001551373	0.000719285	125	43	0.033047541	0.220291574
Otu00032_Prevotellamassilia	Day_of_Sampling	Day_of_Sampling	0.004126739	0.001933335	125	82	0.034869251	0.227951221
Otu00460_Duncaniella	Halocur	Y	-0.001561598	0.000737962	125	34	0.03643864	0.236446287
Otu00406_Lactococcus	Day_of_Sampling	Day_of_Sampling	-0.000344304	0.000162656	125	49	0.036821043	0.237170837
Otu00159_Anaerobutyricum	Synulox	Y	0.001027763	0.00049046	125	69	0.038263823	0.244665028
Otu00657_Burkholderiales_unclassified	Diatrim_1	Y	-3.32E-05	1.56E-05	125	41	0.039027551	0.247313034
Otu00295_Faecalibacillus	Disease_Status	Cryptosporidium_Positive	-0.000123249	5.91E-05	125	55	0.039242593	0.247313034
Otu00170_Roseburia	Diatrim_2	Y	-0.000690075	0.000331043	125	78	0.03993428	0.249874495
Otu00193_Parabacteroides	Halocur	Y	0.003850299	0.00186166	125	101	0.040805741	0.25351652
Otu00351_Selenomonas	Diatrim_2	Y	0.001031779	0.000497361	125	43	0.041134495	0.253759282
Otu00064_Ruminococcus2	Halocur	Y	0.002380886	0.00116567	125	70	0.043329799	0.265432896
Otu00437_Paludicola	Disease_Status	Cryptosporidium_Positive	-5.21E-05	2.52E-05	125	34	0.044385111	0.270009425
Otu00657_Burkholderiales_unclassified	Synulox	Y	-3.36E-05	1.62E-05	125	41	0.044867805	0.27106343
Otu00332_Schaalia	Day_of_Sampling	Day_of_Sampling	-2.61E-05	1.29E-05	125	16	0.046179084	0.277074503
Otu00096_Anaerotignum	Disease_Status	Cryptosporidium_Positive	-0.001943976	0.000967646	125	107	0.046822503	0.279023897
Otu00180_Peptoniphilus	Disease_Status	Cryptosporidium_Positive	0.000283533	0.000141569	125	23	0.04749168	0.281099405
Otu00025_Phocaeicola	Day_of_Sampling	Day_of_Sampling	-0.011892167	0.005985045	125	112	0.049241392	0.289499727
Otu00001_Phascolarctobacterium	Halocur	Y	0.027350578	0.013766794	125	107	0.049826132	0.29098461
Otu00392_Lawsonella	Halocur	Y	0.000408689	0.00020615	125	39	0.050570186	0.291966141
Otu00620_Sphaerochaetaceae_unclassified	Halocur	Y	0.000737822	0.000373676	125	27	0.050660792	0.291966141
Otu00133_Corynebacterium	Halocur	Y	0.005930205	0.003020168	125	56	0.051936117	0.29735973
Otu00175_Mycobacteriales_unclassified	Day_of_Sampling	Day_of_Sampling	7.00E-05	3.57E-05	125	23	0.0526007	0.299209178
Otu00535_Elusimicrobium	Halocur	Y	-0.000879204	0.000451786	125	31	0.054701248	0.307168781
Otu00535_Elusimicrobium	Day_of_Sampling	Day_of_Sampling	0.000234247	0.000120439	125	31	0.05470129	0.307168781
Otu01001_Synergistes	Diatrim_2	Y	7.79E-05	4.01E-05	125	18	0.055297743	0.308540276
Otu00341_Oscillibacter	Halocur	Y	-0.000693047	0.000358798	125	77	0.055809156	0.309422918
Otu00005_Collinsella	Diatrim_2	Y	0.013854996	0.0071822	125	105	0.056548511	0.311550289
Otu00313_Anaerovibrio	Day_of_Sampling	Day_of_Sampling	0.001517221	0.000798371	125	20	0.059821324	0.327521751
Otu00429_Butyrivibrio	Day_of_Sampling	Day_of_Sampling	0.000305954	0.000162123	125	24	0.062093933	0.337852704
Otu00048_Limosilactobacillus	Diatrim_2	Y	0.008132805	0.004328202	125	77	0.062708034	0.339087888
Otu00032_Prevotellamassilia	Diatrim_2	Y	0.01018263	0.00544148	125	82	0.063780389	0.342770678
Otu00133_Corynebacterium	Day_of_Sampling	Day_of_Sampling	0.001597781	0.000858622	125	56	0.065252237	0.346430058
Otu00004_Faecalibacterium	Day_of_Sampling	Day_of_Sampling	-0.011986155	0.006440129	125	114	0.065209351	0.346430058
Otu00873_Veillonellaceae_unclassified	Synulox	Y	0.000100303	5.40E-05	125	27	0.065762685	0.347036822
Otu00096_Anaerotignum	Halocur	Y	0.002760605	0.00149535	125	107	0.067379994	0.353442365
Otu00027_Ruminococcaceae_unclassified	Diatrim_2	Y	-0.011286143	0.006167242	125	116	0.069771826	0.363810237
Otu00608_Muribaculum	Halocur	Y	-0.000378636	0.000208308	125	36	0.071651187	0.37139905
Otu00146_Bacteria_unclassified	Halocur	Y	-0.004867121	0.002692439	125	109	0.073200584	0.377198303
Otu00159_Anaerobutyricum	Day_of_Sampling	Day_of_Sampling	0.00026333	0.000146209	125	69	0.074248389	0.38036017
Otu00017_Mediterraneibacter	Diatrim_2	Y	0.007092222	0.003953543	125	101	0.075391601	0.381751689
Otu00535_Elusimicrobium	Diatrim_2	Y	0.000646603	0.00035931	125	31	0.074959699	0.381751689
Otu00048_Limosilactobacillus	Disease_Status	Cryptosporidium_Positive	0.006242347	0.00350026	125	77	0.077092715	0.388121943
Otu00170_Roseburia	Synulox	Y	0.000721906	0.000398838	125	78	0.07860186	0.393458454
Otu00011_Veillonella	Synulox	Y	0.030352735	0.017296162	125	66	0.081874867	0.405211208
Otu00295_Faecalibacillus	Diatrim_1	Y	0.000146919	8.36E-05	125	55	0.081510634	0.405211208
Otu00822_Senegalimassilia	Diatrim_1	Y	7.60E-05	4.35E-05	125	31	0.083131282	0.407060209
Otu00166_Desulfovibrio	Halocur	Y	0.000665595	0.000380917	125	48	0.083177828	0.407060209
Otu00063_Flintibacter	Diatrim_2	Y	0.001066606	0.000612582	125	102	0.084829047	0.412834694
Otu00006_Prevotella	Diatrim_1	Y	0.04157983	0.0240088	125	105	0.085912119	0.41579567
Otu00443_Flavonifractor	Day_of_Sampling	Day_of_Sampling	-2.91E-05	1.69E-05	125	19	0.088616164	0.426526153
Otu00517_Alistipes	Diatrim_2	Y	-0.001787774	0.00104426	125	68	0.08952342	0.428538339
Otu00020_Fusobacterium	Synulox	Y	0.019990912	0.011704014	125	68	0.090258587	0.428691485
Otu00002_Megamonas	Diatrim_2	Y	0.042333756	0.024742813	125	84	0.090534161	0.428691485
Otu00351_Selenomonas	Halocur	Y	-0.001062505	0.00062382	125	43	0.092784166	0.436380211
Otu00165_Peptococcus	Halocur	Y	0.001961084	0.001157335	125	82	0.093154223	0.436380211
Otu00051_Acidaminococcus	Day_of_Sampling	Day_of_Sampling	-0.00191162	0.001138706	125	59	0.096555609	0.449908049
Otu00102_Pelistega	Disease_Status	Cryptosporidium_Positive	-0.00226998	0.001350928	125	64	0.09978183	0.462480863
Otu00539_Finegoldia	Halocur	Y	0.000309081	0.000187128	125	45	0.101252701	0.466828243
Otu00104_Bacteroidetes_unclassified	Halocur	Y	-0.008525417	0.005171009	125	86	0.101870079	0.467215651
Otu00062_Bacteroidaceae_unclassified	Diatrim_1	Y	0.014867611	0.009077263	125	95	0.104107389	0.474989964
Otu02874_Proteobacteria_unclassified	Diatrim_2	Y	-0.000346392	0.000212043	125	37	0.105009066	0.476621461
Otu00030_Clostridiales_unclassified	Halocur	Y	-0.023651182	0.014538108	125	109	0.106438539	0.480619384
Otu00055_Odoribacter	Diatrim_2	Y	0.001611462	0.000992545	125	77	0.107837545	0.484439433
Otu00072_Anaerostipes	Diatrim_2	Y	0.00307614	0.001906872	125	82	0.109831864	0.487683189
Otu00351_Selenomonas	Day_of_Sampling	Day_of_Sampling	0.000275276	0.000170549	125	43	0.110229762	0.487683189
Otu00341_Oscillibacter	Diatrim_2	Y	-0.000463438	0.000287098	125	77	0.109152147	0.487683189
Otu00313_Anaerovibrio	Diatrim_2	Y	0.003602192	0.002247061	125	20	0.111593089	0.491000444
Otu00039_Gallibacterium	Day_of_Sampling	Day_of_Sampling	-0.000656283	0.000409978	125	75	0.112100558	0.491000444
Otu00333_Eubacterium	Day_of_Sampling	Day_of_Sampling	3.03E-05	1.89E-05	125	56	0.112763482	0.491446816
Otu00429_Butyrivibrio	Disease_Status	Cryptosporidium_Positive	0.000592192	0.000369173	125	24	0.115688151	0.494504812
Otu00193_Parabacteroides	Diatrim_2	Y	0.002360586	0.00148964	125	101	0.115718152	0.494504812
Otu00028_Selenomonadaceae_unclassified	Disease_Status	Cryptosporidium_Positive	0.002008549	0.001269775	125	96	0.116368577	0.494504812
Otu00822_Senegalimassilia	Synulox	Y	7.19E-05	4.53E-05	125	31	0.114895613	0.494504812
Otu00102_Pelistega	Day_of_Sampling	Day_of_Sampling	0.000860319	0.000543742	125	64	0.116852164	0.494504812
Otu02269_Alphaproteobacteria_unclassified	Diatrim_2	Y	-6.80E-05	4.30E-05	125	23	0.116117367	0.494504812
Otu00096_Anaerotignum	Diatrim_2	Y	0.001866557	0.001196531	125	107	0.121444022	0.503663564
Otu00528_Clostridium_XlVa	Diatrim_2	Y	0.000205962	0.00013219	125	42	0.121891182	0.503663564
Otu00118_Muribaculaceae_unclassified	Synulox	Y	-0.005205127	0.003286901	125	81	0.121555487	0.503663564
Otu00183_Romboutsia	Diatrim_2	Y	0.000306219	0.00019521	125	39	0.120189386	0.503663564
Otu00070_Enterococcus	Synulox	Y	-0.010216201	0.006429761	125	63	0.121210683	0.503663564
Otu00118_Muribaculaceae_unclassified	Disease_Status	Cryptosporidium_Positive	0.003484831	0.002220642	125	81	0.123594031	0.50830221
Otu00065_Ligilactobacillus	Disease_Status	Cryptosporidium_Positive	0.003495788	0.002236127	125	88	0.12511676	0.512160194
Otu00511_Aerococcus	Diatrim_2	Y	-0.000930189	0.000604159	125	48	0.126324881	0.514700447
Otu00121_Fusicatenibacter	Day_of_Sampling	Day_of_Sampling	0.000380024	0.000248369	125	87	0.129379622	0.517518486
Otu00028_Selenomonadaceae_unclassified	Diatrim_1	Y	-0.002745237	0.001796038	125	96	0.129065761	0.517518486
Otu00065_Ligilactobacillus	Day_of_Sampling	Day_of_Sampling	-0.001455643	0.000950311	125	88	0.12883322	0.517518486
Otu00437_Paludicola	Day_of_Sampling	Day_of_Sampling	1.66E-05	1.08E-05	125	34	0.127907437	0.517518486
Otu00006_Prevotella	Disease_Status	Cryptosporidium_Positive	-0.025738185	0.016973899	125	105	0.132108047	0.52089358
Otu00370_Slackia	Diatrim_2	Y	0.000156421	0.00010329	125	67	0.132601904	0.52089358
Otu00150_Enterobacteriaceae_unclassified	Diatrim_1	Y	-0.002330272	0.001535729	125	57	0.131847328	0.52089358
Otu00160_Holdemanella	Diatrim_2	Y	0.000214717	0.000141194	125	80	0.131003935	0.52089358
Otu00537_Mobiluncus	Day_of_Sampling	Day_of_Sampling	1.27E-05	8.47E-06	125	22	0.136142968	0.532416249
Otu00197_Frisingicoccus	Diatrim_1	Y	-0.000224575	0.000150678	125	77	0.138779771	0.536418014
Otu00535_Elusimicrobium	Synulox	Y	-0.000686758	0.000453976	125	31	0.138729428	0.536418014
Otu00627_Pseudoramibacter	Disease_Status	Cryptosporidium_Positive	4.14E-05	2.75E-05	125	31	0.139003298	0.536418014
Otu00608_Muribaculum	Disease_Status	Cryptosporidium_Positive	0.000198451	0.000134797	125	36	0.143623341	0.537667305
Otu00118_Muribaculaceae_unclassified	Diatrim_2	Y	-0.003997591	0.002695408	125	81	0.14139032	0.537667305
Otu00121_Fusicatenibacter	Disease_Status	Cryptosporidium_Positive	0.000879532	0.00059052	125	87	0.144462276	0.537667305
Otu00147_Peptacetobacter	Diatrim_1	Y	-0.002368019	0.001603585	125	60	0.142419049	0.537667305
Otu00183_Romboutsia	Day_of_Sampling	Day_of_Sampling	0.000102244	6.89E-05	125	39	0.140920944	0.537667305
Otu00146_Bacteria_unclassified	Diatrim_2	Y	-0.00316647	0.002154403	125	109	0.14428623	0.537667305
Otu00402_Lacticaseibacillus	Synulox	Y	-8.47E-05	5.66E-05	125	42	0.143162506	0.537667305
Otu00070_Enterococcus	Diatrim_1	Y	-0.009203478	0.006170821	125	63	0.144851009	0.537667305
Otu00791_Clostridium_IV	Halocur	Y	-0.000117043	7.92E-05	125	23	0.142249294	0.537667305
Otu00873_Veillonellaceae_unclassified	Disease_Status	Cryptosporidium_Positive	-5.34E-05	3.66E-05	125	27	0.147371511	0.544714952
Otu00232_Ihubacter	Disease_Status	Cryptosporidium_Positive	0.000297498	0.000204716	125	58	0.148816627	0.547745233
Otu00147_Peptacetobacter	Disease_Status	Cryptosporidium_Positive	0.001640948	0.001133713	125	60	0.150433543	0.549623289
Otu01092_Treponema	Halocur	Y	-0.001137027	0.000785847	125	43	0.150581723	0.549623289
Otu00006_Prevotella	Synulox	Y	0.036109282	0.025015506	125	105	0.15153604	0.5508115
Otu00313_Anaerovibrio	Halocur	Y	-0.004045318	0.002808237	125	20	0.152368828	0.551549971
Otu00552_Bacilli_unclassified	Diatrim_1	Y	-5.01E-05	3.44E-05	125	38	0.153253258	0.552468534
Otu00785_Actinomyces	Diatrim_2	Y	2.09E-05	1.46E-05	125	27	0.154512551	0.554725387
Otu00620_Sphaerochaetaceae_unclassified	Diatrim_2	Y	0.000427509	0.000299003	125	27	0.155422354	0.555714213
Otu00370_Slackia	Day_of_Sampling	Day_of_Sampling	5.20E-05	3.67E-05	125	67	0.158895296	0.565822272
Otu00013_Lachnospiraceae_unclassified	Diatrim_2	Y	-0.022840869	0.016162433	125	120	0.160856393	0.570486642
Otu00136_Negativibacillus	Diatrim_2	Y	0.000717637	0.000509814	125	92	0.162531475	0.574103113
Otu00096_Anaerotignum	Diatrim_1	Y	0.001901362	0.001368691	125	107	0.167393317	0.587167252
Otu00035_Peptostreptococcus	Diatrim_1	Y	-0.005431635	0.003911596	125	32	0.167570563	0.587167252
Otu00539_Finegoldia	Day_of_Sampling	Day_of_Sampling	7.34E-05	5.32E-05	125	45	0.170418827	0.589319253
Otu00198_Mailhella	Halocur	Y	6.56E-05	4.73E-05	125	61	0.16956081	0.589319253
Otu01585_Lactobacillaceae_unclassified	Halocur	Y	-0.000140366	0.000101603	125	46	0.170875674	0.589319253
Otu00048_Limosilactobacillus	Halocur	Y	-0.007481977	0.005409117	125	77	0.169210257	0.589319253
Otu00052_Megasphaera	Synulox	Y	0.00535862	0.003886458	125	64	0.175940332	0.602045825
Otu00190_Agathobaculum	Halocur	Y	0.000481747	0.00035297	125	66	0.175533803	0.602045825
Otu00535_Elusimicrobium	Disease_Status	Cryptosporidium_Positive	0.000418384	0.000304788	125	31	0.176755029	0.602480177
Otu00540_Anaerococcus	Synulox	Y	-0.000297001	0.000217311	125	30	0.180884256	0.60478858
Otu00005_Collinsella	Disease_Status	Cryptosporidium_Positive	-0.008626196	0.006300449	125	105	0.179910426	0.60478858
Otu00340_Proteus	Disease_Status	Cryptosporidium_Positive	0.000198575	0.000146976	125	18	0.179256986	0.60478858
Otu00392_Lawsonella	Disease_Status	Cryptosporidium_Positive	-0.000185251	0.000135897	125	39	0.179560644	0.60478858
Otu00317_Intestinimonas	Halocur	Y	0.000231792	0.000171644	125	68	0.180309431	0.60478858
Otu02269_Alphaproteobacteria_unclassified	Halocur	Y	-7.18E-05	5.37E-05	125	23	0.183467548	0.611093429
Otu00020_Fusobacterium	Disease_Status	Cryptosporidium_Positive	0.010606224	0.007941585	125	68	0.184273369	0.611452543
Otu01194_Bifidobacteriaceae_unclassified	Synulox	Y	0.000127314	9.43E-05	125	41	0.185504877	0.61321612
Otu00331_Sharpea	Diatrim_1	Y	-0.000108188	8.04E-05	125	45	0.18810711	0.616855846
Otu00040_Lactobacillus	Synulox	Y	0.007172148	0.005415677	125	72	0.187952572	0.616855846
Otu00457_Ruthenibacterium	Diatrim_2	Y	4.58E-05	3.46E-05	125	28	0.188718455	0.616855846
Otu00135_Fusobacteriaceae_unclassified	Disease_Status	Cryptosporidium_Positive	-0.007181099	0.005403367	125	32	0.190534646	0.620477137
Otu00319_Coprococcus	Synulox	Y	0.000253015	0.000192677	125	59	0.191678301	0.621889599
Otu00001_Phascolarctobacterium	Diatrim_1	Y	0.017950653	0.013529219	125	107	0.192595914	0.622560963
Otu00062_Bacteroidaceae_unclassified	Halocur	Y	-0.012838885	0.009917271	125	95	0.197986362	0.623870694
Otu00657_Burkholderiales_unclassified	Diatrim_2	Y	-1.67E-05	1.29E-05	125	41	0.196060646	0.623870694
Otu00516_Parasutterella	Diatrim_2	Y	-9.76E-05	7.51E-05	125	46	0.196050331	0.623870694
Otu00016_Sutterella	Halocur	Y	0.003666455	0.002824144	125	100	0.197322026	0.623870694
Otu00008_Bifidobacterium	Synulox	Y	0.020874454	0.015857619	125	83	0.197037376	0.623870694
Otu00310_Erysipelotrichaceae_unclassified	Disease_Status	Cryptosporidium_Positive	0.000156349	0.000120068	125	92	0.195393898	0.623870694
Otu00317_Intestinimonas	Disease_Status	Cryptosporidium_Positive	-0.000149406	0.000114176	125	68	0.197384568	0.623870694
Otu00324_Campylobacter	Synulox	Y	-0.000319426	0.000247401	125	64	0.199184114	0.625395282
Otu00013_Lachnospiraceae_unclassified	Halocur	Y	-0.02608304	0.020279365	125	120	0.20177907	0.626803068
Otu00062_Bacteroidaceae_unclassified	Diatrim_2	Y	-0.010218912	0.007935482	125	95	0.200352986	0.626803068
Otu00317_Intestinimonas	Diatrim_1	Y	0.000211349	0.000162609	125	68	0.201510823	0.626803068
Otu00819_Actinobacteria_unclassified	Synulox	Y	3.48E-05	2.72E-05	125	47	0.202689501	0.627406371
Otu00197_Frisingicoccus	Halocur	Y	0.000208087	0.000164622	125	77	0.208711278	0.62898239
Otu00122_Butyricimonas	Diatrim_2	Y	0.000677207	0.000535186	125	42	0.20894278	0.62898239
Otu00608_Muribaculum	Synulox	Y	-0.000251242	0.000198659	125	36	0.208474684	0.62898239
Otu00088_Porphyromonadaceae_unclassified	Synulox	Y	-0.001046476	0.000825668	125	79	0.207497533	0.62898239
Otu00539_Finegoldia	Diatrim_1	Y	-0.000216953	0.000171278	125	45	0.207768754	0.62898239
Otu00370_Slackia	Disease_Status	Cryptosporidium_Positive	-0.000106532	8.35E-05	125	67	0.204691206	0.62898239
Otu00620_Sphaerochaetaceae_unclassified	Day_of_Sampling	Day_of_Sampling	0.000135692	0.000106235	125	27	0.204007762	0.62898239
Otu00437_Paludicola	Diatrim_2	Y	3.93E-05	3.08E-05	125	34	0.205668017	0.62898239
Otu00019_Blautia	Diatrim_2	Y	0.00931047	0.007398165	125	109	0.210701176	0.632103527
Otu00073_Faecalimonas	Disease_Status	Cryptosporidium_Positive	0.001903387	0.001530692	125	35	0.216155254	0.644054431
Otu00190_Agathobaculum	Diatrim_1	Y	-0.000436351	0.000346294	125	66	0.215486746	0.644054431
Otu00517_Alistipes	Halocur	Y	-0.001617148	0.001305051	125	68	0.21775075	0.646609006
Otu00537_Mobiluncus	Disease_Status	Cryptosporidium_Positive	-2.38E-05	1.93E-05	125	22	0.21918018	0.648654857
Otu00954_Monoglobus	Diatrim_2	Y	-0.000461266	0.000374479	125	26	0.221330997	0.652814658
Otu00135_Fusobacteriaceae_unclassified	Day_of_Sampling	Day_of_Sampling	-0.002856437	0.002325818	125	32	0.222338018	0.653584242
Otu00914_Atopobiaceae_unclassified	Synulox	Y	-9.57E-05	7.82E-05	125	46	0.223386664	0.654470629
Otu00303_Enterocloster	Diatrim_2	Y	-0.000174549	0.00014308	125	36	0.225062937	0.65500044
Otu00055_Odoribacter	Diatrim_1	Y	0.001433473	0.00116068	125	77	0.224439979	0.65500044
Otu00121_Fusicatenibacter	Halocur	Y	-0.001094346	0.000897872	125	87	0.226455747	0.656871637
Otu00145_Terrisporobacter	Synulox	Y	-0.002542892	0.002091264	125	36	0.231565698	0.667674636
Otu00056_Candidatus_Saccharibacteria_unclassified	Halocur	Y	-0.002732644	0.002270155	125	77	0.23170444	0.667674636
Otu00051_Acidaminococcus	Disease_Status	Cryptosporidium_Positive	-0.00447424	0.003702586	125	59	0.233202128	0.669787097
Otu01585_Lactobacillaceae_unclassified	Day_of_Sampling	Day_of_Sampling	-3.43E-05	2.87E-05	125	46	0.235352347	0.67155914
Otu00070_Enterococcus	Disease_Status	Cryptosporidium_Positive	0.005259386	0.004360419	125	63	0.234668129	0.67155914
Otu00065_Ligilactobacillus	Diatrim_1	Y	-0.003788729	0.003172877	125	88	0.239905049	0.682327346
Otu00396_Paramuribaculum	Halocur	Y	-0.000735971	0.000626791	125	41	0.243085645	0.687494541
Otu00785_Actinomyces	Disease_Status	Cryptosporidium_Positive	-1.39E-05	1.18E-05	125	27	0.243291447	0.687494541
Otu00326_Harryflintia	Diatrim_2	Y	-0.000421713	0.000360626	125	48	0.24460275	0.688977522
Otu00096_Anaerotignum	Synulox	Y	0.001663995	0.001426081	125	107	0.245631451	0.689657534
Otu00032_Prevotellamassilia	Synulox	Y	0.007506989	0.006485411	125	82	0.249397839	0.696934084
Otu00314_Clostridiales_Incertae_Sedis_XIII_unclassified	Diatrim_2	Y	-0.000446293	0.000385901	125	76	0.249814272	0.696934084
Otu00193_Parabacteroides	Day_of_Sampling	Day_of_Sampling	0.000607872	0.000529263	125	101	0.253074345	0.701798593
Otu00040_Lactobacillus	Halocur	Y	-0.006520983	0.00567873	125	72	0.253160223	0.701798593
Otu00402_Lacticaseibacillus	Diatrim_1	Y	-6.27E-05	5.43E-05	125	42	0.255795797	0.706867879
Otu00429_Butyrivibrio	Diatrim_2	Y	-0.000518319	0.000456417	125	24	0.259128967	0.713826965
Otu00047_Bacteroidales_unclassified	Halocur	Y	0.009220116	0.008135777	125	98	0.260291263	0.714766517
Otu01585_Lactobacillaceae_unclassified	Diatrim_1	Y	-0.000106286	9.33E-05	125	46	0.261917868	0.714766517
Otu00402_Lacticaseibacillus	Disease_Status	Cryptosporidium_Positive	4.37E-05	3.84E-05	125	42	0.261303182	0.714766517
Otu00006_Prevotella	Diatrim_2	Y	0.023567965	0.020988859	125	105	0.263768013	0.715358451
Otu00392_Lawsonella	Day_of_Sampling	Day_of_Sampling	6.39E-05	5.68E-05	125	39	0.263431704	0.715358451
Otu00319_Coprococcus	Diatrim_2	Y	-0.000180677	0.000161663	125	59	0.266000615	0.715846274
Otu00068_Prevotellaceae_unclassified	Synulox	Y	-0.006830033	0.006137411	125	94	0.268033765	0.715846274
Otu00016_Sutterella	Diatrim_1	Y	-0.003167629	0.002811828	125	100	0.267670683	0.715846274
Otu00298_Enterococcaceae_unclassified	Disease_Status	Cryptosporidium_Positive	-0.004958616	0.004407621	125	56	0.266573159	0.715846274
Otu00063_Flintibacter	Disease_Status	Cryptosporidium_Positive	-0.000578904	0.000513405	125	102	0.265622404	0.715846274
Otu00540_Anaerococcus	Halocur	Y	0.000237761	0.000214786	125	30	0.271267935	0.722281798
Otu00064_Ruminococcus2	Diatrim_1	Y	-0.001176413	0.001066936	125	70	0.272440651	0.723206093
Otu00326_Harryflintia	Halocur	Y	-0.000491523	0.000450688	125	48	0.277668106	0.734855773
Otu00325_Howardella	Disease_Status	Cryptosporidium_Positive	-4.97E-05	4.55E-05	125	47	0.280930832	0.736812601
Otu00325_Howardella	Diatrim_1	Y	-7.13E-05	6.50E-05	125	47	0.279793865	0.736812601
Otu00446_Peptostreptococcaceae_unclassified	Halocur	Y	-0.000224242	0.000206589	125	56	0.28056884	0.736812601
Otu00001_Phascolarctobacterium	Disease_Status	Cryptosporidium_Positive	-0.010233167	0.009436503	125	107	0.284079186	0.742845871
Otu00010_Butyricicoccus	Disease_Status	Cryptosporidium_Positive	0.006965372	0.006469138	125	117	0.287391416	0.749270477
Otu00122_Butyricimonas	Day_of_Sampling	Day_of_Sampling	0.000199201	0.000188198	125	42	0.292445558	0.751267768
Otu00213_Allisonella	Day_of_Sampling	Day_of_Sampling	-3.76E-05	3.54E-05	125	59	0.291077228	0.751267768
Otu00166_Desulfovibrio	Day_of_Sampling	Day_of_Sampling	0.000114613	0.000108293	125	48	0.292055511	0.751267768
Otu00331_Sharpea	Disease_Status	Cryptosporidium_Positive	6.07E-05	5.65E-05	125	45	0.289439753	0.751267768
Otu00791_Clostridium_IV	Diatrim_2	Y	-6.73E-05	6.34E-05	125	23	0.290773436	0.751267768
Otu00822_Senegalimassilia	Halocur	Y	-5.00E-05	4.75E-05	125	31	0.294338301	0.753919158
Otu00446_Peptostreptococcaceae_unclassified	Diatrim_1	Y	-0.000209842	0.000197873	125	56	0.295462601	0.754592531
Otu00197_Frisingicoccus	Diatrim_2	Y	0.000136748	0.000131725	125	77	0.301332849	0.759456276
Otu00325_Howardella	Halocur	Y	7.03E-05	6.75E-05	125	47	0.300274728	0.759456276
Otu00068_Prevotellaceae_unclassified	Halocur	Y	0.006662799	0.00643552	125	94	0.30263834	0.759456276
Otu00032_Prevotellamassilia	Disease_Status	Cryptosporidium_Positive	-0.004592837	0.004400579	125	82	0.298762654	0.759456276
Otu00052_Megasphaera	Diatrim_1	Y	-0.003888073	0.003727828	125	64	0.303435727	0.759456276
Otu00516_Parasutterella	Halocur	Y	-9.73E-05	9.38E-05	125	46	0.301992524	0.759456276
Otu02874_Proteobacteria_unclassified	Halocur	Y	-0.000274549	0.000264998	125	37	0.302300225	0.759456276
Otu00197_Frisingicoccus	Disease_Status	Cryptosporidium_Positive	0.000109203	0.000106528	125	77	0.307407762	0.762380224
Otu00517_Alistipes	Disease_Status	Cryptosporidium_Positive	0.000856898	0.000844503	125	68	0.312336254	0.762380224
Otu00460_Duncaniella	Disease_Status	Cryptosporidium_Positive	0.000491463	0.000477538	125	34	0.305509715	0.762380224
Otu00853_Porphyromonas	Diatrim_2	Y	-0.000133257	0.000131211	125	26	0.311901486	0.762380224
Otu01528_Acidaminococcaceae_unclassified	Disease_Status	Cryptosporidium_Positive	-2.64E-05	2.57E-05	125	33	0.309405284	0.762380224
Otu00446_Peptostreptococcaceae_unclassified	Disease_Status	Cryptosporidium_Positive	0.000142709	0.00013865	125	56	0.308786632	0.762380224
Otu00056_Candidatus_Saccharibacteria_unclassified	Diatrim_1	Y	0.002277994	0.002224402	125	77	0.312436644	0.762380224
Otu00332_Schaalia	Diatrim_1	Y	4.85E-05	4.69E-05	125	16	0.307348358	0.762380224
Otu00172_Pseudoflavonifractor	Synulox	Y	-0.00099794	0.000979645	125	96	0.310441374	0.762380224
Otu00014_Bacteroides	Diatrim_2	Y	-0.014987767	0.014860125	125	102	0.31523524	0.76425558
Otu00002_Megamonas	Synulox	Y	-0.030258758	0.02974925	125	84	0.315822511	0.76425558
Otu00030_Clostridiales_unclassified	Synulox	Y	-0.0139757	0.013864667	125	109	0.315513027	0.76425558
Otu00232_Ihubacter	Halocur	Y	-0.000317803	0.000316357	125	58	0.317159506	0.765376659
Otu00064_Ruminococcus2	Synulox	Y	-0.001111482	0.001111673	125	70	0.31943954	0.766944465
Otu00954_Monoglobus	Diatrim_1	Y	0.000478256	0.000467462	125	26	0.319560194	0.766944465
Otu00153_Olsenella	Halocur	Y	-0.00150861	0.001521991	125	80	0.324288168	0.776165123
Otu00011_Veillonella	Diatrim_2	Y	-0.014269095	0.014512067	125	66	0.327492584	0.778420744
Otu00914_Atopobiaceae_unclassified	Disease_Status	Cryptosporidium_Positive	5.21E-05	5.30E-05	125	46	0.32827751	0.778420744
Otu01585_Lactobacillaceae_unclassified	Synulox	Y	9.60E-05	9.72E-05	125	46	0.329673626	0.778420744
Otu00040_Lactobacillus	Diatrim_1	Y	-0.005088613	0.005197733	125	72	0.329579799	0.778420744
Otu00048_Limosilactobacillus	Diatrim_1	Y	-0.004867603	0.004950957	125	77	0.327538235	0.778420744
Otu00159_Anaerobutyricum	Halocur	Y	0.000493963	0.000514283	125	69	0.338772485	0.780856754
Otu00037_Alloprevotella	Diatrim_1	Y	0.003615425	0.003728732	125	80	0.339619204	0.780856754
Otu00037_Alloprevotella	Synulox	Y	0.003789628	0.003885581	125	80	0.336900512	0.780856754
Otu00351_Selenomonas	Disease_Status	Cryptosporidium_Positive	0.000404363	0.000413408	125	43	0.335923814	0.780856754
Otu00540_Anaerococcus	Diatrim_1	Y	-0.000202638	0.000208446	125	30	0.337949958	0.780856754
Otu01001_Synergistes	Halocur	Y	4.92E-05	5.04E-05	125	18	0.331930257	0.780856754
Otu00785_Actinomyces	Halocur	Y	1.76E-05	1.83E-05	125	27	0.338082846	0.780856754
Otu00310_Erysipelotrichaceae_unclassified	Halocur	Y	0.000180184	0.000185546	125	92	0.3334863	0.780856754
Otu00004_Faecalibacterium	Diatrim_1	Y	0.019906736	0.020734142	125	114	0.338970811	0.780856754
Otu00341_Oscillibacter	Synulox	Y	-0.000330889	0.000342177	125	77	0.335516178	0.780856754
Otu00088_Porphyromonadaceae_unclassified	Disease_Status	Cryptosporidium_Positive	0.000529585	0.000560245	125	79	0.346450733	0.788632544
Otu00052_Megasphaera	Diatrim_2	Y	0.002889199	0.003042185	125	64	0.34450939	0.788632544
Otu00449_Eggerthellaceae_unclassified	Diatrim_1	Y	5.04E-05	5.28E-05	125	55	0.346602203	0.788632544
Otu00341_Oscillibacter	Disease_Status	Cryptosporidium_Positive	0.000219949	0.000232179	125	77	0.345410779	0.788632544
Otu00038_Dorea	Diatrim_2	Y	0.003651425	0.003916081	125	100	0.353024382	0.789055468
Otu00104_Bacteroidetes_unclassified	Diatrim_2	Y	0.003878983	0.004137675	125	86	0.350427112	0.789055468
Otu00068_Prevotellaceae_unclassified	Disease_Status	Cryptosporidium_Positive	-0.003904812	0.004164449	125	94	0.350337468	0.789055468
Otu00121_Fusicatenibacter	Diatrim_2	Y	0.000668165	0.000716654	125	87	0.353673456	0.789055468
Otu01528_Acidaminococcaceae_unclassified	Diatrim_1	Y	3.52E-05	3.72E-05	125	33	0.349843045	0.789055468
Otu00001_Phascolarctobacterium	Synulox	Y	0.013275172	0.014105899	125	107	0.352711506	0.789055468
Otu00655_Actinomycetaceae_unclassified	Diatrim_1	Y	2.12E-05	2.27E-05	125	42	0.355795559	0.789055468
Otu00172_Pseudoflavonifractor	Disease_Status	Cryptosporidium_Positive	-0.000617051	0.000664724	125	96	0.35515619	0.789055468
Otu00136_Negativibacillus	Synulox	Y	0.000581592	0.000621736	125	92	0.355439019	0.789055468
Otu00143_Firmicutes_unclassified	Diatrim_2	Y	-0.001273168	0.001355575	125	105	0.349541927	0.789055468
Otu02874_Proteobacteria_unclassified	Diatrim_1	Y	0.000223711	0.000242552	125	37	0.358243051	0.791352425
Otu00190_Agathobaculum	Diatrim_2	Y	-0.000258369	0.000280191	125	66	0.358638028	0.791352425
Otu00118_Muribaculaceae_unclassified	Diatrim_1	Y	-0.002912686	0.003153909	125	81	0.361506042	0.795676615
Otu00027_Ruminococcaceae_unclassified	Diatrim_1	Y	0.006405179	0.007054604	125	116	0.365758832	0.803019391
Otu00774_Gammaproteobacteria_unclassified	Halocur	Y	0.000310552	0.000343097	125	35	0.367971984	0.80556017
Otu00392_Lawsonella	Diatrim_1	Y	0.000175632	0.000193127	125	39	0.368755283	0.80556017
Otu00160_Holdemanella	Synulox	Y	0.000151172	0.000168282	125	80	0.370840211	0.808099565
Otu00429_Butyrivibrio	Halocur	Y	-0.00048403	0.000570415	125	24	0.398583947	0.808642564
Otu00460_Duncaniella	Synulox	Y	-0.000596399	0.000703778	125	34	0.398473917	0.808642564
Otu00608_Muribaculum	Diatrim_2	Y	-0.000141415	0.000166681	125	36	0.397925438	0.808642564
Otu00068_Prevotellaceae_unclassified	Diatrim_2	Y	0.004443037	0.005149496	125	94	0.389992165	0.808642564
Otu00025_Phocaeicola	Diatrim_1	Y	-0.017125599	0.019268988	125	112	0.375937665	0.808642564
Otu00535_Elusimicrobium	Diatrim_1	Y	-0.000383874	0.000435481	125	31	0.383631006	0.808642564
Otu00110_Succiniclasticum	Diatrim_1	Y	0.00144184	0.001666032	125	65	0.392091158	0.808642564
Otu00001_Phascolarctobacterium	Diatrim_2	Y	0.009357193	0.010926292	125	107	0.393774939	0.808642564
Otu00035_Peptostreptococcus	Diatrim_2	Y	-0.003041923	0.003419577	125	32	0.375511443	0.808642564
Otu00147_Peptacetobacter	Day_of_Sampling	Day_of_Sampling	0.000428088	0.000498082	125	60	0.391822031	0.808642564
Otu00539_Finegoldia	Diatrim_2	Y	-0.000127168	0.000149734	125	45	0.397439863	0.808642564
Otu01882_Clostridia_unclassified	Diatrim_2	Y	-0.000126713	0.000147598	125	54	0.392354838	0.808642564
Otu00914_Atopobiaceae_unclassified	Diatrim_2	Y	-5.67E-05	6.56E-05	125	46	0.388954391	0.808642564
Otu02350_Coriobacteriia_unclassified	Diatrim_2	Y	-2.21E-05	2.51E-05	125	68	0.381856272	0.808642564
Otu00370_Slackia	Halocur	Y	0.000111261	0.000129085	125	67	0.39048198	0.808642564
Otu00822_Senegalimassilia	Disease_Status	Cryptosporidium_Positive	-2.64E-05	3.07E-05	125	31	0.391931911	0.808642564
Otu00102_Pelistega	Halocur	Y	0.001705557	0.002018108	125	64	0.400259489	0.808642564
Otu00516_Parasutterella	Diatrim_1	Y	-7.59E-05	8.59E-05	125	46	0.378776436	0.808642564
Otu02269_Alphaproteobacteria_unclassified	Diatrim_1	Y	4.15E-05	4.91E-05	125	23	0.40062885	0.808642564
Otu00537_Mobiluncus	Diatrim_2	Y	2.05E-05	2.38E-05	125	22	0.392464223	0.808642564
Otu00332_Schaalia	Synulox	Y	4.17E-05	4.89E-05	125	16	0.399064897	0.808642564
Otu00407_Erysipelatoclostridium	Synulox	Y	-6.30E-05	7.14E-05	125	30	0.383890357	0.808642564
Otu00295_Faecalibacillus	Synulox	Y	7.52E-05	8.71E-05	125	55	0.389706913	0.808642564
Otu01585_Lactobacillaceae_unclassified	Diatrim_2	Y	7.21E-05	8.13E-05	125	46	0.377322581	0.808642564
Otu00511_Aerococcus	Disease_Status	Cryptosporidium_Positive	-0.000432301	0.00048859	125	48	0.378067368	0.808642564
Otu00044_Fournierella	Diatrim_1	Y	-0.001941862	0.002224202	125	110	0.38840015	0.808642564
Otu00457_Ruthenibacterium	Diatrim_1	Y	3.57E-05	3.97E-05	125	28	0.375012796	0.808642564
Otu00240_Subdoligranulum	Disease_Status	Cryptosporidium_Positive	-0.000123599	0.000146217	125	40	0.3996472	0.808642564
Otu00240_Subdoligranulum	Synulox	Y	-0.000189733	0.000215489	125	40	0.380391634	0.808642564
Otu00240_Subdoligranulum	Halocur	Y	0.000202318	0.000225956	125	40	0.372403759	0.808642564
Otu00063_Flintibacter	Halocur	Y	0.000668351	0.000769126	125	102	0.387194627	0.808642564
Otu00019_Blautia	Diatrim_1	Y	-0.007245264	0.008462636	125	109	0.393651437	0.808642564
Otu00183_Romboutsia	Halocur	Y	-0.000205782	0.000244126	125	39	0.401669766	0.808879804
Otu00024_Clostridium_sensu_stricto	Diatrim_1	Y	-0.022197249	0.026232301	125	107	0.402789621	0.80927456
Otu00025_Phocaeicola	Disease_Status	Cryptosporidium_Positive	-0.011394952	0.013622915	125	112	0.404589845	0.811031361
Otu00072_Anaerostipes	Diatrim_1	Y	-0.001940398	0.002329978	125	82	0.410207752	0.816092187
Otu00014_Bacteroides	Disease_Status	Cryptosporidium_Positive	0.009905072	0.012017531	125	102	0.4114783	0.816092187
Otu00333_Eubacterium	Diatrim_2	Y	4.73E-05	5.73E-05	125	56	0.411252382	0.816092187
Otu00165_Peptococcus	Synulox	Y	0.001041319	0.001249589	125	82	0.409787936	0.816092187
Otu00040_Lactobacillus	Diatrim_2	Y	0.003738237	0.004543937	125	72	0.412345492	0.816092187
Otu00136_Negativibacillus	Disease_Status	Cryptosporidium_Positive	-0.00034729	0.000420041	125	92	0.412704154	0.816092187
Otu00170_Roseburia	Disease_Status	Cryptosporidium_Positive	-0.000220675	0.000270066	125	78	0.418379807	0.818042976
Otu00038_Dorea	Day_of_Sampling	Day_of_Sampling	-0.001126354	0.001391367	125	100	0.419839541	0.818042976
Otu00135_Fusobacteriaceae_unclassified	Diatrim_1	Y	0.006238965	0.007657635	125	32	0.420227556	0.818042976
Otu01882_Clostridia_unclassified	Diatrim_1	Y	-0.000136857	0.000168835	125	54	0.419228395	0.818042976
Otu00324_Campylobacter	Halocur	Y	-0.000211087	0.000259418	125	64	0.417458541	0.818042976
Otu02874_Proteobacteria_unclassified	Disease_Status	Cryptosporidium_Positive	0.000139437	0.000171481	125	37	0.41777716	0.818042976
Otu00457_Ruthenibacterium	Disease_Status	Cryptosporidium_Positive	-2.29E-05	2.81E-05	125	28	0.419298188	0.818042976
Otu00443_Flavonifractor	Disease_Status	Cryptosporidium_Positive	-3.43E-05	4.23E-05	125	19	0.422074758	0.819817046
Otu00088_Porphyromonadaceae_unclassified	Diatrim_1	Y	-0.000633219	0.000792441	125	79	0.425853071	0.824629632
Otu00819_Actinobacteria_unclassified	Diatrim_2	Y	1.81E-05	2.28E-05	125	47	0.428317902	0.824629632
Otu00133_Corynebacterium	Synulox	Y	0.002289994	0.002880266	125	56	0.428172925	0.824629632
Otu00136_Negativibacillus	Diatrim_1	Y	0.000478742	0.000596579	125	92	0.427199424	0.824629632
Otu00180_Peptoniphilus	Diatrim_2	Y	-0.000138358	0.000175055	125	23	0.430896581	0.827775011
Otu00954_Monoglobus	Halocur	Y	-0.000372707	0.00047219	125	26	0.43239377	0.828833572
Otu00791_Clostridium_IV	Disease_Status	Cryptosporidium_Positive	4.01E-05	5.13E-05	125	23	0.435522661	0.833008409
Otu00110_Succiniclasticum	Halocur	Y	0.001201448	0.001545333	125	65	0.438557656	0.836985854
Otu00193_Parabacteroides	Synulox	Y	-0.001358956	0.001775423	125	101	0.445545761	0.84297643
Otu00145_Terrisporobacter	Disease_Status	Cryptosporidium_Positive	0.001091992	0.001413249	125	36	0.44379536	0.84297643
Otu00437_Paludicola	Synulox	Y	-2.88E-05	3.72E-05	125	34	0.44302336	0.84297643
Otu00437_Paludicola	Halocur	Y	2.96E-05	3.86E-05	125	34	0.445124143	0.84297643
Otu00211_Sutterellaceae_unclassified	Disease_Status	Cryptosporidium_Positive	-0.00013257	0.00017419	125	61	0.448136275	0.844230918
Otu00211_Sutterellaceae_unclassified	Diatrim_1	Y	0.000187534	0.000246384	125	61	0.448088758	0.844230918
Otu00055_Odoribacter	Disease_Status	Cryptosporidium_Positive	-0.000610421	0.000817313	125	77	0.459089934	0.844879795
Otu00055_Odoribacter	Halocur	Y	0.000939483	0.00124342	125	77	0.45198179	0.844879795
Otu00052_Megasphaera	Day_of_Sampling	Day_of_Sampling	-0.000752205	0.001010098	125	64	0.458271328	0.844879795
Otu00539_Finegoldia	Synulox	Y	-0.000133685	0.00017846	125	45	0.455285042	0.844879795
Otu00180_Peptoniphilus	Halocur	Y	-0.000163515	0.000218773	125	23	0.456298404	0.844879795
Otu00211_Sutterellaceae_unclassified	Halocur	Y	-0.000200126	0.000269184	125	61	0.458684472	0.844879795
Otu00056_Candidatus_Saccharibacteria_unclassified	Synulox	Y	0.001766217	0.002319167	125	77	0.451170401	0.844879795
Otu00655_Actinomycetaceae_unclassified	Halocur	Y	-1.83E-05	2.45E-05	125	42	0.457587116	0.844879795
Otu00027_Ruminococcaceae_unclassified	Disease_Status	Cryptosporidium_Positive	-0.003756253	0.00498751	125	116	0.452870676	0.844879795
Otu00063_Flintibacter	Synulox	Y	-0.000575569	0.000762784	125	102	0.45527274	0.844879795
Otu00143_Firmicutes_unclassified	Synulox	Y	-0.001214798	0.001615638	125	105	0.453608426	0.844879795
Otu00528_Clostridium_XlVa	Synulox	Y	-0.00011656	0.00015755	125	42	0.460874222	0.846385363
Otu00017_Mediterraneibacter	Diatrim_1	Y	-0.003327248	0.00452239	125	101	0.46335638	0.847365231
Otu01047_Negativicutes_unclassified	Diatrim_2	Y	2.11E-05	2.88E-05	125	47	0.466134079	0.847365231
Otu00028_Selenomonadaceae_unclassified	Diatrim_2	Y	0.001148609	0.001570124	125	96	0.465899272	0.847365231
Otu00056_Candidatus_Saccharibacteria_unclassified	Disease_Status	Cryptosporidium_Positive	-0.001141034	0.001552295	125	77	0.466244339	0.847365231
Otu00024_Clostridium_sensu_stricto	Synulox	Y	-0.020146419	0.027343135	125	107	0.465837482	0.847365231
Otu00010_Butyricicoccus	Diatrim_2	Y	-0.005659181	0.007876357	125	117	0.474246365	0.860123842
Otu00104_Bacteroidetes_unclassified	Synulox	Y	-0.00352644	0.004931475	125	86	0.475966981	0.8614609
Otu00449_Eggerthellaceae_unclassified	Disease_Status	Cryptosporidium_Positive	-2.64E-05	3.68E-05	125	55	0.477152931	0.861826737
Otu00133_Corynebacterium	Disease_Status	Cryptosporidium_Positive	-0.001384854	0.001954362	125	56	0.479972237	0.865135144
Otu00208_Succinivibrio	Diatrim_2	Y	-0.000806249	0.001140475	125	66	0.481422267	0.865966952
Otu00025_Phocaeicola	Halocur	Y	-0.014724662	0.021052136	125	112	0.485654898	0.870007548
Otu00537_Mobiluncus	Synulox	Y	-1.99E-05	2.84E-05	125	22	0.48487667	0.870007548
Otu00014_Bacteroides	Diatrim_1	Y	0.011792401	0.016998246	125	102	0.489207284	0.872510409
Otu00446_Peptostreptococcaceae_unclassified	Diatrim_2	Y	-0.000114034	0.000164418	125	56	0.489578534	0.872510409
Otu00166_Desulfovibrio	Synulox	Y	-0.000251533	0.000363272	125	48	0.490040093	0.872510409
Otu00017_Mediterraneibacter	Day_of_Sampling	Day_of_Sampling	0.000959768	0.001404677	125	101	0.495778335	0.875007146
Otu00528_Clostridium_XlVa	Day_of_Sampling	Day_of_Sampling	-3.19E-05	4.70E-05	125	42	0.498434436	0.875007146
Otu00396_Paramuribaculum	Diatrim_1	Y	0.000436879	0.000637012	125	41	0.497079929	0.875007146
Otu00005_Collinsella	Halocur	Y	0.006163471	0.009064774	125	105	0.498267921	0.875007146
Otu00774_Gammaproteobacteria_unclassified	Diatrim_1	Y	0.000216733	0.00031634	125	35	0.497331654	0.875007146
Otu00317_Intestinimonas	Diatrim_2	Y	9.42E-05	0.000136776	125	68	0.492770307	0.875007146
Otu00326_Harryflintia	Synulox	Y	0.000292998	0.000429811	125	48	0.496770292	0.875007146
Otu00003_Escherichia.Shigella	Synulox	Y	-0.029141537	0.043077577	125	111	0.500053661	0.876094015
Otu00940_Desulfovibrionaceae_unclassified	Diatrim_1	Y	2.61E-05	3.87E-05	125	35	0.503665111	0.877974723
Otu00008_Bifidobacterium	Disease_Status	Cryptosporidium_Positive	-0.007161821	0.010634265	125	83	0.504548714	0.877974723
Otu01194_Bifidobacteriaceae_unclassified	Disease_Status	Cryptosporidium_Positive	-4.25E-05	6.32E-05	125	41	0.504570775	0.877974723
Otu00143_Firmicutes_unclassified	Halocur	Y	-0.001132472	0.001694113	125	105	0.505136142	0.877974723
Otu01001_Synergistes	Disease_Status	Cryptosporidium_Positive	-2.24E-05	3.38E-05	125	18	0.510855979	0.882179407
Otu00175_Mycobacteriales_unclassified	Diatrim_2	Y	-6.63E-05	0.000101032	125	23	0.513435331	0.882179407
Otu00620_Sphaerochaetaceae_unclassified	Diatrim_1	Y	-0.00022548	0.000342025	125	27	0.511020165	0.882179407
Otu01092_Treponema	Diatrim_2	Y	0.000411026	0.00062881	125	43	0.514604654	0.882179407
Otu00066_Lactobacillales_unclassified	Diatrim_2	Y	-0.000125868	0.000191688	125	75	0.513122383	0.882179407
Otu00027_Ruminococcaceae_unclassified	Synulox	Y	-0.004805954	0.007350409	125	116	0.514490272	0.882179407
Otu00086_Clostridiaceae_1_unclassified	Diatrim_2	Y	-0.003347609	0.005106919	125	64	0.513786579	0.882179407
Otu00396_Paramuribaculum	Diatrim_2	Y	-0.000315965	0.000495804	125	41	0.52529863	0.890577051
Otu00028_Selenomonadaceae_unclassified	Synulox	Y	0.001197157	0.001871347	125	96	0.523588332	0.890577051
Otu01882_Clostridia_unclassified	Halocur	Y	-0.000117654	0.000184459	125	54	0.524816633	0.890577051
Otu00146_Bacteria_unclassified	Disease_Status	Cryptosporidium_Positive	0.001106909	0.001742287	125	109	0.526450003	0.890577051
Otu00511_Aerococcus	Diatrim_1	Y	0.000439537	0.000691088	125	48	0.526003344	0.890577051
Otu00086_Clostridiaceae_1_unclassified	Disease_Status	Cryptosporidium_Positive	0.002658056	0.004165077	125	64	0.526619763	0.890577051
Otu00024_Clostridium_sensu_stricto	Disease_Status	Cryptosporidium_Positive	0.011887092	0.018407131	125	107	0.521751599	0.890577051
Otu00013_Lachnospiraceae_unclassified	Disease_Status	Cryptosporidium_Positive	0.008558802	0.013473818	125	120	0.528651403	0.892290229
Otu00110_Succiniclasticum	Disease_Status	Cryptosporidium_Positive	-0.000721591	0.001145576	125	65	0.53192607	0.894763602
Otu00330_Eggerthella	Diatrim_2	Y	-1.99E-05	3.17E-05	125	20	0.532159631	0.894763602
Otu00170_Roseburia	Diatrim_1	Y	0.000240133	0.000382745	125	78	0.534303743	0.895047232
Otu00032_Prevotellamassilia	Diatrim_1	Y	0.003861633	0.006224417	125	82	0.536190277	0.895047232
Otu00313_Anaerovibrio	Disease_Status	Cryptosporidium_Positive	0.001126293	0.001817221	125	20	0.536591683	0.895047232
Otu02350_Coriobacteriia_unclassified	Diatrim_1	Y	1.81E-05	2.90E-05	125	68	0.537437037	0.895047232
Otu00406_Lactococcus	Diatrim_1	Y	0.000335085	0.000538122	125	49	0.537173348	0.895047232
Otu00147_Peptacetobacter	Synulox	Y	-0.001028462	0.001670824	125	60	0.539382427	0.896582554
Otu00047_Bacteroidales_unclassified	Disease_Status	Cryptosporidium_Positive	0.003253898	0.005314709	125	98	0.543458698	0.898244943
Otu00620_Sphaerochaetaceae_unclassified	Synulox	Y	-0.000217191	0.000356366	125	27	0.543391373	0.898244943
Otu01092_Treponema	Disease_Status	Cryptosporidium_Positive	0.000311211	0.000508525	125	43	0.541723368	0.898244943
Otu00145_Terrisporobacter	Diatrim_1	Y	-0.001222806	0.002006677	125	36	0.545908265	0.900594426
Otu00038_Dorea	Diatrim_1	Y	-0.002703739	0.004479539	125	100	0.547284516	0.901167737
Otu01882_Clostridia_unclassified	Synulox	Y	-0.0001053	0.000175914	125	54	0.550595331	0.903223802
Otu00443_Flavonifractor	Halocur	Y	3.78E-05	6.31E-05	125	19	0.550154994	0.903223802
Otu00072_Anaerostipes	Day_of_Sampling	Day_of_Sampling	0.000376855	0.000634676	125	82	0.554059095	0.905514491
Otu00088_Porphyromonadaceae_unclassified	Halocur	Y	-0.000514689	0.000865773	125	79	0.5533256	0.905514491
Otu00208_Succinivibrio	Synulox	Y	0.00080138	0.001360339	125	66	0.559233362	0.91057328
Otu00160_Holdemanella	Halocur	Y	0.000103432	0.000176456	125	80	0.558885602	0.91057328
Otu00295_Faecalibacillus	Halocur	Y	-5.33E-05	9.14E-05	125	55	0.560773558	0.911387082
Otu00020_Fusobacterium	Diatrim_2	Y	-0.005685331	0.009820065	125	68	0.563726134	0.914489062
Otu00785_Actinomyces	Day_of_Sampling	Day_of_Sampling	3.00E-06	5.19E-06	125	27	0.564787662	0.914517545
Otu00819_Actinobacteria_unclassified	Diatrim_1	Y	1.49E-05	2.61E-05	125	47	0.569013084	0.919659523
Otu00819_Actinobacteria_unclassified	Disease_Status	Cryptosporidium_Positive	1.05E-05	1.84E-05	125	47	0.570651204	0.920005341
Otu00332_Schaalia	Diatrim_2	Y	-2.19E-05	3.86E-05	125	16	0.572377752	0.920005341
Otu00044_Fournierella	Synulox	Y	-0.001321533	0.002318138	125	110	0.572180086	0.920005341
Otu00457_Ruthenibacterium	Synulox	Y	2.34E-05	4.14E-05	125	28	0.574606597	0.921896299
Otu00319_Coprococcus	Halocur	Y	0.000111376	0.000202036	125	59	0.582492807	0.923294241
Otu00121_Fusicatenibacter	Diatrim_1	Y	-0.000465939	0.000838726	125	87	0.582307875	0.923294241
Otu00145_Terrisporobacter	Halocur	Y	-0.001188169	0.002151357	125	36	0.582187813	0.923294241
Otu00539_Finegoldia	Disease_Status	Cryptosporidium_Positive	-6.67E-05	0.000121091	125	45	0.582855839	0.923294241
Otu00449_Eggerthellaceae_unclassified	Diatrim_2	Y	2.34E-05	4.25E-05	125	55	0.582611999	0.923294241
Otu00443_Flavonifractor	Diatrim_1	Y	3.40E-05	6.04E-05	125	19	0.577071828	0.923294241
Otu00086_Clostridiaceae_1_unclassified	Synulox	Y	-0.003454967	0.006150664	125	64	0.577619944	0.923294241
Otu00072_Anaerostipes	Disease_Status	Cryptosporidium_Positive	-0.000879173	0.001628572	125	82	0.592013345	0.924427256
Otu00213_Allisonella	Diatrim_1	Y	-8.75E-05	0.000161431	125	59	0.591482446	0.924427256
Otu00147_Peptacetobacter	Diatrim_2	Y	0.000765795	0.001401878	125	60	0.585915968	0.924427256
Otu00208_Succinivibrio	Diatrim_1	Y	0.000710582	0.001305584	125	66	0.589371583	0.924427256
Otu00150_Enterobacteriaceae_unclassified	Disease_Status	Cryptosporidium_Positive	-0.000584609	0.001085739	125	57	0.591285091	0.924427256
Otu00102_Pelistega	Diatrim_1	Y	0.001050385	0.001926817	125	64	0.588787563	0.924427256
Otu00332_Schaalia	Disease_Status	Cryptosporidium_Positive	1.79E-05	3.28E-05	125	16	0.588085325	0.924427256
Otu00437_Paludicola	Diatrim_1	Y	-1.94E-05	3.57E-05	125	34	0.590540059	0.924427256
Otu00070_Enterococcus	Halocur	Y	-0.00360353	0.006725044	125	63	0.593572396	0.925212489
Otu00017_Mediterraneibacter	Halocur	Y	0.002635806	0.004940892	125	101	0.594713319	0.925344348
Otu00325_Howardella	Synulox	Y	-3.58E-05	6.78E-05	125	47	0.60045372	0.92569225
Otu00333_Eubacterium	Halocur	Y	-3.78E-05	7.22E-05	125	56	0.602035414	0.92569225
Otu00324_Campylobacter	Disease_Status	Cryptosporidium_Positive	8.78E-05	0.000167871	125	64	0.601737868	0.92569225
Otu00102_Pelistega	Synulox	Y	-0.001053593	0.002008488	125	64	0.602897983	0.92569225
Otu00655_Actinomycetaceae_unclassified	Disease_Status	Cryptosporidium_Positive	-8.44E-06	1.60E-05	125	42	0.60062639	0.92569225
Otu00310_Erysipelotrichaceae_unclassified	Diatrim_2	Y	7.73E-05	0.000148468	125	92	0.603390725	0.92569225
Otu00010_Butyricicoccus	Halocur	Y	-0.005153863	0.009863874	125	117	0.602674502	0.92569225
Otu00024_Clostridium_sensu_stricto	Diatrim_2	Y	-0.01154964	0.021981635	125	107	0.600489573	0.92569225
Otu00020_Fusobacterium	Diatrim_1	Y	-0.005829761	0.011233007	125	68	0.604743238	0.925739415
Otu00003_Escherichia.Shigella	Diatrim_2	Y	-0.018716804	0.036143549	125	111	0.605535028	0.925739415
Otu00017_Mediterraneibacter	Disease_Status	Cryptosporidium_Positive	0.001500713	0.003197269	125	101	0.639669015	0.928799861
Otu00159_Anaerobutyricum	Diatrim_1	Y	-0.000198624	0.000470722	125	69	0.673824505	0.928799861
Otu00072_Anaerostipes	Synulox	Y	-0.001125889	0.002429077	125	82	0.645687297	0.928799861
Otu00319_Coprococcus	Disease_Status	Cryptosporidium_Positive	5.40E-05	0.000130738	125	59	0.680263558	0.928799861
Otu00319_Coprococcus	Diatrim_1	Y	7.89E-05	0.000184923	125	59	0.670455677	0.928799861
Otu00429_Butyrivibrio	Synulox	Y	-0.000222244	0.000544096	125	24	0.685215455	0.928799861
Otu00170_Roseburia	Halocur	Y	0.000179294	0.000414208	125	78	0.666246638	0.928799861
Otu00903_Agathobacter	Synulox	Y	1.53E-05	3.31E-05	125	40	0.646294444	0.928799861
Otu00303_Enterocloster	Disease_Status	Cryptosporidium_Positive	5.73E-05	0.000134515	125	36	0.673042429	0.928799861
Otu00303_Enterocloster	Diatrim_1	Y	9.30E-05	0.000195569	125	36	0.638375328	0.928799861
Otu00303_Enterocloster	Synulox	Y	-9.22E-05	0.000203999	125	36	0.655015907	0.928799861
Otu00303_Enterocloster	Halocur	Y	-9.14E-05	0.000181795	125	36	0.61621272	0.928799861
Otu00013_Lachnospiraceae_unclassified	Diatrim_1	Y	-0.008040498	0.019184124	125	120	0.677578136	0.928799861
Otu00047_Bacteroidales_unclassified	Diatrim_2	Y	-0.002651535	0.006500366	125	98	0.684286982	0.928799861
Otu00517_Alistipes	Synulox	Y	0.00060419	0.001244598	125	68	0.628257388	0.928799861
Otu00122_Butyricimonas	Diatrim_1	Y	-0.000298648	0.000617837	125	42	0.631553679	0.928799861
Otu00122_Butyricimonas	Synulox	Y	-0.000296004	0.000643805	125	42	0.648275621	0.928799861
Otu00460_Duncaniella	Diatrim_1	Y	-0.000333806	0.000675456	125	34	0.622088432	0.928799861
Otu00608_Muribaculum	Diatrim_1	Y	-9.30E-05	0.000190664	125	36	0.626600698	0.928799861
Otu00014_Bacteroides	Halocur	Y	0.007860032	0.01857126	125	102	0.672893213	0.928799861
Otu00193_Parabacteroides	Disease_Status	Cryptosporidium_Positive	-0.000560501	0.001204687	125	101	0.642598111	0.928799861
Otu00213_Allisonella	Synulox	Y	-7.63E-05	0.000168399	125	59	0.653712062	0.928799861
Otu00213_Allisonella	Halocur	Y	-7.31E-05	0.000147518	125	59	0.621288651	0.928799861
Otu01047_Negativicutes_unclassified	Diatrim_1	Y	-1.43E-05	3.33E-05	125	47	0.671241962	0.928799861
Otu00873_Veillonellaceae_unclassified	Halocur	Y	2.56E-05	5.66E-05	125	27	0.651548883	0.928799861
Otu00011_Veillonella	Disease_Status	Cryptosporidium_Positive	0.005271433	0.011736053	125	66	0.654135984	0.928799861
Otu00313_Anaerovibrio	Synulox	Y	-0.001098108	0.002678153	125	20	0.68253153	0.928799861
Otu00351_Selenomonas	Synulox	Y	-0.000251656	0.000613117	125	43	0.685062537	0.928799861
Otu00051_Acidaminococcus	Diatrim_1	Y	0.002317492	0.005412758	125	59	0.670899459	0.928799861
Otu00051_Acidaminococcus	Diatrim_2	Y	0.00191793	0.003784767	125	59	0.61328804	0.928799861
Otu00051_Acidaminococcus	Halocur	Y	0.00211778	0.004824743	125	59	0.66153982	0.928799861
Otu00110_Succiniclasticum	Diatrim_2	Y	0.00056417	0.001216017	125	65	0.643567445	0.928799861
Otu01528_Acidaminococcaceae_unclassified	Day_of_Sampling	Day_of_Sampling	-3.88E-06	8.60E-06	125	33	0.65306183	0.928799861
Otu00003_Escherichia.Shigella	Halocur	Y	-0.019326971	0.04516996	125	111	0.669524034	0.928799861
Otu00314_Clostridiales_Incertae_Sedis_XIII_unclassified	Synulox	Y	0.000217819	0.000459935	125	76	0.63667066	0.928799861
Otu00035_Peptostreptococcus	Halocur	Y	-0.001930848	0.004273575	125	32	0.652234453	0.928799861
Otu00446_Peptostreptococcaceae_unclassified	Synulox	Y	-9.05E-05	0.000206266	125	56	0.663340937	0.928799861
Otu00145_Terrisporobacter	Diatrim_2	Y	-0.00084632	0.001717451	125	36	0.623326588	0.928799861
Otu00183_Romboutsia	Disease_Status	Cryptosporidium_Positive	6.83E-05	0.000158654	125	39	0.669071692	0.928799861
Otu00180_Peptoniphilus	Diatrim_1	Y	-9.32E-05	0.000200242	125	23	0.642391274	0.928799861
Otu00180_Peptoniphilus	Synulox	Y	-0.000100887	0.000208639	125	23	0.629601742	0.928799861
Otu00627_Pseudoramibacter	Halocur	Y	-1.84E-05	3.71E-05	125	31	0.621633393	0.928799861
Otu00165_Peptococcus	Disease_Status	Cryptosporidium_Positive	-0.000406472	0.000828676	125	82	0.626144265	0.928799861
Otu00153_Olsenella	Diatrim_2	Y	-0.00053147	0.001210716	125	80	0.661661141	0.928799861
Otu02350_Coriobacteriia_unclassified	Disease_Status	Cryptosporidium_Positive	9.80E-06	2.05E-05	125	68	0.63472397	0.928799861
Otu02350_Coriobacteriia_unclassified	Halocur	Y	-1.52E-05	3.14E-05	125	68	0.630498706	0.928799861
Otu00198_Mailhella	Synulox	Y	2.13E-05	4.52E-05	125	61	0.64107288	0.928799861
Otu00150_Enterobacteriaceae_unclassified	Halocur	Y	0.000731633	0.001677845	125	57	0.663593513	0.928799861
Otu00324_Campylobacter	Diatrim_1	Y	-9.62E-05	0.000237445	125	64	0.685997158	0.928799861
Otu00039_Gallibacterium	Diatrim_1	Y	0.000593575	0.001319934	125	75	0.653751396	0.928799861
Otu00516_Parasutterella	Synulox	Y	-4.39E-05	8.95E-05	125	46	0.624532341	0.928799861
Otu00016_Sutterella	Disease_Status	Cryptosporidium_Positive	-0.0008546	0.001956879	125	100	0.664610841	0.928799861
Otu02269_Alphaproteobacteria_unclassified	Disease_Status	Cryptosporidium_Positive	1.54E-05	3.47E-05	125	23	0.657692014	0.928799861
Otu02269_Alphaproteobacteria_unclassified	Synulox	Y	2.58E-05	5.12E-05	125	23	0.614775349	0.928799861
Otu00785_Actinomyces	Synulox	Y	-8.23E-06	1.74E-05	125	27	0.63743463	0.928799861
Otu00175_Mycobacteriales_unclassified	Synulox	Y	5.38E-05	0.000121046	125	23	0.659404221	0.928799861
Otu00175_Mycobacteriales_unclassified	Halocur	Y	5.33E-05	0.000126336	125	23	0.673997355	0.928799861
Otu00392_Lawsonella	Diatrim_2	Y	-8.11E-05	0.000164486	125	39	0.623058037	0.928799861
Otu00146_Bacteria_unclassified	Synulox	Y	0.001201271	0.002567718	125	109	0.64076469	0.928799861
Otu00407_Erysipelatoclostridium	Halocur	Y	-3.20E-05	7.35E-05	125	30	0.664209674	0.928799861
Otu00331_Sharpea	Synulox	Y	-3.64E-05	8.38E-05	125	45	0.666845362	0.928799861
Otu00160_Holdemanella	Disease_Status	Cryptosporidium_Positive	-4.72E-05	0.000114185	125	80	0.680125223	0.928799861
Otu00402_Lacticaseibacillus	Diatrim_2	Y	2.12E-05	4.71E-05	125	42	0.653995829	0.928799861
Otu00070_Enterococcus	Diatrim_2	Y	-0.002624369	0.005379471	125	63	0.626880507	0.928799861
Otu00066_Lactobacillales_unclassified	Diatrim_1	Y	-0.000104461	0.000220131	125	75	0.637978762	0.928799861
Otu00066_Lactobacillales_unclassified	Synulox	Y	-0.000110621	0.00022937	125	75	0.632550638	0.928799861
Otu00066_Lactobacillales_unclassified	Halocur	Y	-0.000107621	0.000239665	125	75	0.654601152	0.928799861
Otu00172_Pseudoflavonifractor	Diatrim_1	Y	-0.000383172	0.000940221	125	96	0.684354559	0.928799861
Otu00954_Monoglobus	Disease_Status	Cryptosporidium_Positive	-0.000162303	0.00032564	125	26	0.623035761	0.928799861
Otu00791_Clostridium_IV	Diatrim_1	Y	-2.96E-05	7.25E-05	125	23	0.684167446	0.928799861
Otu00086_Clostridiaceae_1_unclassified	Halocur	Y	-0.003252589	0.006389641	125	64	0.612059114	0.928799861
Otu00024_Clostridium_sensu_stricto	Halocur	Y	-0.01144942	0.027596124	125	107	0.679216404	0.928799861
Otu00030_Clostridiales_unclassified	Diatrim_1	Y	-0.005472805	0.013306708	125	109	0.681612005	0.928799861
Otu00019_Blautia	Halocur	Y	0.004225914	0.009245766	125	109	0.648464851	0.928799861
Otu00232_Ihubacter	Synulox	Y	0.000121702	0.000301703	125	58	0.687395194	0.929256466
Otu00018_Streptococcus	Disease_Status	Cryptosporidium_Positive	0.002790152	0.006922874	125	113	0.688867861	0.929812398
Otu00407_Erysipelatoclostridium	Diatrim_2	Y	-2.33E-05	5.87E-05	125	30	0.691640576	0.932118684
Otu00198_Mailhella	Diatrim_2	Y	1.50E-05	3.79E-05	125	61	0.693471952	0.933151197
Otu00407_Erysipelatoclostridium	Diatrim_1	Y	-2.71E-05	6.85E-05	125	30	0.69456193	0.933184433
Otu00073_Faecalimonas	Synulox	Y	-0.000848866	0.002255877	125	35	0.707376208	0.933327247
Otu00062_Bacteroidaceae_unclassified	Disease_Status	Cryptosporidium_Positive	-0.002420913	0.006417503	125	95	0.70667583	0.933327247
Otu00213_Allisonella	Diatrim_2	Y	4.53E-05	0.000115941	125	59	0.696796297	0.933327247
Otu00627_Pseudoramibacter	Diatrim_1	Y	-1.55E-05	4.00E-05	125	31	0.700951701	0.933327247
Otu00940_Desulfovibrionaceae_unclassified	Halocur	Y	-1.42E-05	3.74E-05	125	35	0.705178786	0.933327247
Otu00211_Sutterellaceae_unclassified	Synulox	Y	-0.00010023	0.000256715	125	61	0.696920793	0.933327247
Otu00406_Lactococcus	Disease_Status	Cryptosporidium_Positive	-0.000147995	0.00037955	125	49	0.69843958	0.933327247
Otu00552_Bacilli_unclassified	Disease_Status	Cryptosporidium_Positive	9.16E-06	2.42E-05	125	38	0.707341932	0.933327247
Otu00552_Bacilli_unclassified	Halocur	Y	-1.40E-05	3.70E-05	125	38	0.705748846	0.933327247
Otu00326_Harryflintia	Disease_Status	Cryptosporidium_Positive	-0.00011026	0.000291642	125	48	0.706060808	0.933327247
Otu01011_Ruminococcus	Synulox	Y	-3.33E-05	8.85E-05	125	34	0.70745353	0.933327247
Otu00143_Firmicutes_unclassified	Diatrim_1	Y	0.000595877	0.001550619	125	105	0.701460191	0.933327247
Otu00048_Limosilactobacillus	Day_of_Sampling	Day_of_Sampling	-0.000574305	0.001537792	125	77	0.709475409	0.934587155
Otu00088_Porphyromonadaceae_unclassified	Diatrim_2	Y	0.000248513	0.000692764	125	79	0.720440539	0.946185776
Otu00331_Sharpea	Diatrim_2	Y	2.44E-05	6.79E-05	125	45	0.720162911	0.946185776
Otu00853_Porphyromonas	Disease_Status	Cryptosporidium_Positive	-3.76E-05	0.000106112	125	26	0.723386627	0.948632762
Otu00038_Dorea	Halocur	Y	-0.001704383	0.004894075	125	100	0.728269677	0.949139534
Otu00873_Veillonellaceae_unclassified	Diatrim_1	Y	-1.79E-05	5.18E-05	125	27	0.730274025	0.949139534
Otu00940_Desulfovibrionaceae_unclassified	Diatrim_2	Y	-1.03E-05	2.96E-05	125	35	0.72899268	0.949139534
Otu00340_Proteus	Diatrim_2	Y	-6.28E-05	0.000181741	125	18	0.730250792	0.949139534
Otu00016_Sutterella	Synulox	Y	-0.001039354	0.002931938	125	100	0.725127947	0.949139534
Otu00785_Actinomyces	Diatrim_1	Y	5.78E-06	1.67E-05	125	27	0.730153134	0.949139534
Otu00005_Collinsella	Synulox	Y	0.003272484	0.009445816	125	105	0.731569123	0.949414151
Otu00064_Ruminococcus2	Day_of_Sampling	Day_of_Sampling	0.000109081	0.000331396	125	70	0.742621887	0.950677711
Otu00325_Howardella	Day_of_Sampling	Day_of_Sampling	6.03E-06	1.80E-05	125	47	0.738537829	0.950677711
Otu00055_Odoribacter	Synulox	Y	-0.000399909	0.001209616	125	77	0.74278065	0.950677711
Otu00020_Fusobacterium	Halocur	Y	-0.00405437	0.012272507	125	68	0.741712292	0.950677711
Otu00330_Eggerthella	Halocur	Y	-1.33E-05	3.96E-05	125	20	0.737685293	0.950677711
Otu00208_Succinivibrio	Halocur	Y	-0.000468188	0.001425419	125	66	0.743395242	0.950677711
Otu00774_Gammaproteobacteria_unclassified	Diatrim_2	Y	-9.09E-05	0.000274285	125	35	0.741130635	0.950677711
Otu00039_Gallibacterium	Disease_Status	Cryptosporidium_Positive	-0.000316517	0.000933176	125	75	0.735074736	0.950677711
Otu00010_Butyricicoccus	Synulox	Y	-0.003176069	0.009568672	125	117	0.741778931	0.950677711
Otu00190_Agathobaculum	Disease_Status	Cryptosporidium_Positive	-8.09E-05	0.000241608	125	66	0.739459429	0.950677711
Otu00325_Howardella	Diatrim_2	Y	-1.74E-05	5.37E-05	125	47	0.746681116	0.952099938
Otu00048_Limosilactobacillus	Synulox	Y	0.001676004	0.005158554	125	77	0.745833542	0.952099938
Otu00511_Aerococcus	Synulox	Y	-0.000229968	0.000720065	125	48	0.750009367	0.954953786
Otu00903_Agathobacter	Disease_Status	Cryptosporidium_Positive	7.15E-06	2.25E-05	125	40	0.751266173	0.9551657
Otu00165_Peptococcus	Diatrim_1	Y	-0.00037898	0.00119814	125	82	0.753466434	0.956574778
Otu00003_Escherichia.Shigella	Diatrim_1	Y	0.012711196	0.041343995	125	111	0.759043132	0.957775338
Otu00822_Senegalimassilia	Day_of_Sampling	Day_of_Sampling	-4.16E-06	1.35E-05	125	31	0.758522552	0.957775338
Otu00018_Streptococcus	Diatrim_2	Y	-0.002594891	0.00842277	125	113	0.758710577	0.957775338
Otu00040_Lactobacillus	Day_of_Sampling	Day_of_Sampling	-0.000495712	0.001614442	125	72	0.759347422	0.957775338
Otu00190_Agathobaculum	Synulox	Y	-0.000111171	0.000361051	125	66	0.759878835	0.957775338
Otu00396_Paramuribaculum	Disease_Status	Cryptosporidium_Positive	0.000130715	0.000441844	125	41	0.768756443	0.967572765
Otu00528_Clostridium_XlVa	Halocur	Y	-4.77E-05	0.000165202	125	42	0.773072167	0.968362671
Otu00903_Agathobacter	Halocur	Y	9.73E-06	3.48E-05	125	40	0.779898709	0.968362671
Otu00517_Alistipes	Diatrim_1	Y	0.000333934	0.001194511	125	68	0.780306884	0.968362671
Otu00110_Succiniclasticum	Synulox	Y	0.000487795	0.001737858	125	65	0.780438409	0.968362671
Otu00333_Eubacterium	Diatrim_1	Y	-2.02E-05	7.07E-05	125	56	0.777022921	0.968362671
Otu01882_Clostridia_unclassified	Disease_Status	Cryptosporidium_Positive	-3.47E-05	0.000119364	125	54	0.77158868	0.968362671
Otu00153_Olsenella	Diatrim_1	Y	0.000422454	0.001464192	125	80	0.774693111	0.968362671
Otu00166_Desulfovibrio	Diatrim_2	Y	-8.62E-05	0.000304797	125	48	0.777838925	0.968362671
Otu00406_Lactococcus	Halocur	Y	-0.000162672	0.000581226	125	49	0.780255317	0.968362671
Otu00063_Flintibacter	Diatrim_1	Y	0.000211604	0.000731789	125	102	0.774055925	0.968362671
Otu00370_Slackia	Diatrim_1	Y	3.27E-05	0.000118152	125	67	0.782211723	0.969190198
Otu00240_Subdoligranulum	Day_of_Sampling	Day_of_Sampling	1.76E-05	6.42E-05	125	40	0.785071226	0.969989272
Otu01011_Ruminococcus	Disease_Status	Cryptosporidium_Positive	1.65E-05	6.01E-05	125	34	0.784474703	0.969989272
Otu00052_Megasphaera	Halocur	Y	0.001037266	0.003829252	125	64	0.787074878	0.971095202
Otu00213_Allisonella	Disease_Status	Cryptosporidium_Positive	2.98E-05	0.000110779	125	59	0.789306142	0.972317347
Otu01528_Acidaminococcaceae_unclassified	Synulox	Y	1.03E-05	3.88E-05	125	33	0.792505235	0.972317347
Otu00153_Olsenella	Synulox	Y	0.00040671	0.001526354	125	80	0.791503213	0.972317347
Otu00065_Ligilactobacillus	Diatrim_2	Y	0.000726213	0.002726196	125	88	0.790537061	0.972317347
Otu00017_Mediterraneibacter	Synulox	Y	0.001018453	0.004712017	125	101	0.829252262	0.973987404
Otu00197_Frisingicoccus	Synulox	Y	3.33E-05	0.000156996	125	77	0.832195549	0.973987404
Otu00528_Clostridium_XlVa	Disease_Status	Cryptosporidium_Positive	-2.09E-05	0.000106903	125	42	0.845011903	0.973987404
Otu00528_Clostridium_XlVa	Diatrim_1	Y	3.18E-05	0.000151209	125	42	0.833995943	0.973987404
Otu00903_Agathobacter	Diatrim_1	Y	-6.51E-06	3.18E-05	125	40	0.838304139	0.973987404
Otu00073_Faecalimonas	Diatrim_2	Y	-0.000433663	0.001892757	125	35	0.819174446	0.973987404
Otu00013_Lachnospiraceae_unclassified	Synulox	Y	-0.004767825	0.0199956	125	120	0.812878391	0.973987404
Otu00104_Bacteroidetes_unclassified	Diatrim_1	Y	-0.001204792	0.004733016	125	86	0.799513351	0.973987404
Otu00853_Porphyromonas	Synulox	Y	-3.73E-05	0.000156384	125	26	0.811747386	0.973987404
Otu00853_Porphyromonas	Day_of_Sampling	Day_of_Sampling	1.18E-05	4.66E-05	125	26	0.800819818	0.973987404
Otu00068_Prevotellaceae_unclassified	Diatrim_1	Y	-0.001464005	0.005890422	125	94	0.804148701	0.973987404
Otu00025_Phocaeicola	Diatrim_2	Y	0.004195416	0.016845243	125	112	0.80375012	0.973987404
Otu00193_Parabacteroides	Diatrim_1	Y	-0.00036668	0.001703974	125	101	0.82998981	0.973987404
Otu00121_Fusicatenibacter	Synulox	Y	-0.000188	0.000874094	125	87	0.83105134	0.973987404
Otu00011_Veillonella	Diatrim_1	Y	-0.003586012	0.016600108	125	66	0.829342479	0.973987404
Otu00028_Selenomonadaceae_unclassified	Halocur	Y	0.000446615	0.001962243	125	96	0.820347911	0.973987404
Otu00351_Selenomonas	Diatrim_1	Y	-0.000116825	0.000588253	125	43	0.84421269	0.973987404
Otu00314_Clostridiales_Incertae_Sedis_XIII_unclassified	Diatrim_1	Y	-8.68E-05	0.000441426	125	76	0.844405699	0.973987404
Otu00147_Peptacetobacter	Halocur	Y	-0.000347325	0.00175198	125	60	0.843192742	0.973987404
Otu00153_Olsenella	Disease_Status	Cryptosporidium_Positive	0.000213202	0.001025138	125	80	0.836296075	0.973987404
Otu00330_Eggerthella	Disease_Status	Cryptosporidium_Positive	5.71E-06	2.58E-05	125	20	0.825604916	0.973987404
Otu00208_Succinivibrio	Disease_Status	Cryptosporidium_Positive	-0.000192496	0.000922897	125	66	0.835712286	0.973987404
Otu00166_Desulfovibrio	Diatrim_1	Y	8.09E-05	0.000348652	125	48	0.816872552	0.973987404
Otu00039_Gallibacterium	Diatrim_2	Y	-0.000230483	0.001153907	125	75	0.842026915	0.973987404
Otu00657_Burkholderiales_unclassified	Halocur	Y	-3.20E-06	1.62E-05	125	41	0.843804987	0.973987404
Otu00516_Parasutterella	Disease_Status	Cryptosporidium_Positive	1.22E-05	6.07E-05	125	46	0.841441011	0.973987404
Otu00537_Mobiluncus	Diatrim_1	Y	-6.63E-06	2.73E-05	125	22	0.808196904	0.973987404
Otu00133_Corynebacterium	Diatrim_1	Y	0.000664249	0.002764355	125	56	0.810521682	0.973987404
Otu00133_Corynebacterium	Diatrim_2	Y	0.000510346	0.002416641	125	56	0.833111262	0.973987404
Otu00008_Bifidobacterium	Diatrim_2	Y	0.002658806	0.012466337	125	83	0.831552897	0.973987404
Otu00620_Sphaerochaetaceae_unclassified	Disease_Status	Cryptosporidium_Positive	-4.89E-05	0.000241807	125	27	0.840102043	0.973987404
Otu00018_Streptococcus	Diatrim_1	Y	-0.002389887	0.009827357	125	113	0.809179694	0.973987404
Otu00018_Streptococcus	Halocur	Y	-0.002316518	0.010549154	125	113	0.826713502	0.973987404
Otu00406_Lactococcus	Diatrim_2	Y	-0.000112306	0.000464416	125	49	0.809456099	0.973987404
Otu00407_Erysipelatoclostridium	Disease_Status	Cryptosporidium_Positive	1.06E-05	4.82E-05	125	30	0.826536417	0.973987404
Otu00160_Holdemanella	Diatrim_1	Y	3.58E-05	0.00016151	125	80	0.824928068	0.973987404
Otu00402_Lacticaseibacillus	Halocur	Y	-1.36E-05	5.89E-05	125	42	0.818551955	0.973987404
Otu00552_Bacilli_unclassified	Diatrim_2	Y	-6.01E-06	2.96E-05	125	38	0.83942936	0.973987404
Otu00298_Enterococcaceae_unclassified	Synulox	Y	0.001584439	0.006501197	125	56	0.808762453	0.973987404
Otu00298_Enterococcaceae_unclassified	Halocur	Y	0.00139553	0.006790899	125	56	0.837684496	0.973987404
Otu00066_Lactobacillales_unclassified	Disease_Status	Cryptosporidium_Positive	3.22E-05	0.000155517	125	75	0.836982071	0.973987404
Otu00004_Faecalibacterium	Synulox	Y	-0.005091641	0.021603538	125	114	0.814085276	0.973987404
Otu00457_Ruthenibacterium	Day_of_Sampling	Day_of_Sampling	2.84E-06	1.22E-05	125	28	0.816980886	0.973987404
Otu00317_Intestinimonas	Synulox	Y	4.09E-05	0.00016949	125	68	0.810775522	0.973987404
Otu00002_Megamonas	Diatrim_1	Y	-0.006099019	0.028549449	125	84	0.832020174	0.973987404
Otu00002_Megamonas	Halocur	Y	0.007311914	0.030951844	125	84	0.813837988	0.973987404
Otu00240_Subdoligranulum	Diatrim_1	Y	-4.01E-05	0.000206817	125	40	0.84648322	0.974401183
Otu00853_Porphyromonas	Diatrim_1	Y	2.83E-05	0.00015009	125	26	0.850937923	0.97441657
Otu01047_Negativicutes_unclassified	Synulox	Y	6.48E-06	3.47E-05	125	47	0.852950271	0.97441657
Otu00150_Enterobacteriaceae_unclassified	Diatrim_2	Y	0.000245765	0.001342557	125	57	0.855067327	0.97441657
Otu01194_Bifidobacteriaceae_unclassified	Diatrim_1	Y	1.69E-05	9.05E-05	125	41	0.85320575	0.97441657
Otu00406_Lactococcus	Synulox	Y	-0.000105151	0.00056076	125	49	0.852253897	0.97441657
Otu00310_Erysipelotrichaceae_unclassified	Diatrim_1	Y	-3.09E-05	0.00016983	125	92	0.855883423	0.97441657
Otu00331_Sharpea	Halocur	Y	-1.61E-05	8.51E-05	125	45	0.850407551	0.97441657
Otu00552_Bacilli_unclassified	Synulox	Y	-6.52E-06	3.58E-05	125	38	0.856507716	0.97441657
Otu00443_Flavonifractor	Diatrim_2	Y	9.58E-06	5.02E-05	125	19	0.849107916	0.97441657
Otu00791_Clostridium_IV	Synulox	Y	-1.34E-05	7.56E-05	125	23	0.859524549	0.976580422
Otu00038_Dorea	Synulox	Y	-0.00075425	0.004667369	125	100	0.871896737	0.976585003
Otu00062_Bacteroidaceae_unclassified	Synulox	Y	-0.001619379	0.009457879	125	95	0.864343938	0.976585003
Otu00135_Fusobacteriaceae_unclassified	Diatrim_2	Y	0.001062595	0.006624054	125	32	0.872906458	0.976585003
Otu00135_Fusobacteriaceae_unclassified	Synulox	Y	0.001309553	0.007979603	125	32	0.870507372	0.976585003
Otu00940_Desulfovibrionaceae_unclassified	Synulox	Y	6.50E-06	4.03E-05	125	35	0.872785396	0.976585003
Otu00150_Enterobacteriaceae_unclassified	Synulox	Y	0.000274537	0.001600123	125	57	0.864067458	0.976585003
Otu00655_Actinomycetaceae_unclassified	Diatrim_2	Y	3.24E-06	1.96E-05	125	42	0.868776219	0.976585003
Otu00018_Streptococcus	Synulox	Y	-0.001758733	0.010241474	125	113	0.864579273	0.976585003
Otu00402_Lacticaseibacillus	Day_of_Sampling	Day_of_Sampling	-2.80E-06	1.66E-05	125	42	0.866254706	0.976585003
Otu00065_Ligilactobacillus	Halocur	Y	-0.000553445	0.003413524	125	88	0.871587001	0.976585003
Otu00086_Clostridiaceae_1_unclassified	Diatrim_1	Y	0.000960794	0.005902504	125	64	0.871553342	0.976585003
Otu00019_Blautia	Synulox	Y	-0.001444423	0.00881748	125	109	0.870158137	0.976585003
Otu00135_Fusobacteriaceae_unclassified	Halocur	Y	0.00130063	0.008288035	125	32	0.875676097	0.978434006
Otu00429_Butyrivibrio	Diatrim_1	Y	7.66E-05	0.000522199	125	24	0.88413818	0.981210287
Otu00314_Clostridiales_Incertae_Sedis_XIII_unclassified	Disease_Status	Cryptosporidium_Positive	-4.73E-05	0.000312082	125	76	0.879665419	0.981210287
Otu00940_Desulfovibrionaceae_unclassified	Disease_Status	Cryptosporidium_Positive	3.98E-06	2.68E-05	125	35	0.88235876	0.981210287
Otu00324_Campylobacter	Diatrim_2	Y	-3.10E-05	0.000207578	125	64	0.881437317	0.981210287
Otu00039_Gallibacterium	Halocur	Y	0.000209242	0.001442081	125	75	0.884881423	0.981210287
Otu00044_Fournierella	Disease_Status	Cryptosporidium_Positive	-0.00023021	0.001564125	125	110	0.883684848	0.981210287
Otu00183_Romboutsia	Synulox	Y	-3.34E-05	0.000234095	125	39	0.88740065	0.981792267
Otu00166_Desulfovibrio	Disease_Status	Cryptosporidium_Positive	-3.49E-05	0.000246493	125	48	0.887647803	0.981792267
Otu00159_Anaerobutyricum	Disease_Status	Cryptosporidium_Positive	-4.45E-05	0.000332794	125	69	0.89395265	0.982179667
Otu00627_Pseudoramibacter	Synulox	Y	-5.67E-06	4.17E-05	125	31	0.89255421	0.982179667
Otu00330_Eggerthella	Synulox	Y	-5.29E-06	3.80E-05	125	20	0.890022761	0.982179667
Otu00657_Burkholderiales_unclassified	Disease_Status	Cryptosporidium_Positive	-1.45E-06	1.09E-05	125	41	0.894972725	0.982179667
Otu00392_Lawsonella	Synulox	Y	2.60E-05	0.000201277	125	39	0.897987893	0.982179667
Otu00065_Ligilactobacillus	Synulox	Y	-0.000443	0.0033065	125	88	0.894138887	0.982179667
Otu00004_Faecalibacterium	Disease_Status	Cryptosporidium_Positive	-0.001910685	0.014658759	125	114	0.896516	0.982179667
Otu00027_Ruminococcaceae_unclassified	Halocur	Y	0.000989265	0.007707436	125	116	0.898088942	0.982179667
Otu01011_Ruminococcus	Halocur	Y	-1.26E-05	9.28E-05	125	34	0.892379308	0.982179667
Otu00038_Dorea	Disease_Status	Cryptosporidium_Positive	-0.000315911	0.003166974	125	100	0.920710698	0.985684052
Otu00104_Bacteroidetes_unclassified	Disease_Status	Cryptosporidium_Positive	-0.000328644	0.003346179	125	86	0.921928472	0.985684052
Otu00122_Butyricimonas	Disease_Status	Cryptosporidium_Positive	-5.04E-05	0.000436067	125	42	0.908587337	0.985684052
Otu00396_Paramuribaculum	Synulox	Y	-7.95E-05	0.000664303	125	41	0.905362592	0.985684052
Otu00037_Alloprevotella	Diatrim_2	Y	-0.000339505	0.003219391	125	80	0.916259049	0.985684052
Otu01528_Acidaminococcaceae_unclassified	Diatrim_2	Y	-3.22E-06	2.77E-05	125	33	0.90770596	0.985684052
Otu00333_Eubacterium	Disease_Status	Cryptosporidium_Positive	4.84E-06	4.93E-05	125	56	0.92224339	0.985684052
Otu00333_Eubacterium	Synulox	Y	-7.10E-06	7.37E-05	125	56	0.923797496	0.985684052
Otu00540_Anaerococcus	Diatrim_2	Y	1.82E-05	0.000170696	125	30	0.915146263	0.985684052
Otu00005_Collinsella	Diatrim_1	Y	-0.000910355	0.009058646	125	105	0.920654832	0.985684052
Otu00039_Gallibacterium	Synulox	Y	-0.000140402	0.00137528	125	75	0.918858847	0.985684052
Otu00102_Pelistega	Diatrim_2	Y	-0.000156287	0.001606721	125	64	0.922709067	0.985684052
Otu02874_Proteobacteria_unclassified	Synulox	Y	-3.01E-05	0.000252722	125	37	0.9054745	0.985684052
Otu00175_Mycobacteriales_unclassified	Diatrim_1	Y	1.29E-05	0.000116169	125	23	0.911918316	0.985684052
Otu00008_Bifidobacterium	Diatrim_1	Y	-0.001589602	0.015210828	125	83	0.917391137	0.985684052
Otu00008_Bifidobacterium	Halocur	Y	-0.00159733	0.015685107	125	83	0.919113369	0.985684052
Otu00310_Erysipelotrichaceae_unclassified	Synulox	Y	1.91E-05	0.000176951	125	92	0.914180333	0.985684052
Otu00298_Enterococcaceae_unclassified	Diatrim_1	Y	-0.000700211	0.006239285	125	56	0.911229601	0.985684052
Otu00004_Faecalibacterium	Halocur	Y	-0.002333565	0.022652875	125	114	0.918126663	0.985684052
Otu00443_Flavonifractor	Synulox	Y	7.52E-06	6.29E-05	125	19	0.905551621	0.985684052
Otu00370_Slackia	Synulox	Y	1.15E-05	0.000123106	125	67	0.925446859	0.986242639
Otu00064_Ruminococcus2	Disease_Status	Cryptosporidium_Positive	6.91E-05	0.000754309	125	70	0.927163262	0.986818766
Otu00914_Atopobiaceae_unclassified	Halocur	Y	7.30E-06	8.20E-05	125	46	0.929188768	0.986818766
Otu00019_Blautia	Disease_Status	Cryptosporidium_Positive	-0.000531472	0.005982969	125	109	0.929366988	0.986818766
Otu00073_Faecalimonas	Halocur	Y	-0.000204169	0.002365451	125	35	0.931363842	0.987741798
Otu00011_Veillonella	Halocur	Y	0.00149411	0.018136278	125	66	0.934482211	0.989648157
Otu00044_Fournierella	Halocur	Y	0.000192325	0.002366637	125	110	0.935420861	0.989648157
Otu00002_Megamonas	Disease_Status	Cryptosporidium_Positive	-0.001527355	0.020151939	125	84	0.939936101	0.993225602
Otu00072_Anaerostipes	Halocur	Y	0.000175277	0.002399552	125	82	0.94192621	0.99412935
Otu00330_Eggerthella	Diatrim_1	Y	2.56E-06	3.65E-05	125	20	0.944305989	0.995441692
Otu00047_Bacteroidales_unclassified	Synulox	Y	-0.000536207	0.007852888	125	98	0.945918301	0.995845611
Otu00037_Alloprevotella	Day_of_Sampling	Day_of_Sampling	-7.20E-05	0.001128075	125	80	0.949236399	0.995845611
Otu01528_Acidaminococcaceae_unclassified	Halocur	Y	-2.31E-06	3.51E-05	125	33	0.947703204	0.995845611
Otu00774_Gammaproteobacteria_unclassified	Disease_Status	Cryptosporidium_Positive	1.44E-05	0.00022331	125	35	0.948849893	0.995845611
Otu00047_Bacteroidales_unclassified	Diatrim_1	Y	-0.000125742	0.007535822	125	98	0.986773479	0.998542006
Otu00037_Alloprevotella	Disease_Status	Cryptosporidium_Positive	-9.83E-05	0.002630166	125	80	0.970388238	0.998542006
Otu00037_Alloprevotella	Halocur	Y	0.000143362	0.00402894	125	80	0.971706329	0.998542006
Otu01047_Negativicutes_unclassified	Disease_Status	Cryptosporidium_Positive	6.48E-07	2.35E-05	125	47	0.978146605	0.998542006
Otu01047_Negativicutes_unclassified	Halocur	Y	1.00E-06	3.61E-05	125	47	0.977937472	0.998542006
Otu00873_Veillonellaceae_unclassified	Diatrim_2	Y	1.44E-06	4.53E-05	125	27	0.974627118	0.998542006
Otu00052_Megasphaera	Disease_Status	Cryptosporidium_Positive	-0.000110284	0.002604425	125	64	0.966409981	0.998542006
Otu00313_Anaerovibrio	Diatrim_1	Y	-0.000150565	0.002570375	125	20	0.953387935	0.998542006
Otu00051_Acidaminococcus	Synulox	Y	6.99E-05	0.005646767	125	59	0.990184523	0.998542006
Otu00232_Ihubacter	Diatrim_1	Y	1.16E-05	0.000289561	125	58	0.968078671	0.998542006
Otu00035_Peptostreptococcus	Synulox	Y	6.93E-05	0.004075612	125	32	0.9864609	0.998542006
Otu00183_Romboutsia	Diatrim_1	Y	7.59E-06	0.00022466	125	39	0.973240405	0.998542006
Otu00540_Anaerococcus	Disease_Status	Cryptosporidium_Positive	7.87E-06	0.000145711	125	30	0.957206054	0.998542006
Otu00627_Pseudoramibacter	Diatrim_2	Y	-1.33E-06	2.92E-05	125	31	0.963701525	0.998542006
Otu00819_Actinobacteria_unclassified	Halocur	Y	1.28E-06	2.85E-05	125	47	0.96429448	0.998542006
Otu00449_Eggerthellaceae_unclassified	Synulox	Y	-9.65E-07	5.51E-05	125	55	0.986109176	0.998542006
Otu01001_Synergistes	Diatrim_1	Y	-1.64E-06	4.82E-05	125	18	0.973009981	0.998542006
Otu01001_Synergistes	Synulox	Y	-2.57E-06	5.02E-05	125	18	0.959502305	0.998542006
Otu01001_Synergistes	Day_of_Sampling	Day_of_Sampling	2.21E-07	1.36E-05	125	18	0.987069428	0.998542006
Otu00340_Proteus	Synulox	Y	9.06E-06	0.000216607	125	18	0.966720438	0.998542006
Otu00340_Proteus	Halocur	Y	2.81E-06	0.000227128	125	18	0.990139229	0.998542006
Otu00332_Schaalia	Halocur	Y	-8.83E-07	4.86E-05	125	16	0.985528739	0.998542006
Otu01194_Bifidobacteriaceae_unclassified	Diatrim_2	Y	1.60E-06	7.37E-05	125	41	0.982747522	0.998542006
Otu01194_Bifidobacteriaceae_unclassified	Halocur	Y	4.54E-06	9.28E-05	125	41	0.961078704	0.998542006
Otu00146_Bacteria_unclassified	Diatrim_1	Y	0.000122499	0.002464385	125	109	0.960439492	0.998542006
Otu00295_Faecalibacillus	Diatrim_2	Y	-8.66E-07	7.31E-05	125	55	0.990562789	0.998542006
Otu00004_Faecalibacterium	Diatrim_2	Y	0.000919516	0.018126102	125	114	0.959627394	0.998542006
Otu00010_Butyricicoccus	Diatrim_1	Y	0.000381754	0.009181836	125	117	0.967052702	0.998542006
Otu00341_Oscillibacter	Diatrim_1	Y	-1.06E-05	0.000328407	125	77	0.974333583	0.998542006
Otu00172_Pseudoflavonifractor	Day_of_Sampling	Day_of_Sampling	-1.43E-05	0.000292037	125	96	0.960920106	0.998542006
Otu00954_Monoglobus	Synulox	Y	7.95E-06	0.000487412	125	26	0.987168393	0.998542006
Otu01011_Ruminococcus	Diatrim_1	Y	-3.13E-06	8.50E-05	125	34	0.970653887	0.998542006
Otu00143_Firmicutes_unclassified	Disease_Status	Cryptosporidium_Positive	-3.31E-05	0.001096267	125	105	0.975981115	0.998542006
Otu00030_Clostridiales_unclassified	Disease_Status	Cryptosporidium_Positive	-0.0002203	0.009407663	125	109	0.981357163	0.998542006
Otu00460_Duncaniella	Diatrim_2	Y	1.38E-06	0.000590494	125	34	0.998134054	0.998684422
Otu00003_Escherichia.Shigella	Disease_Status	Cryptosporidium_Positive	-0.000268501	0.029229648	125	111	0.992686306	0.998684422
Otu00774_Gammaproteobacteria_unclassified	Synulox	Y	-1.12E-06	0.000329632	125	35	0.997300328	0.998684422
Otu00175_Mycobacteriales_unclassified	Disease_Status	Cryptosporidium_Positive	-4.36E-07	8.21E-05	125	23	0.995779712	0.998684422
Otu00298_Enterococcaceae_unclassified	Diatrim_2	Y	3.59E-05	0.005431273	125	56	0.994735027	0.998684422
Otu00044_Fournierella	Diatrim_2	Y	-3.12E-06	0.001887621	125	110	0.998684422	0.998684422
Otu00326_Harryflintia	Diatrim_1	Y	1.59E-06	0.000412514	125	48	0.996940515	0.998684422
