# Supplementary material for: Progression of the faecal microbiome in preweaning dairy calves that develop cryptosporidiosis
Source: Anim Microbiome. 2025 Jan 6;7:3. doi: 10.1186/s42523-024-00352-1 (PMC11706078; doi:10.1186/s42523-024-00352-1)
Supplement: Supplementary file 8 — Additional file 8: MaAsLin2 Phylum Farm 2 Pairwise Results [file 42523_2024_352_MOESM8_ESM.txt]

Sample_Group	feature	metadata	value	coef	stderr	N	N.not.0	pval	qval	recalc_qval
W1	Otu00006_Bacteroidetes	Disease_Status	Cryptosporidium_Positive	-0.113952685	0.046429718	20	20	0.024524326	0.147145953	0.637632476
W1	Otu00020_Fusobacteria	Disease_Status	Cryptosporidium_Positive	-0.038782031	0.036702305	20	16	0.304640868	0.485674058	0.656199681
W1	Otu00001_Firmicutes	Disease_Status	Cryptosporidium_Positive	0.07576236	0.0578789	20	20	0.207006534	0.485674058	0.656199681
W1	Otu00003_Proteobacteria	Disease_Status	Cryptosporidium_Positive	0.06944285	0.068449589	20	20	0.323782705	0.485674058	0.656199681
W5	Otu00535_Elusimicrobia	Disease_Status	Cryptosporidium_Positive	-0.000358852	0.000246198	20	4	0.162184276	0.486398393	0.656199681
W5	Otu00464_Synergistetes	Disease_Status	Cryptosporidium_Positive	0.000180755	0.000128076	20	9	0.175203822	0.486398393	0.656199681
W5	Otu00324_Campilobacterota	Disease_Status	Cryptosporidium_Positive	0.001100478	0.000678896	20	10	0.12240729	0.486398393	0.656199681
W5	Otu00056_Candidatus_Saccharibacteria	Disease_Status	Cryptosporidium_Positive	-0.000102073	0.0000846	20	7	0.243199197	0.486398393	0.656199681
W5	Otu00146_Bacteria_unclassified	Disease_Status	Cryptosporidium_Positive	-0.003303562	0.002482644	20	19	0.199912274	0.486398393	0.656199681
W5	Otu00001_Firmicutes	Disease_Status	Cryptosporidium_Positive	0.034940457	0.036934537	20	20	0.356670618	0.52026163	0.656199681
W5	Otu00008_Actinobacteria	Disease_Status	Cryptosporidium_Positive	-0.040560872	0.044620522	20	20	0.375351616	0.52026163	0.656199681
W10	Otu00006_Bacteroidetes	Disease_Status	Cryptosporidium_Positive	-0.057061669	0.043393418	20	20	0.205022549	0.814919386	0.656199681
W10	Otu00020_Fusobacteria	Disease_Status	Cryptosporidium_Positive	0.053183945	0.043877117	20	11	0.241140853	0.814919386	0.656199681
W10	Otu00535_Elusimicrobia	Disease_Status	Cryptosporidium_Positive	0.001146199	0.001269663	20	6	0.378576739	0.814919386	0.656199681
W10	Otu00324_Campilobacterota	Disease_Status	Cryptosporidium_Positive	-0.000151515	0.000132972	20	12	0.269451174	0.814919386	0.656199681
W5	Otu00020_Fusobacteria	Disease_Status	Cryptosporidium_Positive	-0.009825625	0.011807022	20	10	0.416209304	0.52026163	0.676340119
W10	Otu00008_Actinobacteria	Disease_Status	Cryptosporidium_Positive	0.014351409	0.018984086	20	20	0.459446733	0.814919386	0.702683239
W10	Otu00003_Proteobacteria	Disease_Status	Cryptosporidium_Positive	-0.003986178	0.005642532	20	20	0.488951632	0.814919386	0.706263468
W1	Otu00146_Bacteria_unclassified	Disease_Status	Cryptosporidium_Positive	-0.0000202	0.0000406	20	8	0.624964689	0.749957627	0.855214838
W5	Otu00006_Bacteroidetes	Disease_Status	Cryptosporidium_Positive	0.019685805	0.044755447	20	20	0.665279535	0.739199484	0.864863396
W10	Otu00056_Candidatus_Saccharibacteria	Disease_Status	Cryptosporidium_Positive	-0.000163211	0.00043215	20	18	0.710090577	0.904338575	0.879159762
W1	Otu00008_Actinobacteria	Disease_Status	Cryptosporidium_Positive	0.007636364	0.05603118	20	20	0.893106509	0.893106509	0.904338575
W5	Otu00003_Proteobacteria	Disease_Status	Cryptosporidium_Positive	-0.001665603	0.011370933	20	20	0.885171286	0.885171286	0.904338575
W10	Otu00001_Firmicutes	Disease_Status	Cryptosporidium_Positive	-0.00612387	0.050241985	20	20	0.904338575	0.904338575	0.904338575
W10	Otu00146_Bacteria_unclassified	Disease_Status	Cryptosporidium_Positive	-0.001189261	0.005273701	20	20	0.824124759	0.904338575	0.904338575
W10	Otu01092_Spirochaetes	Disease_Status	Cryptosporidium_Positive	0.000017	0.00011349	20	11	0.882509436	0.904338575	0.904338575
