# Supplementary material for: Progression of the faecal microbiome in preweaning dairy calves that develop cryptosporidiosis
Source: Anim Microbiome. 2025 Jan 6;7:3. doi: 10.1186/s42523-024-00352-1 (PMC11706078; doi:10.1186/s42523-024-00352-1)
Supplement: Supplementary file 9 — Additional file 9: MaAsLin2 Phylum Farm 3 Longitudinal Results [file 42523_2024_352_MOESM9_ESM.txt]

Sample_Group	feature	metadata	value	coef	stderr	N	N.not.0	pval	qval	recalc_qval
W5	Otu00001_Firmicutes	Disease_Status	Cryptosporidium_Positive	0.107380081	0.033788017	42	42	0.003095114	0.179543927	0.416215463
W5	Otu00001_Firmicutes	Diatrim_1	Y	-0.131243535	0.044286799	42	42	0.005440725	0.179543927	0.416215463
W5	Otu00001_Firmicutes	Halocur	Y	-0.120025873	0.0429327	42	42	0.00835288	0.183763365	0.42599688
W5	Otu00006_Bacteroidetes	Halocur	Y	0.113004999	0.047650817	42	42	0.02334775	0.385237877	0.482985402
W10	Otu00464_Synergistetes	Diatrim_2	Y	0.000114156	0.0000498	40	12	0.028410906	0.37502396	0.482985402
W10	Otu00464_Synergistetes	Halocur	Y	0.000160701	0.000063	40	12	0.015510551	0.37502396	0.482985402
W10	Otu00008_Actinobacteria	Halocur	Y	0.020806522	0.009017062	40	40	0.027441568	0.37502396	0.482985402
W10	Otu01092_Spirochaetes	Diatrim_1	Y	-0.005664766	0.00229093	40	34	0.018734304	0.37502396	0.482985402
W10	Otu01092_Spirochaetes	Synulox	Y	-0.005882205	0.002395591	40	34	0.019508532	0.37502396	0.482985402
W5	Otu00006_Bacteroidetes	Diatrim_1	Y	0.108472578	0.049153726	42	42	0.033980491	0.403976951	0.519901512
W5	Otu00006_Bacteroidetes	Disease_Status	Cryptosporidium_Positive	-0.075662565	0.037501174	42	42	0.051351116	0.403976951	0.561895213
W5	Otu00535_Elusimicrobia	Halocur	Y	-0.001615449	0.000814048	42	16	0.055087766	0.403976951	0.561895213
W5	Otu00535_Elusimicrobia	Draaxin	Y	-0.001105131	0.000541638	42	16	0.04891634	0.403976951	0.561895213
W5	Otu00001_Firmicutes	Synulox	Y	-0.092401613	0.04602447	42	42	0.052448217	0.403976951	0.561895213
W10	Otu00056_Candidatus_Saccharibacteria	Diatrim_2	Y	-0.006372278	0.003117993	40	40	0.049031446	0.539345903	0.561895213
W1	Otu00146_Bacteria_unclassified	Diatrim_1	Y	-0.0000743	0.0000394	43	27	0.066818975	0.73477097	0.629803692
W1	Otu00146_Bacteria_unclassified	Synulox	Y	-0.0000765	0.0000411	43	27	0.069978188	0.73477097	0.629803692
W1	Otu00020_Fusobacteria	Synulox	Y	0.064101139	0.038883846	43	28	0.107278118	0.750946829	0.765614142
W5	Otu00008_Actinobacteria	Synulox	Y	0.048283456	0.028317638	42	42	0.09704422	0.640491852	0.765614142
W5	Otu00003_Proteobacteria	Halocur	Y	0.016784243	0.010827573	42	42	0.130104364	0.757391726	0.765614142
W10	Otu00006_Bacteroidetes	Diatrim_2	Y	0.070004151	0.04050364	40	40	0.093274765	0.658920467	0.765614142
W10	Otu00001_Firmicutes	Diatrim_2	Y	-0.078823989	0.047411947	40	40	0.105876884	0.658920467	0.765614142
W10	Otu00003_Proteobacteria	Draaxin	Y	0.014889593	0.009254164	40	40	0.1171512	0.658920467	0.765614142
W10	Otu00324_Campilobacterota	Synulox	Y	-0.000730559	0.000469837	40	34	0.129504397	0.658920467	0.765614142
W10	Otu00008_Actinobacteria	Synulox	Y	0.015304362	0.009499818	40	40	0.116701259	0.658920467	0.765614142
W10	Otu01092_Spirochaetes	Diatrim_2	Y	0.002846105	0.001798674	40	34	0.123111352	0.658920467	0.765614142
W10	Otu00324_Campilobacterota	Halocur	Y	-0.000675567	0.000445961	40	34	0.139329675	0.658920467	0.772242091
W10	Otu00056_Candidatus_Saccharibacteria	Halocur	Y	-0.005940151	0.003941712	40	40	0.14132535	0.658920467	0.772242091
W5	Otu00535_Elusimicrobia	Disease_Status	Cryptosporidium_Positive	0.00093689	0.000640655	42	16	0.152555618	0.757391726	0.778033652
W10	Otu00535_Elusimicrobia	Synulox	Y	-0.001371946	0.000930284	40	15	0.149754652	0.658920467	0.778033652
W5	Otu00006_Bacteroidetes	Diatrim_2	Y	-0.053014837	0.036822683	42	42	0.158827946	0.757391726	0.783288464
W5	Otu00324_Campilobacterota	Halocur	Y	0.000398751	0.00028739	42	25	0.174064103	0.757391726	0.783288464
W5	Otu00324_Campilobacterota	Draaxin	Y	-0.000269721	0.000191219	42	25	0.167207839	0.757391726	0.783288464
W10	Otu00003_Proteobacteria	Diatrim_1	Y	-0.018976483	0.013639959	40	40	0.173461232	0.715527584	0.783288464
W5	Otu00464_Synergistetes	Draaxin	Y	-0.000544273	0.000404481	42	25	0.187081524	0.757391726	0.817813519
W5	Otu00003_Proteobacteria	Disease_Status	Cryptosporidium_Positive	-0.011256311	0.008521295	42	42	0.195085748	0.757391726	0.829114429
W1	Otu00001_Firmicutes	Disease_Status	Cryptosporidium_Positive	0.053798123	0.049059625	43	43	0.279547374	0.924075983	0.875629626
W5	Otu00006_Bacteroidetes	Synulox	Y	0.056669929	0.051082359	42	42	0.274829358	0.769098453	0.875629626
W5	Otu00020_Fusobacteria	Draaxin	Y	0.004996299	0.004541977	42	20	0.278828885	0.769098453	0.875629626
W5	Otu00001_Firmicutes	Diatrim_2	Y	0.036284023	0.033176707	42	42	0.281574488	0.769098453	0.875629626
W5	Otu00464_Synergistetes	Halocur	Y	-0.000703538	0.000607909	42	25	0.254984206	0.769098453	0.875629626
W5	Otu00056_Candidatus_Saccharibacteria	Diatrim_2	Y	-0.003796538	0.003546063	42	36	0.291661577	0.769098453	0.875629626
W5	Otu00008_Actinobacteria	Disease_Status	Cryptosporidium_Positive	-0.024198678	0.020788873	42	42	0.252289349	0.769098453	0.875629626
W5	Otu00008_Actinobacteria	Diatrim_2	Y	0.02291963	0.020412749	42	42	0.269161751	0.769098453	0.875629626
W5	Otu01092_Spirochaetes	Halocur	Y	-0.00014587	0.000139527	42	17	0.302978178	0.769098453	0.875629626
W5	Otu01092_Spirochaetes	Draaxin	Y	-0.000111288	0.0000928	42	17	0.238678561	0.769098453	0.875629626
W10	Otu00003_Proteobacteria	Diatrim_2	Y	0.013353231	0.010709118	40	40	0.221210884	0.798935185	0.875629626
W10	Otu00003_Proteobacteria	Synulox	Y	-0.017892946	0.014263095	40	40	0.218475968	0.798935185	0.875629626
W10	Otu00146_Bacteria_unclassified	Draaxin	Y	0.005895461	0.004820539	40	40	0.229996493	0.798935185	0.875629626
W10	Otu00535_Elusimicrobia	Diatrim_1	Y	-0.001027284	0.000889641	40	15	0.256499709	0.806141943	0.875629626
W10	Otu00324_Campilobacterota	Draaxin	Y	0.000361264	0.000304839	40	34	0.24444381	0.806141943	0.875629626
W10	Otu00535_Elusimicrobia	Halocur	Y	-0.000923317	0.00088301	40	15	0.303322681	0.832104868	0.875629626
W10	Otu00008_Actinobacteria	Disease_Status	Cryptosporidium_Positive	-0.007537482	0.007040349	40	40	0.292112156	0.832104868	0.875629626
W5	Otu00535_Elusimicrobia	Diatrim_2	Y	0.000596291	0.000629064	42	16	0.34967859	0.76956681	0.891680405
W5	Otu00003_Proteobacteria	Draaxin	Y	-0.006846011	0.007204274	42	42	0.348490882	0.76956681	0.891680405
W5	Otu00464_Synergistetes	Diatrim_2	Y	0.000458489	0.000469768	42	25	0.335767422	0.76956681	0.891680405
W10	Otu00535_Elusimicrobia	Disease_Status	Cryptosporidium_Positive	0.000681711	0.000689437	40	15	0.32995887	0.832104868	0.891680405
W10	Otu00056_Candidatus_Saccharibacteria	Synulox	Y	0.004066997	0.004152744	40	40	0.334531862	0.832104868	0.891680405
W10	Otu00056_Candidatus_Saccharibacteria	Draaxin	Y	-0.002682835	0.002694378	40	40	0.326633856	0.832104868	0.891680405
W10	Otu00146_Bacteria_unclassified	Halocur	Y	-0.00682189	0.007052156	40	40	0.340406537	0.832104868	0.891680405
W1	Otu00006_Bacteroidetes	Synulox	Y	0.050063193	0.06961363	43	36	0.476330959	0.924075983	0.895508095
W1	Otu00001_Firmicutes	Synulox	Y	-0.071925191	0.079103808	43	43	0.368802916	0.924075983	0.895508095
W1	Otu00324_Campilobacterota	Disease_Status	Cryptosporidium_Positive	0.000243768	0.000294778	43	6	0.413293194	0.924075983	0.895508095
W5	Otu00006_Bacteroidetes	Draaxin	Y	0.024572094	0.031705123	42	42	0.443532914	0.76956681	0.895508095
W5	Otu00020_Fusobacteria	Disease_Status	Cryptosporidium_Positive	0.00404264	0.005372301	42	20	0.456783714	0.76956681	0.895508095
W5	Otu00020_Fusobacteria	Halocur	Y	-0.006111701	0.006826307	42	20	0.376734604	0.76956681	0.895508095
W5	Otu00535_Elusimicrobia	Synulox	Y	-0.000705595	0.000872671	42	16	0.424238113	0.76956681	0.895508095
W5	Otu00001_Firmicutes	Draaxin	Y	-0.024644043	0.028565859	42	42	0.3941702	0.76956681	0.895508095
W5	Otu00464_Synergistetes	Disease_Status	Cryptosporidium_Positive	0.000352573	0.000478424	42	25	0.466066813	0.76956681	0.895508095
W5	Otu00464_Synergistetes	Synulox	Y	-0.000484501	0.000651687	42	25	0.462167411	0.76956681	0.895508095
W5	Otu00056_Candidatus_Saccharibacteria	Diatrim_1	Y	0.003741631	0.004733556	42	36	0.434589513	0.76956681	0.895508095
W5	Otu00146_Bacteria_unclassified	Diatrim_2	Y	-0.000717519	0.000922429	42	42	0.441879235	0.76956681	0.895508095
W5	Otu00146_Bacteria_unclassified	Synulox	Y	-0.001193373	0.001279642	42	42	0.357424014	0.76956681	0.895508095
W5	Otu00146_Bacteria_unclassified	Draaxin	Y	-0.000584859	0.000794231	42	42	0.466404127	0.76956681	0.895508095
W10	Otu00006_Bacteroidetes	Draaxin	Y	-0.028379742	0.035000766	40	40	0.423271591	0.86360173	0.895508095
W10	Otu00020_Fusobacteria	Diatrim_1	Y	-0.002281442	0.002897057	40	21	0.436607256	0.86360173	0.895508095
W10	Otu00020_Fusobacteria	Synulox	Y	0.002353971	0.003029408	40	21	0.44266987	0.86360173	0.895508095
W10	Otu00535_Elusimicrobia	Draaxin	Y	0.000531729	0.000603586	40	15	0.384716119	0.86360173	0.895508095
W10	Otu00008_Actinobacteria	Diatrim_1	Y	0.007082275	0.009084783	40	40	0.441196179	0.86360173	0.895508095
W10	Otu00008_Actinobacteria	Draaxin	Y	0.004403902	0.006163661	40	40	0.479945515	0.86360173	0.895508095
W10	Otu00146_Bacteria_unclassified	Diatrim_2	Y	-0.00406211	0.005578432	40	40	0.471638442	0.86360173	0.895508095
W10	Otu01092_Spirochaetes	Draaxin	Y	0.001199136	0.001554304	40	34	0.44590376	0.86360173	0.895508095
W1	Otu00001_Firmicutes	Diatrim_1	Y	-0.045321903	0.075851651	43	43	0.553622565	0.924075983	0.908647404
W1	Otu00003_Proteobacteria	Synulox	Y	-0.063537371	0.122666468	43	43	0.60740632	0.924075983	0.908647404
W1	Otu00008_Actinobacteria	Disease_Status	Cryptosporidium_Positive	-0.015899093	0.031215627	43	40	0.613390057	0.924075983	0.908647404
W5	Otu00020_Fusobacteria	Synulox	Y	-0.003640449	0.007317899	42	20	0.6219674	0.839926172	0.908647404
W5	Otu00003_Proteobacteria	Diatrim_1	Y	0.006190939	0.011169075	42	42	0.582903091	0.839926172	0.908647404
W5	Otu00003_Proteobacteria	Diatrim_2	Y	-0.005064437	0.008367124	42	42	0.548899058	0.839926172	0.908647404
W5	Otu00003_Proteobacteria	Synulox	Y	-0.007223525	0.011607313	42	42	0.537761513	0.839926172	0.908647404
W5	Otu00324_Campilobacterota	Synulox	Y	-0.000175129	0.000308086	42	25	0.573364097	0.839926172	0.908647404
W5	Otu00056_Candidatus_Saccharibacteria	Halocur	Y	-0.002288674	0.004588824	42	36	0.621076099	0.839926172	0.908647404
W5	Otu00056_Candidatus_Saccharibacteria	Draaxin	Y	-0.001621539	0.003053237	42	36	0.598711828	0.839926172	0.908647404
W5	Otu00008_Actinobacteria	Diatrim_1	Y	0.01349237	0.027248495	42	42	0.623581552	0.839926172	0.908647404
W5	Otu01092_Spirochaetes	Synulox	Y	-0.0000908	0.000149575	42	17	0.547866492	0.839926172	0.908647404
W10	Otu00006_Bacteroidetes	Disease_Status	Cryptosporidium_Positive	0.023392258	0.039979101	40	40	0.562452167	0.86360173	0.908647404
W10	Otu00006_Bacteroidetes	Synulox	Y	-0.03337773	0.053945365	40	40	0.540340689	0.86360173	0.908647404
W10	Otu00006_Bacteroidetes	Halocur	Y	-0.031604947	0.051203997	40	40	0.541314971	0.86360173	0.908647404
W10	Otu00020_Fusobacteria	Diatrim_2	Y	-0.001364726	0.002274561	40	21	0.552607582	0.86360173	0.908647404
W10	Otu00003_Proteobacteria	Disease_Status	Cryptosporidium_Positive	-0.005974816	0.01057043	40	40	0.575734486	0.86360173	0.908647404
W10	Otu00464_Synergistetes	Synulox	Y	-0.0000395	0.0000663	40	12	0.555256873	0.86360173	0.908647404
W10	Otu00324_Campilobacterota	Diatrim_1	Y	-0.000284353	0.000449311	40	34	0.531183427	0.86360173	0.908647404
W10	Otu00008_Actinobacteria	Diatrim_2	Y	0.004074004	0.007132721	40	40	0.571753345	0.86360173	0.908647404
W10	Otu00146_Bacteria_unclassified	Synulox	Y	0.004254401	0.007429716	40	40	0.57078341	0.86360173	0.908647404
W10	Otu00001_Firmicutes	Synulox	Y	0.033116359	0.063146294	40	40	0.60347875	0.865860815	0.908647404
W10	Otu00056_Candidatus_Saccharibacteria	Diatrim_1	Y	0.00212689	0.003971316	40	40	0.595851928	0.865860815	0.908647404
W10	Otu00464_Synergistetes	Disease_Status	Cryptosporidium_Positive	-0.0000238	0.0000492	40	12	0.631668475	0.887023817	0.911747893
W5	Otu00324_Campilobacterota	Disease_Status	Cryptosporidium_Positive	-0.00010729	0.000226176	42	25	0.638186493	0.842406171	0.912547041
W1	Otu00006_Bacteroidetes	Disease_Status	Cryptosporidium_Positive	-0.016515087	0.043173883	43	36	0.704148861	0.924075983	0.921376986
W1	Otu00003_Proteobacteria	Diatrim_1	Y	0.043005092	0.117623338	43	43	0.716626545	0.924075983	0.921376986
W1	Otu00008_Actinobacteria	Diatrim_1	Y	-0.018622993	0.04826284	43	40	0.701692802	0.924075983	0.921376986
W1	Otu00008_Actinobacteria	Synulox	Y	0.021458244	0.050332121	43	40	0.672209256	0.924075983	0.921376986
W1	Otu00146_Bacteria_unclassified	Disease_Status	Cryptosporidium_Positive	0.00000943	0.0000255	43	27	0.713266633	0.924075983	0.921376986
W5	Otu00020_Fusobacteria	Diatrim_2	Y	0.002283089	0.005275102	42	20	0.667812127	0.848320141	0.921376986
W5	Otu00324_Campilobacterota	Diatrim_1	Y	-0.000128076	0.000296454	42	25	0.668373445	0.848320141	0.921376986
W5	Otu00464_Synergistetes	Diatrim_1	Y	-0.000257997	0.000627083	42	25	0.683269846	0.850864336	0.921376986
W5	Otu00146_Bacteria_unclassified	Disease_Status	Cryptosporidium_Positive	-0.000350728	0.000939426	42	42	0.711144614	0.86917675	0.921376986
W10	Otu00324_Campilobacterota	Diatrim_2	Y	0.00015328	0.000352766	40	34	0.666746545	0.916776499	0.921376986
W10	Otu00001_Firmicutes	Halocur	Y	0.023067235	0.059937359	40	40	0.702813611	0.930893807	0.921376986
W10	Otu00146_Bacteria_unclassified	Disease_Status	Cryptosporidium_Positive	0.002101024	0.005506189	40	40	0.705222581	0.930893807	0.921376986
W5	Otu00008_Actinobacteria	Draaxin	Y	0.006226585	0.017575817	42	42	0.725262107	0.870314528	0.924709186
W1	Otu00003_Proteobacteria	Disease_Status	Cryptosporidium_Positive	-0.024889606	0.076076879	43	43	0.745293562	0.924075983	0.92707248
W10	Otu00006_Bacteroidetes	Diatrim_1	Y	0.017301775	0.05158856	40	40	0.739461212	0.938546922	0.92707248
W10	Otu00020_Fusobacteria	Disease_Status	Cryptosporidium_Positive	-0.00076447	0.002245105	40	21	0.735634277	0.938546922	0.92707248
W5	Otu00056_Candidatus_Saccharibacteria	Disease_Status	Cryptosporidium_Positive	-0.001096704	0.003611403	42	36	0.763171064	0.871859568	0.930360968
W5	Otu01092_Spirochaetes	Disease_Status	Cryptosporidium_Positive	-0.0000329	0.000109808	42	17	0.766179621	0.871859568	0.930360968
W5	Otu01092_Spirochaetes	Diatrim_2	Y	0.0000333	0.000107821	42	17	0.759108256	0.871859568	0.930360968
W10	Otu00535_Elusimicrobia	Diatrim_2	Y	0.000201315	0.000698483	40	15	0.774982646	0.965072729	0.933640511
W5	Otu00324_Campilobacterota	Diatrim_2	Y	0.0000602	0.000222084	42	25	0.787769095	0.881233224	0.941630246
W1	Otu00324_Campilobacterota	Synulox	Y	-0.000114924	0.0004753	43	6	0.810207814	0.924075983	0.953552273
W10	Otu00001_Firmicutes	Disease_Status	Cryptosporidium_Positive	-0.011466892	0.046797942	40	40	0.80795069	0.984789045	0.953552273
W1	Otu00006_Bacteroidetes	Diatrim_1	Y	0.015593071	0.066751637	43	36	0.816518672	0.924075983	0.953643945
W10	Otu00056_Candidatus_Saccharibacteria	Disease_Status	Cryptosporidium_Positive	-0.000672614	0.003077613	40	40	0.828346283	0.984789045	0.960128646
W5	Otu00056_Candidatus_Saccharibacteria	Synulox	Y	0.000945597	0.004919285	42	36	0.848678898	0.933546787	0.975566618
W5	Otu01092_Spirochaetes	Diatrim_1	Y	0.0000242	0.000143928	42	17	0.867170327	0.938249862	0.975566618
W10	Otu00003_Proteobacteria	Halocur	Y	0.002384008	0.013538281	40	40	0.86129639	0.984789045	0.975566618
W10	Otu00146_Bacteria_unclassified	Diatrim_1	Y	-0.001252628	0.007105121	40	40	0.861136286	0.984789045	0.975566618
W1	Otu00020_Fusobacteria	Disease_Status	Cryptosporidium_Positive	0.003390521	0.024115487	43	28	0.888913428	0.924075983	0.978470315
W1	Otu00020_Fusobacteria	Diatrim_1	Y	0.005241	0.037285233	43	28	0.888937084	0.924075983	0.978470315
W10	Otu00020_Fusobacteria	Halocur	Y	-0.000436211	0.002875461	40	21	0.8803461	0.984789045	0.978470315
W1	Otu00324_Campilobacterota	Diatrim_1	Y	0.0000437	0.000455759	43	6	0.924075983	0.924075983	0.982727247
W5	Otu00535_Elusimicrobia	Diatrim_1	Y	-0.0000729	0.000839723	42	16	0.931342816	0.979263581	0.982727247
W10	Otu00020_Fusobacteria	Draaxin	Y	-0.000234335	0.001965537	40	21	0.905822546	0.984789045	0.982727247
W10	Otu00001_Firmicutes	Draaxin	Y	0.003880996	0.040970502	40	40	0.925104861	0.984789045	0.982727247
W10	Otu00464_Synergistetes	Diatrim_1	Y	0.00000642	0.0000634	40	12	0.920007078	0.984789045	0.982727247
W10	Otu01092_Spirochaetes	Disease_Status	Cryptosporidium_Positive	0.000218171	0.001775381	40	34	0.902941882	0.984789045	0.982727247
W5	Otu00146_Bacteria_unclassified	Diatrim_1	Y	0.0000949	0.001231329	42	42	0.939022375	0.979263581	0.984043996
W5	Otu00020_Fusobacteria	Diatrim_1	Y	-0.000371345	0.007041609	42	20	0.958242289	0.979263581	0.987207387
W10	Otu00001_Firmicutes	Diatrim_1	Y	0.002944987	0.060387513	40	40	0.961398044	0.989023805	0.987207387
W10	Otu00324_Campilobacterota	Disease_Status	Cryptosporidium_Positive	-0.0000187	0.000348198	40	34	0.957587317	0.989023805	0.987207387
W5	Otu00008_Actinobacteria	Halocur	Y	0.000691517	0.026415354	42	42	0.979263581	0.979263581	0.989023805
W5	Otu00146_Bacteria_unclassified	Halocur	Y	0.0000366	0.00119368	42	42	0.975682847	0.979263581	0.989023805
W10	Otu00464_Synergistetes	Draaxin	Y	0.000000597	0.000043	40	12	0.989023805	0.989023805	0.989023805
W10	Otu01092_Spirochaetes	Halocur	Y	-0.0000474	0.002273853	40	34	0.983485038	0.989023805	0.989023805
