# Supplementary material for: Progression of the faecal microbiome in preweaning dairy calves that develop cryptosporidiosis
Source: Anim Microbiome. 2025 Jan 6;7:3. doi: 10.1186/s42523-024-00352-1 (PMC11706078; doi:10.1186/s42523-024-00352-1)
Supplement: Supplementary file 10 — Additional file 10: MaAsLin2 Phylum Farm 3 Pairwise Results [file 42523_2024_352_MOESM10_ESM.txt]

feature	metadata	value	coef	stderr	N	N.not.0	pval	qval
Otu00006_Bacteroidetes	Day_of_Sampling	Day_of_Sampling	0.078214583	0.008421708	191	184	4.97E-17	4.92E-15
Otu00146_Bacteria_unclassified	Day_of_Sampling	Day_of_Sampling	0.005377948	0.000628142	191	160	4.71E-15	2.33E-13
Otu00056_Candidatus_Saccharibacteria	Day_of_Sampling	Day_of_Sampling	0.002962261	0.000438662	191	109	3.06E-10	1.01E-08
Otu00003_Proteobacteria	Day_of_Sampling	Day_of_Sampling	-0.062143818	0.009907377	191	191	2.54E-09	6.30E-08
Otu00008_Actinobacteria	Day_of_Sampling	Day_of_Sampling	-0.033902244	0.00557939	191	188	1.03E-08	2.03E-07
Otu00464_Synergistetes	Diatrim_2	Y	0.000487897	0.000153357	191	50	0.001799952	0.025456469
Otu01092_Spirochaetes	Day_of_Sampling	Day_of_Sampling	0.000534281	0.000167946	191	66	0.00172564	0.025456469
Otu00535_Elusimicrobia	Day_of_Sampling	Day_of_Sampling	0.000344458	0.00011214	191	42	0.002524525	0.031240993
Otu00324_Campilobacterota	Day_of_Sampling	Day_of_Sampling	0.000204415	7.04E-05	191	92	0.00412914	0.045420535
Otu01092_Spirochaetes	Diatrim_1	Y	-0.001753549	0.000618401	191	66	0.00509437	0.045849333
Otu01092_Spirochaetes	Synulox	Y	-0.00187915	0.000658608	191	66	0.004832206	0.045849333
Otu00020_Fusobacteria	Day_of_Sampling	Day_of_Sampling	-0.012463232	0.004577079	191	111	0.007103041	0.058600092
Otu00001_Firmicutes	Disease_Status	Cryptosporidium_Positive	0.045887542	0.020118702	191	191	0.023723171	0.176531969
Otu00056_Candidatus_Saccharibacteria	Diatrim_2	Y	-0.003350379	0.001478445	191	109	0.024964117	0.176531969
Otu00006_Bacteroidetes	Disease_Status	Cryptosporidium_Positive	-0.037969072	0.017026531	191	184	0.026976945	0.17804784
Otu00535_Elusimicrobia	Halocur	Y	-0.00103469	0.000490013	191	42	0.036556354	0.219660701
Otu00001_Firmicutes	Day_of_Sampling	Day_of_Sampling	0.02083039	0.009951166	191	191	0.037719514	0.219660701
Otu01092_Spirochaetes	Farm	3	-0.001855563	0.000900405	191	66	0.040751481	0.224133143
Otu00006_Bacteroidetes	Diatrim_1	Y	0.056993302	0.031009976	191	184	0.067716045	0.335194422
Otu01092_Spirochaetes	Diatrim_2	Y	0.001004321	0.000544901	191	66	0.066946236	0.335194422
Otu00006_Bacteroidetes	Halocur	Y	0.063009461	0.035632901	191	184	0.078696265	0.37099668
Otu01092_Spirochaetes	Farm	1	-0.002042494	0.001205861	191	66	0.092022295	0.414100326
Otu00535_Elusimicrobia	Diatrim_2	Y	0.000627325	0.000375126	191	42	0.096664108	0.416075945
Otu00535_Elusimicrobia	Disease_Status	Cryptosporidium_Positive	0.000373638	0.000239605	191	42	0.123869147	0.490521823
Otu00001_Firmicutes	Diatrim_1	Y	-0.056935305	0.036641666	191	191	0.121969237	0.490521823
Otu00146_Bacteria_unclassified	Halocur	Y	-0.003827021	0.002657716	191	160	0.151604439	0.577263054
Otu00535_Elusimicrobia	Synulox	Y	-0.000664763	0.000466215	191	42	0.159288673	0.584058467
Otu00020_Fusobacteria	Farm	1	0.03913775	0.032863725	191	111	0.235248222	0.63874
Otu00020_Fusobacteria	Synulox	Y	0.022077654	0.017949262	191	111	0.220292118	0.63874
Otu00535_Elusimicrobia	Farm	3	0.000776403	0.0006294	191	42	0.22069325	0.63874
Otu00001_Firmicutes	Synulox	Y	-0.046667058	0.039024034	191	191	0.233317713	0.63874
Otu00001_Firmicutes	Halocur	Y	-0.050315284	0.042104157	191	191	0.233642921	0.63874
Otu00464_Synergistetes	Draaxin	Y	-0.000184303	0.000138312	191	50	0.184805231	0.63874
Otu00324_Campilobacterota	Farm	1	0.00066676	0.000505218	191	92	0.188586306	0.63874
Otu00324_Campilobacterota	Synulox	Y	-0.00033906	0.000275936	191	92	0.220756502	0.63874
Otu00056_Candidatus_Saccharibacteria	Halocur	Y	-0.002470664	0.001932055	191	109	0.203180213	0.63874
Otu00146_Bacteria_unclassified	Diatrim_2	Y	-0.002409111	0.002038012	191	160	0.23872101	0.63874
Otu00008_Actinobacteria	Disease_Status	Cryptosporidium_Positive	-0.015943326	0.013590777	191	188	0.245470003	0.639513954
Otu00006_Bacteroidetes	Farm	1	0.048552874	0.060468414	191	184	0.423059027	0.752689154
Otu00006_Bacteroidetes	Synulox	Y	0.030777202	0.033026182	191	184	0.352627963	0.752689154
Otu00020_Fusobacteria	Farm	3	0.020221511	0.024539044	191	111	0.410993115	0.752689154
Otu00535_Elusimicrobia	Draaxin	Y	-0.00030854	0.000338536	191	42	0.363618887	0.752689154
Otu00001_Firmicutes	Farm	3	-0.052889892	0.05335108	191	191	0.322835395	0.752689154
Otu00003_Proteobacteria	Diatrim_2	Y	-0.025659854	0.032144581	191	191	0.425763562	0.752689154
Otu00003_Proteobacteria	Synulox	Y	-0.032653365	0.038852313	191	191	0.401765854	0.752689154
Otu00464_Synergistetes	Synulox	Y	-0.000200621	0.000206627	191	50	0.339004949	0.752689154
Otu00464_Synergistetes	Halocur	Y	-0.000173028	0.000201165	191	50	0.391263147	0.752689154
Otu00464_Synergistetes	Day_of_Sampling	Day_of_Sampling	3.47E-05	4.27E-05	191	50	0.417636523	0.752689154
Otu00324_Campilobacterota	Disease_Status	Cryptosporidium_Positive	0.000133726	0.000142258	191	92	0.348458544	0.752689154
Otu00056_Candidatus_Saccharibacteria	Disease_Status	Cryptosporidium_Positive	-0.000850886	0.000950594	191	109	0.37433859	0.752689154
Otu00056_Candidatus_Saccharibacteria	Diatrim_1	Y	0.001718567	0.001737098	191	109	0.32686489	0.752689154
Otu00056_Candidatus_Saccharibacteria	Synulox	Y	0.001537644	0.001851105	191	109	0.409832412	0.752689154
Otu00008_Actinobacteria	Diatrim_2	Y	0.019029207	0.019916237	191	188	0.340807496	0.752689154
Otu00008_Actinobacteria	Synulox	Y	0.026142291	0.026636832	191	188	0.330788301	0.752689154
Otu00008_Actinobacteria	Draaxin	Y	0.01588683	0.017963279	191	188	0.377817518	0.752689154
Otu00146_Bacteria_unclassified	Farm	3	0.003014956	0.003367649	191	160	0.37183166	0.752689154
Otu00535_Elusimicrobia	Diatrim_1	Y	-0.00032208	0.000437551	191	42	0.46461076	0.785190996
Otu00001_Firmicutes	Farm	1	-0.051047007	0.071450022	191	191	0.475873331	0.785190996
Otu00324_Campilobacterota	Halocur	Y	-0.00021957	0.000297715	191	92	0.461763993	0.785190996
Otu00008_Actinobacteria	Farm	3	0.024998231	0.034827902	191	188	0.474849222	0.785190996
Otu00006_Bacteroidetes	Diatrim_2	Y	0.019089794	0.027324314	191	184	0.485675207	0.788226975
Otu00008_Actinobacteria	Halocur	Y	0.017903878	0.026115935	191	188	0.494041368	0.788872507
Otu00464_Synergistetes	Disease_Status	Cryptosporidium_Positive	6.23E-05	0.000105357	191	50	0.558303441	0.877333979
Otu00146_Bacteria_unclassified	Synulox	Y	0.001404438	0.002463292	191	160	0.569285169	0.880612996
Otu00464_Synergistetes	Diatrim_1	Y	-0.000105369	0.000193715	191	50	0.590273174	0.885409761
Otu00056_Candidatus_Saccharibacteria	Draaxin	Y	-0.000720481	0.001334147	191	109	0.590021161	0.885409761
Otu00324_Campilobacterota	Diatrim_1	Y	-0.000133908	0.000259091	191	92	0.605899994	0.895285065
Otu01092_Spirochaetes	Draaxin	Y	0.000239824	0.000491885	191	66	0.626450561	0.912038317
Otu00003_Proteobacteria	Halocur	Y	-0.019621093	0.041918882	191	191	0.640295585	0.91868497
Otu00006_Bacteroidetes	Farm	3	0.019857421	0.045151214	191	184	0.66060797	0.934288415
Otu00146_Bacteria_unclassified	Draaxin	Y	0.000718017	0.001839722	191	160	0.696784495	0.971572746
Otu00535_Elusimicrobia	Farm	1	0.000242803	0.000848233	191	42	0.775528904	0.974087675
Otu00003_Proteobacteria	Disease_Status	Cryptosporidium_Positive	0.006385344	0.020030172	191	191	0.750256154	0.974087675
Otu00003_Proteobacteria	Farm	1	-0.024206752	0.071135614	191	191	0.734032603	0.974087675
Otu00003_Proteobacteria	Farm	3	-0.015197719	0.053116314	191	191	0.775112287	0.974087675
Otu00003_Proteobacteria	Draaxin	Y	-0.010468584	0.029017056	191	191	0.718689495	0.974087675
Otu00324_Campilobacterota	Farm	3	-0.000105582	0.000377242	191	92	0.779890547	0.974087675
Otu00056_Candidatus_Saccharibacteria	Farm	1	-0.001062568	0.00336236	191	109	0.752979923	0.974087675
Otu00056_Candidatus_Saccharibacteria	Farm	3	-0.000697541	0.002490775	191	109	0.780137745	0.974087675
Otu00008_Actinobacteria	Farm	1	-0.01293323	0.04770527	191	188	0.787141555	0.974087675
Otu00020_Fusobacteria	Diatrim_2	Y	-0.003117314	0.014850377	191	111	0.833970264	0.982893526
Otu00324_Campilobacterota	Draaxin	Y	-4.62E-05	0.000206084	191	92	0.823053026	0.982893526
Otu01092_Spirochaetes	Disease_Status	Cryptosporidium_Positive	8.20E-05	0.000339543	191	66	0.809344934	0.982893526
Otu01092_Spirochaetes	Halocur	Y	-0.000156791	0.000710591	191	66	0.825615072	0.982893526
Otu00008_Actinobacteria	Diatrim_1	Y	-0.004223884	0.024974416	191	188	0.866324552	0.985817593
Otu00146_Bacteria_unclassified	Farm	1	0.000843445	0.004510099	191	160	0.851860293	0.985817593
Otu00146_Bacteria_unclassified	Diatrim_1	Y	0.000413563	0.002312911	191	160	0.85828973	0.985817593
Otu00006_Bacteroidetes	Draaxin	Y	-0.002562171	0.024665779	191	184	0.917383136	0.988330898
Otu00020_Fusobacteria	Diatrim_1	Y	0.001740216	0.016853482	191	111	0.917874459	0.988330898
Otu00020_Fusobacteria	Draaxin	Y	0.001860086	0.013405501	191	111	0.889797686	0.988330898
Otu00001_Firmicutes	Draaxin	Y	-0.00298829	0.029145306	191	191	0.918448915	0.988330898
Otu00464_Synergistetes	Farm	1	-4.75E-05	0.000369499	191	50	0.898363555	0.988330898
Otu00020_Fusobacteria	Disease_Status	Cryptosporidium_Positive	5.31E-05	0.009253678	191	111	0.995424568	0.995424568
Otu00020_Fusobacteria	Halocur	Y	-0.000369907	0.019365976	191	111	0.984781657	0.995424568
Otu00001_Firmicutes	Diatrim_2	Y	-0.001154732	0.032286655	191	191	0.971509168	0.995424568
Otu00003_Proteobacteria	Diatrim_1	Y	0.002591854	0.036480428	191	191	0.94343815	0.995424568
Otu00464_Synergistetes	Farm	3	-1.57E-05	0.000269325	191	50	0.953731287	0.995424568
Otu00324_Campilobacterota	Diatrim_2	Y	-6.61E-06	0.000228297	191	92	0.976929179	0.995424568
Otu00146_Bacteria_unclassified	Disease_Status	Cryptosporidium_Positive	-9.34E-06	0.001269941	191	160	0.994142053	0.995424568
