# Supplementary material for: Progression of the faecal microbiome in preweaning dairy calves that develop cryptosporidiosis
Source: Anim Microbiome. 2025 Jan 6;7:3. doi: 10.1186/s42523-024-00352-1 (PMC11706078; doi:10.1186/s42523-024-00352-1)
Supplement: Supplementary file 11 — Additional file 11: MaAsLin2 Genus Longitudinal Results [file 42523_2024_352_MOESM11_ESM.txt]

feature	metadata	value	coef	stderr	N	N.not.0	pval	qval
Otu00006_Prevotella	Day_of_Sampling	Day_of_Sampling	0.065646337	0.008470281	60	42	1.88E-09	5.01E-07
Otu00027_Ruminococcaceae_unclassified	Day_of_Sampling	Day_of_Sampling	0.019199895	0.002945744	60	60	2.01E-08	2.68E-06
Otu00011_Veillonella	Day_of_Sampling	Day_of_Sampling	-0.056596325	0.009863303	60	24	3.85E-07	2.56E-05
Otu00341_Oscillibacter	Day_of_Sampling	Day_of_Sampling	0.000637737	0.000104646	60	33	3.60E-07	2.56E-05
Otu00104_Bacteroidetes_unclassified	Day_of_Sampling	Day_of_Sampling	0.008744129	0.001613115	60	39	1.25E-06	4.16E-05
Otu00014_Bacteroides	Day_of_Sampling	Day_of_Sampling	-0.048009313	0.008761195	60	55	1.01E-06	4.16E-05
Otu00035_Peptostreptococcus	Day_of_Sampling	Day_of_Sampling	-0.009385341	0.001730237	60	23	1.23E-06	4.16E-05
Otu00030_Clostridiales_unclassified	Day_of_Sampling	Day_of_Sampling	0.023283545	0.004004353	60	54	8.78E-07	4.16E-05
Otu00197_Frisingicoccus	Day_of_Sampling	Day_of_Sampling	0.000276313	5.13E-05	60	23	1.42E-06	4.19E-05
Otu00096_Anaerotignum	Day_of_Sampling	Day_of_Sampling	0.002284533	0.000417423	60	49	2.64E-06	7.02E-05
Otu00032_Prevotellamassilia	Day_of_Sampling	Day_of_Sampling	0.022667554	0.004370904	60	32	2.96E-06	7.15E-05
Otu00013_Lachnospiraceae_unclassified	Day_of_Sampling	Day_of_Sampling	0.033521355	0.006348791	60	60	5.01E-06	8.89E-05
Otu00068_Prevotellaceae_unclassified	Day_of_Sampling	Day_of_Sampling	0.011492479	0.002264144	60	44	4.41E-06	8.89E-05
Otu00001_Phascolarctobacterium	Day_of_Sampling	Day_of_Sampling	0.024799315	0.004655917	60	51	4.20E-06	8.89E-05
Otu00003_Escherichia.Shigella	Day_of_Sampling	Day_of_Sampling	-0.049018672	0.009712516	60	60	4.90E-06	8.89E-05
Otu00873_Veillonellaceae_unclassified	Day_of_Sampling	Day_of_Sampling	-0.000301596	6.18E-05	60	15	8.79E-06	0.000137584
Otu00066_Lactobacillales_unclassified	Day_of_Sampling	Day_of_Sampling	-0.000143503	2.93E-05	60	27	8.52E-06	0.000137584
Otu00180_Peptoniphilus	Day_of_Sampling	Day_of_Sampling	-0.005738217	0.00125369	60	22	2.60E-05	0.00036402
Otu00655_Actinomycetaceae_unclassified	Day_of_Sampling	Day_of_Sampling	6.24E-05	1.31E-05	60	19	2.47E-05	0.00036402
Otu00295_Faecalibacillus	Day_of_Sampling	Day_of_Sampling	0.000217334	4.66E-05	60	29	3.54E-05	0.000460369
Otu00010_Butyricicoccus	Day_of_Sampling	Day_of_Sampling	-0.018841868	0.004053807	60	60	3.63E-05	0.000460369
Otu00198_Mailhella	Day_of_Sampling	Day_of_Sampling	0.00015319	3.44E-05	60	25	4.07E-05	0.000492322
Otu01194_Bifidobacteriaceae_unclassified	Day_of_Sampling	Day_of_Sampling	-0.000267311	5.99E-05	60	38	6.46E-05	0.000747607
Otu00213_Allisonella	Day_of_Sampling	Day_of_Sampling	-0.0003695	8.80E-05	60	32	9.53E-05	0.001056478
Otu00449_Eggerthellaceae_unclassified	Day_of_Sampling	Day_of_Sampling	4.75E-05	1.11E-05	60	23	0.000117492	0.001250113
Otu00062_Bacteroidaceae_unclassified	Day_of_Sampling	Day_of_Sampling	0.002873253	0.000700788	60	46	0.000132521	0.001355791
Otu00047_Bacteroidales_unclassified	Day_of_Sampling	Day_of_Sampling	0.009776631	0.002406432	60	50	0.000150034	0.001478112
Otu00146_Bacteria_unclassified	Day_of_Sampling	Day_of_Sampling	0.003516546	0.000857967	60	47	0.000200137	0.001901302
Otu00019_Blautia	Day_of_Sampling	Day_of_Sampling	0.019008175	0.004868027	60	44	0.000252251	0.002313747
Otu01779_Pasteurellaceae_unclassified	Day_of_Sampling	Day_of_Sampling	-6.56E-05	1.69E-05	60	17	0.000266951	0.002366968
Otu00232_Ihubacter	Day_of_Sampling	Day_of_Sampling	0.000263239	6.81E-05	60	18	0.000288181	0.002472782
Otu00710_Paraeggerthella	Day_of_Sampling	Day_of_Sampling	-4.08E-05	1.03E-05	60	14	0.000307277	0.002554238
Otu00118_Muribaculaceae_unclassified	Day_of_Sampling	Day_of_Sampling	0.002970859	0.000786763	60	20	0.000520903	0.004198795
Otu01047_Negativicutes_unclassified	Day_of_Sampling	Day_of_Sampling	-3.65E-05	1.01E-05	60	19	0.000630105	0.004929646
Otu00370_Slackia	Day_of_Sampling	Day_of_Sampling	0.000108898	3.00E-05	60	24	0.000803648	0.006107721
Otu00008_Bifidobacterium	Day_of_Sampling	Day_of_Sampling	-0.034936841	0.009907968	60	56	0.001080015	0.007980112
Otu02350_Coriobacteriia_unclassified	Day_of_Sampling	Day_of_Sampling	7.16E-05	2.04E-05	60	28	0.001112833	0.008000365
Otu00063_Flintibacter	Day_of_Sampling	Day_of_Sampling	0.001439331	0.000410813	60	49	0.00115103	0.008057208
Otu00055_Odoribacter	Day_of_Sampling	Day_of_Sampling	0.003458539	0.001007995	60	29	0.001415697	0.009655782
Otu00528_Clostridium_XlVa	Day_of_Sampling	Day_of_Sampling	-8.32E-05	2.44E-05	60	19	0.001501229	0.009983172
Otu00446_Peptostreptococcaceae_unclassified	Day_of_Sampling	Day_of_Sampling	0.000166185	4.91E-05	60	23	0.001606044	0.010171612
Otu00056_Candidatus_Saccharibacteria_unclassified	Day_of_Sampling	Day_of_Sampling	0.000237451	7.00E-05	60	30	0.001588585	0.010171612
Otu00298_Enterococcaceae_unclassified	Day_of_Sampling	Day_of_Sampling	-0.001692518	0.000501209	60	24	0.001646567	0.010185741
Otu00183_Romboutsia	Day_of_Sampling	Day_of_Sampling	0.000259568	8.07E-05	60	27	0.002133471	0.012897801
Otu00153_Olsenella	Day_of_Sampling	Day_of_Sampling	0.001444743	0.000442444	60	36	0.002250321	0.013301897
Otu00914_Atopobiaceae_unclassified	Day_of_Sampling	Day_of_Sampling	6.28E-05	1.98E-05	60	15	0.002464596	0.014251796
Otu00143_Firmicutes_unclassified	Day_of_Sampling	Day_of_Sampling	0.002116243	0.000668288	60	51	0.002954293	0.016720041
Otu00340_Proteus	Day_of_Sampling	Day_of_Sampling	-0.000210713	6.75E-05	60	15	0.003340934	0.018514345
Otu00159_Anaerobutyricum	Day_of_Sampling	Day_of_Sampling	0.000559065	0.000180517	60	28	0.0035828	0.019449487
Otu00407_Erysipelatoclostridium	Day_of_Sampling	Day_of_Sampling	-0.000129937	4.34E-05	60	24	0.004736649	0.025198971
Otu00070_Enterococcus	Day_of_Sampling	Day_of_Sampling	-0.00346964	0.00119338	60	23	0.005184342	0.0270399
Otu00072_Anaerostipes	Day_of_Sampling	Day_of_Sampling	0.003266218	0.001129889	60	39	0.005429528	0.027774122
Otu00317_Intestinimonas	Day_of_Sampling	Day_of_Sampling	7.94E-05	2.78E-05	60	21	0.006708152	0.03366733
Otu00954_Monoglobus	Day_of_Sampling	Day_of_Sampling	7.57E-05	2.68E-05	60	11	0.007487421	0.03688248
Otu00314_Clostridiales_Incertae_Sedis_XIII_unclassified	Day_of_Sampling	Day_of_Sampling	0.000181195	6.65E-05	60	37	0.009544794	0.044577206
Otu00332_Schaalia	Day_of_Sampling	Day_of_Sampling	-0.000393125	0.000146032	60	21	0.009306399	0.044577206
Otu00558_Faecalicoccus	Day_of_Sampling	Day_of_Sampling	-2.92E-05	1.09E-05	60	15	0.009552258	0.044577206
Otu00073_Faecalimonas	Day_of_Sampling	Day_of_Sampling	-0.004418983	0.001650366	60	17	0.010716916	0.049149993
Otu00326_Harryflintia	Day_of_Sampling	Day_of_Sampling	0.000200569	7.57E-05	60	24	0.011548457	0.052065923
Otu00039_Gallibacterium	Day_of_Sampling	Day_of_Sampling	-0.016649758	0.006465403	60	48	0.012637481	0.056026167
Otu00017_Mediterraneibacter	Day_of_Sampling	Day_of_Sampling	0.006424508	0.002466543	60	49	0.012874564	0.05614154
Otu00133_Corynebacterium	Day_of_Sampling	Day_of_Sampling	0.001404145	0.000550681	60	38	0.013490981	0.05788066
Otu00170_Roseburia	Day_of_Sampling	Day_of_Sampling	0.001173116	0.000463768	60	26	0.01421117	0.060002716
Otu00088_Porphyromonadaceae_unclassified	Day_of_Sampling	Day_of_Sampling	0.00324817	0.001299531	60	29	0.015340839	0.06182823
Otu00102_Pelistega	Day_of_Sampling	Day_of_Sampling	0.001136963	0.000453971	60	39	0.015147805	0.06182823
Otu00172_Pseudoflavonifractor	Day_of_Sampling	Day_of_Sampling	0.000638684	0.000255228	60	40	0.015227852	0.06182823
Otu00310_Erysipelotrichaceae_unclassified	Day_of_Sampling	Day_of_Sampling	0.000213083	8.58E-05	60	33	0.0159551	0.06334413
Otu00303_Enterocloster	Day_of_Sampling	Day_of_Sampling	-0.00026013	0.000106182	60	32	0.017385967	0.068009811
Otu01882_Clostridia_unclassified	Day_of_Sampling	Day_of_Sampling	0.000152807	6.25E-05	60	23	0.017656011	0.068065202
Otu00535_Elusimicrobium	Day_of_Sampling	Day_of_Sampling	0.000521431	0.000214105	60	10	0.018026602	0.068282716
Otu00511_Aerococcus	Day_of_Sampling	Day_of_Sampling	0.000352258	0.000143061	60	23	0.018225838	0.068282716
Otu00086_Clostridiaceae_1_unclassified	Day_of_Sampling	Day_of_Sampling	-0.000401288	0.000165623	60	24	0.018597054	0.068705783
Otu00211_Sutterellaceae_unclassified	Day_of_Sampling	Day_of_Sampling	0.000809918	0.000332803	60	25	0.019531546	0.071169742
Otu00136_Negativibacillus	Day_of_Sampling	Day_of_Sampling	0.000347318	0.000151459	60	36	0.025547861	0.091834204
Otu00208_Succinivibrio	Day_of_Sampling	Day_of_Sampling	0.000451387	0.000196452	60	17	0.026925259	0.09549492
Otu00005_Collinsella	Day_of_Sampling	Day_of_Sampling	-0.007092361	0.003121412	60	58	0.028548201	0.099918703
Otu00190_Agathobaculum	Day_of_Sampling	Day_of_Sampling	0.000162051	7.18E-05	60	21	0.029546377	0.102069303
Otu00150_Enterobacteriaceae_unclassified	Day_of_Sampling	Day_of_Sampling	-0.002100225	0.000951214	60	35	0.031287084	0.105423513
Otu00312_Staphylococcus	Day_of_Sampling	Day_of_Sampling	-6.28E-05	2.84E-05	60	21	0.031309991	0.105423513
Otu01047_Negativicutes_unclassified	Disease_Status	Cryptosporidium_Positive	4.31E-05	2.01E-05	60	19	0.036372667	0.120939118
Otu00331_Sharpea	Day_of_Sampling	Day_of_Sampling	9.58E-05	4.63E-05	60	22	0.045294713	0.148745602
Otu00406_Lactococcus	Day_of_Sampling	Day_of_Sampling	-0.000100114	4.94E-05	60	11	0.04749415	0.154066389
Otu00024_Clostridium_sensu_stricto	Day_of_Sampling	Day_of_Sampling	-0.006116686	0.003030291	60	31	0.048251691	0.15463795
Otu00004_Faecalibacterium	Disease_Status	Cryptosporidium_Positive	-0.036149966	0.017993633	60	54	0.049277084	0.156044098
Otu00682_Mitsuokella	Disease_Status	Cryptosporidium_Positive	0.000228041	0.000110774	60	17	0.054339651	0.170051142
Otu00165_Peptococcus	Day_of_Sampling	Day_of_Sampling	0.000327817	0.000170794	60	17	0.059948648	0.185422563
Otu00070_Enterococcus	Disease_Status	Cryptosporidium_Positive	0.004542395	0.002378711	60	23	0.061221526	0.187183056
Otu00052_Megasphaera	Day_of_Sampling	Day_of_Sampling	-0.004468202	0.002335328	60	29	0.062935745	0.190237593
Otu00598_Mannheimia	Day_of_Sampling	Day_of_Sampling	-0.00043264	0.000230933	60	7	0.066137705	0.197669995
Otu00133_Corynebacterium	Disease_Status	Cryptosporidium_Positive	0.002038232	0.001097646	60	38	0.068493659	0.202436813
Otu00038_Dorea	Day_of_Sampling	Day_of_Sampling	0.002741397	0.001489222	60	50	0.0731402	0.213794432
Otu00064_Ruminococcus2	Day_of_Sampling	Day_of_Sampling	0.002825018	0.001559354	60	35	0.077606035	0.224382665
Otu00044_Fournierella	Day_of_Sampling	Day_of_Sampling	0.000926138	0.000520967	60	46	0.08308031	0.237627554
Otu00145_Terrisporobacter	Day_of_Sampling	Day_of_Sampling	-0.000259584	0.000148022	60	14	0.08485964	0.240134726
Otu00135_Fusobacteriaceae_unclassified	Day_of_Sampling	Day_of_Sampling	-0.000889509	0.00051941	60	19	0.092233094	0.258252663
Otu00110_Succiniclasticum	Day_of_Sampling	Day_of_Sampling	4.69E-05	2.78E-05	60	24	0.099131231	0.271930124
Otu00655_Actinomycetaceae_unclassified	Disease_Status	Cryptosporidium_Positive	-4.91E-05	2.83E-05	60	19	0.099162489	0.271930124
Otu00873_Veillonellaceae_unclassified	Disease_Status	Cryptosporidium_Positive	0.000205368	0.000123088	60	15	0.100708677	0.273352124
Otu00018_Streptococcus	Disease_Status	Cryptosporidium_Positive	0.007558454	0.004579594	60	56	0.104348307	0.280370199
Otu00710_Paraeggerthella	Disease_Status	Cryptosporidium_Positive	3.60E-05	2.12E-05	60	14	0.106537832	0.283390633
Otu00024_Clostridium_sensu_stricto	Disease_Status	Cryptosporidium_Positive	0.009789755	0.006040141	60	31	0.110583945	0.291240885
Otu00819_Actinobacteria_unclassified	Day_of_Sampling	Day_of_Sampling	1.57E-05	9.70E-06	60	19	0.11300373	0.294696001
Otu00011_Veillonella	Disease_Status	Cryptosporidium_Positive	0.031106274	0.019660075	60	24	0.11913619	0.307672101
Otu00392_Lawsonella	Day_of_Sampling	Day_of_Sampling	7.96E-05	5.02E-05	60	24	0.12046532	0.308113221
Otu01585_Lactobacillaceae_unclassified	Day_of_Sampling	Day_of_Sampling	-2.33E-05	1.49E-05	60	22	0.123856882	0.313770768
Otu00014_Bacteroides	Disease_Status	Cryptosporidium_Positive	-0.026851051	0.017463293	60	55	0.129686652	0.320794852
Otu00121_Fusicatenibacter	Day_of_Sampling	Day_of_Sampling	0.000424458	0.00027647	60	29	0.130247534	0.320794852
Otu00150_Enterobacteriaceae_unclassified	Disease_Status	Cryptosporidium_Positive	0.002925314	0.001896011	60	35	0.128394384	0.320794852
Otu00003_Escherichia.Shigella	Disease_Status	Cryptosporidium_Positive	0.029500157	0.019359518	60	60	0.133086466	0.324779815
Otu00037_Alloprevotella	Day_of_Sampling	Day_of_Sampling	-0.006836493	0.004530668	60	27	0.136838347	0.330900002
Otu00406_Lactococcus	Disease_Status	Cryptosporidium_Positive	0.000146608	9.85E-05	60	11	0.142212843	0.340798344
Otu00197_Frisingicoccus	Disease_Status	Cryptosporidium_Positive	0.00014911	0.000102241	60	23	0.150214448	0.350500379
Otu00537_Mobiluncus	Disease_Status	Cryptosporidium_Positive	0.000407936	0.000271024	60	15	0.149644393	0.350500379
Otu00086_Clostridiaceae_1_unclassified	Disease_Status	Cryptosporidium_Positive	0.000484532	0.000330129	60	24	0.147681247	0.350500379
Otu00018_Streptococcus	Day_of_Sampling	Day_of_Sampling	-0.003335035	0.002297546	60	56	0.152104911	0.351825273
Otu00160_Holdemanella	Disease_Status	Cryptosporidium_Positive	-0.000474922	0.000328515	60	24	0.153747213	0.352558264
Otu00330_Eggerthella	Day_of_Sampling	Day_of_Sampling	-4.45E-05	3.12E-05	60	16	0.159704749	0.356987087
Otu00016_Sutterella	Disease_Status	Cryptosporidium_Positive	-0.002482857	0.001683716	60	54	0.157588373	0.356987087
Otu00066_Lactobacillales_unclassified	Disease_Status	Cryptosporidium_Positive	8.33E-05	5.85E-05	60	27	0.159566957	0.356987087
Otu00183_Romboutsia	Disease_Status	Cryptosporidium_Positive	0.000223281	0.000160799	60	27	0.170365292	0.377259895
Otu00102_Pelistega	Disease_Status	Cryptosporidium_Positive	-0.00125278	0.000904881	60	39	0.171610704	0.377259895
Otu00072_Anaerostipes	Disease_Status	Cryptosporidium_Positive	0.003094063	0.002252156	60	39	0.174875614	0.381286176
Otu00193_Parabacteroides	Disease_Status	Cryptosporidium_Positive	-0.002260534	0.001621009	60	50	0.180162448	0.389619603
Otu00020_Fusobacterium	Day_of_Sampling	Day_of_Sampling	-0.013041895	0.009794943	60	37	0.188327544	0.397580372
Otu00324_Campylobacter	Disease_Status	Cryptosporidium_Positive	0.000324489	0.000242986	60	23	0.187045345	0.397580372
Otu00063_Flintibacter	Disease_Status	Cryptosporidium_Positive	0.001186725	0.000865059	60	49	0.187009652	0.397580372
Otu00682_Mitsuokella	Day_of_Sampling	Day_of_Sampling	6.84E-05	5.22E-05	60	17	0.198097044	0.414911918
Otu00470_Coprobacter	Disease_Status	Cryptosporidium_Positive	0.00046423	0.000359869	60	26	0.202260679	0.420322974
Otu00310_Erysipelotrichaceae_unclassified	Disease_Status	Cryptosporidium_Positive	0.000216326	0.000170987	60	33	0.210960238	0.435003282
Otu00135_Fusobacteriaceae_unclassified	Disease_Status	Cryptosporidium_Positive	-0.001270762	0.001035316	60	19	0.224712005	0.457939947
Otu00443_Flavonifractor	Disease_Status	Cryptosporidium_Positive	0.000151096	0.00012332	60	14	0.225526816	0.457939947
Otu00110_Succiniclasticum	Disease_Status	Cryptosporidium_Positive	6.92E-05	5.59E-05	60	24	0.232055371	0.459741926
Otu00333_Eubacterium	Disease_Status	Cryptosporidium_Positive	6.46E-05	5.33E-05	60	28	0.230464852	0.459741926
Otu00598_Mannheimia	Disease_Status	Cryptosporidium_Positive	-0.000557085	0.000460309	60	7	0.231181528	0.459741926
Otu00516_Parasutterella	Day_of_Sampling	Day_of_Sampling	5.27E-05	4.35E-05	60	14	0.233327669	0.459741926
Otu00019_Blautia	Disease_Status	Cryptosporidium_Positive	0.011629264	0.009703217	60	44	0.235683415	0.460969032
Otu00392_Lawsonella	Disease_Status	Cryptosporidium_Positive	0.000161818	0.000133335	60	24	0.240593202	0.467137167
Otu00047_Bacteroidales_unclassified	Disease_Status	Cryptosporidium_Positive	0.005584404	0.004796633	60	50	0.249178983	0.480301518
Otu00193_Parabacteroides	Day_of_Sampling	Day_of_Sampling	0.000736958	0.000646076	60	50	0.260871054	0.499220865
Otu00540_Anaerococcus	Disease_Status	Cryptosporidium_Positive	9.43E-05	8.46E-05	60	18	0.269435742	0.511927909
Otu00240_Subdoligranulum	Day_of_Sampling	Day_of_Sampling	0.000241046	0.00021703	60	20	0.273367308	0.515714212
Otu00240_Subdoligranulum	Disease_Status	Cryptosporidium_Positive	0.000481744	0.000434169	60	20	0.281789944	0.527860035
Otu00122_Butyricimonas	Disease_Status	Cryptosporidium_Positive	0.000431906	0.000413903	60	15	0.310533661	0.576363516
Otu00614_Trueperella	Disease_Status	Cryptosporidium_Positive	-0.000235737	0.000226624	60	16	0.312016339	0.576363516
Otu00457_Ruthenibacterium	Disease_Status	Cryptosporidium_Positive	-9.98E-05	1.00E-04	60	17	0.322460364	0.590498909
Otu00002_Megamonas	Disease_Status	Cryptosporidium_Positive	-0.018118258	0.018215639	60	21	0.324108424	0.590498909
Otu00027_Ruminococcaceae_unclassified	Disease_Status	Cryptosporidium_Positive	-0.005796192	0.005871617	60	60	0.327738998	0.59305152
Otu00180_Peptoniphilus	Disease_Status	Cryptosporidium_Positive	0.002415516	0.002498924	60	22	0.33781632	0.603081484
Otu00449_Eggerthellaceae_unclassified	Disease_Status	Cryptosporidium_Positive	2.38E-05	2.41E-05	60	23	0.336284095	0.603081484
Otu00470_Coprobacter	Day_of_Sampling	Day_of_Sampling	0.000172995	0.000180543	60	26	0.342012039	0.606501349
Otu00096_Anaerotignum	Disease_Status	Cryptosporidium_Positive	0.00084076	0.000871377	60	49	0.347424728	0.607993273
Otu00517_Alistipes	Disease_Status	Cryptosporidium_Positive	-0.000992673	0.001044787	60	26	0.346062559	0.607993273
Otu00407_Erysipelatoclostridium	Disease_Status	Cryptosporidium_Positive	-8.90E-05	9.30E-05	60	24	0.35114835	0.61049321
Otu00040_Lactobacillus	Day_of_Sampling	Day_of_Sampling	-0.002282819	0.002520337	60	36	0.370521589	0.639991835
Otu01882_Clostridia_unclassified	Disease_Status	Cryptosporidium_Positive	-0.000111269	0.00012464	60	23	0.375758245	0.640715982
Otu00048_Limosilactobacillus	Disease_Status	Cryptosporidium_Positive	-0.001629806	0.001788141	60	33	0.374121042	0.640715982
Otu00145_Terrisporobacter	Disease_Status	Cryptosporidium_Positive	0.000261921	0.000295045	60	14	0.378415359	0.64113685
Otu00213_Allisonella	Disease_Status	Cryptosporidium_Positive	0.000154008	0.000175426	60	32	0.38367943	0.641878795
Otu00166_Desulfovibrio	Day_of_Sampling	Day_of_Sampling	0.000243721	0.000276024	60	21	0.382581812	0.641878795
Otu00153_Olsenella	Disease_Status	Cryptosporidium_Positive	0.000780761	0.000891044	60	36	0.392462093	0.652468229
Otu00333_Eubacterium	Day_of_Sampling	Day_of_Sampling	2.29E-05	2.67E-05	60	28	0.395873997	0.654052691
Otu00028_Selenomonadaceae_unclassified	Day_of_Sampling	Day_of_Sampling	0.00451711	0.00532529	60	37	0.399853849	0.656550147
Otu00610_Clostridium_XVIII	Disease_Status	Cryptosporidium_Positive	0.000118857	0.000141227	60	18	0.411060147	0.670809811
Otu00443_Flavonifractor	Day_of_Sampling	Day_of_Sampling	-5.08E-05	6.19E-05	60	14	0.415209496	0.673449548
Otu00208_Succinivibrio	Disease_Status	Cryptosporidium_Positive	0.000341154	0.000411832	60	17	0.418351128	0.674432728
Otu00914_Atopobiaceae_unclassified	Disease_Status	Cryptosporidium_Positive	-3.12E-05	3.95E-05	60	15	0.432172289	0.692517042
Otu00520_Parolsenella	Disease_Status	Cryptosporidium_Positive	-0.000108304	0.000138496	60	11	0.437450298	0.696777121
Otu00190_Agathobaculum	Disease_Status	Cryptosporidium_Positive	-0.000165983	0.000211837	60	21	0.443519289	0.702238874
Otu00325_Howardella	Disease_Status	Cryptosporidium_Positive	0.000130822	0.000172434	60	48	0.451169827	0.710125289
Otu00614_Trueperella	Day_of_Sampling	Day_of_Sampling	-8.42E-05	0.000111742	60	16	0.455309877	0.712426043
Otu00088_Porphyromonadaceae_unclassified	Disease_Status	Cryptosporidium_Positive	-0.001914175	0.002590297	60	29	0.462951978	0.715960617
Otu00065_Ligilactobacillus	Disease_Status	Cryptosporidium_Positive	-0.000458786	0.000609842	60	24	0.461605601	0.715960617
Otu00121_Fusicatenibacter	Disease_Status	Cryptosporidium_Positive	0.000400746	0.000551074	60	29	0.470074676	0.72277378
Otu00028_Selenomonadaceae_unclassified	Disease_Status	Cryptosporidium_Positive	0.007593553	0.010614659	60	37	0.477292289	0.72548428
Otu00511_Aerococcus	Disease_Status	Cryptosporidium_Positive	0.000212027	0.000290596	60	23	0.475006245	0.72548428
Otu00017_Mediterraneibacter	Disease_Status	Cryptosporidium_Positive	0.00368575	0.005249211	60	49	0.491592497	0.735037564
Otu00051_Acidaminococcus	Day_of_Sampling	Day_of_Sampling	-0.000211364	0.000304974	60	23	0.492331181	0.735037564
Otu00955_Bilophila	Disease_Status	Cryptosporidium_Positive	-4.35E-05	6.32E-05	60	14	0.494630541	0.735037564
Otu00044_Fournierella	Disease_Status	Cryptosporidium_Positive	0.000742494	0.001063735	60	46	0.494094893	0.735037564
Otu00160_Holdemanella	Day_of_Sampling	Day_of_Sampling	0.000112094	0.000164813	60	24	0.499175205	0.737670026
Otu00146_Bacteria_unclassified	Disease_Status	Cryptosporidium_Positive	-0.001487591	0.002185308	60	47	0.504712483	0.741732157
Otu00055_Odoribacter	Disease_Status	Cryptosporidium_Positive	0.001429198	0.002178469	60	29	0.520095808	0.752087392
Otu00032_Prevotellamassilia	Disease_Status	Cryptosporidium_Positive	-0.005522187	0.008712324	60	32	0.528723091	0.752087392
Otu00006_Prevotella	Disease_Status	Cryptosporidium_Positive	-0.014182782	0.022018202	60	42	0.52762765	0.752087392
Otu00324_Campylobacter	Day_of_Sampling	Day_of_Sampling	7.79E-05	0.000121904	60	23	0.525431882	0.752087392
Otu00039_Gallibacterium	Disease_Status	Cryptosporidium_Positive	-0.008179788	0.012887195	60	48	0.528149235	0.752087392
Otu00136_Negativibacillus	Disease_Status	Cryptosporidium_Positive	0.00019251	0.000301896	60	36	0.526240529	0.752087392
Otu00038_Dorea	Disease_Status	Cryptosporidium_Positive	0.001970173	0.003167166	60	50	0.541764846	0.752611318
Otu00068_Prevotellaceae_unclassified	Disease_Status	Cryptosporidium_Positive	-0.002769464	0.004513016	60	44	0.541880445	0.752611318
Otu00535_Elusimicrobium	Disease_Status	Cryptosporidium_Positive	0.000264933	0.000426767	60	10	0.537211666	0.752611318
Otu02874_Proteobacteria_unclassified	Day_of_Sampling	Day_of_Sampling	3.71E-05	6.03E-05	60	11	0.540765622	0.752611318
Otu00312_Staphylococcus	Disease_Status	Cryptosporidium_Positive	-3.47E-05	5.67E-05	60	21	0.543238244	0.752611318
Otu00013_Lachnospiraceae_unclassified	Disease_Status	Cryptosporidium_Positive	0.010550779	0.017977303	60	60	0.564567237	0.761827154
Otu00062_Bacteroidaceae_unclassified	Disease_Status	Cryptosporidium_Positive	-0.000806622	0.001396848	60	46	0.565903792	0.761827154
Otu00232_Ihubacter	Disease_Status	Cryptosporidium_Positive	-7.76E-05	0.000135802	60	18	0.56993836	0.761827154
Otu02874_Proteobacteria_unclassified	Disease_Status	Cryptosporidium_Positive	-6.88E-05	0.000120218	60	11	0.569607903	0.761827154
Otu00056_Candidatus_Saccharibacteria_unclassified	Disease_Status	Cryptosporidium_Positive	-9.93E-05	0.000168075	60	30	0.561810468	0.761827154
Otu00175_Mycobacteriales_unclassified	Disease_Status	Cryptosporidium_Positive	3.67E-05	6.32E-05	60	23	0.563206101	0.761827154
Otu00437_Paludicola	Disease_Status	Cryptosporidium_Positive	0.000122254	0.000206327	60	25	0.55584083	0.761827154
Otu00166_Desulfovibrio	Disease_Status	Cryptosporidium_Positive	0.000364975	0.000651241	60	21	0.582111959	0.77158039
Otu00198_Mailhella	Disease_Status	Cryptosporidium_Positive	-3.79E-05	6.87E-05	60	25	0.58303631	0.77158039
Otu00211_Sutterellaceae_unclassified	Disease_Status	Cryptosporidium_Positive	0.000376709	0.000685896	60	25	0.589611058	0.776418522
Otu00517_Alistipes	Day_of_Sampling	Day_of_Sampling	0.000273293	0.000524161	60	26	0.604113958	0.789214475
Otu00002_Megamonas	Day_of_Sampling	Day_of_Sampling	0.004749654	0.009138641	60	21	0.605262229	0.789214475
Otu00314_Clostridiales_Incertae_Sedis_XIII_unclassified	Disease_Status	Cryptosporidium_Positive	-6.88E-05	0.000134479	60	37	0.615259937	0.798337285
Otu00122_Butyricimonas	Day_of_Sampling	Day_of_Sampling	-0.000102471	0.00020571	60	15	0.621125646	0.802036028
Otu00051_Acidaminococcus	Disease_Status	Cryptosporidium_Positive	0.000388857	0.000787856	60	23	0.627601857	0.806483545
Otu00170_Roseburia	Disease_Status	Cryptosporidium_Positive	-0.000427692	0.000924407	60	26	0.645364823	0.825322322
Otu01585_Lactobacillaceae_unclassified	Disease_Status	Cryptosporidium_Positive	-1.36E-05	2.97E-05	60	22	0.649084722	0.826107828
Otu00520_Parolsenella	Day_of_Sampling	Day_of_Sampling	3.12E-05	6.95E-05	60	11	0.655157349	0.829865976
Otu00035_Peptostreptococcus	Disease_Status	Cryptosporidium_Positive	0.001507837	0.003448803	60	23	0.66361401	0.832647768
Otu00330_Eggerthella	Disease_Status	Cryptosporidium_Positive	2.73E-05	6.22E-05	60	16	0.663018861	0.832647768
Otu00040_Lactobacillus	Disease_Status	Cryptosporidium_Positive	-0.002308765	0.005342835	60	36	0.670797811	0.837709942
Otu00175_Mycobacteriales_unclassified	Day_of_Sampling	Day_of_Sampling	1.29E-05	3.17E-05	60	23	0.686381431	0.849197492
Otu00326_Harryflintia	Disease_Status	Cryptosporidium_Positive	7.68E-05	0.00018547	60	24	0.683700257	0.849197492
Otu00785_Actinomyces	Day_of_Sampling	Day_of_Sampling	-3.07E-06	7.81E-06	60	12	0.696784041	0.858076643
Otu00298_Enterococcaceae_unclassified	Disease_Status	Cryptosporidium_Positive	0.000391194	0.001009646	60	24	0.702962792	0.861696326
Otu00610_Clostridium_XVIII	Day_of_Sampling	Day_of_Sampling	2.63E-05	7.06E-05	60	18	0.711345776	0.86280157
Otu00558_Faecalicoccus	Disease_Status	Cryptosporidium_Positive	8.01E-06	2.17E-05	60	15	0.713595283	0.86280157
Otu00048_Limosilactobacillus	Day_of_Sampling	Day_of_Sampling	-0.000297499	0.000794934	60	33	0.710215468	0.86280157
Otu01779_Pasteurellaceae_unclassified	Disease_Status	Cryptosporidium_Positive	-1.18E-05	3.37E-05	60	17	0.726478181	0.870464847
Otu00008_Bifidobacterium	Disease_Status	Cryptosporidium_Positive	-0.007782756	0.021884804	60	56	0.726258302	0.870464847
Otu00955_Bilophila	Day_of_Sampling	Day_of_Sampling	-1.09E-05	3.17E-05	60	14	0.733281648	0.870771957
Otu00016_Sutterella	Day_of_Sampling	Day_of_Sampling	0.000269279	0.000777018	60	54	0.730754056	0.870771957
Otu00325_Howardella	Day_of_Sampling	Day_of_Sampling	-2.86E-05	8.65E-05	60	48	0.741753998	0.872984851
Otu00073_Faecalimonas	Disease_Status	Cryptosporidium_Positive	-0.00111568	0.00337783	60	17	0.744990831	0.872984851
Otu00819_Actinobacteria_unclassified	Disease_Status	Cryptosporidium_Positive	-6.66E-06	2.01E-05	60	19	0.744406052	0.872984851
Otu00437_Paludicola	Day_of_Sampling	Day_of_Sampling	3.28E-05	0.000103512	60	25	0.752729931	0.87818492
Otu00528_Clostridium_XlVa	Disease_Status	Cryptosporidium_Positive	-1.63E-05	5.31E-05	60	19	0.761618743	0.884675047
Otu00159_Anaerobutyricum	Disease_Status	Cryptosporidium_Positive	-0.000113587	0.000422923	60	28	0.791311523	0.903385688
Otu00037_Alloprevotella	Disease_Status	Cryptosporidium_Positive	-0.002465313	0.009030775	60	27	0.785847365	0.903385688
Otu00537_Mobiluncus	Day_of_Sampling	Day_of_Sampling	3.66E-05	0.000134614	60	15	0.787358332	0.903385688
Otu00030_Clostridiales_unclassified	Disease_Status	Cryptosporidium_Positive	-0.002252019	0.008357556	60	54	0.790649756	0.903385688
Otu00005_Collinsella	Disease_Status	Cryptosporidium_Positive	-0.001687691	0.006419458	60	58	0.795612002	0.904413643
Otu00172_Pseudoflavonifractor	Disease_Status	Cryptosporidium_Positive	-0.000130043	0.000508734	60	40	0.799163994	0.904585628
Otu00004_Faecalibacterium	Day_of_Sampling	Day_of_Sampling	-0.002018485	0.009027263	60	54	0.823868944	0.927600618
Otu00143_Firmicutes_unclassified	Disease_Status	Cryptosporidium_Positive	-0.000298089	0.001340029	60	51	0.826471227	0.927600618
Otu00064_Ruminococcus2	Disease_Status	Cryptosporidium_Positive	0.000699262	0.003212384	60	35	0.830146953	0.9278113
Otu00446_Peptostreptococcaceae_unclassified	Disease_Status	Cryptosporidium_Positive	-1.98E-05	9.97E-05	60	23	0.845141995	0.940618287
Otu00483_Barnesiella	Day_of_Sampling	Day_of_Sampling	2.02E-05	0.000111085	60	12	0.856045262	0.945055763
Otu00317_Intestinimonas	Disease_Status	Cryptosporidium_Positive	-1.26E-05	6.83E-05	60	21	0.856234733	0.945055763
Otu00104_Bacteroidetes_unclassified	Disease_Status	Cryptosporidium_Positive	-0.000455602	0.003215349	60	39	0.887819881	0.957632736
Otu00020_Fusobacterium	Disease_Status	Cryptosporidium_Positive	0.002731426	0.019523815	60	37	0.889230397	0.957632736
Otu00540_Anaerococcus	Day_of_Sampling	Day_of_Sampling	6.39E-06	4.24E-05	60	18	0.880796073	0.957632736
Otu00370_Slackia	Disease_Status	Cryptosporidium_Positive	-1.12E-05	7.25E-05	60	24	0.87925636	0.957632736
Otu00295_Faecalibacillus	Disease_Status	Cryptosporidium_Positive	1.59E-05	0.000105621	60	29	0.881861113	0.957632736
Otu00954_Monoglobus	Disease_Status	Cryptosporidium_Positive	8.51E-06	5.84E-05	60	11	0.885752621	0.957632736
Otu00341_Oscillibacter	Disease_Status	Cryptosporidium_Positive	-3.06E-05	0.000237817	60	33	0.898943095	0.964188965
Otu00483_Barnesiella	Disease_Status	Cryptosporidium_Positive	-2.35E-05	0.000221421	60	12	0.915947625	0.965891052
Otu00785_Actinomyces	Disease_Status	Cryptosporidium_Positive	-2.14E-06	1.88E-05	60	12	0.910644196	0.965891052
Otu00332_Schaalia	Disease_Status	Cryptosporidium_Positive	2.98E-05	0.00029108	60	21	0.91868585	0.965891052
Otu00331_Sharpea	Disease_Status	Cryptosporidium_Positive	-1.04E-05	9.82E-05	60	22	0.917221963	0.965891052
Otu00065_Ligilactobacillus	Day_of_Sampling	Day_of_Sampling	-3.46E-05	0.000303383	60	24	0.909690986	0.965891052
Otu00303_Enterocloster	Disease_Status	Cryptosporidium_Positive	1.84E-05	0.000211647	60	32	0.930909055	0.971065916
Otu01194_Bifidobacteriaceae_unclassified	Disease_Status	Cryptosporidium_Positive	-1.21E-05	0.000132669	60	38	0.928437101	0.971065916
Otu00025_Phocaeicola	Day_of_Sampling	Day_of_Sampling	-0.00075376	0.009853466	60	56	0.939409613	0.974359162
Otu00052_Megasphaera	Disease_Status	Cryptosporidium_Positive	-0.000318998	0.004890781	60	29	0.948718132	0.974359162
Otu00165_Peptococcus	Disease_Status	Cryptosporidium_Positive	2.35E-05	0.000340437	60	17	0.945125143	0.974359162
Otu00516_Parasutterella	Disease_Status	Cryptosporidium_Positive	-6.48E-06	9.49E-05	60	14	0.946272986	0.974359162
Otu00001_Phascolarctobacterium	Disease_Status	Cryptosporidium_Positive	0.000503385	0.009507877	60	51	0.958359721	0.980475714
Otu00457_Ruthenibacterium	Day_of_Sampling	Day_of_Sampling	2.08E-06	5.01E-05	60	17	0.967003004	0.985527966
Otu00118_Muribaculaceae_unclassified	Disease_Status	Cryptosporidium_Positive	5.79E-05	0.001645047	60	20	0.972299687	0.987143957
Otu00025_Phocaeicola	Disease_Status	Cryptosporidium_Positive	4.94E-05	0.025193347	60	56	0.998457203	0.998457203
Otu02350_Coriobacteriia_unclassified	Disease_Status	Cryptosporidium_Positive	-1.90E-07	4.39E-05	60	28	0.996587169	0.998457203
Otu00340_Proteus	Disease_Status	Cryptosporidium_Positive	1.30E-06	0.00013819	60	15	0.992597488	0.998457203
Otu00010_Butyricicoccus	Disease_Status	Cryptosporidium_Positive	-0.000113675	0.00832325	60	60	0.98925352	0.998457203
