# Supplementary material for: Progression of the faecal microbiome in preweaning dairy calves that develop cryptosporidiosis
Source: Anim Microbiome. 2025 Jan 6;7:3. doi: 10.1186/s42523-024-00352-1 (PMC11706078; doi:10.1186/s42523-024-00352-1)
Supplement: Supplementary file 12 — Additional file 12: MaAsLin2 Genus Pairwise Results [file 42523_2024_352_MOESM12_ESM.txt]

feature	metadata	value	coef	stderr	N	N.not.0	pval	qval
Otu00027_Ruminococcaceae_unclassified	Day_of_Sampling	Day_of_Sampling	0.023512514	0.001753751	191	182	5.92E-29	6.92E-26
Otu00341_Oscillibacter	Day_of_Sampling	Day_of_Sampling	0.000874772	7.56E-05	191	113	1.52E-23	5.90E-21
Otu00030_Clostridiales_unclassified	Day_of_Sampling	Day_of_Sampling	0.034969329	0.003010264	191	168	1.07E-23	5.90E-21
Otu00118_Muribaculaceae_unclassified	Day_of_Sampling	Day_of_Sampling	0.006822367	0.000683724	191	104	3.87E-18	1.13E-15
Otu00232_Ihubacter	Day_of_Sampling	Day_of_Sampling	0.000617536	6.45E-05	191	78	7.41E-18	1.73E-15
Otu00146_Bacteria_unclassified	Day_of_Sampling	Day_of_Sampling	0.005463312	0.000587459	191	160	4.43E-17	8.63E-15
Otu00047_Bacteroidales_unclassified	Day_of_Sampling	Day_of_Sampling	0.015449526	0.001687237	191	153	1.10E-16	1.84E-14
Otu00001_Phascolarctobacterium	Day_of_Sampling	Day_of_Sampling	0.026096643	0.002812396	191	164	2.68E-16	3.91E-14
Otu00013_Lachnospiraceae_unclassified	Day_of_Sampling	Day_of_Sampling	0.039029999	0.004225367	191	186	3.52E-16	4.57E-14
Otu00143_Firmicutes_unclassified	Day_of_Sampling	Day_of_Sampling	0.003366191	0.000382408	191	161	1.02E-15	1.20E-13
Otu00068_Prevotellaceae_unclassified	Day_of_Sampling	Day_of_Sampling	0.012315366	0.001417654	191	143	7.55E-15	8.01E-13
Otu00006_Prevotella	Day_of_Sampling	Day_of_Sampling	0.047999353	0.00583291	191	152	3.53E-14	3.43E-12
Otu00903_Agathobacter	Day_of_Sampling	Day_of_Sampling	5.41E-05	6.78E-06	191	47	1.70E-13	1.53E-11
Otu00104_Bacteroidetes_unclassified	Day_of_Sampling	Day_of_Sampling	0.008353658	0.001083585	191	129	7.96E-13	6.64E-11
Otu00552_Bacilli_unclassified	Day_of_Sampling	Day_of_Sampling	-5.79E-05	7.51E-06	191	52	1.99E-12	1.55E-10
Otu02350_Coriobacteriia_unclassified	Day_of_Sampling	Day_of_Sampling	6.48E-05	8.79E-06	191	97	1.25E-11	9.11E-10
Otu00066_Lactobacillales_unclassified	Day_of_Sampling	Day_of_Sampling	-0.000325995	4.54E-05	191	104	1.76E-11	1.21E-09
Otu00197_Frisingicoccus	Day_of_Sampling	Day_of_Sampling	0.0002421	3.46E-05	191	103	4.71E-11	2.75E-09
Otu00011_Veillonella	Day_of_Sampling	Day_of_Sampling	-0.033779153	0.004821188	191	94	4.59E-11	2.75E-09
Otu00003_Escherichia.Shigella	Day_of_Sampling	Day_of_Sampling	-0.06222502	0.008873426	191	177	4.43E-11	2.75E-09
Otu00056_Candidatus_Saccharibacteria_unclassified	Day_of_Sampling	Day_of_Sampling	0.00287793	0.000408485	191	109	7.68E-11	4.27E-09
Otu00014_Bacteroides	Day_of_Sampling	Day_of_Sampling	-0.031611172	0.004636524	191	162	1.32E-10	6.93E-09
Otu00326_Harryflintia	Day_of_Sampling	Day_of_Sampling	0.000603247	8.86E-05	191	76	1.36E-10	6.93E-09
Otu00010_Butyricicoccus	Day_of_Sampling	Day_of_Sampling	-0.014736578	0.002247451	191	183	9.27E-10	4.51E-08
Otu01194_Bifidobacteriaceae_unclassified	Day_of_Sampling	Day_of_Sampling	-0.000170132	2.60E-05	191	83	9.69E-10	4.53E-08
Otu00016_Sutterella	Day_of_Sampling	Day_of_Sampling	0.003889527	0.000599725	191	160	1.40E-09	6.30E-08
Otu00055_Odoribacter	Day_of_Sampling	Day_of_Sampling	0.002639481	0.000413789	191	109	2.31E-09	1.00E-07
Otu00096_Anaerotignum	Day_of_Sampling	Day_of_Sampling	0.001975357	0.000318323	191	161	3.59E-09	1.50E-07
Otu00198_Mailhella	Day_of_Sampling	Day_of_Sampling	8.92E-05	1.47E-05	191	88	7.62E-09	3.07E-07
Otu00655_Actinomycetaceae_unclassified	Day_of_Sampling	Day_of_Sampling	3.81E-05	6.34E-06	191	63	1.41E-08	5.49E-07
Otu00608_Muribaculum	Day_of_Sampling	Day_of_Sampling	0.000234566	3.97E-05	191	40	1.63E-08	6.13E-07
Otu00008_Bifidobacterium	Day_of_Sampling	Day_of_Sampling	-0.025149416	0.004250229	191	144	2.39E-08	8.72E-07
Otu00062_Bacteroidaceae_unclassified	Day_of_Sampling	Day_of_Sampling	0.010526043	0.001859934	191	147	5.82E-08	2.00E-06
Otu00063_Flintibacter	Day_of_Sampling	Day_of_Sampling	0.001155626	0.000201812	191	157	5.83E-08	2.00E-06
Otu00035_Peptostreptococcus	Day_of_Sampling	Day_of_Sampling	-0.00554462	0.000990162	191	57	7.81E-08	2.61E-06
Otu00005_Collinsella	Day_of_Sampling	Day_of_Sampling	-0.010239851	0.001836287	191	169	1.34E-07	4.36E-06
Otu00396_Paramuribaculum	Day_of_Sampling	Day_of_Sampling	0.000588288	0.000106274	191	48	1.49E-07	4.71E-06
Otu00153_Olsenella	Day_of_Sampling	Day_of_Sampling	0.001647972	0.000298189	191	118	1.57E-07	4.84E-06
Otu00873_Veillonellaceae_unclassified	Day_of_Sampling	Day_of_Sampling	-0.000131497	2.48E-05	191	42	3.17E-07	9.50E-06
Otu00460_Duncaniella	Day_of_Sampling	Day_of_Sampling	0.00072856	0.000139383	191	35	4.69E-07	1.35E-05
Otu00317_Intestinimonas	Day_of_Sampling	Day_of_Sampling	0.000167	3.16E-05	191	90	4.74E-07	1.35E-05
Otu00170_Roseburia	Day_of_Sampling	Day_of_Sampling	0.000872589	0.000169513	191	108	6.80E-07	1.89E-05
Otu00914_Atopobiaceae_unclassified	Day_of_Sampling	Day_of_Sampling	8.37E-05	1.64E-05	191	63	7.77E-07	2.11E-05
Otu01882_Clostridia_unclassified	Day_of_Sampling	Day_of_Sampling	0.000216884	4.24E-05	191	80	8.01E-07	2.13E-05
Otu00407_Erysipelatoclostridium	Day_of_Sampling	Day_of_Sampling	-0.000112004	2.17E-05	191	56	8.31E-07	2.16E-05
Otu00449_Eggerthellaceae_unclassified	Day_of_Sampling	Day_of_Sampling	5.40E-05	1.05E-05	191	81	9.26E-07	2.35E-05
Otu00295_Faecalibacillus	Day_of_Sampling	Day_of_Sampling	0.000120973	2.38E-05	191	87	1.18E-06	2.94E-05
Otu00088_Porphyromonadaceae_unclassified	Day_of_Sampling	Day_of_Sampling	0.002238854	0.000456626	191	111	2.08E-06	4.99E-05
Otu00019_Blautia	Day_of_Sampling	Day_of_Sampling	0.011605021	0.002367418	191	158	2.09E-06	4.99E-05
Otu00516_Parasutterella	Day_of_Sampling	Day_of_Sampling	0.000110433	2.26E-05	191	60	2.35E-06	5.48E-05
Otu00449_Eggerthellaceae_unclassified	Halocur	Y	0.000228838	4.80E-05	191	81	4.81E-06	0.000110048
Otu00032_Prevotellamassilia	Day_of_Sampling	Day_of_Sampling	0.009702781	0.002088347	191	117	6.47E-06	0.000145307
Otu00070_Enterococcus	Day_of_Sampling	Day_of_Sampling	-0.005929884	0.001290507	191	88	8.07E-06	0.000177754
Otu00024_Clostridium_sensu_stricto	Day_of_Sampling	Day_of_Sampling	-0.023062639	0.004983671	191	142	8.27E-06	0.000178931
Otu00791_Clostridium_IV	Day_of_Sampling	Day_of_Sampling	6.67E-05	1.48E-05	191	26	1.16E-05	0.000247387
Otu00165_Peptococcus	Day_of_Sampling	Day_of_Sampling	0.000877173	0.000195024	191	101	1.43E-05	0.000297535
Otu00190_Agathobaculum	Day_of_Sampling	Day_of_Sampling	0.000287031	6.43E-05	191	88	1.63E-05	0.000334039
Otu00446_Peptostreptococcaceae_unclassified	Day_of_Sampling	Day_of_Sampling	0.000170863	3.89E-05	191	81	2.19E-05	0.000441391
Otu00558_Faecalicoccus	Day_of_Sampling	Day_of_Sampling	-2.80E-05	6.52E-06	191	36	2.91E-05	0.000575792
Otu00159_Anaerobutyricum	Diatrim_2	Y	0.001643741	0.000393101	191	101	4.50E-05	0.00087524
Otu00340_Proteus	Day_of_Sampling	Day_of_Sampling	-0.000195646	4.72E-05	191	33	5.14E-05	0.000984973
Otu00303_Enterocloster	Day_of_Sampling	Day_of_Sampling	-0.000200164	4.83E-05	191	70	5.94E-05	0.001118743
Otu00018_Streptococcus	Day_of_Sampling	Day_of_Sampling	-0.008378659	0.002056065	191	174	6.86E-05	0.00127211
Otu01047_Negativicutes_unclassified	Day_of_Sampling	Day_of_Sampling	-3.03E-05	7.40E-06	191	68	7.18E-05	0.001310834
Otu00213_Allisonella	Day_of_Sampling	Day_of_Sampling	-0.000175172	4.35E-05	191	94	9.23E-05	0.001657912
Otu00145_Terrisporobacter	Day_of_Sampling	Day_of_Sampling	-0.001520907	0.000392401	191	50	0.000161429	0.002856805
Otu00180_Peptoniphilus	Day_of_Sampling	Day_of_Sampling	-0.001765236	0.000460456	191	45	0.000173788	0.002985062
Otu00150_Enterobacteriaceae_unclassified	Day_of_Sampling	Day_of_Sampling	-0.001687539	0.000439999	191	97	0.000172705	0.002985062
Otu00073_Faecalimonas	Day_of_Sampling	Day_of_Sampling	-0.002680471	0.000701394	191	54	0.000181825	0.003077856
Otu00208_Succinivibrio	Day_of_Sampling	Day_of_Sampling	0.001014032	0.000269196	191	84	0.000240084	0.004005968
Otu00298_Enterococcaceae_unclassified	Day_of_Sampling	Day_of_Sampling	-0.004710504	0.00125671	191	82	0.000257166	0.004230564
Otu00517_Alistipes	Day_of_Sampling	Day_of_Sampling	0.00109157	0.000296465	191	97	0.000304919	0.004878699
Otu00136_Negativibacillus	Day_of_Sampling	Day_of_Sampling	0.000465249	0.000125656	191	131	0.000303567	0.004878699
Otu00511_Aerococcus	Day_of_Sampling	Day_of_Sampling	0.00053602	0.000146034	191	74	0.000317896	0.005017607
Otu00330_Eggerthella	Day_of_Sampling	Day_of_Sampling	-4.63E-05	1.28E-05	191	38	0.000373846	0.005822035
Otu00310_Erysipelotrichaceae_unclassified	Day_of_Sampling	Day_of_Sampling	0.0001581	4.40E-05	191	129	0.000418251	0.006427864
Otu00172_Pseudoflavonifractor	Diatrim_2	Y	0.002542846	0.000711637	191	139	0.000451413	0.006847407
Otu02874_Proteobacteria_unclassified	Day_of_Sampling	Day_of_Sampling	0.000184359	5.27E-05	191	48	0.000593912	0.008893452
Otu00627_Pseudoramibacter	Day_of_Sampling	Day_of_Sampling	2.65E-05	7.59E-06	191	38	0.000656269	0.009702814
Otu00657_Burkholderiales_unclassified	Day_of_Sampling	Day_of_Sampling	1.37E-05	3.95E-06	191	55	0.000696139	0.010163623
Otu00954_Monoglobus	Day_of_Sampling	Day_of_Sampling	0.000276894	8.00E-05	191	37	0.000798618	0.011515872
Otu00819_Actinobacteria_unclassified	Day_of_Sampling	Day_of_Sampling	2.07E-05	6.16E-06	191	67	0.000962456	0.013709132
Otu00086_Clostridiaceae_1_unclassified	Day_of_Sampling	Day_of_Sampling	-0.00392569	0.001167841	191	90	0.000994751	0.013998418
Otu01011_Ruminococcus	Day_of_Sampling	Day_of_Sampling	0.000173175	5.17E-05	191	44	0.001041838	0.014486515
Otu00449_Eggerthellaceae_unclassified	Farm	3	-0.000215968	6.40E-05	191	81	0.00112206	0.015418421
Otu00539_Finegoldia	Farm	3	-0.000645613	0.000195277	191	48	0.001139528	0.015476375
Otu00211_Sutterellaceae_unclassified	Day_of_Sampling	Day_of_Sampling	0.000390349	0.000122157	191	89	0.001645844	0.022095926
Otu00183_Romboutsia	Day_of_Sampling	Day_of_Sampling	0.000166996	5.24E-05	191	68	0.001698714	0.022546564
Otu00159_Anaerobutyricum	Day_of_Sampling	Day_of_Sampling	0.000362728	0.000114016	191	101	0.001723495	0.022618449
Otu00014_Bacteroides	Synulox	Y	0.061492252	0.019393578	191	162	0.001784384	0.023157345
Otu00165_Peptococcus	Diatrim_2	Y	0.002362749	0.000751836	191	101	0.001983358	0.025456721
Otu01092_Treponema	Day_of_Sampling	Day_of_Sampling	0.000453336	0.000144942	191	47	0.002051786	0.026048767
Otu00940_Desulfovibrionaceae_unclassified	Day_of_Sampling	Day_of_Sampling	1.95E-05	6.25E-06	191	44	0.002186111	0.027455668
Otu00331_Sharpea	Day_of_Sampling	Day_of_Sampling	6.65E-05	2.14E-05	191	70	0.002250306	0.027961249
Otu00324_Campylobacter	Day_of_Sampling	Day_of_Sampling	0.000199674	6.58E-05	191	91	0.002766394	0.034012092
Otu00016_Sutterella	Farm	3	-0.010829656	0.003513202	191	160	0.002797358	0.034034516
Otu00511_Aerococcus	Halocur	Y	0.001915769	0.000634932	191	74	0.00291594	0.03511152
Otu00332_Schaalia	Day_of_Sampling	Day_of_Sampling	-0.000155005	5.15E-05	191	38	0.002997492	0.035725206
Otu00110_Succiniclasticum	Day_of_Sampling	Day_of_Sampling	0.000719083	0.000240942	191	93	0.003355723	0.03959075
Otu00172_Pseudoflavonifractor	Halocur	Y	0.0026442	0.000897411	191	139	0.003634725	0.042453583
Otu00319_Coprococcus	Day_of_Sampling	Day_of_Sampling	0.000109327	3.72E-05	191	64	0.003710359	0.042734466
Otu00314_Clostridiales_Incertae_Sedis_XIII_unclassified	Halocur	Y	0.001533951	0.000522124	191	118	0.003731948	0.042734466
Otu00136_Negativibacillus	Halocur	Y	0.001620722	0.000549662	191	131	0.003807105	0.043171827
Otu00535_Elusimicrobium	Day_of_Sampling	Day_of_Sampling	0.000308212	0.000104889	191	42	0.003847551	0.043210952
Otu00351_Selenomonas	Diatrim_2	Y	0.00113682	0.000392519	191	53	0.004454318	0.049387004
Otu00312_Staphylococcus	Day_of_Sampling	Day_of_Sampling	-3.61E-05	1.25E-05	191	39	0.00448204	0.049387004
Otu00165_Peptococcus	Farm	3	-0.003759185	0.001330632	191	101	0.005802997	0.06334487
Otu00039_Gallibacterium	Day_of_Sampling	Day_of_Sampling	-0.006198025	0.002229498	191	129	0.006007116	0.064944049
Otu01092_Treponema	Synulox	Y	-0.00168359	0.000606263	191	47	0.006060703	0.064944049
Otu00914_Atopobiaceae_unclassified	Diatrim_1	Y	-0.000177428	6.43E-05	191	63	0.006349688	0.067422141
Otu00370_Slackia	Day_of_Sampling	Day_of_Sampling	7.02E-05	2.59E-05	191	92	0.007354987	0.077393013
Otu01092_Treponema	Diatrim_1	Y	-0.00153721	0.000569302	191	47	0.00758434	0.079093832
Otu00314_Clostridiales_Incertae_Sedis_XIII_unclassified	Farm	3	-0.00182996	0.000684361	191	118	0.008178088	0.084531036
Otu00133_Corynebacterium	Day_of_Sampling	Day_of_Sampling	0.001533532	0.000582216	191	98	0.009166227	0.093774332
Otu00190_Agathobaculum	Farm	3	-0.001130916	0.000424941	191	88	0.009232918	0.093774332
Otu00903_Agathobacter	Diatrim_2	Y	-6.12E-05	2.34E-05	191	47	0.00963609	0.097025458
Otu00048_Limosilactobacillus	Diatrim_2	Y	0.009219712	0.003570999	191	113	0.01085562	0.108370637
Otu00025_Phocaeicola	Synulox	Y	-0.057308106	0.021983544	191	174	0.011599958	0.113855051
Otu00020_Fusobacterium	Day_of_Sampling	Day_of_Sampling	-0.010169022	0.003987278	191	110	0.011584612	0.113855051
Otu00620_Sphaerochaetaceae_unclassified	Halocur	Y	0.000754496	0.000297637	191	38	0.012088213	0.117658606
Otu00774_Gammaproteobacteria_unclassified	Day_of_Sampling	Day_of_Sampling	0.000157477	6.26E-05	191	40	0.013033643	0.125812358
Otu00002_Megamonas	Day_of_Sampling	Day_of_Sampling	-0.015930955	0.00642645	191	107	0.014086499	0.134860912
Otu00122_Butyricimonas	Halocur	Y	0.001496675	0.000609236	191	57	0.015365268	0.14357306
Otu00232_Ihubacter	Diatrim_2	Y	-0.000543864	0.000222267	191	78	0.015359016	0.14357306
Otu00102_Pelistega	Day_of_Sampling	Day_of_Sampling	0.000943112	0.000383737	191	106	0.015175861	0.14357306
Otu00620_Sphaerochaetaceae_unclassified	Farm	3	-0.000944735	0.00039012	191	38	0.01643154	0.152317763
Otu00165_Peptococcus	Farm	1	-0.004468365	0.00183109	191	101	0.017128352	0.156453021
Otu00406_Lactococcus	Day_of_Sampling	Day_of_Sampling	-0.000255419	0.000105911	191	62	0.017145537	0.156453021
Otu00295_Faecalibacillus	Farm	3	0.000329759	0.000136093	191	87	0.01752041	0.158634408
Otu00511_Aerococcus	Farm	3	-0.001988429	0.000832222	191	74	0.017902427	0.160846419
Otu00072_Anaerostipes	Day_of_Sampling	Day_of_Sampling	0.001326147	0.000566876	191	125	0.020701988	0.184579561
Otu00006_Prevotella	Halocur	Y	0.059028902	0.025360531	191	152	0.021033771	0.186117002
Otu00056_Candidatus_Saccharibacteria_unclassified	Diatrim_2	Y	-0.003418109	0.00147097	191	109	0.021518661	0.188975909
Otu02350_Coriobacteriia_unclassified	Synulox	Y	9.06E-05	3.87E-05	191	97	0.022780789	0.198566875
Otu00047_Bacteroidales_unclassified	Farm	1	-0.029498423	0.012907772	191	153	0.023447094	0.202860786
Otu00017_Mediterraneibacter	Day_of_Sampling	Day_of_Sampling	0.002802226	0.001236266	191	155	0.024585989	0.20511739
Otu00037_Alloprevotella	Farm	1	0.031851057	0.014051585	191	109	0.02458366	0.20511739
Otu00539_Finegoldia	Farm	1	-0.000596996	0.000262145	191	48	0.023928462	0.20511739
Otu00340_Proteus	Diatrim_1	Y	-0.000420074	0.000185268	191	33	0.024542299	0.20511739
Otu00030_Clostridiales_unclassified	Diatrim_2	Y	-0.023602873	0.010378748	191	168	0.024123927	0.20511739
Otu00914_Atopobiaceae_unclassified	Farm	3	-0.000209912	9.32E-05	191	63	0.025549366	0.211642971
Otu00314_Clostridiales_Incertae_Sedis_XIII_unclassified	Day_of_Sampling	Day_of_Sampling	0.000269354	0.000120088	191	118	0.026105093	0.214723581
Otu00193_Parabacteroides	Halocur	Y	0.004048675	0.001804988	191	155	0.026602944	0.215779437
Otu00136_Negativibacillus	Farm	3	-0.00163094	0.000721912	191	131	0.026429392	0.215779437
Otu00540_Anaerococcus	Day_of_Sampling	Day_of_Sampling	8.75E-05	3.93E-05	191	48	0.02758937	0.222237133
Otu00047_Bacteroidales_unclassified	Farm	3	-0.021270683	0.009615262	191	153	0.028198656	0.225589246
Otu00159_Anaerobutyricum	Synulox	Y	0.001042399	0.000476902	191	101	0.030109169	0.239234759
Otu00118_Muribaculaceae_unclassified	Halocur	Y	-0.00655402	0.002998672	191	104	0.030684793	0.242161073
Otu00460_Duncaniella	Halocur	Y	-0.001311107	0.000606013	191	35	0.031806728	0.249330592
Otu00165_Peptococcus	Halocur	Y	0.002075987	0.000960672	191	101	0.032238697	0.25023329
Otu00133_Corynebacterium	Halocur	Y	0.005459118	0.002531378	191	98	0.032350365	0.25023329
Otu00655_Actinomycetaceae_unclassified	Farm	3	8.15E-05	3.76E-05	191	63	0.032879893	0.252656019
Otu00172_Pseudoflavonifractor	Farm	1	-0.003386332	0.00157904	191	139	0.033315096	0.254327009
Otu00121_Fusicatenibacter	Day_of_Sampling	Day_of_Sampling	0.000389746	0.000183351	191	120	0.035308595	0.267795058
Otu00539_Finegoldia	Halocur	Y	0.000308703	0.000148984	191	48	0.039669987	0.296690102
Otu00102_Pelistega	Disease_Status	Cryptosporidium_Positive	-0.001830369	0.000874819	191	106	0.040388464	0.296690102
Otu00175_Mycobacteriales_unclassified	Day_of_Sampling	Day_of_Sampling	5.21E-05	2.52E-05	191	48	0.040371751	0.296690102
Otu00004_Faecalibacterium	Day_of_Sampling	Day_of_Sampling	-0.01083938	0.00522991	191	174	0.039621197	0.296690102
Otu00190_Agathobaculum	Farm	1	-0.001217992	0.000581984	191	88	0.03995496	0.296690102
Otu00172_Pseudoflavonifractor	Farm	3	-0.002422552	0.001176259	191	139	0.040866399	0.298324709
Otu01585_Lactobacillaceae_unclassified	Disease_Status	Cryptosporidium_Positive	8.92E-05	4.29E-05	191	69	0.041752366	0.302899151
Otu00528_Clostridium_XlVa	Diatrim_2	Y	0.000217701	0.000107865	191	62	0.045032172	0.320716936
Otu00540_Anaerococcus	Farm	3	-0.000493665	0.000242254	191	48	0.044895334	0.320716936
Otu00914_Atopobiaceae_unclassified	Farm	1	-0.000252707	0.000125157	191	63	0.044942199	0.320716936
Otu00655_Actinomycetaceae_unclassified	Synulox	Y	5.70E-05	2.79E-05	191	63	0.045386299	0.321279981
Otu00903_Agathobacter	Farm	3	-7.72E-05	3.87E-05	191	47	0.047431033	0.333731604
Otu00657_Burkholderiales_unclassified	Diatrim_1	Y	-3.26E-05	1.61E-05	191	55	0.047926747	0.335200243
Otu00511_Aerococcus	Farm	1	-0.002217785	0.001117196	191	74	0.048631568	0.338105187
Otu00457_Ruthenibacterium	Halocur	Y	0.000155928	7.88E-05	191	45	0.049242487	0.340326777
Otu00198_Mailhella	Diatrim_1	Y	0.000114154	5.78E-05	191	88	0.049749333	0.34180718
Otu00001_Phascolarctobacterium	Halocur	Y	0.025587802	0.013008399	191	164	0.051194236	0.349677591
Otu00064_Ruminococcus2	Day_of_Sampling	Day_of_Sampling	0.001096922	0.000565092	191	109	0.054199169	0.363821464
Otu00535_Elusimicrobium	Halocur	Y	-0.000916929	0.000472015	191	42	0.05419943	0.363821464
Otu00341_Oscillibacter	Halocur	Y	-0.000637301	0.000328863	191	113	0.054184264	0.363821464
Otu00351_Selenomonas	Halocur	Y	-0.000962425	0.000496995	191	53	0.055409996	0.368253202
Otu00511_Aerococcus	Diatrim_2	Y	-0.000970422	0.000503495	191	74	0.055490208	0.368253202
Otu00620_Sphaerochaetaceae_unclassified	Farm	1	-0.001005563	0.000523707	191	38	0.056410798	0.372247528
Otu00540_Anaerococcus	Farm	1	-0.000634802	0.000328484	191	48	0.057765099	0.376925338
Otu00310_Erysipelotrichaceae_unclassified	Disease_Status	Cryptosporidium_Positive	0.00018069	9.46E-05	191	129	0.057749897	0.376925338
Otu00016_Sutterella	Halocur	Y	0.005086127	0.002661556	191	160	0.058292001	0.37825032
Otu00333_Eubacterium	Day_of_Sampling	Day_of_Sampling	2.87E-05	1.51E-05	191	86	0.059199354	0.380338967
Otu00620_Sphaerochaetaceae_unclassified	Diatrim_2	Y	0.000447996	0.000236023	191	38	0.059265147	0.380338967
Otu00104_Bacteroidetes_unclassified	Halocur	Y	-0.008893244	0.004711247	191	129	0.06066279	0.380936228
Otu00006_Prevotella	Diatrim_1	Y	0.043392582	0.022910423	191	152	0.059809818	0.380936228
Otu00051_Acidaminococcus	Day_of_Sampling	Day_of_Sampling	-0.001396486	0.000736887	191	85	0.0601655	0.380936228
Otu00657_Burkholderiales_unclassified	Synulox	Y	-3.29E-05	1.72E-05	191	55	0.060503707	0.380936228
Otu00392_Lawsonella	Halocur	Y	0.000353967	0.000188177	191	65	0.062027759	0.387424718
Otu00062_Bacteroidaceae_unclassified	Diatrim_1	Y	0.013560339	0.007305423	191	147	0.065041399	0.404086992
Otu00070_Enterococcus	Synulox	Y	-0.009979147	0.005397913	191	88	0.066122733	0.408631495
Otu00392_Lawsonella	Day_of_Sampling	Day_of_Sampling	7.45E-05	4.03E-05	191	65	0.066650076	0.409722571
Otu00006_Prevotella	Disease_Status	Cryptosporidium_Positive	-0.022969081	0.012548083	191	152	0.068812958	0.420803847
Otu00005_Collinsella	Diatrim_2	Y	0.012305727	0.006730716	191	169	0.069568405	0.423207796
Otu00197_Frisingicoccus	Disease_Status	Cryptosporidium_Positive	0.000135408	7.44E-05	191	103	0.070338205	0.425673698
Otu00052_Megasphaera	Day_of_Sampling	Day_of_Sampling	-0.001830431	0.001006244	191	95	0.070995173	0.427434857
Otu00147_Peptacetobacter	Farm	3	-0.003409391	0.001880216	191	63	0.071433358	0.427867497
Otu00122_Butyricimonas	Farm	3	-0.001459563	0.000801928	191	57	0.072216958	0.430354114
Otu00197_Frisingicoccus	Farm	3	-0.00035249	0.000197045	191	103	0.075297708	0.442030653
Otu00073_Faecalimonas	Diatrim_1	Y	-0.004921553	0.002754926	191	54	0.07569018	0.442030653
Otu00657_Burkholderiales_unclassified	Farm	1	-5.65E-05	3.13E-05	191	55	0.075456866	0.442030653
Otu00002_Megamonas	Diatrim_2	Y	0.039602933	0.022157031	191	107	0.075540889	0.442030653
Otu00122_Butyricimonas	Farm	1	-0.001933919	0.00107874	191	57	0.077258798	0.445523331
Otu00539_Finegoldia	Diatrim_1	Y	-0.000239009	0.00013459	191	48	0.077432565	0.445523331
Otu00150_Enterobacteriaceae_unclassified	Diatrim_1	Y	-0.00307071	0.001728221	191	97	0.077270978	0.445523331
Otu00070_Enterococcus	Disease_Status	Cryptosporidium_Positive	0.004891972	0.002776211	191	88	0.079730577	0.456496635
Otu01585_Lactobacillaceae_unclassified	Day_of_Sampling	Day_of_Sampling	-3.33E-05	1.91E-05	191	69	0.083404399	0.472894846
Otu00027_Ruminococcaceae_unclassified	Diatrim_2	Y	-0.010537831	0.006046559	191	182	0.083060785	0.472894846
Otu00136_Negativibacillus	Farm	1	-0.001695993	0.000970065	191	131	0.084777275	0.478356795
Otu00608_Muribaculum	Halocur	Y	-0.000295679	0.000172474	191	40	0.088168876	0.491733701
Otu00193_Parabacteroides	Diatrim_2	Y	0.002442917	0.001428267	191	155	0.089369339	0.491733701
Otu00035_Peptostreptococcus	Disease_Status	Cryptosporidium_Positive	0.003645311	0.002130092	191	57	0.088722035	0.491733701
Otu00657_Burkholderiales_unclassified	Farm	3	-4.01E-05	2.32E-05	191	55	0.088019827	0.491733701
Otu00552_Bacilli_unclassified	Diatrim_1	Y	-5.14E-05	2.98E-05	191	52	0.08967404	0.491733701
Otu00070_Enterococcus	Diatrim_1	Y	-0.00865406	0.005068836	191	88	0.089470301	0.491733701
Otu00319_Coprococcus	Farm	3	-0.000357311	0.000211931	191	64	0.093513596	0.501354885
Otu00470_Coprobacter	Disease_Status	Cryptosporidium_Positive	0.000241663	0.000143715	191	46	0.094372807	0.501354885
Otu00118_Muribaculaceae_unclassified	Synulox	Y	-0.004924382	0.0029015	191	104	0.094999058	0.501354885
Otu00351_Selenomonas	Day_of_Sampling	Day_of_Sampling	0.000184378	0.000109705	191	53	0.095419795	0.501354885
Otu00540_Anaerococcus	Synulox	Y	-0.00030792	0.000181423	191	48	0.09572101	0.501354885
Otu00016_Sutterella	Disease_Status	Cryptosporidium_Positive	-0.002281428	0.001333204	191	160	0.092221404	0.501354885
Otu00402_Lacticaseibacillus	Synulox	Y	-8.05E-05	4.71E-05	191	55	0.093084946	0.501354885
Otu00065_Ligilactobacillus	Day_of_Sampling	Day_of_Sampling	-0.00104347	0.000620093	191	115	0.094603575	0.501354885
Otu00190_Agathobaculum	Halocur	Y	0.000525358	0.000310294	191	88	0.092536217	0.501354885
Otu00030_Clostridiales_unclassified	Halocur	Y	-0.021991702	0.01308813	191	168	0.094618707	0.501354885
Otu00197_Frisingicoccus	Diatrim_1	Y	-0.000227049	0.000135809	191	103	0.0962774	0.502017871
Otu00096_Anaerotignum	Halocur	Y	0.002290709	0.001384016	191	161	0.099624014	0.517159324
Otu00160_Holdemanella	Disease_Status	Cryptosporidium_Positive	-0.000223558	0.000135292	191	106	0.100176173	0.517724648
Otu00319_Coprococcus	Synulox	Y	0.00025586	0.000155552	191	64	0.101726717	0.523422051
Otu00028_Selenomonadaceae_unclassified	Farm	1	0.024484273	0.014927052	191	138	0.102677931	0.525999226
Otu00063_Flintibacter	Farm	1	0.002627804	0.001599781	191	157	0.104946239	0.535271646
Otu00160_Holdemanella	Day_of_Sampling	Day_of_Sampling	0.000101492	6.29E-05	191	106	0.108301803	0.549984809
Otu00198_Mailhella	Disease_Status	Cryptosporidium_Positive	-5.08E-05	3.17E-05	191	88	0.110523275	0.554039419
Otu00146_Bacteria_unclassified	Halocur	Y	-0.004105501	0.002554174	191	160	0.109706735	0.554039419
Otu00317_Intestinimonas	Halocur	Y	0.000232569	0.000144776	191	90	0.110517764	0.554039419
Otu00213_Allisonella	Farm	1	0.000539658	0.000335386	191	94	0.112490387	0.561490481
Otu00535_Elusimicrobium	Diatrim_2	Y	0.000594802	0.000373042	191	42	0.113005099	0.561659384
Otu00470_Coprobacter	Day_of_Sampling	Day_of_Sampling	0.0001057	6.68E-05	191	46	0.115336795	0.570819391
Otu00025_Phocaeicola	Day_of_Sampling	Day_of_Sampling	-0.008286458	0.005239227	191	174	0.115937951	0.571373531
Otu00013_Lachnospiraceae_unclassified	Diatrim_2	Y	-0.024587012	0.015667809	191	186	0.118617979	0.577221391
Otu00121_Fusicatenibacter	Disease_Status	Cryptosporidium_Positive	0.000645794	0.00040703	191	120	0.11814827	0.577221391
Otu01092_Treponema	Halocur	Y	-0.000990318	0.000630185	191	47	0.117810057	0.577221391
Otu00407_Erysipelatoclostridium	Farm	1	0.00026579	0.000168376	191	56	0.119101331	0.577221391
Otu00044_Fournierella	Day_of_Sampling	Day_of_Sampling	-0.000707481	0.000459947	191	161	0.126247683	0.604938879
Otu00341_Oscillibacter	Diatrim_2	Y	-0.000401541	0.000260785	191	113	0.125361078	0.604938879
Otu00791_Clostridium_IV	Halocur	Y	-9.88E-05	6.43E-05	191	26	0.126374218	0.604938879
Otu00104_Bacteroidetes_unclassified	Farm	3	0.009437176	0.006175154	191	129	0.128186656	0.61111026
Otu00528_Clostridium_XlVa	Day_of_Sampling	Day_of_Sampling	-4.76E-05	3.13E-05	191	62	0.129578346	0.612742948
Otu00193_Parabacteroides	Day_of_Sampling	Day_of_Sampling	0.000619876	0.000406062	191	155	0.129082084	0.612742948
Otu02874_Proteobacteria_unclassified	Diatrim_2	Y	-0.000274299	0.000181832	191	48	0.133152952	0.627107451
Otu00537_Mobiluncus	Disease_Status	Cryptosporidium_Positive	0.000151462	9.98E-05	191	39	0.133828486	0.627757717
Otu00136_Negativibacillus	Diatrim_2	Y	0.000655973	0.000435622	191	131	0.134376995	0.62780932
Otu00006_Prevotella	Synulox	Y	0.036537226	0.024397804	191	152	0.13597938	0.629367154
Otu00330_Eggerthella	Farm	1	0.000146465	9.77E-05	191	38	0.135420027	0.629367154
Otu00065_Ligilactobacillus	Farm	3	-0.005526415	0.003675285	191	115	0.13632696	0.629367154
Otu00535_Elusimicrobium	Disease_Status	Cryptosporidium_Positive	0.000359134	0.000238556	191	42	0.137186438	0.630841575
Otu00539_Finegoldia	Day_of_Sampling	Day_of_Sampling	5.10E-05	3.43E-05	191	48	0.138732005	0.635446987
Otu00055_Odoribacter	Farm	1	0.005051848	0.003381131	191	109	0.139537413	0.636639448
Otu00133_Corynebacterium	Farm	1	-0.006587038	0.004454091	191	98	0.140902704	0.640367154
Otu00147_Peptacetobacter	Diatrim_1	Y	-0.001910706	0.001295897	191	63	0.142094203	0.641998588
Otu00040_Lactobacillus	Disease_Status	Cryptosporidium_Positive	0.004274291	0.002900901	191	112	0.142360988	0.641998588
Otu00370_Slackia	Diatrim_2	Y	0.000130693	8.93E-05	191	92	0.145216503	0.648021972
Otu00655_Actinomycetaceae_unclassified	Disease_Status	Cryptosporidium_Positive	-2.11E-05	1.43E-05	191	63	0.145300144	0.648021972
Otu00040_Lactobacillus	Synulox	Y	0.008248352	0.005640352	191	112	0.145361093	0.648021972
Otu00183_Romboutsia	Farm	1	0.000584192	0.000401015	191	68	0.146899238	0.652389013
Otu00620_Sphaerochaetaceae_unclassified	Day_of_Sampling	Day_of_Sampling	9.85E-05	6.85E-05	191	38	0.152045241	0.672685007
Otu00608_Muribaculum	Synulox	Y	-0.000237965	0.000165927	191	40	0.15324327	0.672887742
Otu00028_Selenomonadaceae_unclassified	Farm	3	0.015969403	0.011119465	191	138	0.152671588	0.672887742
Otu00903_Agathobacter	Farm	1	-7.42E-05	5.19E-05	191	47	0.154434119	0.673056159
Otu00198_Mailhella	Farm	3	0.000119923	8.38E-05	191	88	0.154370488	0.673056159
Otu00013_Lachnospiraceae_unclassified	Halocur	Y	-0.028476088	0.019921493	191	186	0.15507784	0.673349133
Otu00145_Terrisporobacter	Synulox	Y	-0.002397619	0.00167899	191	50	0.158720359	0.679349318
Otu00785_Actinomyces	Diatrim_2	Y	2.13E-05	1.50E-05	191	40	0.158244699	0.679349318
Otu00552_Bacilli_unclassified	Farm	3	-6.14E-05	4.31E-05	191	52	0.157878739	0.679349318
Otu00443_Flavonifractor	Day_of_Sampling	Day_of_Sampling	-3.25E-05	2.30E-05	191	34	0.15878627	0.679349318
Otu00122_Butyricimonas	Diatrim_2	Y	0.000676882	0.000482534	191	57	0.162881241	0.686806099
Otu00062_Bacteroidaceae_unclassified	Halocur	Y	-0.011374495	0.008086687	191	147	0.161259995	0.686806099
Otu00535_Elusimicrobium	Synulox	Y	-0.000657678	0.000465089	191	42	0.16268016	0.686806099
Otu01194_Bifidobacteriaceae_unclassified	Farm	3	0.00022441	0.000159068	191	83	0.161912573	0.686806099
Otu00028_Selenomonadaceae_unclassified	Day_of_Sampling	Day_of_Sampling	0.002720413	0.001951187	191	138	0.164946503	0.688886893
Otu00819_Actinobacteria_unclassified	Synulox	Y	3.59E-05	2.58E-05	191	67	0.165144118	0.688886893
Otu00048_Limosilactobacillus	Halocur	Y	-0.006300625	0.004507611	191	113	0.16462814	0.688886893
Otu00319_Coprococcus	Farm	1	-0.000395846	0.000284502	191	64	0.165812968	0.689215467
Otu00014_Bacteroides	Farm	1	0.049231771	0.035470525	191	162	0.166845115	0.691046432
Otu00135_Fusobacteriaceae_unclassified	Day_of_Sampling	Day_of_Sampling	-0.002085901	0.001504684	191	55	0.167811275	0.692592119
Otu00047_Bacteroidales_unclassified	Halocur	Y	0.010092826	0.00733583	191	153	0.170566207	0.692892129
Otu00540_Anaerococcus	Halocur	Y	0.000249957	0.000180942	191	48	0.169506929	0.692892129
Otu00166_Desulfovibrio	Day_of_Sampling	Day_of_Sampling	0.000159116	0.000115928	191	71	0.172036573	0.692892129
Otu01585_Lactobacillaceae_unclassified	Diatrim_2	Y	9.30E-05	6.75E-05	191	69	0.169945114	0.692892129
Otu01585_Lactobacillaceae_unclassified	Synulox	Y	0.000116267	8.36E-05	191	69	0.169579783	0.692892129
Otu00190_Agathobaculum	Diatrim_1	Y	-0.000421133	0.000304377	191	88	0.17180088	0.692892129
Otu00954_Monoglobus	Diatrim_2	Y	-0.000407546	0.000296647	191	37	0.17201261	0.692892129
Otu00135_Fusobacteriaceae_unclassified	Disease_Status	Cryptosporidium_Positive	-0.004528035	0.003309026	191	55	0.175994638	0.703978554
Otu00312_Staphylococcus	Synulox	Y	7.13E-05	5.24E-05	191	39	0.175399386	0.703978554
Otu00193_Parabacteroides	Farm	1	-0.004363835	0.003212015	191	155	0.178633069	0.710338736
Otu00011_Veillonella	Synulox	Y	0.027013665	0.020165988	191	94	0.182056903	0.710338736
Otu00183_Romboutsia	Farm	3	0.000401929	0.000298724	191	68	0.180142081	0.710338736
Otu00183_Romboutsia	Diatrim_2	Y	0.000242221	0.000180728	191	68	0.18183405	0.710338736
Otu00340_Proteus	Farm	3	-0.000362768	0.000268805	191	33	0.178833516	0.710338736
Otu00016_Sutterella	Diatrim_1	Y	-0.003312266	0.002437397	191	160	0.179663487	0.710338736
Otu00552_Bacilli_unclassified	Farm	1	-7.83E-05	5.79E-05	191	52	0.180734634	0.710338736
Otu00457_Ruthenibacterium	Disease_Status	Cryptosporidium_Positive	-5.22E-05	3.90E-05	191	45	0.182450018	0.710338736
Otu00370_Slackia	Farm	1	-0.000264854	0.00019823	191	92	0.183186751	0.710837626
Otu00540_Anaerococcus	Diatrim_1	Y	-0.000229203	0.000170236	191	48	0.184025535	0.711727898
Otu00065_Ligilactobacillus	Disease_Status	Cryptosporidium_Positive	0.001873342	0.001397937	191	115	0.185014461	0.713191058
Otu00017_Mediterraneibacter	Diatrim_2	Y	0.005623875	0.004262381	191	155	0.188685846	0.713494197
Otu00001_Phascolarctobacterium	Farm	1	0.031435954	0.023687397	191	164	0.188773679	0.713494197
Otu00001_Phascolarctobacterium	Diatrim_1	Y	0.016298318	0.012286693	191	164	0.189875043	0.713494197
Otu00005_Collinsella	Disease_Status	Cryptosporidium_Positive	-0.005905273	0.004423127	191	169	0.187780246	0.713494197
Otu00340_Proteus	Farm	1	-0.000476072	0.00036085	191	33	0.188724122	0.713494197
Otu00324_Campylobacter	Farm	1	0.000667009	0.000503476	191	91	0.18689611	0.713494197
Otu00295_Faecalibacillus	Diatrim_1	Y	0.000124419	9.38E-05	191	87	0.189980047	0.713494197
Otu00317_Intestinimonas	Farm	1	-0.000347642	0.000261944	191	90	0.188744924	0.713494197
Otu00096_Anaerotignum	Diatrim_2	Y	0.001413259	0.00109751	191	161	0.199486833	0.716552595
Otu00170_Roseburia	Diatrim_2	Y	-0.000758277	0.000584446	191	108	0.196125422	0.716552595
Otu00517_Alistipes	Diatrim_2	Y	-0.001312087	0.001022149	191	97	0.200894593	0.716552595
Otu00062_Bacteroidaceae_unclassified	Diatrim_2	Y	-0.008344347	0.006412657	191	147	0.19482432	0.716552595
Otu00193_Parabacteroides	Disease_Status	Cryptosporidium_Positive	-0.001190824	0.00090505	191	155	0.193026642	0.716552595
Otu00011_Veillonella	Disease_Status	Cryptosporidium_Positive	0.013547938	0.010371609	191	94	0.193115202	0.716552595
Otu00914_Atopobiaceae_unclassified	Synulox	Y	-8.77E-05	6.84E-05	191	63	0.201631394	0.716552595
Otu00774_Gammaproteobacteria_unclassified	Halocur	Y	0.000350837	0.000272811	191	40	0.20080757	0.716552595
Otu00614_Trueperella	Disease_Status	Cryptosporidium_Positive	-0.000105952	8.15E-05	191	28	0.198217881	0.716552595
Otu00133_Corynebacterium	Farm	3	-0.004309571	0.003317943	191	98	0.195632272	0.716552595
Otu00558_Faecalicoccus	Disease_Status	Cryptosporidium_Positive	-1.83E-05	1.40E-05	191	36	0.193711396	0.716552595
Otu01585_Lactobacillaceae_unclassified	Halocur	Y	-0.000111044	8.53E-05	191	69	0.195245416	0.716552595
Otu00048_Limosilactobacillus	Disease_Status	Cryptosporidium_Positive	0.002907047	0.002243665	191	113	0.199801011	0.716552595
Otu00402_Lacticaseibacillus	Farm	3	-8.27E-05	6.38E-05	191	55	0.198021886	0.716552595
Otu00312_Staphylococcus	Disease_Status	Cryptosporidium_Positive	-3.45E-05	2.70E-05	191	39	0.201837161	0.716552595
Otu00070_Enterococcus	Farm	3	-0.00950132	0.007354369	191	88	0.19801994	0.716552595
Otu00240_Subdoligranulum	Diatrim_2	Y	0.000374546	0.000286699	191	61	0.193557296	0.716552595
Otu01011_Ruminococcus	Diatrim_2	Y	-0.000231702	0.000179338	191	44	0.198491528	0.716552595
Otu00020_Fusobacterium	Synulox	Y	0.021332974	0.016677923	191	110	0.202485164	0.716674762
Otu01882_Clostridia_unclassified	Farm	1	0.000411774	0.000324547	191	80	0.206144618	0.727422699
Otu01011_Ruminococcus	Disease_Status	Cryptosporidium_Positive	0.000142766	0.000112344	191	44	0.208376859	0.733084852
Otu00121_Fusicatenibacter	Halocur	Y	-0.00101259	0.000813009	191	120	0.215334576	0.746322803
Otu00035_Peptostreptococcus	Diatrim_1	Y	-0.004862708	0.003889144	191	57	0.212784695	0.746322803
Otu00211_Sutterellaceae_unclassified	Farm	3	0.000865796	0.000696151	191	89	0.215213209	0.746322803
Otu00160_Holdemanella	Diatrim_2	Y	0.000270196	0.000216831	191	106	0.214324644	0.746322803
Otu00317_Intestinimonas	Disease_Status	Cryptosporidium_Positive	-9.30E-05	7.40E-05	191	90	0.213432099	0.746322803
Otu00317_Intestinimonas	Diatrim_1	Y	0.00016937	0.000135618	191	90	0.216697598	0.748824834
Otu00197_Frisingicoccus	Halocur	Y	0.00018332	0.000150333	191	103	0.224261595	0.754724745
Otu00055_Odoribacter	Farm	3	0.003089178	0.002500147	191	109	0.219906662	0.754724745
Otu00032_Prevotellamassilia	Halocur	Y	0.011099035	0.009079787	191	117	0.223141108	0.754724745
Otu00020_Fusobacterium	Farm	1	0.037207583	0.030503638	191	110	0.22412838	0.754724745
Otu00183_Romboutsia	Disease_Status	Cryptosporidium_Positive	0.000137329	0.000112766	191	68	0.224866619	0.754724745
Otu00324_Campylobacter	Synulox	Y	-0.000335743	0.000275277	191	91	0.224172626	0.754724745
Otu00016_Sutterella	Diatrim_2	Y	-0.002600351	0.002106394	191	160	0.219090841	0.754724745
Otu00040_Lactobacillus	Diatrim_2	Y	0.005678968	0.004649232	191	112	0.223482232	0.754724745
Otu00402_Lacticaseibacillus	Diatrim_1	Y	-5.44E-05	4.42E-05	191	55	0.224142781	0.754724745
Otu00004_Faecalibacterium	Diatrim_1	Y	0.025215269	0.02054197	191	174	0.22122001	0.754724745
Otu00180_Peptoniphilus	Farm	3	0.003180091	0.002624058	191	45	0.227122488	0.760111937
Otu02874_Proteobacteria_unclassified	Diatrim_1	Y	0.000250266	0.000207146	191	48	0.22855212	0.760538107
Otu00655_Actinomycetaceae_unclassified	Diatrim_1	Y	3.19E-05	2.62E-05	191	63	0.228379841	0.760538107
Otu00483_Barnesiella	Farm	3	0.00025354	0.000211552	191	29	0.232289813	0.769616613
Otu00008_Bifidobacterium	Farm	3	0.031544349	0.026253911	191	144	0.232891814	0.769616613
Otu00172_Pseudoflavonifractor	Synulox	Y	-0.001032548	0.000863343	191	139	0.23325709	0.769616613
Otu00068_Prevotellaceae_unclassified	Synulox	Y	-0.007285795	0.006068782	191	143	0.234773201	0.772436899
Otu00317_Intestinimonas	Farm	3	-0.000230896	0.000193386	191	90	0.23574712	0.77346246
Otu00608_Muribaculum	Disease_Status	Cryptosporidium_Positive	0.000101167	8.53E-05	191	40	0.237371354	0.776609921
Otu00056_Candidatus_Saccharibacteria_unclassified	Halocur	Y	-0.00219111	0.001863864	191	109	0.241878775	0.789146394
Otu00066_Lactobacillales_unclassified	Diatrim_2	Y	-0.00018264	0.000156636	191	104	0.245133206	0.797536447
Otu00535_Elusimicrobium	Farm	3	0.000730614	0.000626261	191	42	0.246571565	0.799987744
Otu00197_Frisingicoccus	Farm	1	-0.000305318	0.000264519	191	103	0.24991508	0.800463531
Otu00183_Romboutsia	Halocur	Y	-0.000264334	0.000227907	191	68	0.247637224	0.800463531
Otu00370_Slackia	Disease_Status	Cryptosporidium_Positive	-6.44E-05	5.57E-05	191	92	0.249328764	0.800463531
Otu00146_Bacteria_unclassified	Diatrim_2	Y	-0.002339384	0.002025433	191	160	0.24960275	0.800463531
Otu01092_Treponema	Diatrim_2	Y	0.000576528	0.00049973	191	47	0.250144853	0.800463531
Otu00096_Anaerotignum	Disease_Status	Cryptosporidium_Positive	-0.000782437	0.000684794	191	161	0.254711262	0.803389294
Otu00052_Megasphaera	Synulox	Y	0.005304115	0.004608464	191	95	0.254427944	0.803389294
Otu00446_Peptostreptococcaceae_unclassified	Halocur	Y	-0.000204969	0.000179229	191	81	0.254764394	0.803389294
Otu00552_Bacilli_unclassified	Disease_Status	Cryptosporidium_Positive	1.88E-05	1.63E-05	191	52	0.253028917	0.803389294
Otu00066_Lactobacillales_unclassified	Farm	3	-0.000295521	0.000258902	191	104	0.255186154	0.803389294
Otu00030_Clostridiales_unclassified	Synulox	Y	-0.014416922	0.012591283	191	168	0.253715806	0.803389294
Otu00396_Paramuribaculum	Halocur	Y	-0.000583806	0.000511834	191	48	0.255885226	0.803424581
Otu00240_Subdoligranulum	Day_of_Sampling	Day_of_Sampling	9.30E-05	8.22E-05	191	61	0.25946804	0.810317302
Otu00002_Megamonas	Farm	3	-0.041485144	0.036623182	191	107	0.258806655	0.810317302
Otu00319_Coprococcus	Diatrim_2	Y	-0.000143457	0.000128218	191	64	0.264677513	0.810906326
Otu00013_Lachnospiraceae_unclassified	Disease_Status	Cryptosporidium_Positive	0.011811404	0.010415117	191	186	0.261108047	0.810906326
Otu00062_Bacteroidaceae_unclassified	Farm	3	0.011917833	0.01059943	191	147	0.262330801	0.810906326
Otu00051_Acidaminococcus	Disease_Status	Cryptosporidium_Positive	-0.002629627	0.002318817	191	85	0.261025309	0.810906326
Otu00314_Clostridiales_Incertae_Sedis_XIII_unclassified	Disease_Status	Cryptosporidium_Positive	-0.000289871	0.00025834	191	118	0.263318377	0.810906326
Otu00018_Streptococcus	Disease_Status	Cryptosporidium_Positive	0.004965817	0.004423122	191	174	0.263045859	0.810906326
Otu00402_Lacticaseibacillus	Disease_Status	Cryptosporidium_Positive	2.73E-05	2.42E-05	191	55	0.264291802	0.810906326
Otu00065_Ligilactobacillus	Farm	1	-0.005568217	0.004957944	191	115	0.265210802	0.810906326
Otu00153_Olsenella	Halocur	Y	-0.001525202	0.001365236	191	118	0.26596522	0.811089756
Otu00402_Lacticaseibacillus	Farm	1	-9.58E-05	8.59E-05	191	55	0.268553597	0.815181327
Otu00954_Monoglobus	Diatrim_1	Y	0.000408909	0.000361916	191	37	0.269114525	0.815181327
Otu00326_Harryflintia	Halocur	Y	-0.000426587	0.000385068	191	76	0.269400678	0.815181327
Otu00340_Proteus	Disease_Status	Cryptosporidium_Positive	0.000111864	0.000101472	191	33	0.271735711	0.82012225
Otu01092_Treponema	Farm	3	-0.000902944	0.000826	191	47	0.275771686	0.822280464
Otu00065_Ligilactobacillus	Diatrim_1	Y	-0.002823404	0.002557196	191	115	0.274044618	0.822280464
Otu00044_Fournierella	Farm	3	-0.002978318	0.00271073	191	161	0.275079783	0.822280464
Otu00326_Harryflintia	Diatrim_2	Y	-0.000334167	0.000305355	191	76	0.275244926	0.822280464
Otu00024_Clostridium_sensu_stricto	Farm	3	-0.032715898	0.029837251	191	142	0.275970841	0.822280464
Otu00118_Muribaculaceae_unclassified	Disease_Status	Cryptosporidium_Positive	0.001632276	0.001491281	191	104	0.27785087	0.824192024
Otu00166_Desulfovibrio	Halocur	Y	0.000573151	0.000526226	191	71	0.278023679	0.824192024
Otu00096_Anaerotignum	Diatrim_1	Y	0.001356235	0.001250305	191	161	0.279479021	0.826408851
Otu00044_Fournierella	Diatrim_1	Y	-0.002042237	0.001883444	191	161	0.282863587	0.83430472
Otu00072_Anaerostipes	Diatrim_1	Y	-0.002495952	0.00232227	191	125	0.286891435	0.835633907
Otu00121_Fusicatenibacter	Diatrim_2	Y	0.000691814	0.000643481	191	120	0.284216585	0.835633907
Otu00110_Succiniclasticum	Halocur	Y	0.001327982	0.001240529	191	93	0.285949343	0.835633907
Otu00392_Lawsonella	Farm	3	-0.000271735	0.000253482	191	65	0.286600399	0.835633907
Otu00063_Flintibacter	Diatrim_2	Y	0.000760508	0.000710737	191	157	0.286414492	0.835633907
Otu00170_Roseburia	Synulox	Y	0.000754281	0.000709037	191	108	0.288824385	0.839171348
Otu00774_Gammaproteobacteria_unclassified	Farm	3	-0.000381288	0.000357782	191	40	0.289556965	0.839212246
Otu00150_Enterobacteriaceae_unclassified	Farm	1	-0.00355604	0.003366098	191	97	0.292172921	0.844697949
Otu00539_Finegoldia	Diatrim_2	Y	-0.000124211	0.000118143	191	48	0.294486669	0.849285011
Otu00213_Allisonella	Diatrim_2	Y	0.000157731	0.000150681	191	94	0.297076742	0.850454988
Otu00070_Enterococcus	Farm	1	-0.010343363	0.009872691	191	88	0.296178085	0.850454988
Otu00004_Faecalibacterium	Disease_Status	Cryptosporidium_Positive	-0.01176924	0.011250877	191	174	0.296914564	0.850454988
Otu00008_Bifidobacterium	Synulox	Y	0.020675432	0.019674013	191	144	0.297843226	0.85056452
Otu00096_Anaerotignum	Synulox	Y	0.001376263	0.001331476	191	161	0.302677645	0.859196967
Otu00232_Ihubacter	Farm	1	-0.000507291	0.000493184	191	78	0.305030808	0.859196967
Otu00446_Peptostreptococcaceae_unclassified	Diatrim_1	Y	-0.000174239	0.000168674	191	81	0.3057597	0.859196967
Otu00785_Actinomyces	Disease_Status	Cryptosporidium_Positive	-9.77E-06	9.48E-06	191	40	0.306750972	0.859196967
Otu00558_Faecalicoccus	Halocur	Y	2.91E-05	2.84E-05	191	36	0.305715617	0.859196967
Otu00040_Lactobacillus	Day_of_Sampling	Day_of_Sampling	-0.001384111	0.001348468	191	112	0.306050264	0.859196967
Otu00002_Megamonas	Synulox	Y	-0.02780585	0.026880453	191	107	0.302309394	0.859196967
Otu00024_Clostridium_sensu_stricto	Disease_Status	Cryptosporidium_Positive	0.011770294	0.011371923	191	142	0.304685977	0.859196967
Otu00520_Parolsenella	Disease_Status	Cryptosporidium_Positive	-5.61E-05	5.50E-05	191	31	0.309216856	0.860806259
Otu00332_Schaalia	Farm	3	0.000299209	0.000293618	191	38	0.309536497	0.860806259
Otu01194_Bifidobacteriaceae_unclassified	Synulox	Y	0.000122	0.000118946	191	83	0.309386833	0.860806259
Otu00017_Mediterraneibacter	Disease_Status	Cryptosporidium_Positive	0.00243316	0.002659524	191	155	0.361462285	0.860834229
Otu00159_Anaerobutyricum	Halocur	Y	0.00043903	0.000495721	191	101	0.376979915	0.860834229
Otu00072_Anaerostipes	Diatrim_2	Y	0.001810513	0.001999442	191	125	0.366720335	0.860834229
Otu00197_Frisingicoccus	Diatrim_2	Y	0.000108821	0.000119212	191	103	0.362540479	0.860834229
Otu00528_Clostridium_XlVa	Synulox	Y	-0.000117876	0.00013086	191	62	0.368898077	0.860834229
Otu00319_Coprococcus	Halocur	Y	0.000144067	0.00016169	191	64	0.374102616	0.860834229
Otu00325_Howardella	Diatrim_1	Y	-0.000107675	0.000120918	191	100	0.374384556	0.860834229
Otu00303_Enterocloster	Farm	1	0.000383454	0.000386475	191	70	0.324924746	0.860834229
Otu00047_Bacteroidales_unclassified	Disease_Status	Cryptosporidium_Positive	0.003597451	0.003629679	191	153	0.322942419	0.860834229
Otu00104_Bacteroidetes_unclassified	Diatrim_2	Y	0.003464782	0.003735969	191	129	0.354940986	0.860834229
Otu00517_Alistipes	Farm	3	0.001566507	0.001689502	191	97	0.355050372	0.860834229
Otu00517_Alistipes	Halocur	Y	-0.001162601	0.001288982	191	97	0.368274068	0.860834229
Otu00460_Duncaniella	Synulox	Y	-0.000567324	0.000583008	191	35	0.331795794	0.860834229
Otu00470_Coprobacter	Farm	1	0.000474495	0.000511077	191	46	0.354418571	0.860834229
Otu00470_Coprobacter	Diatrim_1	Y	-0.000255118	0.000262397	191	46	0.332212563	0.860834229
Otu00118_Muribaculaceae_unclassified	Diatrim_1	Y	-0.002521189	0.002724305	191	104	0.358499267	0.860834229
Otu00118_Muribaculaceae_unclassified	Diatrim_2	Y	-0.002382301	0.002375932	191	104	0.317746986	0.860834229
Otu00068_Prevotellaceae_unclassified	Halocur	Y	0.005568301	0.006249926	191	143	0.374637798	0.860834229
Otu00037_Alloprevotella	Disease_Status	Cryptosporidium_Positive	-0.003948581	0.003951321	191	109	0.318972928	0.860834229
Otu00037_Alloprevotella	Day_of_Sampling	Day_of_Sampling	-0.001792826	0.001836751	191	109	0.330317694	0.860834229
Otu00014_Bacteroides	Farm	3	0.025055464	0.026422715	191	162	0.344257187	0.860834229
Otu00014_Bacteroides	Diatrim_1	Y	0.01630244	0.018211273	191	162	0.371871124	0.860834229
Otu00014_Bacteroides	Halocur	Y	0.018567506	0.02015884	191	162	0.358238264	0.860834229
Otu00025_Phocaeicola	Diatrim_1	Y	-0.019833505	0.020642834	191	174	0.340592582	0.860834229
Otu00193_Parabacteroides	Farm	3	-0.002313932	0.002383927	191	155	0.334469755	0.860834229
Otu01047_Negativicutes_unclassified	Disease_Status	Cryptosporidium_Positive	1.49E-05	1.60E-05	191	68	0.352985763	0.860834229
Otu00873_Veillonellaceae_unclassified	Diatrim_1	Y	-8.83E-05	9.73E-05	191	42	0.365101406	0.860834229
Otu00052_Megasphaera	Diatrim_1	Y	-0.004122901	0.004324526	191	95	0.344263503	0.860834229
Otu00052_Megasphaera	Diatrim_2	Y	0.003612592	0.003638066	191	95	0.322311797	0.860834229
Otu00351_Selenomonas	Farm	3	0.000588733	0.00066111	191	53	0.376747446	0.860834229
Otu00110_Succiniclasticum	Farm	3	-0.001764193	0.001770168	191	93	0.321507062	0.860834229
Otu00110_Succiniclasticum	Diatrim_1	Y	0.00120163	0.001308088	191	93	0.362003328	0.860834229
Otu00001_Phascolarctobacterium	Disease_Status	Cryptosporidium_Positive	-0.006435229	0.00670158	191	164	0.340631504	0.860834229
Otu00001_Phascolarctobacterium	Synulox	Y	0.0124157	0.013094984	191	164	0.347053703	0.860834229
Otu00147_Peptacetobacter	Disease_Status	Cryptosporidium_Positive	0.000682762	0.000709765	191	63	0.337348753	0.860834229
Otu00147_Peptacetobacter	Diatrim_2	Y	0.001126002	0.001137531	191	63	0.323554325	0.860834229
Otu00147_Peptacetobacter	Day_of_Sampling	Day_of_Sampling	0.000300045	0.000329931	191	63	0.364331994	0.860834229
Otu00145_Terrisporobacter	Disease_Status	Cryptosporidium_Positive	0.000807986	0.000862621	191	50	0.352539527	0.860834229
Otu00539_Finegoldia	Synulox	Y	-0.000143953	0.000143328	191	48	0.316539795	0.860834229
Otu00627_Pseudoramibacter	Disease_Status	Cryptosporidium_Positive	1.98E-05	2.04E-05	191	38	0.334396489	0.860834229
Otu01882_Clostridia_unclassified	Diatrim_1	Y	-0.000153736	0.000166629	191	80	0.35742497	0.860834229
Otu00165_Peptococcus	Synulox	Y	0.000971387	0.001025881	191	101	0.347604457	0.860834229
Otu00520_Parolsenella	Farm	3	0.000138777	0.000145674	191	31	0.342029061	0.860834229
Otu00520_Parolsenella	Diatrim_2	Y	8.78E-05	8.81E-05	191	31	0.320633043	0.860834229
Otu02350_Coriobacteriia_unclassified	Farm	3	4.72E-05	5.22E-05	191	97	0.368160827	0.860834229
Otu00819_Actinobacteria_unclassified	Diatrim_2	Y	2.13E-05	2.12E-05	191	67	0.317926402	0.860834229
Otu00370_Slackia	Farm	3	-0.00013157	0.000147666	191	92	0.374107801	0.860834229
Otu00449_Eggerthellaceae_unclassified	Farm	1	-8.40E-05	8.66E-05	191	81	0.335417714	0.860834229
Otu00150_Enterobacteriaceae_unclassified	Farm	3	-0.002433927	0.002507475	191	97	0.333001595	0.860834229
Otu00324_Campylobacter	Disease_Status	Cryptosporidium_Positive	0.000131504	0.000141578	191	91	0.354200748	0.860834229
Otu00657_Burkholderiales_unclassified	Disease_Status	Cryptosporidium_Positive	-8.82E-06	8.83E-06	191	55	0.32143478	0.860834229
Otu00516_Parasutterella	Diatrim_1	Y	-7.87E-05	8.90E-05	191	60	0.377188222	0.860834229
Otu00516_Parasutterella	Diatrim_2	Y	-7.81E-05	7.81E-05	191	60	0.31878852	0.860834229
Otu00211_Sutterellaceae_unclassified	Diatrim_2	Y	0.00037337	0.000421172	191	89	0.376516324	0.860834229
Otu00016_Sutterella	Farm	1	-0.004583125	0.004732253	191	160	0.336300555	0.860834229
Otu02874_Proteobacteria_unclassified	Farm	3	0.00027391	0.000300548	191	48	0.363307032	0.860834229
Otu02874_Proteobacteria_unclassified	Halocur	Y	-0.000207901	0.000229299	191	48	0.365773575	0.860834229
Otu00056_Candidatus_Saccharibacteria_unclassified	Disease_Status	Cryptosporidium_Positive	-0.000887471	0.000950885	191	109	0.354395413	0.860834229
Otu00056_Candidatus_Saccharibacteria_unclassified	Diatrim_1	Y	0.001727918	0.001741691	191	109	0.325439615	0.860834229
Otu00785_Actinomyces	Halocur	Y	1.72E-05	1.89E-05	191	40	0.36475341	0.860834229
Otu00332_Schaalia	Farm	1	0.00038753	0.000394161	191	38	0.326825694	0.860834229
Otu00392_Lawsonella	Diatrim_2	Y	-0.000131871	0.000148158	191	65	0.374813714	0.860834229
Otu00146_Bacteria_unclassified	Farm	3	0.003125833	0.003347822	191	160	0.351700142	0.860834229
Otu01092_Treponema	Farm	1	-0.001025262	0.001108844	191	47	0.356386793	0.860834229
Otu00610_Clostridium_XVIII	Farm	3	0.000135377	0.000134351	191	29	0.316439474	0.860834229
Otu00295_Faecalibacillus	Disease_Status	Cryptosporidium_Positive	-4.88E-05	5.14E-05	191	87	0.345959985	0.860834229
Otu00295_Faecalibacillus	Farm	1	0.000181998	0.000182732	191	87	0.322682651	0.860834229
Otu00295_Faecalibacillus	Halocur	Y	-0.000101358	0.000103786	191	87	0.330654129	0.860834229
Otu00310_Erysipelotrichaceae_unclassified	Farm	1	-0.000334461	0.000336481	191	129	0.321544939	0.860834229
Otu00331_Sharpea	Diatrim_1	Y	-8.60E-05	8.96E-05	191	70	0.340991649	0.860834229
Otu00040_Lactobacillus	Farm	3	0.007174209	0.007684679	191	112	0.351761037	0.860834229
Otu00298_Enterococcaceae_unclassified	Disease_Status	Cryptosporidium_Positive	-0.002459378	0.002706844	191	82	0.367004068	0.860834229
Otu00004_Faecalibacterium	Farm	1	0.037052359	0.040010077	191	174	0.355633008	0.860834229
Otu00457_Ruthenibacterium	Farm	1	-0.000122642	0.000138587	191	45	0.377351991	0.860834229
Otu00457_Ruthenibacterium	Diatrim_2	Y	5.58E-05	6.25E-05	191	45	0.3725762	0.860834229
Otu00027_Ruminococcaceae_unclassified	Disease_Status	Cryptosporidium_Positive	-0.003775773	0.003772767	191	182	0.31825383	0.860834229
Otu00341_Oscillibacter	Disease_Status	Cryptosporidium_Positive	0.000152624	0.000162718	191	113	0.349503216	0.860834229
Otu00341_Oscillibacter	Farm	1	0.000564004	0.000578652	191	113	0.331010378	0.860834229
Otu00341_Oscillibacter	Farm	3	0.000395503	0.00043105	191	113	0.360077249	0.860834229
Otu00341_Oscillibacter	Synulox	Y	-0.000321289	0.000316379	191	113	0.311207187	0.860834229
Otu00172_Pseudoflavonifractor	Day_of_Sampling	Day_of_Sampling	0.000200412	0.000206404	191	139	0.332851428	0.860834229
Otu00317_Intestinimonas	Diatrim_2	Y	0.000101414	0.000114221	191	90	0.376036874	0.860834229
Otu00954_Monoglobus	Halocur	Y	-0.000336608	0.000377171	191	37	0.374277615	0.860834229
Otu00437_Paludicola	Farm	3	0.000194335	0.000198713	191	60	0.329386624	0.860834229
Otu00136_Negativibacillus	Synulox	Y	0.00051528	0.000530918	191	131	0.335794006	0.860834229
Otu00791_Clostridium_IV	Diatrim_2	Y	-4.67E-05	5.10E-05	191	26	0.361368857	0.860834229
Otu00002_Megamonas	Farm	1	-0.049396199	0.049163891	191	107	0.31636314	0.860834229
Otu00086_Clostridiaceae_1_unclassified	Diatrim_2	Y	-0.003999572	0.004049616	191	90	0.325050617	0.860834229
Otu00024_Clostridium_sensu_stricto	Diatrim_1	Y	-0.019568358	0.020812481	191	142	0.351041015	0.860834229
Otu00024_Clostridium_sensu_stricto	Diatrim_2	Y	-0.015782044	0.017756063	191	142	0.375571857	0.860834229
Otu00019_Blautia	Disease_Status	Cryptosporidium_Positive	0.005136861	0.005092923	191	158	0.314492468	0.860834229
Otu00019_Blautia	Diatrim_1	Y	-0.008664195	0.009298713	191	158	0.352693437	0.860834229
Otu00032_Prevotellamassilia	Synulox	Y	0.007692251	0.008735104	191	117	0.379688373	0.864475673
Otu00068_Prevotellaceae_unclassified	Farm	3	-0.007200953	0.008230492	191	143	0.384065164	0.865706426
Otu00351_Selenomonas	Disease_Status	Cryptosporidium_Positive	0.000222642	0.000252305	191	53	0.382734721	0.865706426
Otu00008_Bifidobacterium	Disease_Status	Cryptosporidium_Positive	-0.008818663	0.010071241	191	144	0.384676058	0.865706426
Otu00620_Sphaerochaetaceae_unclassified	Diatrim_1	Y	-0.000234783	0.000268882	191	38	0.383713625	0.865706426
Otu00027_Ruminococcaceae_unclassified	Diatrim_1	Y	0.006003209	0.006888358	191	182	0.384628954	0.865706426
Otu00010_Butyricicoccus	Farm	1	0.015504249	0.017632568	191	183	0.382233428	0.865706426
Otu00774_Gammaproteobacteria_unclassified	Farm	1	-0.000418435	0.000480428	191	40	0.386713227	0.866950191
Otu00172_Pseudoflavonifractor	Disease_Status	Cryptosporidium_Positive	-0.000385403	0.000444028	191	139	0.386553786	0.866950191
Otu00102_Pelistega	Halocur	Y	0.001494687	0.001729317	191	106	0.388971164	0.867019694
Otu01585_Lactobacillaceae_unclassified	Diatrim_1	Y	-6.81E-05	7.85E-05	191	69	0.388924343	0.867019694
Otu00024_Clostridium_sensu_stricto	Synulox	Y	-0.019302156	0.022174217	191	142	0.387714383	0.867019694
Otu00006_Prevotella	Farm	3	-0.028445883	0.033240706	191	152	0.393258801	0.869836533
Otu00003_Escherichia.Shigella	Diatrim_2	Y	-0.026287798	0.030593683	191	177	0.391329744	0.869836533
Otu00003_Escherichia.Shigella	Synulox	Y	-0.031785989	0.037115625	191	177	0.392900234	0.869836533
Otu00449_Eggerthellaceae_unclassified	Diatrim_1	Y	3.85E-05	4.48E-05	191	81	0.393566595	0.869836533
Otu00190_Agathobaculum	Diatrim_2	Y	-0.000208048	0.000243402	191	88	0.393958498	0.869836533
Otu00037_Alloprevotella	Farm	3	0.008917015	0.010467312	191	109	0.395393822	0.87055657
Otu00190_Agathobaculum	Disease_Status	Cryptosporidium_Positive	-0.000141513	0.000165493	191	88	0.39577529	0.87055657
Otu01882_Clostridia_unclassified	Diatrim_2	Y	-0.000123594	0.000146266	191	80	0.399222183	0.874185719
Otu00004_Faecalibacterium	Farm	3	0.025160561	0.02980432	191	174	0.399670526	0.874185719
Otu00063_Flintibacter	Synulox	Y	-0.00074625	0.000878173	191	157	0.398960691	0.874185719
Otu00006_Prevotella	Diatrim_2	Y	0.016880124	0.020110632	191	152	0.402366699	0.877086914
Otu00232_Ihubacter	Disease_Status	Cryptosporidium_Positive	0.000116373	0.000138684	191	78	0.402498789	0.877086914
Otu00135_Fusobacteriaceae_unclassified	Diatrim_1	Y	0.005090061	0.006047007	191	55	0.403308773	0.877215358
Otu00180_Peptoniphilus	Disease_Status	Cryptosporidium_Positive	0.000826744	0.00099056	191	45	0.405024033	0.879308681
Otu00056_Candidatus_Saccharibacteria_unclassified	Synulox	Y	0.001553429	0.001855938	191	109	0.406214098	0.880256152
Otu00032_Prevotellamassilia	Diatrim_2	Y	0.005950003	0.007200175	191	117	0.409676686	0.881462819
Otu00020_Fusobacterium	Farm	3	0.018742572	0.02272278	191	110	0.410544327	0.881462819
Otu00446_Peptostreptococcaceae_unclassified	Disease_Status	Cryptosporidium_Positive	7.62E-05	9.20E-05	191	81	0.41048445	0.881462819
Otu00150_Enterobacteriaceae_unclassified	Disease_Status	Cryptosporidium_Positive	0.00078153	0.00094655	191	97	0.410077425	0.881462819
Otu00298_Enterococcaceae_unclassified	Farm	3	-0.00594246	0.007169216	191	82	0.409491543	0.881462819
Otu00010_Butyricicoccus	Disease_Status	Cryptosporidium_Positive	0.004102363	0.00496582	191	183	0.411836297	0.882614302
Otu00025_Phocaeicola	Halocur	Y	-0.018657985	0.022822609	191	174	0.415189967	0.884930441
Otu00516_Parasutterella	Halocur	Y	-8.05E-05	9.85E-05	191	60	0.414443118	0.884930441
Otu00066_Lactobacillales_unclassified	Farm	1	-0.000284346	0.000347557	191	104	0.414352799	0.884930441
Otu00310_Erysipelotrichaceae_unclassified	Halocur	Y	0.000155893	0.000191231	191	129	0.416018367	0.885080971
Otu00145_Terrisporobacter	Diatrim_2	Y	-0.001111096	0.00136964	191	50	0.418608673	0.888046538
Otu00774_Gammaproteobacteria_unclassified	Diatrim_1	Y	0.000200811	0.000246725	191	40	0.418932913	0.888046538
Otu00483_Barnesiella	Day_of_Sampling	Day_of_Sampling	2.97E-05	3.71E-05	191	29	0.425092815	0.899471753
Otu00104_Bacteroidetes_unclassified	Synulox	Y	-0.003572301	0.0045324	191	129	0.431622702	0.901683371
Otu00122_Butyricimonas	Day_of_Sampling	Day_of_Sampling	0.000109242	0.000138375	191	57	0.431140291	0.901683371
Otu00145_Terrisporobacter	Farm	3	-0.001796805	0.002277273	191	50	0.432313945	0.901683371
Otu00940_Desulfovibrionaceae_unclassified	Diatrim_1	Y	2.46E-05	3.10E-05	191	44	0.431130923	0.901683371
Otu00516_Parasutterella	Farm	1	-0.00013741	0.000173256	191	60	0.428747492	0.901683371
Otu00133_Corynebacterium	Synulox	Y	0.001922549	0.002435283	191	98	0.430872609	0.901683371
Otu00066_Lactobacillales_unclassified	Halocur	Y	-0.000156829	0.000197526	191	104	0.42824859	0.901683371
Otu00024_Clostridium_sensu_stricto	Farm	1	-0.0320417	0.040302722	191	142	0.429321129	0.901683371
Otu00143_Firmicutes_unclassified	Synulox	Y	-0.001255436	0.00159953	191	161	0.433545455	0.902640092
Otu00064_Ruminococcus2	Diatrim_2	Y	0.001356549	0.00196423	191	109	0.490944353	0.903144933
Otu00064_Ruminococcus2	Halocur	Y	0.001766171	0.002479135	191	109	0.477520018	0.903144933
Otu00096_Anaerotignum	Farm	3	-0.001415574	0.001814066	191	161	0.43620899	0.903144933
Otu00072_Anaerostipes	Disease_Status	Cryptosporidium_Positive	0.00089865	0.001269839	191	125	0.481758323	0.903144933
Otu00170_Roseburia	Disease_Status	Cryptosporidium_Positive	-0.000277561	0.000364666	191	108	0.447561036	0.903144933
Otu00903_Agathobacter	Halocur	Y	2.10E-05	2.95E-05	191	47	0.476979531	0.903144933
Otu00038_Dorea	Farm	1	-0.005428801	0.007877811	191	156	0.491621845	0.903144933
Otu00038_Dorea	Diatrim_1	Y	-0.002809953	0.004044625	191	156	0.488105653	0.903144933
Otu00038_Dorea	Diatrim_2	Y	0.002666667	0.003550348	191	156	0.453562444	0.903144933
Otu00073_Faecalimonas	Farm	1	-0.003875361	0.005365835	191	54	0.471080763	0.903144933
Otu00073_Faecalimonas	Farm	3	-0.003047516	0.00399712	191	54	0.446791641	0.903144933
Otu00013_Lachnospiraceae_unclassified	Farm	1	0.028288535	0.036733219	191	186	0.443812479	0.903144933
Otu00122_Butyricimonas	Diatrim_1	Y	-0.00041861	0.000554916	191	57	0.4535903	0.903144933
Otu00055_Odoribacter	Disease_Status	Cryptosporidium_Positive	0.000671228	0.000954666	191	109	0.484537947	0.903144933
Otu00460_Duncaniella	Disease_Status	Cryptosporidium_Positive	0.000229347	0.000299848	191	35	0.445335391	0.903144933
Otu00396_Paramuribaculum	Diatrim_1	Y	0.000381825	0.000500941	191	48	0.44908924	0.903144933
Otu00483_Barnesiella	Farm	1	0.000211415	0.000283993	191	29	0.457571552	0.903144933
Otu00037_Alloprevotella	Diatrim_1	Y	0.004960893	0.007214364	191	109	0.492554214	0.903144933
Otu00032_Prevotellamassilia	Farm	3	0.0084545	0.011901113	191	117	0.47836807	0.903144933
Otu00006_Prevotella	Farm	1	-0.034590174	0.044623169	191	152	0.439250062	0.903144933
Otu00062_Bacteroidaceae_unclassified	Farm	1	0.010159455	0.014228945	191	147	0.476142339	0.903144933
Otu00213_Allisonella	Diatrim_1	Y	-0.000135505	0.000172332	191	94	0.435145641	0.903144933
Otu01047_Negativicutes_unclassified	Farm	3	-2.93E-05	4.23E-05	191	68	0.489633036	0.903144933
Otu01047_Negativicutes_unclassified	Diatrim_1	Y	-2.19E-05	2.91E-05	191	68	0.455923603	0.903144933
Otu00873_Veillonellaceae_unclassified	Disease_Status	Cryptosporidium_Positive	3.80E-05	5.33E-05	191	42	0.476646896	0.903144933
Otu00011_Veillonella	Farm	1	-0.027052266	0.036883249	191	94	0.464223648	0.903144933
Otu00052_Megasphaera	Farm	1	-0.005959778	0.008350822	191	95	0.477750367	0.903144933
Otu00535_Elusimicrobium	Diatrim_1	Y	-0.000317856	0.000436539	191	42	0.469423394	0.903144933
Otu00110_Succiniclasticum	Disease_Status	Cryptosporidium_Positive	-0.00049646	0.000707494	191	93	0.485404906	0.903144933
Otu00110_Succiniclasticum	Diatrim_2	Y	0.000748541	0.000965698	191	93	0.439310022	0.903144933
Otu00001_Phascolarctobacterium	Farm	3	-0.013258437	0.017452658	191	164	0.449501993	0.903144933
Otu00001_Phascolarctobacterium	Diatrim_2	Y	0.007448374	0.010251757	191	164	0.468628664	0.903144933
Otu00003_Escherichia.Shigella	Halocur	Y	-0.026562406	0.038580191	191	177	0.492015543	0.903144933
Otu00333_Eubacterium	Diatrim_2	Y	3.90E-05	5.41E-05	191	86	0.472059405	0.903144933
Otu00145_Terrisporobacter	Halocur	Y	-0.001322667	0.00172945	191	50	0.445821088	0.903144933
Otu00914_Atopobiaceae_unclassified	Diatrim_2	Y	-4.07E-05	5.64E-05	191	63	0.471541139	0.903144933
Otu02350_Coriobacteriia_unclassified	Diatrim_2	Y	-2.27E-05	3.12E-05	191	97	0.467455216	0.903144933
Otu00819_Actinobacteria_unclassified	Diatrim_1	Y	1.68E-05	2.42E-05	191	67	0.488228194	0.903144933
Otu00370_Slackia	Halocur	Y	8.68E-05	0.00011266	191	92	0.44209252	0.903144933
Otu00330_Eggerthella	Farm	3	5.13E-05	7.28E-05	191	38	0.481521142	0.903144933
Otu00208_Succinivibrio	Diatrim_2	Y	-0.000714339	0.000929531	191	84	0.443498172	0.903144933
Otu00166_Desulfovibrio	Farm	1	-0.000713043	0.00094741	191	71	0.454135628	0.903144933
Otu00324_Campylobacter	Halocur	Y	-0.000206577	0.000286139	191	91	0.471253814	0.903144933
Otu00039_Gallibacterium	Disease_Status	Cryptosporidium_Positive	-0.003369842	0.004796222	191	129	0.483200603	0.903144933
Otu00039_Gallibacterium	Farm	1	0.013309528	0.017056201	191	129	0.436208182	0.903144933
Otu00039_Gallibacterium	Farm	3	0.00891434	0.012705511	191	129	0.483817287	0.903144933
Otu00211_Sutterellaceae_unclassified	Halocur	Y	-0.00037473	0.000531119	191	89	0.481371679	0.903144933
Otu00785_Actinomyces	Farm	1	-2.61E-05	3.36E-05	191	40	0.439781231	0.903144933
Otu00655_Actinomycetaceae_unclassified	Farm	1	3.63E-05	5.07E-05	191	63	0.476334212	0.903144933
Otu00655_Actinomycetaceae_unclassified	Halocur	Y	-2.02E-05	2.84E-05	191	63	0.477097269	0.903144933
Otu00175_Mycobacteriales_unclassified	Diatrim_2	Y	-6.07E-05	8.70E-05	191	48	0.485699127	0.903144933
Otu00392_Lawsonella	Farm	1	-0.000238814	0.000344659	191	65	0.490592739	0.903144933
Otu01194_Bifidobacteriaceae_unclassified	Disease_Status	Cryptosporidium_Positive	-4.52E-05	6.09E-05	191	83	0.460751574	0.903144933
Otu00620_Sphaerochaetaceae_unclassified	Synulox	Y	-0.00022028	0.000286338	191	38	0.442711903	0.903144933
Otu00018_Streptococcus	Diatrim_2	Y	-0.004994898	0.007088873	191	174	0.48195302	0.903144933
Otu00610_Clostridium_XVIII	Disease_Status	Cryptosporidium_Positive	3.87E-05	5.09E-05	191	29	0.450213502	0.903144933
Otu00160_Holdemanella	Synulox	Y	0.000197512	0.000263055	191	106	0.45371952	0.903144933
Otu00040_Lactobacillus	Halocur	Y	-0.004553331	0.005862918	191	112	0.438383973	0.903144933
Otu00048_Limosilactobacillus	Farm	3	0.004215843	0.005928408	191	113	0.478952485	0.903144933
Otu00048_Limosilactobacillus	Diatrim_1	Y	-0.003178358	0.004099162	191	113	0.44122826	0.903144933
Otu00402_Lacticaseibacillus	Diatrim_2	Y	2.68E-05	3.82E-05	191	55	0.484599758	0.903144933
Otu00070_Enterococcus	Diatrim_2	Y	-0.003200553	0.004449394	191	88	0.472864355	0.903144933
Otu00070_Enterococcus	Halocur	Y	-0.00388413	0.005610912	191	88	0.489665338	0.903144933
Otu00044_Fournierella	Synulox	Y	-0.001399456	0.002006375	191	161	0.488408162	0.903144933
Otu00457_Ruthenibacterium	Diatrim_1	Y	5.03E-05	7.12E-05	191	45	0.480883354	0.903144933
Otu00240_Subdoligranulum	Disease_Status	Cryptosporidium_Positive	0.000128654	0.000180548	191	61	0.478771549	0.903144933
Otu00240_Subdoligranulum	Synulox	Y	-0.000247733	0.000351412	191	61	0.483699209	0.903144933
Otu00443_Flavonifractor	Disease_Status	Cryptosporidium_Positive	3.59E-05	5.12E-05	191	34	0.486239495	0.903144933
Otu00954_Monoglobus	Farm	3	0.000383363	0.000510345	191	37	0.456496058	0.903144933
Otu00437_Paludicola	Day_of_Sampling	Day_of_Sampling	2.42E-05	3.49E-05	191	60	0.488779047	0.903144933
Otu00326_Harryflintia	Synulox	Y	0.000257518	0.000370451	191	76	0.487849113	0.903144933
Otu00136_Negativibacillus	Diatrim_1	Y	0.000345459	0.000498511	191	131	0.491040226	0.903144933
Otu00086_Clostridiaceae_1_unclassified	Disease_Status	Cryptosporidium_Positive	0.001932562	0.00253767	191	90	0.44919745	0.903144933
Otu00086_Clostridiaceae_1_unclassified	Halocur	Y	-0.003765597	0.005109875	191	90	0.462549951	0.903144933
Otu00024_Clostridium_sensu_stricto	Halocur	Y	-0.015592363	0.022471444	191	142	0.4889902	0.903144933
Otu00143_Firmicutes_unclassified	Diatrim_2	Y	-0.000953009	0.001318461	191	161	0.470719007	0.903144933
Otu00104_Bacteroidetes_unclassified	Farm	1	0.005648974	0.008289683	191	129	0.496455332	0.906030981
Otu00446_Peptostreptococcaceae_unclassified	Diatrim_2	Y	-9.66E-05	0.000141315	191	81	0.495263571	0.906030981
Otu00406_Lactococcus	Diatrim_1	Y	0.000292145	0.000426742	191	62	0.496279484	0.906030981
Otu00102_Pelistega	Synulox	Y	-0.001155281	0.001705741	191	106	0.500884746	0.911266953
Otu00027_Ruminococcaceae_unclassified	Synulox	Y	-0.004948262	0.007335561	191	182	0.500812501	0.911266953
Otu00873_Veillonellaceae_unclassified	Farm	1	-0.00012674	0.000189453	191	42	0.504355923	0.913314291
Otu00018_Streptococcus	Farm	1	-0.010524888	0.015729391	191	174	0.504265268	0.913314291
Otu00552_Bacilli_unclassified	Halocur	Y	-2.20E-05	3.28E-05	191	52	0.504296382	0.913314291
Otu00068_Prevotellaceae_unclassified	Diatrim_2	Y	0.003259709	0.004949495	191	143	0.511229503	0.917721382
Otu00193_Parabacteroides	Synulox	Y	-0.001169916	0.001762752	191	155	0.509532089	0.917721382
Otu01047_Negativicutes_unclassified	Diatrim_2	Y	1.68E-05	2.55E-05	191	68	0.511003907	0.917721382
Otu00873_Veillonellaceae_unclassified	Synulox	Y	6.78E-05	0.000103584	191	42	0.513509557	0.917721382
Otu00011_Veillonella	Diatrim_2	Y	-0.01101123	0.016622429	191	94	0.508532326	0.917721382
Otu00003_Escherichia.Shigella	Disease_Status	Cryptosporidium_Positive	0.012486476	0.019089011	191	177	0.513861116	0.917721382
Otu00333_Eubacterium	Disease_Status	Cryptosporidium_Positive	2.30E-05	3.49E-05	191	86	0.511812049	0.917721382
Otu00198_Mailhella	Halocur	Y	4.25E-05	6.40E-05	191	88	0.507633931	0.917721382
Otu00407_Erysipelatoclostridium	Synulox	Y	-6.07E-05	9.22E-05	191	56	0.513116439	0.917721382
Otu00791_Clostridium_IV	Disease_Status	Cryptosporidium_Positive	2.08E-05	3.18E-05	191	26	0.515164278	0.918644086
Otu00614_Trueperella	Day_of_Sampling	Day_of_Sampling	-2.39E-05	3.68E-05	191	28	0.516049603	0.918820025
Otu00017_Mediterraneibacter	Diatrim_1	Y	-0.003151819	0.004855787	191	155	0.517101657	0.919291836
Otu00066_Lactobacillales_unclassified	Disease_Status	Cryptosporidium_Positive	6.29E-05	9.77E-05	191	104	0.520656216	0.924204347
Otu01882_Clostridia_unclassified	Synulox	Y	-0.000113102	0.000177447	191	80	0.524674851	0.928015355
Otu01882_Clostridia_unclassified	Halocur	Y	-0.000117194	0.000184449	191	80	0.525981305	0.928015355
Otu00208_Succinivibrio	Synulox	Y	0.000724093	0.001129098	191	84	0.523811297	0.928015355
Otu00295_Faecalibacillus	Diatrim_2	Y	-5.23E-05	8.23E-05	191	87	0.525730611	0.928015355
Otu00232_Ihubacter	Halocur	Y	-0.00017734	0.00028029	191	78	0.527722656	0.928283227
Otu00312_Staphylococcus	Halocur	Y	3.45E-05	5.45E-05	191	39	0.527435531	0.928283227
Otu00470_Coprobacter	Farm	3	0.000238796	0.000380711	191	46	0.531289931	0.931751712
Otu00331_Sharpea	Disease_Status	Cryptosporidium_Positive	3.08E-05	4.89E-05	191	70	0.53106774	0.931751712
Otu00351_Selenomonas	Farm	1	0.000562038	0.000893759	191	53	0.532530932	0.932527929
Otu00159_Anaerobutyricum	Farm	3	-0.000388642	0.000649754	191	101	0.550492307	0.933000962
Otu00072_Anaerostipes	Synulox	Y	-0.001450894	0.00247385	191	125	0.559838307	0.933000962
Otu00325_Howardella	Farm	3	0.000101825	0.00017544	191	100	0.562364925	0.933000962
Otu00170_Roseburia	Farm	1	-0.000767061	0.001296817	191	108	0.554922704	0.933000962
Otu00038_Dorea	Halocur	Y	-0.00258027	0.004477169	191	156	0.565112769	0.933000962
Otu00303_Enterocloster	Farm	3	0.000170284	0.000286465	191	70	0.553949628	0.933000962
Otu00517_Alistipes	Synulox	Y	0.000770141	0.00124005	191	97	0.535339572	0.933000962
Otu00122_Butyricimonas	Synulox	Y	-0.000353013	0.000591039	191	57	0.552611523	0.933000962
Otu00055_Odoribacter	Diatrim_1	Y	0.000998833	0.001747979	191	109	0.569862172	0.933000962
Otu00460_Duncaniella	Diatrim_1	Y	-0.000310976	0.000547466	191	35	0.570716152	0.933000962
Otu00460_Duncaniella	Diatrim_2	Y	0.00028417	0.000480562	191	35	0.555034846	0.933000962
Otu00470_Coprobacter	Synulox	Y	-0.000165459	0.000279432	191	46	0.554501472	0.933000962
Otu00068_Prevotellaceae_unclassified	Disease_Status	Cryptosporidium_Positive	-0.001767694	0.003117909	191	143	0.572741172	0.933000962
Otu00037_Alloprevotella	Synulox	Y	0.004596213	0.007682732	191	109	0.550415273	0.933000962
Otu00032_Prevotellamassilia	Disease_Status	Cryptosporidium_Positive	-0.0025772	0.004492569	191	117	0.566907165	0.933000962
Otu00032_Prevotellamassilia	Diatrim_1	Y	0.004828416	0.008202579	191	117	0.556828594	0.933000962
Otu00014_Bacteroides	Disease_Status	Cryptosporidium_Positive	-0.006012256	0.00997435	191	162	0.547410887	0.933000962
Otu00213_Allisonella	Halocur	Y	0.000111422	0.000190112	191	94	0.558918769	0.933000962
Otu01047_Negativicutes_unclassified	Farm	1	-3.42E-05	5.68E-05	191	68	0.548873806	0.933000962
Otu00873_Veillonellaceae_unclassified	Farm	3	8.26E-05	0.000141128	191	42	0.558873329	0.933000962
Otu00011_Veillonella	Diatrim_1	Y	-0.011071439	0.018936594	191	94	0.559501488	0.933000962
Otu00110_Succiniclasticum	Farm	1	-0.001476472	0.002464813	191	93	0.551007101	0.933000962
Otu00314_Clostridiales_Incertae_Sedis_XIII_unclassified	Diatrim_2	Y	-0.000247017	0.000414038	191	118	0.551513766	0.933000962
Otu00147_Peptacetobacter	Synulox	Y	-0.000788376	0.001380029	191	63	0.568518253	0.933000962
Otu00145_Terrisporobacter	Farm	1	-0.001738031	0.003063879	191	50	0.572365219	0.933000962
Otu00165_Peptococcus	Diatrim_1	Y	-0.000545938	0.000961763	191	101	0.572429644	0.933000962
Otu00153_Olsenella	Disease_Status	Cryptosporidium_Positive	0.000409642	0.000698167	191	118	0.559656447	0.933000962
Otu00153_Olsenella	Farm	3	0.001033545	0.001823795	191	118	0.572478029	0.933000962
Otu02350_Coriobacteriia_unclassified	Diatrim_1	Y	2.24E-05	3.63E-05	191	97	0.539971862	0.933000962
Otu00166_Desulfovibrio	Disease_Status	Cryptosporidium_Positive	0.000157221	0.000267505	191	71	0.558769036	0.933000962
Otu00657_Burkholderiales_unclassified	Diatrim_2	Y	-8.32E-06	1.39E-05	191	55	0.55070636	0.933000962
Otu00537_Mobiluncus	Day_of_Sampling	Day_of_Sampling	2.60E-05	4.41E-05	191	39	0.55614839	0.933000962
Otu00614_Trueperella	Farm	3	0.00013159	0.000214865	191	28	0.541856165	0.933000962
Otu00614_Trueperella	Diatrim_2	Y	7.41E-05	0.000128936	191	28	0.566289364	0.933000962
Otu00175_Mycobacteriales_unclassified	Farm	1	-0.000120034	0.000192951	191	48	0.534657563	0.933000962
Otu00146_Bacteria_unclassified	Synulox	Y	0.001388557	0.002457213	191	160	0.57270561	0.933000962
Otu00295_Faecalibacillus	Synulox	Y	6.12E-05	9.99E-05	191	87	0.542464946	0.933000962
Otu00160_Holdemanella	Halocur	Y	0.000164096	0.000273435	191	106	0.549167827	0.933000962
Otu00558_Faecalicoccus	Farm	3	-2.13E-05	3.72E-05	191	36	0.56731734	0.933000962
Otu00040_Lactobacillus	Diatrim_1	Y	-0.00308306	0.005296495	191	112	0.561223422	0.933000962
Otu00048_Limosilactobacillus	Synulox	Y	0.00254754	0.004365865	191	113	0.561810671	0.933000962
Otu00048_Limosilactobacillus	Day_of_Sampling	Day_of_Sampling	-0.00059172	0.001026268	191	113	0.565131006	0.933000962
Otu00511_Aerococcus	Disease_Status	Cryptosporidium_Positive	-0.000184096	0.000314157	191	74	0.558601783	0.933000962
Otu00552_Bacilli_unclassified	Diatrim_2	Y	-1.58E-05	2.60E-05	191	52	0.545370086	0.933000962
Otu00298_Enterococcaceae_unclassified	Farm	1	-0.005708394	0.009625345	191	82	0.555043828	0.933000962
Otu00066_Lactobacillales_unclassified	Synulox	Y	-0.000109349	0.000190027	191	104	0.565704127	0.933000962
Otu00240_Subdoligranulum	Farm	1	-0.000383755	0.000641285	191	61	0.551516504	0.933000962
Otu00086_Clostridiaceae_1_unclassified	Synulox	Y	-0.003091473	0.004936503	191	90	0.533642969	0.933000962
Otu00030_Clostridiales_unclassified	Diatrim_1	Y	-0.006686863	0.011823671	191	168	0.572397076	0.933000962
Otu00019_Blautia	Diatrim_2	Y	0.004862041	0.008162354	191	158	0.552138083	0.933000962
Otu00145_Terrisporobacter	Diatrim_1	Y	-0.00088675	0.001576353	191	50	0.575917724	0.935565927
Otu00166_Desulfovibrio	Synulox	Y	-0.000294092	0.000521894	191	71	0.575221828	0.935565927
Otu00088_Porphyromonadaceae_unclassified	Farm	3	0.001447276	0.00260223	191	111	0.578779424	0.937927598
Otu00232_Ihubacter	Synulox	Y	0.000149892	0.000269649	191	78	0.578977567	0.937927598
Otu00064_Ruminococcus2	Farm	3	0.001643065	0.003259262	191	109	0.615474579	0.941779965
Otu00072_Anaerostipes	Farm	3	0.001766415	0.003342032	191	125	0.598492853	0.941779965
Otu00319_Coprococcus	Diatrim_1	Y	7.98E-05	0.000146069	191	64	0.585428197	0.941779965
Otu00903_Agathobacter	Synulox	Y	1.49E-05	2.84E-05	191	47	0.59917935	0.941779965
Otu00517_Alistipes	Diatrim_1	Y	0.000619179	0.001164452	191	97	0.595558471	0.941779965
Otu00055_Odoribacter	Diatrim_2	Y	0.000796993	0.001483019	191	109	0.591790822	0.941779965
Otu00062_Bacteroidaceae_unclassified	Disease_Status	Cryptosporidium_Positive	-0.002031991	0.004001195	191	147	0.612176118	0.941779965
Otu00020_Fusobacterium	Disease_Status	Cryptosporidium_Positive	0.004655957	0.008577656	191	110	0.587931144	0.941779965
Otu00333_Eubacterium	Halocur	Y	-3.71E-05	6.85E-05	191	86	0.589679864	0.941779965
Otu00314_Clostridiales_Incertae_Sedis_XIII_unclassified	Synulox	Y	0.00025711	0.000502303	191	118	0.60936815	0.941779965
Otu00180_Peptoniphilus	Diatrim_1	Y	-0.000944896	0.001808574	191	45	0.601989912	0.941779965
Otu00165_Peptococcus	Disease_Status	Cryptosporidium_Positive	-0.000271624	0.000522095	191	101	0.604692472	0.941779965
Otu00520_Parolsenella	Synulox	Y	5.40E-05	0.000106921	191	31	0.614287703	0.941779965
Otu00153_Olsenella	Diatrim_2	Y	-0.000565662	0.001077072	191	118	0.600254258	0.941779965
Otu00914_Atopobiaceae_unclassified	Disease_Status	Cryptosporidium_Positive	1.78E-05	3.52E-05	191	63	0.613842658	0.941779965
Otu00208_Succinivibrio	Diatrim_1	Y	0.00053508	0.001060241	191	84	0.615639166	0.941779965
Otu00324_Campylobacter	Diatrim_1	Y	-0.000132099	0.000258495	191	91	0.609948307	0.941779965
Otu00039_Gallibacterium	Diatrim_2	Y	0.004199027	0.007686836	191	129	0.585554821	0.941779965
Otu00102_Pelistega	Diatrim_1	Y	0.000869756	0.001601001	191	106	0.588982904	0.941779965
Otu00785_Actinomyces	Synulox	Y	-9.62E-06	1.85E-05	191	40	0.604263385	0.941779965
Otu00537_Mobiluncus	Diatrim_1	Y	-9.31E-05	0.000182509	191	39	0.61186643	0.941779965
Otu00175_Mycobacteriales_unclassified	Halocur	Y	5.67E-05	0.000109659	191	48	0.605634963	0.941779965
Otu00392_Lawsonella	Diatrim_1	Y	9.52E-05	0.000179073	191	65	0.596824215	0.941779965
Otu01092_Treponema	Disease_Status	Cryptosporidium_Positive	0.000156637	0.000311808	191	47	0.616027306	0.941779965
Otu00018_Streptococcus	Farm	3	-0.006229685	0.011717143	191	174	0.595601048	0.941779965
Otu00406_Lactococcus	Diatrim_2	Y	-0.000199503	0.00037027	191	62	0.590869733	0.941779965
Otu00406_Lactococcus	Halocur	Y	-0.000243264	0.000467623	191	62	0.603815496	0.941779965
Otu00310_Erysipelotrichaceae_unclassified	Farm	3	-0.000138009	0.000250652	191	129	0.582581534	0.941779965
Otu00160_Holdemanella	Farm	1	-0.000243458	0.000481124	191	106	0.613454844	0.941779965
Otu00160_Holdemanella	Diatrim_1	Y	0.000125986	0.000247018	191	106	0.610650265	0.941779965
Otu00558_Faecalicoccus	Diatrim_2	Y	1.18E-05	2.25E-05	191	36	0.59983956	0.941779965
Otu00312_Staphylococcus	Farm	1	-4.82E-05	9.59E-05	191	39	0.615421794	0.941779965
Otu00511_Aerococcus	Diatrim_1	Y	0.000291617	0.000573591	191	74	0.611784584	0.941779965
Otu00066_Lactobacillales_unclassified	Diatrim_1	Y	-9.39E-05	0.000178442	191	104	0.599477318	0.941779965
Otu00044_Fournierella	Farm	1	-0.002006517	0.003654124	191	161	0.584743131	0.941779965
Otu00027_Ruminococcaceae_unclassified	Farm	1	-0.006760712	0.013416616	191	182	0.614936933	0.941779965
Otu00010_Butyricicoccus	Farm	3	0.007217999	0.013098703	191	183	0.583038034	0.941779965
Otu00172_Pseudoflavonifractor	Diatrim_1	Y	-0.000428253	0.000810711	191	139	0.597973587	0.941779965
Otu00954_Monoglobus	Disease_Status	Cryptosporidium_Positive	-0.000103317	0.000197133	191	37	0.604355336	0.941779965
Otu00002_Megamonas	Disease_Status	Cryptosporidium_Positive	-0.007538061	0.013824939	191	107	0.586248504	0.941779965
Otu00143_Firmicutes_unclassified	Farm	1	-0.001505788	0.002925513	191	161	0.607380877	0.941779965
Otu00143_Firmicutes_unclassified	Halocur	Y	-0.00086973	0.001662647	191	161	0.60154092	0.941779965
Otu00019_Blautia	Farm	1	-0.009834803	0.018111321	191	158	0.587780696	0.941779965
Otu00539_Finegoldia	Disease_Status	Cryptosporidium_Positive	-3.69E-05	7.37E-05	191	48	0.617025084	0.942072284
Otu00608_Muribaculum	Diatrim_1	Y	-7.76E-05	0.000155811	191	40	0.619115186	0.944029423
Otu00005_Collinsella	Halocur	Y	0.004233963	0.008546149	191	169	0.621146752	0.944660686
Otu00511_Aerococcus	Synulox	Y	-0.000302703	0.000610829	191	74	0.620802067	0.944660686
Otu00018_Streptococcus	Halocur	Y	-0.004414665	0.00893943	191	174	0.622013287	0.9447484
Otu00118_Muribaculaceae_unclassified	Farm	1	-0.00261157	0.005299147	191	104	0.623668071	0.94508733
Otu00330_Eggerthella	Disease_Status	Cryptosporidium_Positive	1.35E-05	2.75E-05	191	38	0.623854736	0.94508733
Otu00028_Selenomonadaceae_unclassified	Disease_Status	Cryptosporidium_Positive	0.002049905	0.004197503	191	138	0.625880606	0.946928171
Otu00013_Lachnospiraceae_unclassified	Diatrim_1	Y	-0.009263163	0.019121558	191	186	0.629903749	0.951216381
Otu00627_Pseudoramibacter	Halocur	Y	-1.81E-05	3.74E-05	191	38	0.630343732	0.951216381
Otu00314_Clostridiales_Incertae_Sedis_XIII_unclassified	Farm	1	0.000439013	0.000918703	191	118	0.633321935	0.954041784
Otu00791_Clostridium_IV	Diatrim_1	Y	-2.77E-05	5.81E-05	191	26	0.633849678	0.954041784
Otu00035_Peptostreptococcus	Farm	1	-0.003600109	0.007574977	191	57	0.635169178	0.954797427
Otu00170_Roseburia	Diatrim_1	Y	0.000314711	0.000665812	191	108	0.637013372	0.955111192
Otu00040_Lactobacillus	Farm	1	0.004884142	0.010316108	191	112	0.636460865	0.955111192
Otu00333_Eubacterium	Diatrim_1	Y	-3.00E-05	6.38E-05	191	86	0.63984124	0.958121241
Otu00516_Parasutterella	Synulox	Y	-4.40E-05	9.47E-05	191	60	0.642776318	0.961283918
Otu00175_Mycobacteriales_unclassified	Synulox	Y	4.87E-05	0.000105496	191	48	0.644902142	0.963229798
Otu00180_Peptoniphilus	Diatrim_2	Y	0.000724729	0.001587556	191	45	0.648570447	0.967471625
Otu00325_Howardella	Halocur	Y	6.07E-05	0.000133849	191	100	0.650803791	0.969564831
Otu00064_Ruminococcus2	Diatrim_1	Y	-0.000999006	0.002252758	191	109	0.659051248	0.972416296
Otu00064_Ruminococcus2	Synulox	Y	-0.001075549	0.002399292	191	109	0.655614065	0.972416296
Otu00121_Fusicatenibacter	Diatrim_1	Y	-0.000329844	0.000744101	191	120	0.659378174	0.972416296
Otu00213_Allisonella	Synulox	Y	-8.25E-05	0.000183533	191	94	0.654838545	0.972416296
Otu00166_Desulfovibrio	Diatrim_2	Y	-0.000185213	0.000415521	191	71	0.656438496	0.972416296
Otu00065_Ligilactobacillus	Diatrim_2	Y	0.000971231	0.002194817	191	115	0.658782893	0.972416296
Otu00437_Paludicola	Disease_Status	Cryptosporidium_Positive	3.36E-05	7.50E-05	191	60	0.654350919	0.972416296
Otu00437_Paludicola	Diatrim_1	Y	-6.09E-05	0.000136958	191	60	0.657141672	0.972416296
Otu00332_Schaalia	Diatrim_2	Y	7.79E-05	0.000177639	191	38	0.66132383	0.97405578
Otu00610_Clostridium_XVIII	Day_of_Sampling	Day_of_Sampling	1.01E-05	2.31E-05	191	29	0.664513655	0.975065262
Otu00312_Staphylococcus	Diatrim_2	Y	1.88E-05	4.32E-05	191	39	0.664296423	0.975065262
Otu00240_Subdoligranulum	Diatrim_1	Y	-0.000144559	0.000329931	191	61	0.662908337	0.975065262
Otu00351_Selenomonas	Synulox	Y	-0.00021335	0.00049216	191	53	0.667192883	0.977768239
Otu00017_Mediterraneibacter	Farm	1	-0.003100781	0.00945773	191	155	0.743396792	0.979090314
Otu00017_Mediterraneibacter	Synulox	Y	0.001006876	0.005171033	191	155	0.845833541	0.979090314
Otu00017_Mediterraneibacter	Halocur	Y	0.00137467	0.005375079	191	155	0.798433626	0.979090314
Otu00064_Ruminococcus2	Disease_Status	Cryptosporidium_Positive	0.000397731	0.001233133	191	109	0.748104477	0.979090314
Otu00159_Anaerobutyricum	Disease_Status	Cryptosporidium_Positive	-4.73E-05	0.000245277	191	101	0.847194696	0.979090314
Otu00159_Anaerobutyricum	Farm	1	-0.000189459	0.000872247	191	101	0.828289883	0.979090314
Otu00159_Anaerobutyricum	Diatrim_1	Y	-0.000158371	0.000447829	191	101	0.724016699	0.979090314
Otu00072_Anaerostipes	Farm	1	-0.001155815	0.004505324	191	125	0.798284101	0.979090314
Otu00072_Anaerostipes	Halocur	Y	-0.000918508	0.002527587	191	125	0.716904769	0.979090314
Otu00197_Frisingicoccus	Synulox	Y	3.04E-05	0.000144626	191	103	0.833943406	0.979090314
Otu00528_Clostridium_XlVa	Disease_Status	Cryptosporidium_Positive	-2.41E-05	6.73E-05	191	62	0.721061038	0.979090314
Otu00528_Clostridium_XlVa	Farm	1	-4.41E-05	0.000239341	191	62	0.85400501	0.979090314
Otu00528_Clostridium_XlVa	Diatrim_1	Y	2.74E-05	0.000122882	191	62	0.823883864	0.979090314
Otu00528_Clostridium_XlVa	Halocur	Y	-3.81E-05	0.000136024	191	62	0.779920037	0.979090314
Otu00319_Coprococcus	Disease_Status	Cryptosporidium_Positive	2.25E-05	8.00E-05	191	64	0.778523898	0.979090314
Otu00325_Howardella	Diatrim_2	Y	-2.79E-05	0.000106141	191	100	0.792820041	0.979090314
Otu00325_Howardella	Synulox	Y	-5.30E-05	0.000128768	191	100	0.681252582	0.979090314
Otu00325_Howardella	Day_of_Sampling	Day_of_Sampling	-6.75E-06	3.08E-05	191	100	0.826767562	0.979090314
Otu00170_Roseburia	Farm	3	0.000318656	0.000966026	191	108	0.741883278	0.979090314
Otu00170_Roseburia	Halocur	Y	0.000136249	0.000737016	191	108	0.853540261	0.979090314
Otu00903_Agathobacter	Diatrim_1	Y	-8.96E-06	2.66E-05	191	47	0.736999661	0.979090314
Otu00038_Dorea	Disease_Status	Cryptosporidium_Positive	0.000635812	0.002215249	191	156	0.774426696	0.979090314
Otu00038_Dorea	Synulox	Y	-0.000868164	0.004307208	191	156	0.84048535	0.979090314
Otu00073_Faecalimonas	Disease_Status	Cryptosporidium_Positive	0.000625514	0.001508879	191	54	0.678955402	0.979090314
Otu00073_Faecalimonas	Diatrim_2	Y	0.000523	0.002418258	191	54	0.82901832	0.979090314
Otu00073_Faecalimonas	Synulox	Y	-0.000623293	0.002933781	191	54	0.831990628	0.979090314
Otu00073_Faecalimonas	Halocur	Y	0.000679309	0.003049546	191	54	0.823974191	0.979090314
Otu00303_Enterocloster	Disease_Status	Cryptosporidium_Positive	-4.23E-05	0.000108975	191	70	0.699068296	0.979090314
Otu00303_Enterocloster	Diatrim_1	Y	7.28E-05	0.000199351	191	70	0.716414565	0.979090314
Otu00303_Enterocloster	Synulox	Y	-9.12E-05	0.000212376	191	70	0.669477626	0.979090314
Otu00303_Enterocloster	Halocur	Y	7.95E-05	0.000216303	191	70	0.713773494	0.979090314
Otu00013_Lachnospiraceae_unclassified	Farm	3	0.005272459	0.026959925	191	186	0.84540102	0.979090314
Otu00013_Lachnospiraceae_unclassified	Synulox	Y	-0.005521228	0.020384621	191	186	0.787479987	0.979090314
Otu00047_Bacteroidales_unclassified	Diatrim_2	Y	-0.001471183	0.005817235	191	153	0.800630396	0.979090314
Otu00104_Bacteroidetes_unclassified	Diatrim_1	Y	-0.00124514	0.004256088	191	129	0.770195564	0.979090314
Otu00517_Alistipes	Farm	1	0.000776922	0.002268031	191	97	0.732329724	0.979090314
Otu00122_Butyricimonas	Disease_Status	Cryptosporidium_Positive	0.00012539	0.000303685	191	57	0.681059718	0.979090314
Otu00055_Odoribacter	Synulox	Y	-0.000655121	0.001862508	191	109	0.726289914	0.979090314
Otu00460_Duncaniella	Farm	3	0.000252142	0.000794317	191	35	0.751279221	0.979090314
Otu00396_Paramuribaculum	Disease_Status	Cryptosporidium_Positive	6.28E-05	0.000272416	191	48	0.818414407	0.979090314
Otu00396_Paramuribaculum	Farm	3	0.000207214	0.000700073	191	48	0.767939059	0.979090314
Otu00396_Paramuribaculum	Diatrim_2	Y	-0.000121245	0.000401601	191	48	0.763117706	0.979090314
Otu00396_Paramuribaculum	Synulox	Y	-9.48E-05	0.00053418	191	48	0.859832482	0.979090314
Otu00608_Muribaculum	Farm	1	-0.000106477	0.000303478	191	40	0.726102003	0.979090314
Otu00608_Muribaculum	Diatrim_2	Y	-4.90E-05	0.00013677	191	40	0.720723973	0.979090314
Otu00483_Barnesiella	Disease_Status	Cryptosporidium_Positive	3.32E-05	7.99E-05	191	29	0.678502547	0.979090314
Otu00483_Barnesiella	Diatrim_1	Y	-2.69E-05	0.000145808	191	29	0.85378712	0.979090314
Otu00483_Barnesiella	Synulox	Y	-4.03E-05	0.000155274	191	29	0.795316371	0.979090314
Otu00483_Barnesiella	Halocur	Y	-4.81E-05	0.000161401	191	29	0.766193452	0.979090314
Otu00118_Muribaculaceae_unclassified	Farm	3	-0.001462787	0.003941875	191	104	0.711491617	0.979090314
Otu00068_Prevotellaceae_unclassified	Farm	1	0.002446172	0.011073975	191	143	0.825811892	0.979090314
Otu00068_Prevotellaceae_unclassified	Diatrim_1	Y	-0.002291973	0.005697774	191	143	0.688940793	0.979090314
Otu00037_Alloprevotella	Diatrim_2	Y	0.001959249	0.006332725	191	109	0.757382759	0.979090314
Otu00037_Alloprevotella	Halocur	Y	0.002539044	0.007985889	191	109	0.750894003	0.979090314
Otu00032_Prevotellamassilia	Farm	1	0.003456152	0.015976357	191	117	0.828973429	0.979090314
Otu00014_Bacteroides	Diatrim_2	Y	-0.003442843	0.015985747	191	162	0.829720374	0.979090314
Otu00025_Phocaeicola	Disease_Status	Cryptosporidium_Positive	-0.004079794	0.011304762	191	174	0.71938539	0.979090314
Otu00025_Phocaeicola	Farm	1	0.013545386	0.040194974	191	174	0.737132852	0.979090314
Otu00025_Phocaeicola	Farm	3	0.011542147	0.029932918	191	174	0.700761384	0.979090314
Otu00062_Bacteroidaceae_unclassified	Synulox	Y	-0.002118266	0.007779703	191	147	0.785714554	0.979090314
Otu00088_Porphyromonadaceae_unclassified	Disease_Status	Cryptosporidium_Positive	-0.000340377	0.00098232	191	111	0.729364875	0.979090314
Otu00088_Porphyromonadaceae_unclassified	Farm	1	-0.000842726	0.0034933	191	111	0.809640131	0.979090314
Otu00088_Porphyromonadaceae_unclassified	Synulox	Y	-0.000762386	0.001909968	191	111	0.690242149	0.979090314
Otu00088_Porphyromonadaceae_unclassified	Halocur	Y	-0.00043906	0.001985335	191	111	0.825222205	0.979090314
Otu00121_Fusicatenibacter	Farm	1	-0.000554182	0.001444882	191	120	0.702592415	0.979090314
Otu00135_Fusobacteriaceae_unclassified	Farm	1	0.002076536	0.011752833	191	55	0.860261666	0.979090314
Otu00135_Fusobacteriaceae_unclassified	Farm	3	0.001693176	0.008735118	191	55	0.846762817	0.979090314
Otu00020_Fusobacterium	Diatrim_1	Y	-0.003405808	0.015661175	191	110	0.828087069	0.979090314
Otu00020_Fusobacterium	Diatrim_2	Y	-0.002699144	0.013747285	191	110	0.844562979	0.979090314
Otu00873_Veillonellaceae_unclassified	Diatrim_2	Y	1.53E-05	8.54E-05	191	42	0.858096065	0.979090314
Otu00873_Veillonellaceae_unclassified	Halocur	Y	2.83E-05	0.000107671	191	42	0.79307014	0.979090314
Otu00011_Veillonella	Farm	3	0.007588742	0.027475082	191	94	0.782704372	0.979090314
Otu00052_Megasphaera	Halocur	Y	0.001718279	0.004611916	191	95	0.710043607	0.979090314
Otu00028_Selenomonadaceae_unclassified	Diatrim_1	Y	-0.002408371	0.007663846	191	138	0.753690334	0.979090314
Otu00535_Elusimicrobium	Farm	1	0.000207524	0.000845623	191	42	0.806851161	0.979090314
Otu00051_Acidaminococcus	Farm	3	-0.002370413	0.005719042	191	85	0.679460151	0.979090314
Otu00051_Acidaminococcus	Diatrim_1	Y	0.00149021	0.004298611	191	85	0.73005939	0.979090314
Otu00051_Acidaminococcus	Diatrim_2	Y	0.001148194	0.003031306	191	85	0.705300727	0.979090314
Otu00051_Acidaminococcus	Halocur	Y	0.001398742	0.003908846	191	85	0.720899282	0.979090314
Otu00110_Succiniclasticum	Synulox	Y	0.000381028	0.001396094	191	93	0.785865476	0.979090314
Otu00003_Escherichia.Shigella	Farm	1	-0.026542922	0.067883847	191	177	0.6962509	0.979090314
Otu00003_Escherichia.Shigella	Farm	3	-0.011499876	0.050568058	191	177	0.820357229	0.979090314
Otu00003_Escherichia.Shigella	Diatrim_1	Y	0.008164533	0.034852918	191	177	0.815048927	0.979090314
Otu00232_Ihubacter	Farm	3	-0.000146169	0.000367383	191	78	0.691195137	0.979090314
Otu00232_Ihubacter	Diatrim_1	Y	5.00E-05	0.000253211	191	78	0.843633001	0.979090314
Otu00333_Eubacterium	Farm	1	-3.43E-05	0.000123445	191	86	0.781927792	0.979090314
Otu00333_Eubacterium	Farm	3	3.07E-05	9.13E-05	191	86	0.737226441	0.979090314
Otu00035_Peptostreptococcus	Diatrim_2	Y	-0.0011331	0.003413867	191	57	0.74033835	0.979090314
Otu00446_Peptostreptococcaceae_unclassified	Farm	1	-0.000101011	0.000325449	191	81	0.757170748	0.979090314
Otu00446_Peptostreptococcaceae_unclassified	Synulox	Y	-7.24E-05	0.00017976	191	81	0.688504931	0.979090314
Otu00183_Romboutsia	Synulox	Y	-4.32E-05	0.000219256	191	68	0.844189221	0.979090314
Otu00540_Anaerococcus	Disease_Status	Cryptosporidium_Positive	3.43E-05	9.29E-05	191	48	0.713372571	0.979090314
Otu00540_Anaerococcus	Diatrim_2	Y	3.18E-05	0.000142671	191	48	0.82374019	0.979090314
Otu00180_Peptoniphilus	Farm	1	-0.001046993	0.003522603	191	45	0.766636374	0.979090314
Otu00180_Peptoniphilus	Synulox	Y	-0.00044902	0.00192599	191	45	0.815916867	0.979090314
Otu00180_Peptoniphilus	Halocur	Y	0.00047714	0.002001989	191	45	0.811890873	0.979090314
Otu00627_Pseudoramibacter	Farm	1	-2.61E-05	7.15E-05	191	38	0.715682575	0.979090314
Otu00627_Pseudoramibacter	Farm	3	1.45E-05	5.19E-05	191	38	0.781183199	0.979090314
Otu00520_Parolsenella	Farm	1	-4.21E-05	0.000195556	191	31	0.829673424	0.979090314
Otu00520_Parolsenella	Diatrim_1	Y	-3.40E-05	0.000100402	191	31	0.73559989	0.979090314
Otu00520_Parolsenella	Day_of_Sampling	Day_of_Sampling	4.64E-06	2.56E-05	191	31	0.856130288	0.979090314
Otu00153_Olsenella	Farm	1	-0.000543219	0.002470457	191	118	0.826646104	0.979090314
Otu00153_Olsenella	Diatrim_1	Y	0.000297701	0.001279103	191	118	0.81684632	0.979090314
Otu00153_Olsenella	Synulox	Y	0.000350867	0.001363066	191	118	0.797859612	0.979090314
Otu00914_Atopobiaceae_unclassified	Halocur	Y	2.33E-05	7.11E-05	191	63	0.743942428	0.979090314
Otu00005_Collinsella	Farm	1	-0.003243816	0.015623261	191	169	0.836246691	0.979090314
Otu00005_Collinsella	Diatrim_1	Y	-0.001977246	0.008112954	191	169	0.808512239	0.979090314
Otu00005_Collinsella	Synulox	Y	0.002687467	0.008647375	191	169	0.757358607	0.979090314
Otu02350_Coriobacteriia_unclassified	Disease_Status	Cryptosporidium_Positive	4.23E-06	1.99E-05	191	97	0.832025951	0.979090314
Otu02350_Coriobacteriia_unclassified	Farm	1	-2.05E-05	7.04E-05	191	97	0.771989807	0.979090314
Otu02350_Coriobacteriia_unclassified	Halocur	Y	-1.57E-05	3.94E-05	191	97	0.691642997	0.979090314
Otu00819_Actinobacteria_unclassified	Disease_Status	Cryptosporidium_Positive	5.13E-06	1.33E-05	191	67	0.699059308	0.979090314
Otu00819_Actinobacteria_unclassified	Farm	3	1.27E-05	3.51E-05	191	67	0.717141611	0.979090314
Otu00370_Slackia	Diatrim_1	Y	1.81E-05	0.000101775	191	92	0.858805252	0.979090314
Otu00330_Eggerthella	Diatrim_2	Y	-1.58E-05	4.40E-05	191	38	0.719725532	0.979090314
Otu00330_Eggerthella	Halocur	Y	-1.14E-05	5.55E-05	191	38	0.837472286	0.979090314
Otu00449_Eggerthellaceae_unclassified	Diatrim_2	Y	1.17E-05	3.79E-05	191	81	0.757877009	0.979090314
Otu00208_Succinivibrio	Farm	3	0.00032297	0.001537503	191	84	0.834118231	0.979090314
Otu00208_Succinivibrio	Halocur	Y	-0.0004114	0.001172373	191	84	0.726241595	0.979090314
Otu00166_Desulfovibrio	Farm	3	-0.000194684	0.000700541	191	71	0.781737516	0.979090314
Otu00940_Desulfovibrionaceae_unclassified	Disease_Status	Cryptosporidium_Positive	4.10E-06	1.68E-05	191	44	0.808305628	0.979090314
Otu00940_Desulfovibrionaceae_unclassified	Farm	1	-1.66E-05	5.90E-05	191	44	0.779570626	0.979090314
Otu00940_Desulfovibrionaceae_unclassified	Diatrim_2	Y	-7.64E-06	2.42E-05	191	44	0.752095227	0.979090314
Otu00940_Desulfovibrionaceae_unclassified	Synulox	Y	5.96E-06	3.31E-05	191	44	0.857487104	0.979090314
Otu00940_Desulfovibrionaceae_unclassified	Halocur	Y	-1.20E-05	3.09E-05	191	44	0.698133438	0.979090314
Otu00198_Mailhella	Diatrim_2	Y	-1.11E-05	5.07E-05	191	88	0.826617717	0.979090314
Otu00198_Mailhella	Synulox	Y	1.84E-05	6.15E-05	191	88	0.765556681	0.979090314
Otu00340_Proteus	Diatrim_2	Y	-3.02E-05	0.000162627	191	33	0.852655425	0.979090314
Otu00340_Proteus	Halocur	Y	3.69E-05	0.000205081	191	33	0.857521419	0.979090314
Otu00774_Gammaproteobacteria_unclassified	Diatrim_2	Y	-4.12E-05	0.000216301	191	40	0.849284126	0.979090314
Otu00324_Campylobacter	Farm	3	-0.000106724	0.00037505	191	91	0.776306032	0.979090314
Otu00039_Gallibacterium	Halocur	Y	0.004035838	0.009693492	191	129	0.677648078	0.979090314
Otu00102_Pelistega	Farm	1	-0.000729203	0.003100577	191	106	0.814740938	0.979090314
Otu00102_Pelistega	Farm	3	-0.000715246	0.002295674	191	106	0.756116781	0.979090314
Otu00102_Pelistega	Diatrim_2	Y	-0.000369931	0.001366516	191	106	0.786995194	0.979090314
Otu00657_Burkholderiales_unclassified	Halocur	Y	3.38E-06	1.76E-05	191	55	0.847759829	0.979090314
Otu00211_Sutterellaceae_unclassified	Disease_Status	Cryptosporidium_Positive	0.000103733	0.000262791	191	89	0.693499861	0.979090314
Otu00211_Sutterellaceae_unclassified	Farm	1	0.000164005	0.000934531	191	89	0.860886398	0.979090314
Otu00211_Sutterellaceae_unclassified	Diatrim_1	Y	0.000131429	0.000479807	191	89	0.7844559	0.979090314
Otu00211_Sutterellaceae_unclassified	Synulox	Y	-0.000139155	0.000510957	191	89	0.785667971	0.979090314
Otu00016_Sutterella	Synulox	Y	-0.001034158	0.002596332	191	160	0.691948403	0.979090314
Otu02874_Proteobacteria_unclassified	Disease_Status	Cryptosporidium_Positive	4.24E-05	0.000113454	191	48	0.709152846	0.979090314
Otu02874_Proteobacteria_unclassified	Farm	1	0.000133426	0.000403464	191	48	0.74125095	0.979090314
Otu00056_Candidatus_Saccharibacteria_unclassified	Farm	1	-0.001148641	0.003365899	191	109	0.73396993	0.979090314
Otu00056_Candidatus_Saccharibacteria_unclassified	Farm	3	-0.000808209	0.002486441	191	109	0.745958473	0.979090314
Otu00785_Actinomyces	Farm	3	-1.05E-05	2.50E-05	191	40	0.674844977	0.979090314
Otu00785_Actinomyces	Day_of_Sampling	Day_of_Sampling	1.21E-06	4.27E-06	191	40	0.777563226	0.979090314
Otu00537_Mobiluncus	Farm	1	-8.38E-05	0.000353715	191	39	0.813378064	0.979090314
Otu00537_Mobiluncus	Farm	3	8.96E-05	0.000262098	191	39	0.733407094	0.979090314
Otu00537_Mobiluncus	Diatrim_2	Y	-3.96E-05	0.000156347	191	39	0.800283398	0.979090314
Otu00537_Mobiluncus	Synulox	Y	-6.49E-05	0.000194437	191	39	0.739672972	0.979090314
Otu00332_Schaalia	Disease_Status	Cryptosporidium_Positive	-3.48E-05	0.000110838	191	38	0.753982561	0.979090314
Otu00332_Schaalia	Synulox	Y	3.88E-05	0.000215508	191	38	0.857197147	0.979090314
Otu00332_Schaalia	Halocur	Y	7.95E-05	0.000224012	191	38	0.723096505	0.979090314
Otu00614_Trueperella	Farm	1	-6.02E-05	0.000289329	191	28	0.835880135	0.979090314
Otu00614_Trueperella	Synulox	Y	-3.02E-05	0.000158687	191	28	0.849532259	0.979090314
Otu00614_Trueperella	Halocur	Y	5.40E-05	0.000162888	191	28	0.74100751	0.979090314
Otu00175_Mycobacteriales_unclassified	Disease_Status	Cryptosporidium_Positive	1.17E-05	5.43E-05	191	48	0.828904105	0.979090314
Otu00392_Lawsonella	Disease_Status	Cryptosporidium_Positive	-2.56E-05	9.76E-05	191	65	0.793886128	0.979090314
Otu00008_Bifidobacterium	Diatrim_2	Y	0.006524333	0.015448248	191	144	0.673388435	0.979090314
Otu01194_Bifidobacteriaceae_unclassified	Farm	1	4.54E-05	0.000215524	191	83	0.833755299	0.979090314
Otu01194_Bifidobacteriaceae_unclassified	Diatrim_2	Y	3.39E-05	9.39E-05	191	83	0.718467804	0.979090314
Otu01194_Bifidobacteriaceae_unclassified	Halocur	Y	3.28E-05	0.000119005	191	83	0.783074569	0.979090314
Otu00146_Bacteria_unclassified	Farm	1	0.000929514	0.004494201	191	160	0.836377501	0.979090314
Otu00146_Bacteria_unclassified	Diatrim_1	Y	0.000404911	0.002307412	191	160	0.860895336	0.979090314
Otu00620_Sphaerochaetaceae_unclassified	Disease_Status	Cryptosporidium_Positive	-5.19E-05	0.000147267	191	38	0.724879204	0.979090314
Otu00018_Streptococcus	Diatrim_1	Y	-0.002575072	0.008075782	191	174	0.750195718	0.979090314
Otu00018_Streptococcus	Synulox	Y	-0.002003198	0.008600075	191	174	0.816079055	0.979090314
Otu00406_Lactococcus	Synulox	Y	-0.00013107	0.000454538	191	62	0.77409637	0.979090314
Otu00610_Clostridium_XVIII	Diatrim_2	Y	-3.22E-05	8.08E-05	191	29	0.69087633	0.979090314
Otu00610_Clostridium_XVIII	Halocur	Y	-2.15E-05	0.000102014	191	29	0.833298574	0.979090314
Otu00407_Erysipelatoclostridium	Disease_Status	Cryptosporidium_Positive	-1.06E-05	4.74E-05	191	56	0.824159703	0.979090314
Otu00407_Erysipelatoclostridium	Farm	3	2.54E-05	0.000125247	191	56	0.839943144	0.979090314
Otu00407_Erysipelatoclostridium	Diatrim_1	Y	-2.73E-05	8.66E-05	191	56	0.753221897	0.979090314
Otu00310_Erysipelotrichaceae_unclassified	Diatrim_1	Y	-3.23E-05	0.000172756	191	129	0.851810845	0.979090314
Otu00310_Erysipelotrichaceae_unclassified	Diatrim_2	Y	4.98E-05	0.000151644	191	129	0.743007379	0.979090314
Otu00331_Sharpea	Farm	1	-4.12E-05	0.000173356	191	70	0.813025265	0.979090314
Otu00331_Sharpea	Farm	3	-2.26E-05	0.000128287	191	70	0.860872418	0.979090314
Otu00331_Sharpea	Diatrim_2	Y	2.04E-05	7.63E-05	191	70	0.789833131	0.979090314
Otu00331_Sharpea	Synulox	Y	-2.59E-05	9.54E-05	191	70	0.786772592	0.979090314
Otu00160_Holdemanella	Farm	3	0.000121008	0.000358399	191	106	0.736027721	0.979090314
Otu00558_Faecalicoccus	Farm	1	-9.33E-06	4.99E-05	191	36	0.851964428	0.979090314
Otu00558_Faecalicoccus	Diatrim_1	Y	-5.40E-06	2.56E-05	191	36	0.833399827	0.979090314
Otu00558_Faecalicoccus	Synulox	Y	-1.11E-05	2.73E-05	191	36	0.683822515	0.979090314
Otu01585_Lactobacillaceae_unclassified	Farm	3	3.26E-05	0.000112848	191	69	0.77348766	0.979090314
Otu00048_Limosilactobacillus	Farm	1	0.001931105	0.007971618	191	113	0.809295544	0.979090314
Otu00402_Lacticaseibacillus	Day_of_Sampling	Day_of_Sampling	-2.14E-06	1.09E-05	191	55	0.844480914	0.979090314
Otu00312_Staphylococcus	Farm	3	1.57E-05	7.14E-05	191	39	0.825791495	0.979090314
Otu00312_Staphylococcus	Diatrim_1	Y	-1.37E-05	4.92E-05	191	39	0.780304039	0.979090314
Otu00552_Bacilli_unclassified	Synulox	Y	-7.73E-06	3.17E-05	191	52	0.808193742	0.979090314
Otu00298_Enterococcaceae_unclassified	Diatrim_1	Y	-0.001491697	0.004942428	191	82	0.763850893	0.979090314
Otu00298_Enterococcaceae_unclassified	Diatrim_2	Y	-0.001621858	0.004335938	191	82	0.708940085	0.979090314
Otu00298_Enterococcaceae_unclassified	Synulox	Y	0.001098935	0.005263352	191	82	0.835339279	0.979090314
Otu00004_Faecalibacterium	Diatrim_2	Y	0.0035386	0.018031618	191	174	0.844637986	0.979090314
Otu00044_Fournierella	Disease_Status	Cryptosporidium_Positive	0.000436371	0.001029902	191	161	0.673287297	0.979090314
Otu00044_Fournierella	Diatrim_2	Y	-0.000688017	0.001621936	191	161	0.672069973	0.979090314
Otu00457_Ruthenibacterium	Synulox	Y	3.10E-05	7.58E-05	191	45	0.683239125	0.979090314
Otu00240_Subdoligranulum	Farm	3	-0.000104847	0.000476657	191	61	0.826432987	0.979090314
Otu00240_Subdoligranulum	Halocur	Y	7.97E-05	0.000362011	191	61	0.826078394	0.979090314
Otu00027_Ruminococcaceae_unclassified	Halocur	Y	0.001589955	0.007625019	191	182	0.835057555	0.979090314
Otu00010_Butyricicoccus	Diatrim_2	Y	-0.002672777	0.007866928	191	183	0.734549864	0.979090314
Otu00010_Butyricicoccus	Synulox	Y	-0.002840084	0.009667773	191	183	0.769981675	0.979090314
Otu00010_Butyricicoccus	Halocur	Y	-0.002629393	0.009936671	191	183	0.791731734	0.979090314
Otu00190_Agathobaculum	Synulox	Y	-0.000101415	0.000324584	191	88	0.755839319	0.979090314
Otu00443_Flavonifractor	Farm	1	-4.96E-05	0.000181792	191	34	0.785790644	0.979090314
Otu00443_Flavonifractor	Farm	3	4.34E-05	0.000134922	191	34	0.748404284	0.979090314
Otu00443_Flavonifractor	Halocur	Y	1.94E-05	0.000102152	191	34	0.849809853	0.979090314
Otu00954_Monoglobus	Farm	1	0.000238341	0.0006953	191	37	0.733952711	0.979090314
Otu00063_Flintibacter	Disease_Status	Cryptosporidium_Positive	0.000130978	0.00045083	191	157	0.772367938	0.979090314
Otu00063_Flintibacter	Farm	3	0.000234039	0.001187058	191	157	0.844171214	0.979090314
Otu00063_Flintibacter	Halocur	Y	0.000370398	0.000898326	191	157	0.680788619	0.979090314
Otu00437_Paludicola	Farm	1	9.05E-05	0.000266757	191	60	0.734777117	0.979090314
Otu00437_Paludicola	Synulox	Y	-5.05E-05	0.00014585	191	60	0.729397999	0.979090314
Otu00326_Harryflintia	Disease_Status	Cryptosporidium_Positive	-5.46E-05	0.000190527	191	76	0.774588946	0.979090314
Otu00326_Harryflintia	Farm	1	-0.000244231	0.000677548	191	76	0.718919265	0.979090314
Otu00326_Harryflintia	Diatrim_1	Y	-8.52E-05	0.000347867	191	76	0.806889502	0.979090314
Otu00136_Negativibacillus	Disease_Status	Cryptosporidium_Positive	-0.000105594	0.00027293	191	131	0.700134647	0.979090314
Otu00791_Clostridium_IV	Farm	1	-2.08E-05	0.000113178	191	26	0.854131688	0.979090314
Otu00791_Clostridium_IV	Synulox	Y	-1.12E-05	6.19E-05	191	26	0.856621093	0.979090314
Otu01011_Ruminococcus	Farm	1	-0.000134444	0.000399306	191	44	0.737338135	0.979090314
Otu01011_Ruminococcus	Farm	3	0.000107163	0.00029717	191	44	0.719272766	0.979090314
Otu01011_Ruminococcus	Diatrim_1	Y	-5.28E-05	0.000205195	191	44	0.797667911	0.979090314
Otu01011_Ruminococcus	Synulox	Y	-6.12E-05	0.000218533	191	44	0.780587148	0.979090314
Otu01011_Ruminococcus	Halocur	Y	-7.73E-05	0.000226281	191	44	0.733117627	0.979090314
Otu00086_Clostridiaceae_1_unclassified	Farm	3	-0.001653075	0.006711786	191	90	0.806055523	0.979090314
Otu00086_Clostridiaceae_1_unclassified	Diatrim_1	Y	0.001839077	0.004635172	191	90	0.692994994	0.979090314
Otu00143_Firmicutes_unclassified	Diatrim_1	Y	0.000466597	0.001502017	191	161	0.756424293	0.979090314
Otu00030_Clostridiales_unclassified	Farm	3	0.005001027	0.017154951	191	168	0.770984961	0.979090314
Otu00019_Blautia	Farm	3	0.00495224	0.013491491	191	158	0.713997744	0.979090314
Otu00019_Blautia	Synulox	Y	-0.002404306	0.0099024	191	158	0.808433524	0.979090314
Otu00325_Howardella	Disease_Status	Cryptosporidium_Positive	1.06E-05	6.62E-05	191	100	0.873410218	0.982093784
Otu00047_Bacteroidales_unclassified	Diatrim_1	Y	-0.001013077	0.006627107	191	153	0.878671236	0.982093784
Otu00088_Porphyromonadaceae_unclassified	Diatrim_2	Y	0.000242772	0.00157435	191	111	0.877619343	0.982093784
Otu00011_Veillonella	Halocur	Y	0.003338229	0.020961729	191	94	0.873645746	0.982093784
Otu00052_Megasphaera	Disease_Status	Cryptosporidium_Positive	-0.000381466	0.002360263	191	95	0.872114982	0.982093784
Otu00052_Megasphaera	Farm	3	-0.000964213	0.006163681	191	95	0.876048739	0.982093784
Otu00028_Selenomonadaceae_unclassified	Synulox	Y	0.001314422	0.008161395	191	138	0.872229824	0.982093784
Otu00333_Eubacterium	Synulox	Y	-1.10E-05	6.80E-05	191	86	0.872491317	0.982093784
Otu00819_Actinobacteria_unclassified	Halocur	Y	4.30E-06	2.68E-05	191	67	0.872699349	0.982093784
Otu00330_Eggerthella	Synulox	Y	-8.64E-06	5.34E-05	191	38	0.871577137	0.982093784
Otu00208_Succinivibrio	Farm	1	-0.000347595	0.002064536	191	84	0.866775013	0.982093784
Otu00198_Mailhella	Farm	1	1.77E-05	0.000112562	191	88	0.875324412	0.982093784
Otu00340_Proteus	Synulox	Y	3.08E-05	0.000197296	191	33	0.876160325	0.982093784
Otu00150_Enterobacteriaceae_unclassified	Halocur	Y	0.000322128	0.001913043	191	97	0.866467273	0.982093784
Otu00785_Actinomyces	Diatrim_1	Y	2.92E-06	1.73E-05	191	40	0.866636286	0.982093784
Otu00331_Sharpea	Halocur	Y	-1.60E-05	9.65E-05	191	70	0.868681145	0.982093784
Otu00402_Lacticaseibacillus	Halocur	Y	-7.89E-06	4.83E-05	191	55	0.870555861	0.982093784
Otu00002_Megamonas	Halocur	Y	0.004286846	0.027941144	191	107	0.878233796	0.982093784
Otu00038_Dorea	Farm	3	0.000833981	0.005868342	191	156	0.887146185	0.982115744
Otu00121_Fusicatenibacter	Synulox	Y	-0.000115865	0.000792612	191	120	0.884344667	0.982115744
Otu00213_Allisonella	Farm	3	3.51E-05	0.000249623	191	94	0.888564774	0.982115744
Otu00147_Peptacetobacter	Farm	1	-0.000353475	0.002524049	191	63	0.888781115	0.982115744
Otu00449_Eggerthellaceae_unclassified	Synulox	Y	-6.96E-06	4.77E-05	191	81	0.884580982	0.982115744
Otu00516_Parasutterella	Farm	3	-1.81E-05	0.000129062	191	60	0.888644137	0.982115744
Otu00537_Mobiluncus	Halocur	Y	2.90E-05	0.000197768	191	39	0.883621738	0.982115744
Otu00332_Schaalia	Diatrim_1	Y	3.04E-05	0.00020237	191	38	0.880890003	0.982115744
Otu00175_Mycobacteriales_unclassified	Farm	3	-2.03E-05	0.000143733	191	48	0.887834664	0.982115744
Otu00008_Bifidobacterium	Diatrim_1	Y	-0.00267718	0.018460414	191	144	0.885209388	0.982115744
Otu00610_Clostridium_XVIII	Farm	1	2.55E-05	0.000180772	191	29	0.888366203	0.982115744
Otu00317_Intestinimonas	Synulox	Y	2.12E-05	0.00014452	191	90	0.883720695	0.982115744
Otu01882_Clostridia_unclassified	Disease_Status	Cryptosporidium_Positive	-1.26E-05	9.13E-05	191	80	0.889925226	0.982450533
Otu00063_Flintibacter	Diatrim_1	Y	-0.000111425	0.000824383	191	157	0.892947973	0.984856688
Otu00608_Muribaculum	Farm	3	-2.93E-05	0.000226067	191	40	0.896934457	0.985407719
Otu01882_Clostridia_unclassified	Farm	3	-3.21E-05	0.000241762	191	80	0.894636997	0.985407719
Otu00044_Fournierella	Halocur	Y	-0.000267116	0.002050315	191	161	0.896550496	0.985407719
Otu00457_Ruthenibacterium	Farm	3	-1.35E-05	0.000103236	191	45	0.896384288	0.985407719
Otu00030_Clostridiales_unclassified	Farm	1	0.002965939	0.023029242	191	168	0.897665936	0.985407719
Otu00047_Bacteroidales_unclassified	Synulox	Y	-0.000887046	0.00705735	191	153	0.900115171	0.985633167
Otu00326_Harryflintia	Farm	3	6.33E-05	0.000504719	191	76	0.900402902	0.985633167
Otu00143_Firmicutes_unclassified	Disease_Status	Cryptosporidium_Positive	-0.000103679	0.000822657	191	161	0.899847508	0.985633167
Otu00483_Barnesiella	Diatrim_2	Y	-1.57E-05	0.000127989	191	29	0.90251026	0.986136945
Otu00406_Lactococcus	Farm	3	7.46E-05	0.000616132	191	62	0.903862919	0.986136945
Otu00443_Flavonifractor	Synulox	Y	-1.22E-05	9.98E-05	191	34	0.903300779	0.986136945
Otu00086_Clostridiaceae_1_unclassified	Farm	1	-0.001089067	0.009019318	191	90	0.904240298	0.986136945
Otu00325_Howardella	Farm	1	-2.76E-05	0.000235515	191	100	0.906891972	0.987689071
Otu00396_Paramuribaculum	Farm	1	0.000111929	0.000958284	191	48	0.907354772	0.987689071
Otu00064_Ruminococcus2	Farm	1	0.000502498	0.004381717	191	109	0.909024507	0.988585312
Otu00470_Coprobacter	Diatrim_2	Y	2.52E-05	0.00023033	191	46	0.912863324	0.988716814
Otu00351_Selenomonas	Diatrim_1	Y	-5.06E-05	0.000461907	191	53	0.913377947	0.988716814
Otu00035_Peptostreptococcus	Synulox	Y	0.000462257	0.004141634	191	57	0.911253785	0.988716814
Otu00627_Pseudoramibacter	Diatrim_2	Y	-3.21E-06	2.93E-05	191	38	0.912946901	0.988716814
Otu00004_Faecalibacterium	Synulox	Y	-0.002405508	0.021875587	191	174	0.912559765	0.988716814
Otu00135_Fusobacteriaceae_unclassified	Synulox	Y	0.000686654	0.006440751	191	55	0.9154626	0.990055849
Otu00096_Anaerotignum	Farm	1	0.000245554	0.002435248	191	161	0.919793907	0.991948289
Otu01047_Negativicutes_unclassified	Halocur	Y	-3.27E-06	3.22E-05	191	68	0.919274019	0.991948289
Otu00008_Bifidobacterium	Halocur	Y	0.001988521	0.019595554	191	144	0.919321032	0.991948289
Otu00406_Lactococcus	Farm	1	8.29E-05	0.000829203	191	62	0.920609542	0.991948289
Otu00330_Eggerthella	Diatrim_1	Y	-4.91E-06	5.01E-05	191	38	0.922148344	0.992690568
Otu00055_Odoribacter	Halocur	Y	0.000180488	0.001878113	191	109	0.923583927	0.993320467
Otu00791_Clostridium_IV	Farm	3	7.86E-06	8.43E-05	191	26	0.925856291	0.994848342
Otu00324_Campylobacter	Diatrim_2	Y	-2.04E-05	0.000226905	191	91	0.928597357	0.995961169
Otu00310_Erysipelotrichaceae_unclassified	Synulox	Y	1.67E-05	0.000183972	191	129	0.927918574	0.995961169
Otu00517_Alistipes	Disease_Status	Cryptosporidium_Positive	5.61E-05	0.000637773	191	97	0.929983974	0.996533286
Otu01047_Negativicutes_unclassified	Synulox	Y	2.68E-06	3.10E-05	191	68	0.931387355	0.997122301
Otu00051_Acidaminococcus	Synulox	Y	-0.000374762	0.004589547	191	85	0.935196974	0.999455597
Otu00392_Lawsonella	Synulox	Y	-1.56E-05	0.000190877	191	65	0.935278226	0.999455597
Otu00017_Mediterraneibacter	Farm	3	-0.000541947	0.007045256	191	155	0.938768762	0.999527725
Otu00819_Actinobacteria_unclassified	Farm	1	-3.63E-06	4.71E-05	191	67	0.938747424	0.999527725
Otu00457_Ruthenibacterium	Day_of_Sampling	Day_of_Sampling	1.42E-06	1.81E-05	191	45	0.937620852	0.999527725
Otu00010_Butyricicoccus	Diatrim_1	Y	0.000722225	0.009076404	191	183	0.936847412	0.999527725
Otu00528_Clostridium_XlVa	Farm	3	3.24E-06	0.00017829	191	62	0.985537392	0.999539356
Otu00903_Agathobacter	Disease_Status	Cryptosporidium_Positive	-1.73E-08	1.46E-05	191	47	0.999056986	0.999539356
Otu00038_Dorea	Day_of_Sampling	Day_of_Sampling	3.03E-05	0.001029747	191	156	0.976544996	0.999539356
Otu00303_Enterocloster	Diatrim_2	Y	9.91E-06	0.000171031	191	70	0.953892282	0.999539356
Otu00104_Bacteroidetes_unclassified	Disease_Status	Cryptosporidium_Positive	6.54E-05	0.002331068	191	129	0.977664055	0.999539356
Otu00460_Duncaniella	Farm	1	4.31E-05	0.001066312	191	35	0.967788264	0.999539356
Otu00470_Coprobacter	Halocur	Y	1.32E-05	0.000290458	191	46	0.963927933	0.999539356
Otu00025_Phocaeicola	Diatrim_2	Y	-1.05E-05	0.018094805	191	174	0.999539356	0.999539356
Otu00193_Parabacteroides	Diatrim_1	Y	-5.33E-06	0.00165481	191	155	0.997442429	0.999539356
Otu00088_Porphyromonadaceae_unclassified	Diatrim_1	Y	-3.33E-05	0.00179353	191	111	0.985207752	0.999539356
Otu00121_Fusicatenibacter	Farm	3	6.58E-05	0.00107283	191	120	0.951266626	0.999539356
Otu00135_Fusobacteriaceae_unclassified	Diatrim_2	Y	-0.000144699	0.005253086	191	55	0.978063524	0.999539356
Otu00135_Fusobacteriaceae_unclassified	Halocur	Y	9.58E-05	0.006633247	191	55	0.988504528	0.999539356
Otu00020_Fusobacterium	Halocur	Y	-0.001115754	0.017336027	191	110	0.948753876	0.999539356
Otu00213_Allisonella	Disease_Status	Cryptosporidium_Positive	-5.23E-06	9.44E-05	191	94	0.955966204	0.999539356
Otu00028_Selenomonadaceae_unclassified	Diatrim_2	Y	0.000490605	0.006727278	191	138	0.941943743	0.999539356
Otu00028_Selenomonadaceae_unclassified	Halocur	Y	-8.38E-05	0.00848344	191	138	0.992128041	0.999539356
Otu00051_Acidaminococcus	Farm	1	0.000278408	0.008036665	191	85	0.972459096	0.999539356
Otu00314_Clostridiales_Incertae_Sedis_XIII_unclassified	Diatrim_1	Y	-3.11E-05	0.000471681	191	118	0.947530285	0.999539356
Otu00035_Peptostreptococcus	Farm	3	-8.04E-05	0.005642755	191	57	0.988643252	0.999539356
Otu00035_Peptostreptococcus	Halocur	Y	-0.000184251	0.004305061	191	57	0.965908871	0.999539356
Otu00147_Peptacetobacter	Halocur	Y	2.93E-05	0.001434484	191	63	0.983717952	0.999539356
Otu00446_Peptostreptococcaceae_unclassified	Farm	3	1.38E-05	0.000239999	191	81	0.954147993	0.999539356
Otu00183_Romboutsia	Diatrim_1	Y	-4.00E-06	0.000205889	191	68	0.984508388	0.999539356
Otu00627_Pseudoramibacter	Diatrim_1	Y	-5.58E-07	3.75E-05	191	38	0.988200585	0.999539356
Otu00627_Pseudoramibacter	Synulox	Y	1.54E-06	4.00E-05	191	38	0.969383343	0.999539356
Otu00520_Parolsenella	Halocur	Y	-7.29E-06	0.00011114	191	31	0.947793171	0.999539356
Otu00005_Collinsella	Farm	3	-0.000577938	0.011496991	191	169	0.960043708	0.999539356
Otu00370_Slackia	Synulox	Y	2.96E-06	0.000108383	191	92	0.97825148	0.999539356
Otu00449_Eggerthellaceae_unclassified	Disease_Status	Cryptosporidium_Positive	-6.45E-07	2.45E-05	191	81	0.979061844	0.999539356
Otu00208_Succinivibrio	Disease_Status	Cryptosporidium_Positive	-1.09E-05	0.000580635	191	84	0.985039171	0.999539356
Otu00166_Desulfovibrio	Diatrim_1	Y	7.01E-07	0.000489801	191	71	0.998863552	0.999539356
Otu00940_Desulfovibrionaceae_unclassified	Farm	3	2.94E-06	4.28E-05	191	44	0.945412527	0.999539356
Otu00150_Enterobacteriaceae_unclassified	Diatrim_2	Y	-0.0001085	0.001517022	191	97	0.943061139	0.999539356
Otu00150_Enterobacteriaceae_unclassified	Synulox	Y	-9.94E-05	0.00184042	191	97	0.956980981	0.999539356
Otu00774_Gammaproteobacteria_unclassified	Disease_Status	Cryptosporidium_Positive	-2.03E-06	0.000135117	191	40	0.988086718	0.999539356
Otu00774_Gammaproteobacteria_unclassified	Synulox	Y	-5.70E-06	0.000262749	191	40	0.982772508	0.999539356
Otu00039_Gallibacterium	Diatrim_1	Y	0.000229293	0.008756993	191	129	0.979139271	0.999539356
Otu00039_Gallibacterium	Synulox	Y	-2.73E-05	0.009325511	191	129	0.997669608	0.999539356
Otu00516_Parasutterella	Disease_Status	Cryptosporidium_Positive	5.66E-07	4.87E-05	191	60	0.990739851	0.999539356
Otu02874_Proteobacteria_unclassified	Synulox	Y	-1.28E-05	0.000220594	191	48	0.95368147	0.999539356
Otu00614_Trueperella	Diatrim_1	Y	-2.06E-06	0.000148977	191	28	0.988993778	0.999539356
Otu00655_Actinomycetaceae_unclassified	Diatrim_2	Y	-4.56E-07	2.24E-05	191	63	0.983802335	0.999539356
Otu00133_Corynebacterium	Disease_Status	Cryptosporidium_Positive	6.50E-06	0.001252495	191	98	0.995862354	0.999539356
Otu00133_Corynebacterium	Diatrim_1	Y	-5.24E-05	0.002286819	191	98	0.981747447	0.999539356
Otu00133_Corynebacterium	Diatrim_2	Y	8.20E-05	0.002007356	191	98	0.967444553	0.999539356
Otu00175_Mycobacteriales_unclassified	Diatrim_1	Y	1.51E-06	9.91E-05	191	48	0.987857657	0.999539356
Otu00008_Bifidobacterium	Farm	1	0.000449049	0.035610348	191	144	0.98997557	0.999539356
Otu01194_Bifidobacteriaceae_unclassified	Diatrim_1	Y	2.94E-07	0.000111617	191	83	0.997910106	0.999539356
Otu00146_Bacteria_unclassified	Disease_Status	Cryptosporidium_Positive	2.59E-05	0.001263774	191	160	0.983670454	0.999539356
Otu00406_Lactococcus	Disease_Status	Cryptosporidium_Positive	-1.51E-05	0.000233497	191	62	0.948800928	0.999539356
Otu00610_Clostridium_XVIII	Diatrim_1	Y	-4.27E-06	9.30E-05	191	29	0.963543693	0.999539356
Otu00610_Clostridium_XVIII	Synulox	Y	-2.49E-06	9.91E-05	191	29	0.980047485	0.999539356
Otu00407_Erysipelatoclostridium	Diatrim_2	Y	9.93E-07	7.55E-05	191	56	0.989520443	0.999539356
Otu00407_Erysipelatoclostridium	Halocur	Y	-1.89E-06	9.53E-05	191	56	0.984223918	0.999539356
Otu01585_Lactobacillaceae_unclassified	Farm	1	-1.49E-06	0.000152176	191	69	0.992240923	0.999539356
Otu00298_Enterococcaceae_unclassified	Halocur	Y	-0.000178573	0.005468246	191	82	0.974000772	0.999539356
Otu00065_Ligilactobacillus	Synulox	Y	3.69E-05	0.002724249	191	115	0.989225606	0.999539356
Otu00065_Ligilactobacillus	Halocur	Y	-0.000171772	0.002775644	191	115	0.950748595	0.999539356
Otu00004_Faecalibacterium	Halocur	Y	0.000671655	0.022738788	191	174	0.976467981	0.999539356
Otu00027_Ruminococcaceae_unclassified	Farm	3	-0.000395166	0.00999431	191	182	0.968503917	0.999539356
Otu00341_Oscillibacter	Diatrim_1	Y	1.23E-06	0.000297092	191	113	0.996688795	0.999539356
Otu00443_Flavonifractor	Diatrim_1	Y	-4.80E-06	9.37E-05	191	34	0.959293094	0.999539356
Otu00443_Flavonifractor	Diatrim_2	Y	-6.01E-06	8.08E-05	191	34	0.940873775	0.999539356
Otu00954_Monoglobus	Synulox	Y	-2.05E-05	0.000385821	191	37	0.95800384	0.999539356
Otu00437_Paludicola	Diatrim_2	Y	8.38E-06	0.000120221	191	60	0.944485372	0.999539356
Otu00437_Paludicola	Halocur	Y	-3.23E-06	0.000151605	191	60	0.983009629	0.999539356
Otu00002_Megamonas	Diatrim_1	Y	-0.000225743	0.02524172	191	107	0.992874208	0.999539356
Otu00143_Firmicutes_unclassified	Farm	3	-4.87E-05	0.002179274	191	161	0.982179766	0.999539356
Otu00030_Clostridiales_unclassified	Disease_Status	Cryptosporidium_Positive	-0.000136115	0.006475848	191	168	0.98325359	0.999539356
Otu00019_Blautia	Halocur	Y	0.000143033	0.010293144	191	158	0.988928244	0.999539356
