# Supplementary material for: Progression of the faecal microbiome in preweaning dairy calves that develop cryptosporidiosis
Source: Anim Microbiome. 2025 Jan 6;7:3. doi: 10.1186/s42523-024-00352-1 (PMC11706078; doi:10.1186/s42523-024-00352-1)
Supplement: Supplementary file 13 — Additional file 13 MaAsLin2 Genus Farm 2–3 Longitudinal Results [file 42523_2024_352_MOESM13_ESM.txt]

Sample_Group	feature	metadata	value	coef	stderr	N	N.not.0	pval	qval	recalc_qval
W5	Otu00020_Fusobacteria	Farm	1	0.104272506	0.02277249	64	32	0.0000272	0.002391088	0.0057392
W5	Otu00001_Firmicutes	Disease_Status	Cryptosporidium_Positive	0.07792489	0.024518349	64	64	0.002432418	0.107026379	0.124171263
W10	Otu00464_Synergistetes	Halocur	Y	0.000158347	0.0000483	62	15	0.001842282	0.086311791	0.124171263
W10	Otu01092_Spirochaetes	Diatrim_1	Y	-0.005621594	0.001764463	62	46	0.00241839	0.086311791	0.124171263
W10	Otu01092_Spirochaetes	Synulox	Y	-0.005858012	0.001878861	62	46	0.002942447	0.086311791	0.124171263
W10	Otu00464_Synergistetes	Diatrim_2	Y	0.000112438	0.0000384	62	15	0.005015829	0.110348228	0.176389987
W5	Otu00001_Firmicutes	Diatrim_1	Y	-0.119268661	0.04321949	64	64	0.007845253	0.230127411	0.226920958
W10	Otu00056_Candidatus_Saccharibacteria	Diatrim_2	Y	-0.006444682	0.002400918	62	60	0.009679093	0.141960031	0.226920958
W10	Otu01092_Spirochaetes	Farm	3	-0.006191549	0.002292656	62	46	0.009271686	0.141960031	0.226920958
W5	Otu00001_Firmicutes	Halocur	Y	-0.107322653	0.041700702	64	64	0.012788643	0.281350148	0.251246082
W10	Otu00464_Synergistetes	Farm	3	-0.000163803	0.0000638	62	15	0.013098137	0.164662298	0.251246082
W1	Otu00001_Firmicutes	Farm	3	-0.161673082	0.071963397	65	65	0.028421427	0.487322247	0.461301623
W5	Otu00535_Elusimicrobia	Draaxin	Y	-0.001031435	0.000454105	64	21	0.027060193	0.476259402	0.461301623
W1	Otu00146_Bacteria_unclassified	Farm	1	-0.000127531	0.0000676	65	35	0.064256582	0.487322247	0.540063143
W5	Otu00006_Bacteroidetes	Diatrim_2	Y	-0.070711046	0.036608861	64	64	0.058576886	0.571485335	0.540063143
W5	Otu00006_Bacteroidetes	Halocur	Y	0.093679305	0.047934585	64	64	0.055755529	0.571485335	0.540063143
W5	Otu00535_Elusimicrobia	Halocur	Y	-0.00135532	0.000666965	64	21	0.046987501	0.571485335	0.540063143
W5	Otu00001_Firmicutes	Synulox	Y	-0.086071425	0.045700672	64	64	0.064941515	0.571485335	0.540063143
W5	Otu00324_Campilobacterota	Farm	1	0.002001495	0.001010807	64	37	0.052704534	0.571485335	0.540063143
W10	Otu00006_Bacteroidetes	Diatrim_2	Y	0.08357114	0.039282753	62	62	0.038055534	0.405431288	0.540063143
W10	Otu00003_Proteobacteria	Farm	3	-0.026954815	0.014510097	62	62	0.068776674	0.405431288	0.540063143
W10	Otu00003_Proteobacteria	Draaxin	Y	0.014775014	0.00768902	62	62	0.060043852	0.405431288	0.540063143
W10	Otu00324_Campilobacterota	Synulox	Y	-0.000719461	0.000380903	62	48	0.064392412	0.405431288	0.540063143
W10	Otu00324_Campilobacterota	Halocur	Y	-0.000652718	0.000351798	62	48	0.069107606	0.405431288	0.540063143
W10	Otu00056_Candidatus_Saccharibacteria	Halocur	Y	-0.006039356	0.00301922	62	60	0.050602599	0.405431288	0.540063143
W10	Otu01092_Spirochaetes	Farm	1	-0.006255126	0.003234436	62	46	0.058471176	0.405431288	0.540063143
W10	Otu01092_Spirochaetes	Diatrim_2	Y	0.002882456	0.001379927	62	46	0.041539873	0.405431288	0.540063143
W5	Otu00006_Bacteroidetes	Diatrim_1	Y	0.090254934	0.049680418	64	64	0.074711953	0.597695625	0.563007932
W10	Otu00001_Firmicutes	Diatrim_2	Y	-0.081058288	0.045077953	62	62	0.077844873	0.428146799	0.566388559
W1	Otu00020_Fusobacteria	Synulox	Y	0.068821675	0.040071758	65	46	0.091140217	0.487322247	0.576297132
W1	Otu00001_Firmicutes	Disease_Status	Cryptosporidium_Positive	0.062417477	0.03659774	65	65	0.09336116	0.487322247	0.576297132
W1	Otu00146_Bacteria_unclassified	Farm	3	-0.0000697	0.0000414	65	35	0.097464449	0.487322247	0.576297132
W1	Otu00146_Bacteria_unclassified	Diatrim_1	Y	-0.0000675	0.0000401	65	35	0.097215483	0.487322247	0.576297132
W1	Otu00146_Bacteria_unclassified	Synulox	Y	-0.0000732	0.0000429	65	35	0.093128313	0.487322247	0.576297132
W5	Otu00001_Firmicutes	Farm	1	-0.133014809	0.079102237	64	64	0.098325577	0.678674343	0.576297132
W10	Otu00003_Proteobacteria	Diatrim_1	Y	-0.01923617	0.011167196	62	62	0.090799241	0.470019602	0.576297132
W1	Otu00006_Bacteroidetes	Disease_Status	Cryptosporidium_Positive	-0.051509908	0.032015263	65	58	0.112972847	0.494256207	0.595931768
W5	Otu00535_Elusimicrobia	Diatrim_2	Y	0.000834487	0.000509378	64	21	0.107078979	0.678674343	0.595931768
W5	Otu00464_Synergistetes	Draaxin	Y	-0.000533124	0.00032627	64	35	0.107970918	0.678674343	0.595931768
W10	Otu00003_Proteobacteria	Farm	1	-0.033140145	0.020470578	62	62	0.111401576	0.544629926	0.595931768
W10	Otu00464_Synergistetes	Farm	1	-0.000141808	0.00009	62	15	0.121071277	0.555863671	0.623074133
W1	Otu00006_Bacteroidetes	Farm	1	0.157637294	0.102868332	65	58	0.130764271	0.508527721	0.637430624
W5	Otu00001_Firmicutes	Diatrim_2	Y	0.047916145	0.031847886	64	64	0.138165952	0.764582886	0.637430624
W10	Otu00003_Proteobacteria	Diatrim_2	Y	0.013134573	0.008733486	62	62	0.138534859	0.555863671	0.637430624
W10	Otu00003_Proteobacteria	Synulox	Y	-0.018038477	0.011891213	62	62	0.135219624	0.555863671	0.637430624
W10	Otu00324_Campilobacterota	Draaxin	Y	0.000370002	0.000246297	62	48	0.138965918	0.555863671	0.637430624
W5	Otu00056_Candidatus_Saccharibacteria	Diatrim_2	Y	-0.003983767	0.00272033	64	43	0.148765963	0.764582886	0.667864217
W5	Otu00008_Actinobacteria	Disease_Status	Cryptosporidium_Positive	-0.029540955	0.020672818	64	64	0.158666385	0.764582886	0.697470984
W1	Otu00006_Bacteroidetes	Farm	3	0.084048641	0.062952715	65	58	0.186969915	0.654394703	0.718539404
W5	Otu00003_Proteobacteria	Halocur	Y	0.015087071	0.011151018	64	64	0.181598591	0.764582886	0.718539404
W5	Otu00464_Synergistetes	Diatrim_2	Y	0.000494523	0.000365983	64	35	0.182157416	0.764582886	0.718539404
W5	Otu00464_Synergistetes	Halocur	Y	-0.000664186	0.000479207	64	35	0.171338311	0.764582886	0.718539404
W10	Otu00535_Elusimicrobia	Disease_Status	Cryptosporidium_Positive	0.000854643	0.000628042	62	21	0.179334014	0.657558051	0.718539404
W10	Otu00146_Bacteria_unclassified	Draaxin	Y	0.006193918	0.004496753	62	62	0.174171774	0.657558051	0.718539404
W10	Otu00020_Fusobacteria	Disease_Status	Cryptosporidium_Positive	0.023164261	0.01734009	62	33	0.187297001	0.659285444	0.718539404
W5	Otu00020_Fusobacteria	Disease_Status	Cryptosporidium_Positive	-0.00918547	0.007058509	64	32	0.198569528	0.764582886	0.732875198
W5	Otu00008_Actinobacteria	Synulox	Y	0.04943156	0.038532842	64	64	0.204927188	0.764582886	0.732875198
W5	Otu01092_Spirochaetes	Draaxin	Y	-0.00010767	0.0000837	64	20	0.203458083	0.764582886	0.732875198
W10	Otu00056_Candidatus_Saccharibacteria	Draaxin	Y	-0.002720775	0.002113784	62	60	0.203632117	0.689216397	0.732875198
W5	Otu00008_Actinobacteria	Farm	3	0.060032272	0.047173874	64	64	0.208522605	0.764582886	0.733304494
W10	Otu00056_Candidatus_Saccharibacteria	Synulox	Y	0.004018807	0.003269007	62	60	0.224364387	0.729697205	0.776080093
W10	Otu00535_Elusimicrobia	Synulox	Y	-0.001411971	0.001168257	62	21	0.232176383	0.729697205	0.790148658
W1	Otu00020_Fusobacteria	Farm	3	0.045149917	0.038675488	65	46	0.247743657	0.788275273	0.829744629
W5	Otu00003_Proteobacteria	Disease_Status	Cryptosporidium_Positive	-0.007321048	0.006556354	64	64	0.269005355	0.834853564	0.873232768
W10	Otu00008_Actinobacteria	Halocur	Y	0.016295115	0.014555093	62	62	0.267954814	0.813104264	0.873232768
W1	Otu00006_Bacteroidetes	Synulox	Y	0.061039741	0.065225448	65	58	0.35317698	0.8851135	0.889895754
W1	Otu00001_Firmicutes	Farm	1	-0.105133429	0.117592301	65	65	0.374927644	0.8851135	0.889895754
W1	Otu00001_Firmicutes	Synulox	Y	-0.074628756	0.074561436	65	65	0.320961214	0.8851135	0.889895754
W1	Otu00324_Campilobacterota	Disease_Status	Cryptosporidium_Positive	0.000158607	0.000188949	65	7	0.404623314	0.8851135	0.889895754
W1	Otu00008_Actinobacteria	Farm	3	0.045873018	0.053465928	65	62	0.394372289	0.8851135	0.889895754
W5	Otu00006_Bacteroidetes	Disease_Status	Cryptosporidium_Positive	-0.030851724	0.028183623	64	64	0.27843272	0.834853564	0.889895754
W5	Otu00006_Bacteroidetes	Farm	3	-0.055273423	0.064312989	64	64	0.393826104	0.834853564	0.889895754
W5	Otu00006_Bacteroidetes	Synulox	Y	0.047039672	0.052532514	64	64	0.374454658	0.834853564	0.889895754
W5	Otu00020_Fusobacteria	Farm	3	0.013913233	0.016107007	64	32	0.391449267	0.834853564	0.889895754
W5	Otu00535_Elusimicrobia	Disease_Status	Cryptosporidium_Positive	0.000333723	0.000392149	64	21	0.398452837	0.834853564	0.889895754
W5	Otu00535_Elusimicrobia	Farm	3	0.000768751	0.000894855	64	21	0.394025763	0.834853564	0.889895754
W5	Otu00003_Proteobacteria	Farm	3	-0.014857913	0.014961124	64	64	0.325009749	0.834853564	0.889895754
W5	Otu00003_Proteobacteria	Draaxin	Y	-0.007326828	0.007592198	64	64	0.338745509	0.834853564	0.889895754
W5	Otu00464_Synergistetes	Disease_Status	Cryptosporidium_Positive	0.000261326	0.000281755	64	35	0.357721865	0.834853564	0.889895754
W5	Otu00464_Synergistetes	Synulox	Y	-0.000464891	0.000525173	64	35	0.379894767	0.834853564	0.889895754
W5	Otu00324_Campilobacterota	Disease_Status	Cryptosporidium_Positive	0.000276276	0.000313307	64	37	0.381720136	0.834853564	0.889895754
W5	Otu00324_Campilobacterota	Draaxin	Y	-0.000316586	0.000362807	64	37	0.386674055	0.834853564	0.889895754
W5	Otu00056_Candidatus_Saccharibacteria	Diatrim_1	Y	0.003548885	0.003691651	64	43	0.340595014	0.834853564	0.889895754
W5	Otu00008_Actinobacteria	Diatrim_2	Y	0.025029344	0.026852768	64	64	0.355360943	0.834853564	0.889895754
W5	Otu00146_Bacteria_unclassified	Disease_Status	Cryptosporidium_Positive	-0.001214366	0.001133174	64	63	0.288557191	0.834853564	0.889895754
W5	Otu01092_Spirochaetes	Disease_Status	Cryptosporidium_Positive	-0.0000625	0.0000722	64	20	0.390592674	0.834853564	0.889895754
W5	Otu01092_Spirochaetes	Halocur	Y	-0.000133101	0.000122868	64	20	0.283406629	0.834853564	0.889895754
W10	Otu00006_Bacteroidetes	Farm	3	0.068293191	0.065265645	62	62	0.300130751	0.851984069	0.889895754
W10	Otu00008_Actinobacteria	Farm	3	0.020479811	0.01923004	62	62	0.291708126	0.851984069	0.889895754
W10	Otu00535_Elusimicrobia	Diatrim_1	Y	-0.001098705	0.001097126	62	21	0.321164839	0.85643957	0.889895754
W10	Otu01092_Spirochaetes	Draaxin	Y	0.001218184	0.001214897	62	46	0.320558924	0.85643957	0.889895754
W10	Otu00535_Elusimicrobia	Halocur	Y	-0.001005715	0.00107899	62	21	0.355517352	0.869042415	0.889895754
W10	Otu00001_Firmicutes	Farm	3	-0.072727368	0.074893978	62	62	0.335923954	0.869042415	0.889895754
W10	Otu00146_Bacteria_unclassified	Halocur	Y	-0.006041493	0.00642293	62	62	0.351170621	0.869042415	0.889895754
W10	Otu00056_Candidatus_Saccharibacteria	Farm	3	-0.003472829	0.003988963	62	60	0.387893778	0.922558174	0.889895754
W10	Otu00003_Proteobacteria	Disease_Status	Cryptosporidium_Positive	-0.005346031	0.006392586	62	62	0.406748727	0.923095171	0.889895754
W10	Otu00008_Actinobacteria	Synulox	Y	0.013112925	0.015759267	62	62	0.409098996	0.923095171	0.889895754
W5	Otu00020_Fusobacteria	Diatrim_2	Y	0.00750699	0.009168586	64	32	0.4164496	0.842497619	0.896641486
W5	Otu00020_Fusobacteria	Draaxin	Y	0.006612533	0.00817369	64	32	0.421999784	0.842497619	0.899413681
W5	Otu00535_Elusimicrobia	Synulox	Y	-0.000575969	0.00073094	64	21	0.434089513	0.842497619	0.911016254
W5	Otu00003_Proteobacteria	Diatrim_2	Y	-0.006618508	0.008516316	64	64	0.440396483	0.842497619	0.911016254
W10	Otu00464_Synergistetes	Synulox	Y	-0.0000407	0.0000523	62	15	0.440030206	0.956252617	0.911016254
W1	Otu00001_Firmicutes	Diatrim_1	Y	-0.050777807	0.069671279	65	65	0.46899512	0.927849655	0.9309815
W1	Otu00003_Proteobacteria	Synulox	Y	-0.075095641	0.109634599	65	65	0.496049544	0.927849655	0.9309815
W5	Otu00001_Firmicutes	Draaxin	Y	-0.021045155	0.028392027	64	64	0.461704416	0.864467843	0.9309815
W5	Otu00056_Candidatus_Saccharibacteria	Halocur	Y	-0.002493142	0.003561922	64	43	0.486912985	0.882735171	0.9309815
W5	Otu00056_Candidatus_Saccharibacteria	Draaxin	Y	-0.001679466	0.002425143	64	43	0.491522993	0.882735171	0.9309815
W5	Otu00003_Proteobacteria	Farm	1	-0.014115545	0.021152413	64	64	0.50735457	0.883139034	0.9309815
W5	Otu00003_Proteobacteria	Synulox	Y	-0.008069249	0.012220634	64	64	0.511819213	0.883139034	0.9309815
W10	Otu00006_Bacteroidetes	Diatrim_1	Y	0.033414478	0.050229451	62	62	0.508783736	0.956252617	0.9309815
W10	Otu00535_Elusimicrobia	Draaxin	Y	0.000500217	0.000755411	62	21	0.51072583	0.956252617	0.9309815
W10	Otu00464_Synergistetes	Disease_Status	Cryptosporidium_Positive	-0.0000188	0.0000281	62	15	0.505441182	0.956252617	0.9309815
W10	Otu00324_Campilobacterota	Diatrim_1	Y	-0.000264548	0.000357712	62	48	0.4628321	0.956252617	0.9309815
W10	Otu00056_Candidatus_Saccharibacteria	Diatrim_1	Y	0.0020409	0.003069967	62	60	0.509063856	0.956252617	0.9309815
W10	Otu00146_Bacteria_unclassified	Diatrim_2	Y	-0.003492546	0.005107586	62	62	0.497082995	0.956252617	0.9309815
W10	Otu00146_Bacteria_unclassified	Synulox	Y	0.004633483	0.006954313	62	62	0.508125468	0.956252617	0.9309815
W1	Otu00006_Bacteroidetes	Diatrim_1	Y	0.037744199	0.060947598	65	58	0.538109883	0.927849655	0.951833846
W5	Otu00146_Bacteria_unclassified	Farm	1	0.00224706	0.003655898	64	63	0.541327306	0.898807602	0.951833846
W5	Otu01092_Spirochaetes	Synulox	Y	-0.0000844	0.000134653	64	20	0.533352994	0.898807602	0.951833846
W10	Otu00006_Bacteroidetes	Draaxin	Y	-0.021270525	0.0345848	62	62	0.541169847	0.980751967	0.951833846
W10	Otu00324_Campilobacterota	Diatrim_2	Y	0.000169956	0.000279754	62	48	0.546100527	0.980751967	0.952291002
W1	Otu00020_Fusobacteria	Disease_Status	Cryptosporidium_Positive	-0.011659229	0.019668824	65	46	0.555595656	0.927849655	0.960084762
W1	Otu00020_Fusobacteria	Farm	1	0.023809194	0.063197955	65	46	0.707718448	0.927849655	0.960084762
W1	Otu00020_Fusobacteria	Diatrim_1	Y	0.014767236	0.037443628	65	46	0.694718193	0.927849655	0.960084762
W1	Otu00003_Proteobacteria	Disease_Status	Cryptosporidium_Positive	0.011959828	0.053813053	65	65	0.8248886	0.927849655	0.960084762
W1	Otu00003_Proteobacteria	Farm	1	-0.084301669	0.172906873	65	65	0.627671635	0.927849655	0.960084762
W1	Otu00324_Campilobacterota	Farm	1	-0.000135309	0.000607113	65	7	0.824404008	0.927849655	0.960084762
W1	Otu00324_Campilobacterota	Farm	3	-0.000116852	0.000371537	65	7	0.754242516	0.927849655	0.960084762
W1	Otu00324_Campilobacterota	Diatrim_1	Y	0.0000976	0.000359703	65	7	0.787034546	0.927849655	0.960084762
W1	Otu00324_Campilobacterota	Synulox	Y	-0.0000882	0.00038495	65	7	0.819543045	0.927849655	0.960084762
W1	Otu00008_Actinobacteria	Disease_Status	Cryptosporidium_Positive	-0.011216229	0.027190658	65	62	0.681465869	0.927849655	0.960084762
W1	Otu00008_Actinobacteria	Diatrim_1	Y	-0.021587166	0.051762976	65	62	0.678163625	0.927849655	0.960084762
W1	Otu00008_Actinobacteria	Synulox	Y	0.019989407	0.055396167	65	62	0.719504447	0.927849655	0.960084762
W5	Otu00006_Bacteroidetes	Farm	1	0.052745479	0.090927316	64	64	0.564227005	0.902763209	0.960084762
W5	Otu00006_Bacteroidetes	Draaxin	Y	0.019097024	0.032636381	64	64	0.560843179	0.902763209	0.960084762
W5	Otu00020_Fusobacteria	Diatrim_1	Y	0.005006483	0.012442321	64	32	0.688967389	0.915948164	0.960084762
W5	Otu00535_Elusimicrobia	Farm	1	0.000633644	0.001265168	64	21	0.618483939	0.915948164	0.960084762
W5	Otu00535_Elusimicrobia	Diatrim_1	Y	0.000172346	0.000691256	64	21	0.804040314	0.915948164	0.960084762
W5	Otu00003_Proteobacteria	Diatrim_1	Y	0.004591076	0.011557151	64	64	0.692720747	0.915948164	0.960084762
W5	Otu00464_Synergistetes	Diatrim_1	Y	-0.000220901	0.000496661	64	35	0.658229216	0.915948164	0.960084762
W5	Otu00324_Campilobacterota	Farm	3	-0.000353113	0.000714945	64	37	0.623342073	0.915948164	0.960084762
W5	Otu00324_Campilobacterota	Diatrim_1	Y	-0.000284012	0.00055228	64	37	0.609134019	0.915948164	0.960084762
W5	Otu00324_Campilobacterota	Diatrim_2	Y	-0.0000912	0.000406968	64	37	0.823462135	0.915948164	0.960084762
W5	Otu00324_Campilobacterota	Synulox	Y	-0.000257561	0.000583985	64	37	0.660912757	0.915948164	0.960084762
W5	Otu00324_Campilobacterota	Halocur	Y	0.000233329	0.000532872	64	37	0.663194247	0.915948164	0.960084762
W5	Otu00056_Candidatus_Saccharibacteria	Disease_Status	Cryptosporidium_Positive	-0.000622599	0.002094268	64	43	0.767367102	0.915948164	0.960084762
W5	Otu00056_Candidatus_Saccharibacteria	Farm	1	-0.00149114	0.006756624	64	43	0.826148676	0.915948164	0.960084762
W5	Otu00056_Candidatus_Saccharibacteria	Farm	3	-0.001448586	0.004778967	64	43	0.762944397	0.915948164	0.960084762
W5	Otu00056_Candidatus_Saccharibacteria	Synulox	Y	0.000843708	0.003903584	64	43	0.829680825	0.915948164	0.960084762
W5	Otu00008_Actinobacteria	Diatrim_1	Y	0.015664248	0.036440816	64	64	0.668980994	0.915948164	0.960084762
W5	Otu00008_Actinobacteria	Draaxin	Y	0.006879314	0.023938936	64	64	0.774909582	0.915948164	0.960084762
W5	Otu00146_Bacteria_unclassified	Farm	3	0.000675815	0.002585821	64	63	0.79479556	0.915948164	0.960084762
W5	Otu00146_Bacteria_unclassified	Diatrim_1	Y	0.000445982	0.001997492	64	63	0.824151745	0.915948164	0.960084762
W5	Otu00146_Bacteria_unclassified	Diatrim_2	Y	-0.000376461	0.001471926	64	63	0.799089779	0.915948164	0.960084762
W5	Otu00146_Bacteria_unclassified	Synulox	Y	-0.00100777	0.002112165	64	63	0.635162659	0.915948164	0.960084762
W5	Otu00146_Bacteria_unclassified	Halocur	Y	0.00040911	0.001927297	64	63	0.832680149	0.915948164	0.960084762
W5	Otu00146_Bacteria_unclassified	Draaxin	Y	-0.000479339	0.001312205	64	63	0.716294196	0.915948164	0.960084762
W5	Otu01092_Spirochaetes	Farm	3	0.0000472	0.00016485	64	20	0.775628122	0.915948164	0.960084762
W5	Otu01092_Spirochaetes	Diatrim_1	Y	0.0000363	0.000127343	64	20	0.77675274	0.915948164	0.960084762
W5	Otu01092_Spirochaetes	Diatrim_2	Y	0.000045	0.0000938	64	20	0.633332801	0.915948164	0.960084762
W10	Otu00006_Bacteroidetes	Disease_Status	Cryptosporidium_Positive	-0.015621718	0.028753512	62	62	0.589202725	0.998910789	0.960084762
W10	Otu00006_Bacteroidetes	Farm	1	0.035319014	0.092075569	62	62	0.702818858	0.998910789	0.960084762
W10	Otu00006_Bacteroidetes	Synulox	Y	-0.024348017	0.053486042	62	62	0.65080903	0.998910789	0.960084762
W10	Otu00006_Bacteroidetes	Halocur	Y	-0.013015905	0.049399143	62	62	0.793198938	0.998910789	0.960084762
W10	Otu00020_Fusobacteria	Farm	3	0.020564146	0.039359093	62	33	0.603516775	0.998910789	0.960084762
W10	Otu00020_Fusobacteria	Diatrim_1	Y	-0.012163965	0.030291367	62	33	0.689618551	0.998910789	0.960084762
W10	Otu00020_Fusobacteria	Diatrim_2	Y	-0.009685867	0.023689853	62	33	0.684288806	0.998910789	0.960084762
W10	Otu00020_Fusobacteria	Halocur	Y	-0.011837566	0.029790642	62	33	0.692698882	0.998910789	0.960084762
W10	Otu00020_Fusobacteria	Draaxin	Y	-0.004594683	0.020856706	62	33	0.826485734	0.998910789	0.960084762
W10	Otu00535_Elusimicrobia	Farm	1	-0.000644654	0.00201114	62	21	0.749818419	0.998910789	0.960084762
W10	Otu00535_Elusimicrobia	Farm	3	0.000545447	0.001425551	62	21	0.703530308	0.998910789	0.960084762
W10	Otu00001_Firmicutes	Farm	1	0.022706302	0.105659044	62	62	0.83066879	0.998910789	0.960084762
W10	Otu00001_Firmicutes	Synulox	Y	0.031629288	0.061376586	62	62	0.608464295	0.998910789	0.960084762
W10	Otu00001_Firmicutes	Halocur	Y	0.020005872	0.056686766	62	62	0.725548471	0.998910789	0.960084762
W10	Otu00324_Campilobacterota	Disease_Status	Cryptosporidium_Positive	-0.0000666	0.00020477	62	48	0.746231882	0.998910789	0.960084762
W10	Otu00324_Campilobacterota	Farm	3	-0.000203049	0.000464793	62	48	0.663988196	0.998910789	0.960084762
W10	Otu00056_Candidatus_Saccharibacteria	Disease_Status	Cryptosporidium_Positive	-0.000464405	0.001757382	62	60	0.792604967	0.998910789	0.960084762
W10	Otu00056_Candidatus_Saccharibacteria	Farm	1	-0.002168029	0.005627555	62	60	0.701592237	0.998910789	0.960084762
W10	Otu00008_Actinobacteria	Disease_Status	Cryptosporidium_Positive	0.001930889	0.00847201	62	62	0.820590174	0.998910789	0.960084762
W10	Otu00008_Actinobacteria	Farm	1	-0.009945681	0.027129386	62	62	0.715375624	0.998910789	0.960084762
W10	Otu00008_Actinobacteria	Diatrim_1	Y	0.003171855	0.014799737	62	62	0.831121287	0.998910789	0.960084762
W10	Otu00008_Actinobacteria	Draaxin	Y	0.002678553	0.010190156	62	62	0.79368	0.998910789	0.960084762
W10	Otu00146_Bacteria_unclassified	Farm	1	-0.003748781	0.011971765	62	62	0.755406901	0.998910789	0.960084762
W1	Otu00003_Proteobacteria	Diatrim_1	Y	0.019680026	0.102444147	65	65	0.848319684	0.927849655	0.964470884
W5	Otu00008_Actinobacteria	Farm	1	-0.013188049	0.066695606	64	64	0.843981487	0.916918159	0.964470884
W10	Otu00003_Proteobacteria	Halocur	Y	0.00208441	0.010982598	62	62	0.850197083	0.998910789	0.964470884
W10	Otu00535_Elusimicrobia	Diatrim_2	Y	0.000141179	0.000858025	62	21	0.869932775	0.998910789	0.981581901
W10	Otu00001_Firmicutes	Disease_Status	Cryptosporidium_Positive	-0.00504182	0.032995382	62	62	0.879133258	0.998910789	0.986686795
W1	Otu00003_Proteobacteria	Farm	3	-0.013382625	0.105814462	65	65	0.899787899	0.954320499	0.992275098
W1	Otu00008_Actinobacteria	Farm	1	0.00781804	0.087366381	65	62	0.928999015	0.954653293	0.992275098
W1	Otu00146_Bacteria_unclassified	Disease_Status	Cryptosporidium_Positive	-0.0000012	0.000021	65	35	0.954653293	0.954653293	0.992275098
W5	Otu00020_Fusobacteria	Synulox	Y	-0.000797608	0.01315662	64	32	0.951878368	0.97426923	0.992275098
W5	Otu00001_Firmicutes	Farm	3	-0.003558039	0.055949098	64	64	0.949523909	0.97426923	0.992275098
W5	Otu00464_Synergistetes	Farm	1	-0.0000623	0.000909011	64	35	0.945629444	0.97426923	0.992275098
W5	Otu00008_Actinobacteria	Halocur	Y	0.002995495	0.035160239	64	64	0.932415313	0.97426923	0.992275098
W10	Otu00020_Fusobacteria	Synulox	Y	-0.003184289	0.032255287	62	33	0.92173186	0.998910789	0.992275098
W10	Otu00001_Firmicutes	Draaxin	Y	0.002710204	0.039686933	62	62	0.945812101	0.998910789	0.992275098
W10	Otu00464_Synergistetes	Diatrim_1	Y	0.00000438	0.0000491	62	15	0.929275095	0.998910789	0.992275098
W10	Otu00324_Campilobacterota	Farm	1	-0.000055	0.000655721	62	48	0.933492502	0.998910789	0.992275098
W10	Otu00008_Actinobacteria	Diatrim_2	Y	0.000781408	0.011574373	62	62	0.946428237	0.998910789	0.992275098
W10	Otu00146_Bacteria_unclassified	Disease_Status	Cryptosporidium_Positive	0.000463155	0.003738563	62	62	0.901874243	0.998910789	0.992275098
W10	Otu00146_Bacteria_unclassified	Diatrim_1	Y	-0.000576191	0.006530888	62	62	0.930029936	0.998910789	0.992275098
W10	Otu01092_Spirochaetes	Disease_Status	Cryptosporidium_Positive	0.000113639	0.001010055	62	46	0.910845911	0.998910789	0.992275098
W5	Otu00020_Fusobacteria	Halocur	Y	-0.000406778	0.012005082	64	32	0.973092494	0.97426923	0.993095689
W5	Otu00464_Synergistetes	Farm	3	0.0000297	0.000642944	64	35	0.963275177	0.97426923	0.993095689
W5	Otu01092_Spirochaetes	Farm	1	-0.00000755	0.000233069	64	20	0.97426923	0.97426923	0.993095689
W10	Otu00020_Fusobacteria	Farm	1	-0.001907224	0.055527083	62	33	0.972728967	0.998910789	0.993095689
W10	Otu00001_Firmicutes	Diatrim_1	Y	0.000291443	0.057639566	62	62	0.995984651	0.998910789	0.998910789
W10	Otu00464_Synergistetes	Draaxin	Y	-0.000000304	0.0000338	62	15	0.992864327	0.998910789	0.998910789
W10	Otu00146_Bacteria_unclassified	Farm	3	-0.000112466	0.00848591	62	62	0.989475545	0.998910789	0.998910789
W10	Otu01092_Spirochaetes	Halocur	Y	0.00000238	0.001735296	62	46	0.998910789	0.998910789	0.998910789
