# Supplementary material for: Progression of the faecal microbiome in preweaning dairy calves that develop cryptosporidiosis
Source: Anim Microbiome. 2025 Jan 6;7:3. doi: 10.1186/s42523-024-00352-1 (PMC11706078; doi:10.1186/s42523-024-00352-1)
Supplement: Supplementary file 14 — Additional file 14: MaAsLin2 Genus Farm 2–3 Pairwise Results [file 42523_2024_352_MOESM14_ESM.txt]

feature	metadata	value	coef	stderr	N	N.not.0	pval	qval
Otu00006_Bacteroidetes	Day_of_Sampling	Day_of_Sampling	0.076266123	0.013107892	60	60	2.85E-07	5.70E-06
Otu00003_Proteobacteria	Day_of_Sampling	Day_of_Sampling	-0.065560593	0.012253787	60	60	1.62E-06	1.62E-05
Otu00146_Bacteria_unclassified	Day_of_Sampling	Day_of_Sampling	0.003516546	0.000857967	60	47	0.000200137	0.001334247
Otu00056_Candidatus_Saccharibacteria	Day_of_Sampling	Day_of_Sampling	0.000237451	7.00E-05	60	30	0.001588585	0.006354339
Otu00008_Actinobacteria	Day_of_Sampling	Day_of_Sampling	-0.039332628	0.011535784	60	60	0.001507538	0.006354339
Otu01092_Spirochaetes	Day_of_Sampling	Day_of_Sampling	6.20E-05	2.36E-05	60	14	0.01119029	0.037300968
Otu00535_Elusimicrobia	Day_of_Sampling	Day_of_Sampling	0.000521431	0.000214105	60	10	0.018026602	0.051504576
Otu00001_Firmicutes	Day_of_Sampling	Day_of_Sampling	0.038430538	0.016570328	60	60	0.023988823	0.059972057
Otu00006_Bacteroidetes	Disease_Status	Cryptosporidium_Positive	-0.050079565	0.026127367	60	60	0.06028803	0.1339734
Otu00020_Fusobacteria	Day_of_Sampling	Day_of_Sampling	-0.013932504	0.009964279	60	37	0.167456538	0.334913076
Otu00324_Campilobacterota	Disease_Status	Cryptosporidium_Positive	0.000324489	0.000242986	60	23	0.187045345	0.340082445
Otu00001_Firmicutes	Disease_Status	Cryptosporidium_Positive	0.035042709	0.033028883	60	60	0.29317771	0.488629516
Otu00003_Proteobacteria	Disease_Status	Cryptosporidium_Positive	0.020951399	0.024424918	60	60	0.39460212	0.607080184
Otu00535_Elusimicrobia	Disease_Status	Cryptosporidium_Positive	0.000264933	0.000426767	60	10	0.537211666	0.624233854
Otu00324_Campilobacterota	Day_of_Sampling	Day_of_Sampling	7.79E-05	0.000121904	60	23	0.525431882	0.624233854
Otu00056_Candidatus_Saccharibacteria	Disease_Status	Cryptosporidium_Positive	-9.93E-05	0.000168075	60	30	0.561810468	0.624233854
Otu00146_Bacteria_unclassified	Disease_Status	Cryptosporidium_Positive	-0.001487591	0.002185308	60	47	0.504712483	0.624233854
Otu01092_Spirochaetes	Disease_Status	Cryptosporidium_Positive	-2.91E-05	4.71E-05	60	14	0.538965603	0.624233854
Otu00008_Actinobacteria	Disease_Status	Cryptosporidium_Positive	-0.00637839	0.027184047	60	60	0.817139808	0.860147166
Otu00020_Fusobacteria	Disease_Status	Cryptosporidium_Positive	0.001459064	0.019861346	60	37	0.941695288	0.941695288
