# Supplementary material for: Progression of the faecal microbiome in preweaning dairy calves that develop cryptosporidiosis
Source: Anim Microbiome. 2025 Jan 6;7:3. doi: 10.1186/s42523-024-00352-1 (PMC11706078; doi:10.1186/s42523-024-00352-1)
Supplement: Supplementary file 15 — Additional file 15: MaAsLin2 Genus Farm 2 Longitudinal Results [file 42523_2024_352_MOESM15_ESM.txt]

Sample_Group	feature	metadata	value	coef	stderr	N	N.not.0	pval	qval	recalc_qval
W1	Otu00062_Bacteroidaceae_unclassified	Disease_Status	Cryptosporidium_Positive	-0.000304094	0.000163282	20	15	0.078955138	0.716552717	0.797757757
W1	Otu00193_Parabacteroides	Disease_Status	Cryptosporidium_Positive	-0.000755449	0.000440493	20	12	0.103508042	0.716552717	0.797757757
W1	Otu01047_Negativicutes_unclassified	Disease_Status	Cryptosporidium_Positive	0.000135035	0.0000504	20	12	0.015263889	0.716552717	0.797757757
W1	Otu00873_Veillonellaceae_unclassified	Disease_Status	Cryptosporidium_Positive	0.000620415	0.000332251	20	15	0.078231263	0.716552717	0.797757757
W1	Otu00011_Veillonella	Disease_Status	Cryptosporidium_Positive	0.093863371	0.051581281	20	19	0.085474792	0.716552717	0.797757757
W1	Otu00001_Phascolarctobacterium	Disease_Status	Cryptosporidium_Positive	-0.023452419	0.010022175	20	11	0.031002385	0.716552717	0.797757757
W1	Otu00003_Escherichia.Shigella	Disease_Status	Cryptosporidium_Positive	0.089163743	0.054133888	20	20	0.116884419	0.716552717	0.797757757
W1	Otu00710_Paraeggerthella	Disease_Status	Cryptosporidium_Positive	0.0000898	0.0000586	20	9	0.142735383	0.716552717	0.797757757
W1	Otu00150_Enterobacteriaceae_unclassified	Disease_Status	Cryptosporidium_Positive	0.008821372	0.0055441	20	19	0.128990024	0.716552717	0.797757757
W1	Otu00175_Mycobacteriales_unclassified	Disease_Status	Cryptosporidium_Positive	-0.000204678	0.000112748	20	8	0.086167286	0.716552717	0.797757757
W1	Otu00406_Lactococcus	Disease_Status	Cryptosporidium_Positive	0.000449761	0.000289337	20	8	0.137482462	0.716552717	0.797757757
W1	Otu00552_Bacilli_unclassified	Disease_Status	Cryptosporidium_Positive	0.0000867	0.0000566	20	11	0.143310543	0.716552717	0.797757757
W1	Otu00070_Enterococcus	Disease_Status	Cryptosporidium_Positive	0.013662945	0.006755232	20	18	0.058232649	0.716552717	0.797757757
W1	Otu00004_Faecalibacterium	Disease_Status	Cryptosporidium_Positive	-0.058555024	0.035612431	20	14	0.117480121	0.716552717	0.797757757
W1	Otu00024_Clostridium_sensu_stricto	Disease_Status	Cryptosporidium_Positive	0.027066986	0.017661979	20	16	0.14278654	0.716552717	0.797757757
W1	Otu00066_Lactobacillales_unclassified	Disease_Status	Cryptosporidium_Positive	0.000241361	0.000162188	20	17	0.154020076	0.721969105	0.797757757
W1	Otu00014_Bacteroides	Disease_Status	Cryptosporidium_Positive	-0.069972887	0.048372793	20	19	0.165217305	0.728899876	0.797757757
W1	Otu00006_Prevotella	Disease_Status	Cryptosporidium_Positive	0.000212653	0.000162866	20	3	0.208100142	0.731791282	0.797757757
W1	Otu00135_Fusobacteriaceae_unclassified	Disease_Status	Cryptosporidium_Positive	-0.003963317	0.003046117	20	12	0.209632111	0.731791282	0.797757757
W1	Otu01548_Peptoniphilaceae_unclassified	Disease_Status	Cryptosporidium_Positive	0.0000266	0.0000207	20	6	0.214658776	0.731791282	0.797757757
W1	Otu00432_Enterobacterales_unclassified	Disease_Status	Cryptosporidium_Positive	0.000129187	0.0000973	20	9	0.201014451	0.731791282	0.797757757
W1	Otu01585_Lactobacillaceae_unclassified	Disease_Status	Cryptosporidium_Positive	0.0000505	0.0000383	20	10	0.203854549	0.731791282	0.797757757
W1	Otu00017_Mediterraneibacter	Disease_Status	Cryptosporidium_Positive	-0.000490165	0.000409222	20	9	0.246531899	0.739595697	0.797757757
W1	Otu00598_Mannheimia	Disease_Status	Cryptosporidium_Positive	-0.001665072	0.001358055	20	7	0.235971114	0.739595697	0.797757757
W1	Otu00143_Firmicutes_unclassified	Disease_Status	Cryptosporidium_Positive	0.000033	0.0000272	20	12	0.241838797	0.739595697	0.797757757
W1	Otu00037_Alloprevotella	Disease_Status	Cryptosporidium_Positive	-0.023138756	0.019884294	20	6	0.259751602	0.749283468	0.797757757
W1	Otu00020_Fusobacterium	Disease_Status	Cryptosporidium_Positive	-0.034813929	0.035553116	20	16	0.340455295	0.785717272	0.797757757
W1	Otu00051_Acidaminococcus	Disease_Status	Cryptosporidium_Positive	0.000841042	0.000907295	20	3	0.366201584	0.785717272	0.797757757
W1	Otu00180_Peptoniphilus	Disease_Status	Cryptosporidium_Positive	0.007229133	0.007086629	20	18	0.321192646	0.785717272	0.797757757
W1	Otu01658_Pseudomonadaceae_unclassified	Disease_Status	Cryptosporidium_Positive	0.0000819	0.0000893	20	7	0.371108346	0.785717272	0.797757757
W1	Otu00657_Burkholderiales_unclassified	Disease_Status	Cryptosporidium_Positive	-0.0000457	0.0000434	20	5	0.305598448	0.785717272	0.797757757
W1	Otu00016_Sutterella	Disease_Status	Cryptosporidium_Positive	-0.002957469	0.00298271	20	16	0.334565931	0.785717272	0.797757757
W1	Otu00133_Corynebacterium	Disease_Status	Cryptosporidium_Positive	-0.000711324	0.000738276	20	15	0.348066691	0.785717272	0.797757757
W1	Otu00018_Streptococcus	Disease_Status	Cryptosporidium_Positive	0.009753854	0.010035653	20	18	0.343970763	0.785717272	0.797757757
W1	Otu00312_Staphylococcus	Disease_Status	Cryptosporidium_Positive	-0.000147794	0.000164346	20	11	0.380374949	0.785717272	0.797757757
W1	Otu00065_Ligilactobacillus	Disease_Status	Cryptosporidium_Positive	0.000110048	0.000124293	20	11	0.387620521	0.785717272	0.797757757
W1	Otu00086_Clostridiaceae_1_unclassified	Disease_Status	Cryptosporidium_Positive	0.000872408	0.000921762	20	18	0.356448821	0.785717272	0.797757757
W1	Otu00330_Eggerthella	Disease_Status	Cryptosporidium_Positive	0.0000883	0.00010495	20	10	0.411444044	0.791238546	0.797757757
W1	Otu00019_Blautia	Disease_Status	Cryptosporidium_Positive	0.000108985	0.00012867	20	4	0.408111757	0.791238546	0.797757757
W1	Otu00040_Lactobacillus	Disease_Status	Cryptosporidium_Positive	0.004544923	0.005572266	20	20	0.425372131	0.797572746	0.797757757
W5	Otu00878_Eisenbergiella	Disease_Status	Cryptosporidium_Positive	0.000292398	0.000219818	20	6	0.200068721	0.637820473	0.797757757
W5	Otu00096_Anaerotignum	Disease_Status	Cryptosporidium_Positive	0.003696438	0.001708275	20	20	0.044170438	0.637820473	0.797757757
W5	Otu00072_Anaerostipes	Disease_Status	Cryptosporidium_Positive	0.00456991	0.003981001	20	15	0.266025789	0.637820473	0.797757757
W5	Otu00197_Frisingicoccus	Disease_Status	Cryptosporidium_Positive	0.000186071	0.000163051	20	4	0.268749499	0.637820473	0.797757757
W5	Otu00325_Howardella	Disease_Status	Cryptosporidium_Positive	0.000729399	0.000433556	20	17	0.109764009	0.637820473	0.797757757
W5	Otu00047_Bacteroidales_unclassified	Disease_Status	Cryptosporidium_Positive	0.013971292	0.011345362	20	20	0.234000334	0.637820473	0.797757757
W5	Otu00122_Butyricimonas	Disease_Status	Cryptosporidium_Positive	-0.000394471	0.000283859	20	7	0.181579165	0.637820473	0.797757757
W5	Otu00470_Coprobacter	Disease_Status	Cryptosporidium_Positive	0.00150824	0.00098595	20	11	0.143467061	0.637820473	0.797757757
W5	Otu00118_Muribaculaceae_unclassified	Disease_Status	Cryptosporidium_Positive	-0.000366826	0.000241281	20	6	0.14580073	0.637820473	0.797757757
W5	Otu00006_Prevotella	Disease_Status	Cryptosporidium_Positive	-0.035173312	0.030059817	20	19	0.257216581	0.637820473	0.797757757
W5	Otu00062_Bacteroidaceae_unclassified	Disease_Status	Cryptosporidium_Positive	0.000273791	0.000203177	20	12	0.194521391	0.637820473	0.797757757
W5	Otu00193_Parabacteroides	Disease_Status	Cryptosporidium_Positive	-0.00456991	0.003694552	20	18	0.232007918	0.637820473	0.797757757
W5	Otu00535_Elusimicrobium	Disease_Status	Cryptosporidium_Positive	-0.000358852	0.000246198	20	4	0.162184276	0.637820473	0.797757757
W5	Otu00110_Succiniclasticum	Disease_Status	Cryptosporidium_Positive	0.000170122	0.000125954	20	14	0.19353924	0.637820473	0.797757757
W5	Otu01528_Acidaminococcaceae_unclassified	Disease_Status	Cryptosporidium_Positive	0.0000218	0.0000194	20	7	0.275875918	0.637820473	0.797757757
W5	Otu00001_Phascolarctobacterium	Disease_Status	Cryptosporidium_Positive	0.031383838	0.016770792	20	20	0.07764325	0.637820473	0.797757757
W5	Otu00232_Ihubacter	Disease_Status	Cryptosporidium_Positive	-0.000181818	0.000134367	20	5	0.192761701	0.637820473	0.797757757
W5	Otu00333_Eubacterium	Disease_Status	Cryptosporidium_Positive	0.000220096	0.00012538	20	15	0.096188397	0.637820473	0.797757757
W5	Otu00035_Peptostreptococcus	Disease_Status	Cryptosporidium_Positive	0.000192982	0.0000899	20	3	0.045715176	0.637820473	0.797757757
W5	Otu00446_Peptostreptococcaceae_unclassified	Disease_Status	Cryptosporidium_Positive	-0.000184476	0.00012638	20	7	0.161606441	0.637820473	0.797757757
W5	Otu00540_Anaerococcus	Disease_Status	Cryptosporidium_Positive	0.000424774	0.000211919	20	8	0.060306995	0.637820473	0.797757757
W5	Otu00180_Peptoniphilus	Disease_Status	Cryptosporidium_Positive	0.0000936	0.0000478	20	3	0.066087352	0.637820473	0.797757757
W5	Otu00153_Olsenella	Disease_Status	Cryptosporidium_Positive	0.000463052	0.000267162	20	14	0.100152167	0.637820473	0.797757757
W5	Otu00324_Campylobacter	Disease_Status	Cryptosporidium_Positive	0.001100478	0.000678896	20	10	0.12240729	0.637820473	0.797757757
W5	Otu00102_Pelistega	Disease_Status	Cryptosporidium_Positive	-0.002397129	0.00185741	20	16	0.213182695	0.637820473	0.797757757
W5	Otu00516_Parasutterella	Disease_Status	Cryptosporidium_Positive	0.000178628	0.000126925	20	12	0.176357929	0.637820473	0.797757757
W5	Otu00016_Sutterella	Disease_Status	Cryptosporidium_Positive	0.002062733	0.001438933	20	19	0.168853268	0.637820473	0.797757757
W5	Otu00056_Candidatus_Saccharibacteria_unclassified	Disease_Status	Cryptosporidium_Positive	-0.000102073	0.0000846	20	7	0.243199197	0.637820473	0.797757757
W5	Otu00537_Mobiluncus	Disease_Status	Cryptosporidium_Positive	0.001155768	0.000765597	20	9	0.148491893	0.637820473	0.797757757
W5	Otu00332_Schaalia	Disease_Status	Cryptosporidium_Positive	0.000189793	0.000167662	20	7	0.272492655	0.637820473	0.797757757
W5	Otu00655_Actinomycetaceae_unclassified	Disease_Status	Cryptosporidium_Positive	-0.0000409	0.0000293	20	6	0.178930203	0.637820473	0.797757757
W5	Otu00133_Corynebacterium	Disease_Status	Cryptosporidium_Positive	0.00199681	0.001626073	20	8	0.235265069	0.637820473	0.797757757
W5	Otu00392_Lawsonella	Disease_Status	Cryptosporidium_Positive	0.000426901	0.000305546	20	13	0.179349057	0.637820473	0.797757757
W5	Otu00008_Bifidobacterium	Disease_Status	Cryptosporidium_Positive	-0.046271664	0.040069648	20	19	0.263281082	0.637820473	0.797757757
W5	Otu01194_Bifidobacteriaceae_unclassified	Disease_Status	Cryptosporidium_Positive	-0.000288145	0.000234412	20	15	0.234814916	0.637820473	0.797757757
W5	Otu00146_Bacteria_unclassified	Disease_Status	Cryptosporidium_Positive	-0.003303562	0.002482644	20	19	0.199912274	0.637820473	0.797757757
W5	Otu00018_Streptococcus	Disease_Status	Cryptosporidium_Positive	0.001920787	0.001273162	20	18	0.148734549	0.637820473	0.797757757
W5	Otu01593_Massilimicrobiota	Disease_Status	Cryptosporidium_Positive	0.0000548	0.0000443	20	3	0.232561228	0.637820473	0.797757757
W5	Otu00295_Faecalibacillus	Disease_Status	Cryptosporidium_Positive	0.000155237	0.0000808	20	11	0.070524294	0.637820473	0.797757757
W5	Otu00310_Erysipelotrichaceae_unclassified	Disease_Status	Cryptosporidium_Positive	0.000434875	0.000369262	20	14	0.254258694	0.637820473	0.797757757
W5	Otu00331_Sharpea	Disease_Status	Cryptosporidium_Positive	0.000179692	0.000108993	20	8	0.116560503	0.637820473	0.797757757
W5	Otu00160_Holdemanella	Disease_Status	Cryptosporidium_Positive	-0.001362041	0.000865	20	8	0.132757698	0.637820473	0.797757757
W5	Otu01585_Lactobacillaceae_unclassified	Disease_Status	Cryptosporidium_Positive	-0.0000968	0.0000742	20	11	0.208639719	0.637820473	0.797757757
W5	Otu00004_Faecalibacterium	Disease_Status	Cryptosporidium_Positive	-0.045572568	0.03353278	20	20	0.190918394	0.637820473	0.797757757
W5	Otu00044_Fournierella	Disease_Status	Cryptosporidium_Positive	0.004012759	0.002424885	20	19	0.115291319	0.637820473	0.797757757
W5	Otu00010_Butyricicoccus	Disease_Status	Cryptosporidium_Positive	0.005931419	0.005131384	20	20	0.26283068	0.637820473	0.797757757
W5	Otu00190_Agathobaculum	Disease_Status	Cryptosporidium_Positive	-0.000503987	0.000397759	20	6	0.221280432	0.637820473	0.797757757
W5	Otu00443_Flavonifractor	Disease_Status	Cryptosporidium_Positive	0.000402977	0.000332199	20	7	0.240786875	0.637820473	0.797757757
W5	Otu00063_Flintibacter	Disease_Status	Cryptosporidium_Positive	0.003016481	0.002039392	20	20	0.156399488	0.637820473	0.797757757
W5	Otu00136_Negativibacillus	Disease_Status	Cryptosporidium_Positive	0.001242956	0.000746097	20	17	0.113031863	0.637820473	0.797757757
W5	Otu00002_Megamonas	Disease_Status	Cryptosporidium_Positive	-0.054500797	0.048864872	20	11	0.27937591	0.637820473	0.797757757
W5	Otu00086_Clostridiaceae_1_unclassified	Disease_Status	Cryptosporidium_Positive	0.0000781	0.0000472	20	4	0.115055434	0.637820473	0.797757757
W5	Otu00019_Blautia	Disease_Status	Cryptosporidium_Positive	0.045150984	0.020792166	20	20	0.043501795	0.637820473	0.797757757
W5	Otu00038_Dorea	Disease_Status	Cryptosporidium_Positive	0.007075492	0.006595721	20	17	0.297560028	0.642942204	0.797757757
W5	Otu00517_Alistipes	Disease_Status	Cryptosporidium_Positive	-0.00328974	0.00301308	20	12	0.289311445	0.642942204	0.797757757
W5	Otu00143_Firmicutes_unclassified	Disease_Status	Cryptosporidium_Positive	-0.002770335	0.002553466	20	20	0.292269949	0.642942204	0.797757757
W5	Otu00558_Faecalicoccus	Disease_Status	Cryptosporidium_Positive	0.0000367	0.0000346	20	8	0.303312761	0.643874458	0.797757757
W5	Otu00198_Mailhella	Disease_Status	Cryptosporidium_Positive	-0.0000946	0.0000952	20	9	0.333619232	0.651095597	0.797757757
W5	Otu00610_Clostridium_XVIII	Disease_Status	Cryptosporidium_Positive	0.000408293	0.000406266	20	11	0.328220942	0.651095597	0.797757757
W5	Otu02239_Dielma	Disease_Status	Cryptosporidium_Positive	0.000109516	0.000105612	20	4	0.313482664	0.651095597	0.797757757
W5	Otu00048_Limosilactobacillus	Disease_Status	Cryptosporidium_Positive	-0.00453429	0.004520219	20	14	0.329101649	0.651095597	0.797757757
W5	Otu00457_Ruthenibacterium	Disease_Status	Cryptosporidium_Positive	-0.000281765	0.000282948	20	9	0.332538101	0.651095597	0.797757757
W5	Otu00170_Roseburia	Disease_Status	Cryptosporidium_Positive	-0.000215311	0.000225176	20	8	0.351643676	0.657217879	0.797757757
W5	Otu01653_Sellimonas	Disease_Status	Cryptosporidium_Positive	0.000337586	0.000399521	20	4	0.409214794	0.657217879	0.797757757
W5	Otu00013_Lachnospiraceae_unclassified	Disease_Status	Cryptosporidium_Positive	0.028885167	0.033919709	20	20	0.40563756	0.657217879	0.797757757
W5	Otu00055_Odoribacter	Disease_Status	Cryptosporidium_Positive	0.004722488	0.005572637	20	10	0.407875988	0.657217879	0.797757757
W5	Otu00037_Alloprevotella	Disease_Status	Cryptosporidium_Positive	0.016441786	0.018034526	20	15	0.373983946	0.657217879	0.797757757
W5	Otu00032_Prevotellamassilia	Disease_Status	Cryptosporidium_Positive	0.013946837	0.016166733	20	12	0.399657858	0.657217879	0.797757757
W5	Otu00014_Bacteroides	Disease_Status	Cryptosporidium_Positive	-0.008230197	0.010052685	20	17	0.423661112	0.657217879	0.797757757
W5	Otu00088_Porphyromonadaceae_unclassified	Disease_Status	Cryptosporidium_Positive	0.00053429	0.000551121	20	10	0.345162392	0.657217879	0.797757757
W5	Otu00121_Fusicatenibacter	Disease_Status	Cryptosporidium_Positive	0.001150984	0.001374325	20	11	0.413299444	0.657217879	0.797757757
W5	Otu00020_Fusobacterium	Disease_Status	Cryptosporidium_Positive	-0.009784689	0.011764262	20	10	0.416459416	0.657217879	0.797757757
W5	Otu00183_Romboutsia	Disease_Status	Cryptosporidium_Positive	-0.0000558	0.0000674	20	8	0.418497157	0.657217879	0.797757757
W5	Otu00165_Peptococcus	Disease_Status	Cryptosporidium_Positive	0.000539075	0.000653652	20	6	0.420330395	0.657217879	0.797757757
W5	Otu00040_Lactobacillus	Disease_Status	Cryptosporidium_Positive	-0.0114689	0.013634149	20	14	0.411278131	0.657217879	0.797757757
W5	Otu00065_Ligilactobacillus	Disease_Status	Cryptosporidium_Positive	-0.00159277	0.001802976	20	9	0.388660913	0.657217879	0.797757757
W5	Otu00024_Clostridium_sensu_stricto	Disease_Status	Cryptosporidium_Positive	0.000144604	0.000158242	20	5	0.372893724	0.657217879	0.797757757
W5	Otu00030_Clostridiales_unclassified	Disease_Status	Cryptosporidium_Positive	-0.015144072	0.015974946	20	20	0.355689647	0.657217879	0.797757757
W10	Otu00159_Anaerobutyricum	Disease_Status	Cryptosporidium_Positive	-0.000700159	0.000623557	20	19	0.27625653	0.931542473	0.797757757
W10	Otu00096_Anaerotignum	Disease_Status	Cryptosporidium_Positive	-0.001577884	0.001588192	20	20	0.333630631	0.931542473	0.797757757
W10	Otu00072_Anaerostipes	Disease_Status	Cryptosporidium_Positive	0.004643806	0.005468003	20	20	0.406885439	0.931542473	0.797757757
W10	Otu01250_Lachnospira	Disease_Status	Cryptosporidium_Positive	-0.000147262	0.000076	20	7	0.068524508	0.931542473	0.797757757
W10	Otu00197_Frisingicoccus	Disease_Status	Cryptosporidium_Positive	0.00025731	0.000263948	20	19	0.342553535	0.931542473	0.797757757
W10	Otu00325_Howardella	Disease_Status	Cryptosporidium_Positive	-0.000271664	0.00018333	20	18	0.155681276	0.931542473	0.797757757
W10	Otu00303_Enterocloster	Disease_Status	Cryptosporidium_Positive	0.000280702	0.000217956	20	3	0.214098906	0.931542473	0.797757757
W10	Otu00517_Alistipes	Disease_Status	Cryptosporidium_Positive	0.000307815	0.000180301	20	14	0.104970178	0.931542473	0.797757757
W10	Otu00122_Butyricimonas	Disease_Status	Cryptosporidium_Positive	0.000756512	0.000375192	20	6	0.058938194	0.931542473	0.797757757
W10	Otu00396_Paramuribaculum	Disease_Status	Cryptosporidium_Positive	0.000313663	0.000279858	20	4	0.277107635	0.931542473	0.797757757
W10	Otu03146_Paraprevotella	Disease_Status	Cryptosporidium_Positive	-0.000121212	0.000137548	20	5	0.389806023	0.931542473	0.797757757
W10	Otu00037_Alloprevotella	Disease_Status	Cryptosporidium_Positive	-0.000601276	0.000740111	20	6	0.427169402	0.931542473	0.797757757
W10	Otu00032_Prevotellamassilia	Disease_Status	Cryptosporidium_Positive	-0.030837321	0.019914129	20	20	0.138900883	0.931542473	0.797757757
W10	Otu00193_Parabacteroides	Disease_Status	Cryptosporidium_Positive	-0.001466773	0.001393577	20	20	0.306484437	0.931542473	0.797757757
W10	Otu00088_Porphyromonadaceae_unclassified	Disease_Status	Cryptosporidium_Positive	-0.006323232	0.007679302	20	19	0.421049722	0.931542473	0.797757757
W10	Otu00020_Fusobacterium	Disease_Status	Cryptosporidium_Positive	0.052979266	0.043699102	20	11	0.241046056	0.931542473	0.797757757
W10	Otu00682_Mitsuokella	Disease_Status	Cryptosporidium_Positive	0.000503456	0.000287985	20	9	0.097463855	0.931542473	0.797757757
W10	Otu00535_Elusimicrobium	Disease_Status	Cryptosporidium_Positive	0.001146199	0.001269663	20	6	0.378576739	0.931542473	0.797757757
W10	Otu00051_Acidaminococcus	Disease_Status	Cryptosporidium_Positive	0.000216906	0.00018898	20	8	0.266089526	0.931542473	0.797757757
W10	Otu00145_Terrisporobacter	Disease_Status	Cryptosporidium_Positive	0.000316321	0.000231174	20	8	0.188049081	0.931542473	0.797757757
W10	Otu00183_Romboutsia	Disease_Status	Cryptosporidium_Positive	0.000716108	0.000461284	20	18	0.137965758	0.931542473	0.797757757
W10	Otu00540_Anaerococcus	Disease_Status	Cryptosporidium_Positive	-0.000108453	0.0000861	20	8	0.223649538	0.931542473	0.797757757
W10	Otu01882_Clostridia_unclassified	Disease_Status	Cryptosporidium_Positive	-0.000214779	0.000196247	20	13	0.288193714	0.931542473	0.797757757
W10	Otu00914_Atopobiaceae_unclassified	Disease_Status	Cryptosporidium_Positive	-0.000113238	0.000116378	20	12	0.343439356	0.931542473	0.797757757
W10	Otu00819_Actinobacteria_unclassified	Disease_Status	Cryptosporidium_Positive	-0.0000436	0.0000317	20	10	0.186474072	0.931542473	0.797757757
W10	Otu00208_Succinivibrio	Disease_Status	Cryptosporidium_Positive	0.001109516	0.001179527	20	11	0.359339994	0.931542473	0.797757757
W10	Otu00166_Desulfovibrio	Disease_Status	Cryptosporidium_Positive	0.000460925	0.000507947	20	9	0.376169117	0.931542473	0.797757757
W10	Otu00324_Campylobacter	Disease_Status	Cryptosporidium_Positive	-0.000151515	0.000132972	20	12	0.269451174	0.931542473	0.797757757
W10	Otu00016_Sutterella	Disease_Status	Cryptosporidium_Positive	-0.006557682	0.003211272	20	19	0.056075482	0.931542473	0.797757757
W10	Otu02874_Proteobacteria_unclassified	Disease_Status	Cryptosporidium_Positive	0.000107921	0.0000804	20	8	0.195995407	0.931542473	0.797757757
W10	Otu01075_Microbacteriaceae_unclassified	Disease_Status	Cryptosporidium_Positive	-0.0000367	0.0000253	20	13	0.163867671	0.931542473	0.797757757
W10	Otu00655_Actinomycetaceae_unclassified	Disease_Status	Cryptosporidium_Positive	-0.00010739	0.000073	20	13	0.158284845	0.931542473	0.797757757
W10	Otu00133_Corynebacterium	Disease_Status	Cryptosporidium_Positive	0.004809144	0.002655382	20	15	0.086848745	0.931542473	0.797757757
W10	Otu00175_Mycobacteriales_unclassified	Disease_Status	Cryptosporidium_Positive	0.00023764	0.000120059	20	11	0.063279972	0.931542473	0.797757757
W10	Otu00620_Sphaerochaetaceae_unclassified	Disease_Status	Cryptosporidium_Positive	-0.0000473	0.0000508	20	8	0.363809253	0.931542473	0.797757757
W10	Otu01092_Treponema	Disease_Status	Cryptosporidium_Positive	0.0000803	0.0000905	20	3	0.38675486	0.931542473	0.797757757
W10	Otu00018_Streptococcus	Disease_Status	Cryptosporidium_Positive	0.011048379	0.009264381	20	20	0.248524248	0.931542473	0.797757757
W10	Otu00610_Clostridium_XVIII	Disease_Status	Cryptosporidium_Positive	-0.0000521	0.0000495	20	7	0.306891929	0.931542473	0.797757757
W10	Otu00331_Sharpea	Disease_Status	Cryptosporidium_Positive	-0.000212121	0.000260131	20	14	0.425478905	0.931542473	0.797757757
W10	Otu01600_Carnobacteriaceae_unclassified	Disease_Status	Cryptosporidium_Positive	0.000342371	0.000304979	20	4	0.27635594	0.931542473	0.797757757
W10	Otu00065_Ligilactobacillus	Disease_Status	Cryptosporidium_Positive	0.000106858	0.000114072	20	4	0.361281461	0.931542473	0.797757757
W10	Otu00044_Fournierella	Disease_Status	Cryptosporidium_Positive	-0.001720362	0.001607307	20	20	0.298610349	0.931542473	0.797757757
W10	Otu00240_Subdoligranulum	Disease_Status	Cryptosporidium_Positive	0.00138756	0.001295754	20	10	0.298385777	0.931542473	0.797757757
W10	Otu00027_Ruminococcaceae_unclassified	Disease_Status	Cryptosporidium_Positive	-0.020636364	0.009655524	20	20	0.046553151	0.931542473	0.797757757
W10	Otu00172_Pseudoflavonifractor	Disease_Status	Cryptosporidium_Positive	-0.000751728	0.000564463	20	19	0.199559446	0.931542473	0.797757757
W10	Otu00136_Negativibacillus	Disease_Status	Cryptosporidium_Positive	-0.000670388	0.000376681	20	19	0.092010254	0.931542473	0.797757757
W10	Otu00860_Phocea	Disease_Status	Cryptosporidium_Positive	-0.000034	0.0000301	20	9	0.273069445	0.931542473	0.797757757
W10	Otu01011_Ruminococcus	Disease_Status	Cryptosporidium_Positive	0.000978203	0.000895192	20	7	0.288922018	0.931542473	0.797757757
W10	Otu00024_Clostridium_sensu_stricto	Disease_Status	Cryptosporidium_Positive	0.002245082	0.002053241	20	10	0.288621477	0.931542473	0.797757757
W10	Otu00019_Blautia	Disease_Status	Cryptosporidium_Positive	-0.010643806	0.013130953	20	20	0.428189467	0.931542473	0.797757757
W5	Otu00464_Cloacibacillus	Disease_Status	Cryptosporidium_Positive	0.0000138	0.0000175	20	3	0.440078304	0.663913395	0.808148305
W5	Otu00312_Staphylococcus	Disease_Status	Cryptosporidium_Positive	0.0000367	0.0000462	20	6	0.437182813	0.663913395	0.808148305
W10	Otu00326_Harryflintia	Disease_Status	Cryptosporidium_Positive	0.000339181	0.000430971	20	11	0.441512333	0.931542473	0.808148305
W5	Otu01623_Anaeromassilibacillus	Disease_Status	Cryptosporidium_Positive	0.000463583	0.000592894	20	6	0.444437892	0.663913395	0.808773606
W1	Otu00407_Erysipelatoclostridium	Disease_Status	Cryptosporidium_Positive	-0.000180755	0.000234954	20	17	0.451680211	0.826244288	0.815770549
W5	Otu00028_Selenomonadaceae_unclassified	Disease_Status	Cryptosporidium_Positive	0.021243488	0.02772618	20	19	0.453495449	0.669182309	0.815770549
W10	Otu00314_Clostridiales_Incertae_Sedis_XIII_unclassified	Disease_Status	Cryptosporidium_Positive	-0.000247209	0.000327055	20	18	0.459509712	0.931542473	0.821865942
W1	Otu00096_Anaerotignum	Disease_Status	Cryptosporidium_Positive	0.000371079	0.000508584	20	9	0.475003439	0.843684261	0.828304872
W1	Otu01194_Bifidobacteriaceae_unclassified	Disease_Status	Cryptosporidium_Positive	0.000192451	0.000269353	20	18	0.484086685	0.843684261	0.828304872
W5	Otu00213_Allisonella	Disease_Status	Cryptosporidium_Positive	0.000277512	0.000378095	20	7	0.472417347	0.685864021	0.828304872
W5	Otu00208_Succinivibrio	Disease_Status	Cryptosporidium_Positive	-0.0000925	0.000128475	20	6	0.480760325	0.685864021	0.828304872
W5	Otu00437_Paludicola	Disease_Status	Cryptosporidium_Positive	0.000404572	0.000563252	20	10	0.481805304	0.685864021	0.828304872
W10	Otu00470_Coprobacter	Disease_Status	Cryptosporidium_Positive	-0.000113238	0.000155687	20	14	0.476372591	0.931542473	0.828304872
W10	Otu00511_Aerococcus	Disease_Status	Cryptosporidium_Positive	0.000620946	0.000869464	20	16	0.484280484	0.931542473	0.828304872
W10	Otu00437_Paludicola	Disease_Status	Cryptosporidium_Positive	-0.000025	0.0000341	20	12	0.473336116	0.931542473	0.828304872
W10	Otu00153_Olsenella	Disease_Status	Cryptosporidium_Positive	0.001841042	0.002659839	20	20	0.497667551	0.931542473	0.841999694
W10	Otu01194_Bifidobacteriaceae_unclassified	Disease_Status	Cryptosporidium_Positive	0.0000633	0.0000912	20	5	0.49694553	0.931542473	0.841999694
W1	Otu00213_Allisonella	Disease_Status	Cryptosporidium_Positive	0.000259968	0.000378423	20	17	0.500853185	0.843684261	0.842833586
W5	Otu00785_Actinomyces	Disease_Status	Cryptosporidium_Positive	0.0000181	0.0000271	20	7	0.513182543	0.714715036	0.845594837
W5	Otu00407_Erysipelatoclostridium	Disease_Status	Cryptosporidium_Positive	-0.0000904	0.000135711	20	6	0.513886018	0.714715036	0.845594837
W10	Otu00017_Mediterraneibacter	Disease_Status	Cryptosporidium_Positive	0.004874003	0.007218525	20	20	0.508125446	0.931542473	0.845594837
W10	Otu00102_Pelistega	Disease_Status	Cryptosporidium_Positive	-0.001243488	0.001876769	20	19	0.516001961	0.931542473	0.845594837
W10	Otu00614_Trueperella	Disease_Status	Cryptosporidium_Positive	-0.000119617	0.000179137	20	5	0.512770171	0.931542473	0.845594837
W1	Otu00025_Phocaeicola	Disease_Status	Cryptosporidium_Positive	-0.020812865	0.03206773	20	16	0.524515517	0.843684261	0.855069567
W1	Otu00303_Enterocloster	Disease_Status	Cryptosporidium_Positive	-0.000323764	0.000546873	20	17	0.561195845	0.843684261	0.855094087
W1	Otu00047_Bacteroidales_unclassified	Disease_Status	Cryptosporidium_Positive	0.0000144	0.000025	20	10	0.573705298	0.843684261	0.855094087
W1	Otu01327_Morganella	Disease_Status	Cryptosporidium_Positive	0.0000436	0.0000688	20	3	0.534493182	0.843684261	0.855094087
W1	Otu00145_Terrisporobacter	Disease_Status	Cryptosporidium_Positive	0.000549708	0.000862075	20	4	0.531725623	0.843684261	0.855094087
W1	Otu00039_Gallibacterium	Disease_Status	Cryptosporidium_Positive	-0.023909623	0.038545398	20	17	0.542836138	0.843684261	0.855094087
W1	Otu00030_Clostridiales_unclassified	Disease_Status	Cryptosporidium_Positive	0.0000516	0.0000892	20	14	0.570250137	0.843684261	0.855094087
W5	Otu00341_Oscillibacter	Disease_Status	Cryptosporidium_Positive	-0.000264753	0.000416156	20	14	0.532662005	0.732410257	0.855094087
W5	Otu00039_Gallibacterium	Disease_Status	Cryptosporidium_Positive	-0.000288145	0.000464215	20	18	0.542568383	0.73764915	0.855094087
W5	Otu00052_Megasphaera	Disease_Status	Cryptosporidium_Positive	-0.004379054	0.007445208	20	13	0.563725388	0.755829875	0.855094087
W5	Otu00520_Parolsenella	Disease_Status	Cryptosporidium_Positive	-0.000220096	0.000378812	20	8	0.568434039	0.755829875	0.855094087
W10	Otu00062_Bacteroidaceae_unclassified	Disease_Status	Cryptosporidium_Positive	-0.002430622	0.00416256	20	19	0.566517301	0.931542473	0.855094087
W10	Otu00213_Allisonella	Disease_Status	Cryptosporidium_Positive	-0.0000702	0.000115083	20	8	0.549628937	0.931542473	0.855094087
W10	Otu00052_Megasphaera	Disease_Status	Cryptosporidium_Positive	0.0000936	0.000162519	20	10	0.571924703	0.931542473	0.855094087
W10	Otu03470_Mogibacterium	Disease_Status	Cryptosporidium_Positive	-0.0000159	0.0000276	20	4	0.570854554	0.931542473	0.855094087
W10	Otu00165_Peptococcus	Disease_Status	Cryptosporidium_Positive	-0.000473153	0.00078966	20	11	0.556516373	0.931542473	0.855094087
W10	Otu00211_Sutterellaceae_unclassified	Disease_Status	Cryptosporidium_Positive	0.001226475	0.002029076	20	20	0.553087975	0.931542473	0.855094087
W10	Otu00008_Bifidobacterium	Disease_Status	Cryptosporidium_Positive	0.009523658	0.015256921	20	17	0.54031551	0.931542473	0.855094087
W10	Otu00310_Erysipelotrichaceae_unclassified	Disease_Status	Cryptosporidium_Positive	0.000211058	0.000349054	20	19	0.552953242	0.931542473	0.855094087
W10	Otu00068_Prevotellaceae_unclassified	Disease_Status	Cryptosporidium_Positive	-0.004923977	0.008679112	20	20	0.577493538	0.931542473	0.85666103
W10	Otu00333_Eubacterium	Disease_Status	Cryptosporidium_Positive	-0.0000276	0.0000503	20	11	0.589470449	0.931542473	0.857476831
W10	Otu00627_Pseudoramibacter	Disease_Status	Cryptosporidium_Positive	-0.0000494	0.0000899	20	7	0.589262218	0.931542473	0.857476831
W10	Otu00866_Intestinibaculum	Disease_Status	Cryptosporidium_Positive	-0.0000298	0.0000545	20	8	0.5917412	0.931542473	0.857476831
W10	Otu00889_Lawsonibacter	Disease_Status	Cryptosporidium_Positive	-0.0000101	0.0000183	20	8	0.587688432	0.931542473	0.857476831
W10	Otu00143_Firmicutes_unclassified	Disease_Status	Cryptosporidium_Positive	0.001812865	0.003224263	20	19	0.580875885	0.931542473	0.857476831
W10	Otu00319_Coprococcus	Disease_Status	Cryptosporidium_Positive	-0.0000112	0.0000214	20	5	0.608206048	0.931542473	0.877274161
W1	Otu00146_Bacteria_unclassified	Disease_Status	Cryptosporidium_Positive	-0.0000202	0.0000406	20	8	0.624964689	0.901391379	0.877999907
W5	Otu00017_Mediterraneibacter	Disease_Status	Cryptosporidium_Positive	0.006581606	0.012852127	20	20	0.614805271	0.796740256	0.877999907
W5	Otu00025_Phocaeicola	Disease_Status	Cryptosporidium_Positive	0.022561935	0.045380999	20	20	0.625089363	0.796740256	0.877999907
W5	Otu00819_Actinobacteria_unclassified	Disease_Status	Cryptosporidium_Positive	0.0000234	0.0000467	20	9	0.622695942	0.796740256	0.877999907
W5	Otu00955_Bilophila	Disease_Status	Cryptosporidium_Positive	-0.0000856	0.000172387	20	9	0.62553987	0.796740256	0.877999907
W10	Otu00392_Lawsonella	Disease_Status	Cryptosporidium_Positive	0.0000574	0.000114936	20	11	0.623442756	0.931542473	0.877999907
W1	Otu00035_Peptostreptococcus	Disease_Status	Cryptosporidium_Positive	0.004464646	0.009691869	20	20	0.650560109	0.920603928	0.896941866
W5	Otu00166_Desulfovibrio	Disease_Status	Cryptosporidium_Positive	0.000735779	0.001611145	20	11	0.653363404	0.823510123	0.896941866
W10	Otu00903_Agathobacter	Disease_Status	Cryptosporidium_Positive	-0.0000112	0.0000241	20	4	0.649134353	0.931542473	0.896941866
W10	Otu00110_Succiniclasticum	Disease_Status	Cryptosporidium_Positive	0.0000367	0.0000782	20	10	0.64451197	0.931542473	0.896941866
W10	Otu00039_Gallibacterium	Disease_Status	Cryptosporidium_Positive	-0.000103668	0.000223488	20	13	0.648304794	0.931542473	0.896941866
W10	Otu00064_Ruminococcus2	Disease_Status	Cryptosporidium_Positive	-0.000769803	0.001790188	20	20	0.672290559	0.931542473	0.906033157
W10	Otu00014_Bacteroides	Disease_Status	Cryptosporidium_Positive	-0.001664009	0.003800503	20	19	0.666711741	0.931542473	0.906033157
W10	Otu00001_Phascolarctobacterium	Disease_Status	Cryptosporidium_Positive	-0.006775651	0.015571063	20	20	0.668630686	0.931542473	0.906033157
W10	Otu00446_Peptostreptococcaceae_unclassified	Disease_Status	Cryptosporidium_Positive	0.000115896	0.000267511	20	13	0.66998899	0.931542473	0.906033157
W10	Otu00010_Butyricicoccus	Disease_Status	Cryptosporidium_Positive	0.000551302	0.001291174	20	20	0.674459187	0.931542473	0.906033157
W5	Otu00303_Enterocloster	Disease_Status	Cryptosporidium_Positive	0.000102073	0.000243439	20	12	0.679959871	0.848197365	0.909518973
W1	Otu00325_Howardella	Disease_Status	Cryptosporidium_Positive	-0.0000649	0.000161051	20	13	0.691894507	0.92571565	0.91109746
W1	Otu00298_Enterococcaceae_unclassified	Disease_Status	Cryptosporidium_Positive	0.001174375	0.003015508	20	19	0.701515936	0.92571565	0.91109746
W5	Otu00614_Trueperella	Disease_Status	Cryptosporidium_Positive	-0.0000447	0.000111465	20	8	0.693403207	0.850505965	0.91109746
W10	Otu00170_Roseburia	Disease_Status	Cryptosporidium_Positive	-0.00108453	0.002776281	20	18	0.70064733	0.931542473	0.91109746
W10	Otu00003_Escherichia.Shigella	Disease_Status	Cryptosporidium_Positive	0.001200957	0.002955206	20	20	0.689249286	0.931542473	0.91109746
W10	Otu00295_Faecalibacillus	Disease_Status	Cryptosporidium_Positive	-0.000110579	0.000272185	20	18	0.689337101	0.931542473	0.91109746
W10	Otu00030_Clostridiales_unclassified	Disease_Status	Cryptosporidium_Positive	0.008003721	0.02017538	20	20	0.696247233	0.931542473	0.91109746
W5	Otu01882_Clostridia_unclassified	Disease_Status	Cryptosporidium_Positive	-0.00012706	0.00033166	20	9	0.706129597	0.850505965	0.913299851
W5	Otu00402_Lacticaseibacillus	Disease_Status	Cryptosporidium_Positive	0.0000154	0.0000412	20	8	0.712438763	0.850505965	0.913907102
W10	Otu00056_Candidatus_Saccharibacteria_unclassified	Disease_Status	Cryptosporidium_Positive	-0.000163211	0.00043215	20	18	0.710090577	0.93348986	0.913907102
W5	Otu00064_Ruminococcus2	Disease_Status	Cryptosporidium_Positive	0.003272196	0.009122102	20	13	0.723984417	0.850505965	0.917437743
W5	Otu00159_Anaerobutyricum	Disease_Status	Cryptosporidium_Positive	0.000351409	0.000966856	20	9	0.720498489	0.850505965	0.917437743
W5	Otu00326_Harryflintia	Disease_Status	Cryptosporidium_Positive	-0.0000898	0.000249515	20	10	0.722976252	0.850505965	0.917437743
W1	Otu00073_Faecalimonas	Disease_Status	Cryptosporidium_Positive	-0.00328974	0.010106517	20	16	0.748550922	0.92571565	0.926109933
W1	Otu00005_Collinsella	Disease_Status	Cryptosporidium_Positive	-0.005043062	0.014731147	20	19	0.736059897	0.92571565	0.926109933
W1	Otu00008_Bifidobacterium	Disease_Status	Cryptosporidium_Positive	0.01389899	0.04432595	20	20	0.757457325	0.92571565	0.926109933
W1	Otu00063_Flintibacter	Disease_Status	Cryptosporidium_Positive	0.000238703	0.000757553	20	9	0.756311563	0.92571565	0.926109933
W5	Otu00150_Enterobacteriaceae_unclassified	Disease_Status	Cryptosporidium_Positive	-0.0000218	0.0000655	20	10	0.743240465	0.864731695	0.926109933
W5	Otu00068_Prevotellaceae_unclassified	Disease_Status	Cryptosporidium_Positive	-0.003415736	0.010846468	20	20	0.756446102	0.87171408	0.926109933
W10	Otu00104_Bacteroidetes_unclassified	Disease_Status	Cryptosporidium_Positive	-0.002679426	0.008527108	20	20	0.756963346	0.958473124	0.926109933
W10	Otu00160_Holdemanella	Disease_Status	Cryptosporidium_Positive	-0.0000643	0.000204379	20	16	0.756573228	0.958473124	0.926109933
W10	Otu00791_Clostridium_IV	Disease_Status	Cryptosporidium_Positive	0.0000112	0.0000338	20	3	0.744918816	0.958473124	0.926109933
W1	Otu00052_Megasphaera	Disease_Status	Cryptosporidium_Positive	0.003392344	0.012512305	20	6	0.789382967	0.92571565	0.933797321
W1	Otu00314_Clostridiales_Incertae_Sedis_XIII_unclassified	Disease_Status	Cryptosporidium_Positive	0.0000463	0.00017568	20	4	0.79532951	0.92571565	0.933797321
W1	Otu00048_Limosilactobacillus	Disease_Status	Cryptosporidium_Positive	-0.000242424	0.00086578	20	16	0.782664903	0.92571565	0.933797321
W1	Otu00027_Ruminococcaceae_unclassified	Disease_Status	Cryptosporidium_Positive	0.001066454	0.003672157	20	20	0.774817196	0.92571565	0.933797321
W1	Otu00010_Butyricicoccus	Disease_Status	Cryptosporidium_Positive	-0.006554492	0.024135745	20	20	0.789044475	0.92571565	0.933797321
W5	Otu00172_Pseudoflavonifractor	Disease_Status	Cryptosporidium_Positive	0.000378522	0.001321722	20	18	0.77785295	0.88792648	0.933797321
W5	Otu00298_Enterococcaceae_unclassified	Disease_Status	Cryptosporidium_Positive	0.0000175	0.0000678	20	4	0.798851474	0.903374097	0.933797321
W10	Otu00038_Dorea	Disease_Status	Cryptosporidium_Positive	-0.001395534	0.005414895	20	19	0.79954531	0.958473124	0.933797321
W10	Otu00047_Bacteroidales_unclassified	Disease_Status	Cryptosporidium_Positive	0.002627858	0.009617942	20	20	0.787790831	0.958473124	0.933797321
W10	Otu00657_Burkholderiales_unclassified	Disease_Status	Cryptosporidium_Positive	-0.00000532	0.0000185	20	7	0.776529607	0.958473124	0.933797321
W10	Otu00341_Oscillibacter	Disease_Status	Cryptosporidium_Positive	0.000163743	0.000554923	20	19	0.771314496	0.958473124	0.933797321
W10	Otu00063_Flintibacter	Disease_Status	Cryptosporidium_Positive	0.000284423	0.001069962	20	20	0.793394385	0.958473124	0.933797321
W1	Otu01588_Tyzzerella	Disease_Status	Cryptosporidium_Positive	0.00000532	0.0000216	20	6	0.808009385	0.92571565	0.940174489
W1	Otu00528_Clostridium_XlVa	Disease_Status	Cryptosporidium_Positive	-0.0000319	0.000134304	20	12	0.814947318	0.92571565	0.941249116
W10	Otu00370_Slackia	Disease_Status	Cryptosporidium_Positive	-0.0000308	0.000128134	20	16	0.812551407	0.958473124	0.941249116
W1	Otu01779_Pasteurellaceae_unclassified	Disease_Status	Cryptosporidium_Positive	-0.0000202	0.0000987	20	14	0.840049604	0.92571565	0.942373515
W1	Otu00558_Faecalicoccus	Disease_Status	Cryptosporidium_Positive	-0.0000122	0.0000564	20	7	0.830775301	0.92571565	0.942373515
W5	Otu00528_Clostridium_XlVa	Disease_Status	Cryptosporidium_Positive	-0.0000159	0.0000724	20	7	0.828096636	0.923672789	0.942373515
W5	Otu00104_Bacteroidetes_unclassified	Disease_Status	Cryptosporidium_Positive	0.001186603	0.005588566	20	17	0.834237889	0.923672789	0.942373515
W5	Otu00005_Collinsella	Disease_Status	Cryptosporidium_Positive	0.00182403	0.008888133	20	20	0.839702536	0.923672789	0.942373515
W10	Otu00005_Collinsella	Disease_Status	Cryptosporidium_Positive	-0.00174269	0.008673767	20	19	0.843017841	0.958473124	0.942373515
W10	Otu00150_Enterobacteriaceae_unclassified	Disease_Status	Cryptosporidium_Positive	0.00000638	0.0000299	20	6	0.833359305	0.958473124	0.942373515
W10	Otu00146_Bacteria_unclassified	Disease_Status	Cryptosporidium_Positive	-0.001189261	0.005273701	20	20	0.824124759	0.958473124	0.942373515
W10	Otu00004_Faecalibacterium	Disease_Status	Cryptosporidium_Positive	-0.004293461	0.019859165	20	20	0.831266562	0.958473124	0.942373515
W1	Otu00038_Dorea	Disease_Status	Cryptosporidium_Positive	0.000191388	0.00114773	20	14	0.8694232	0.92571565	0.950939007
W1	Otu00443_Flavonifractor	Disease_Status	Cryptosporidium_Positive	0.0000276	0.000160969	20	5	0.86555803	0.92571565	0.950939007
W5	Otu00511_Aerococcus	Disease_Status	Cryptosporidium_Positive	0.0000101	0.0000618	20	7	0.871947268	0.947683616	0.950939007
W10	Otu00013_Lachnospiraceae_unclassified	Disease_Status	Cryptosporidium_Positive	0.004327485	0.025246962	20	20	0.865816614	0.958473124	0.950939007
W10	Otu00055_Odoribacter	Disease_Status	Cryptosporidium_Positive	-0.000484317	0.00288071	20	19	0.868360266	0.958473124	0.950939007
W10	Otu00006_Prevotella	Disease_Status	Cryptosporidium_Positive	-0.008525784	0.045678738	20	20	0.854025197	0.958473124	0.950939007
W10	Otu00317_Intestinimonas	Disease_Status	Cryptosporidium_Positive	-0.0000159	0.000091	20	14	0.862876611	0.958473124	0.950939007
W1	Otu00044_Fournierella	Disease_Status	Cryptosporidium_Positive	-0.0000781	0.000495138	20	7	0.876344149	0.92571565	0.95241569
W1	Otu00013_Lachnospiraceae_unclassified	Disease_Status	Cryptosporidium_Positive	-0.002039341	0.015619726	20	20	0.897569995	0.934968744	0.955576219
W5	Otu02350_Coriobacteriia_unclassified	Disease_Status	Cryptosporidium_Positive	0.00000266	0.0000191	20	11	0.890875428	0.947683616	0.955576219
W5	Otu00027_Ruminococcaceae_unclassified	Disease_Status	Cryptosporidium_Positive	0.001906964	0.014308973	20	20	0.895458075	0.947683616	0.955576219
W5	Otu00317_Intestinimonas	Disease_Status	Cryptosporidium_Positive	-0.0000229	0.000157867	20	7	0.886472525	0.947683616	0.955576219
W10	Otu00028_Selenomonadaceae_unclassified	Disease_Status	Cryptosporidium_Positive	0.001472621	0.01121377	20	18	0.896976821	0.968608098	0.955576219
W10	Otu00232_Ihubacter	Disease_Status	Cryptosporidium_Positive	-0.0000548	0.000395104	20	13	0.891311481	0.968608098	0.955576219
W1	Otu00332_Schaalia	Disease_Status	Cryptosporidium_Positive	-0.0000941	0.00085818	20	12	0.913900683	0.938939058	0.956063959
W5	Otu00483_Barnesiella	Disease_Status	Cryptosporidium_Positive	-0.000068	0.000615477	20	8	0.913186427	0.947683616	0.956063959
W5	Otu00003_Escherichia.Shigella	Disease_Status	Cryptosporidium_Positive	-0.001163743	0.010451091	20	20	0.912570036	0.947683616	0.956063959
W5	Otu00954_Monoglobus	Disease_Status	Cryptosporidium_Positive	0.00000478	0.0000449	20	6	0.916355232	0.947683616	0.956063959
W10	Otu00198_Mailhella	Disease_Status	Cryptosporidium_Positive	-0.0000213	0.000186868	20	16	0.910657186	0.968608098	0.956063959
W10	Otu00954_Monoglobus	Disease_Status	Cryptosporidium_Positive	0.0000197	0.000164071	20	5	0.905898539	0.968608098	0.956063959
W10	Otu00118_Muribaculaceae_unclassified	Disease_Status	Cryptosporidium_Positive	0.000498139	0.00487533	20	14	0.919747021	0.969463076	0.956414676
W10	Otu00449_Eggerthellaceae_unclassified	Disease_Status	Cryptosporidium_Positive	0.00000425	0.0000548	20	16	0.939049028	0.98097086	0.973252801
W1	Otu01326_Actinobacillus	Disease_Status	Cryptosporidium_Positive	0.0000324	0.000483042	20	3	0.947213466	0.960013648	0.977581087
W5	Otu00051_Acidaminococcus	Disease_Status	Cryptosporidium_Positive	0.000111643	0.001737369	20	12	0.949471727	0.973610839	0.977581087
W5	Otu00314_Clostridiales_Incertae_Sedis_XIII_unclassified	Disease_Status	Cryptosporidium_Positive	-0.00000797	0.000159826	20	15	0.960755734	0.976902889	0.981857295
W10	Otu00025_Phocaeicola	Disease_Status	Cryptosporidium_Positive	-0.001590112	0.033836723	20	20	0.963035749	0.983092245	0.981857295
W10	Otu00121_Fusicatenibacter	Disease_Status	Cryptosporidium_Positive	0.0000452	0.000883094	20	18	0.959752901	0.983092245	0.981857295
W10	Otu02350_Coriobacteriia_unclassified	Disease_Status	Cryptosporidium_Positive	-0.00000532	0.000124047	20	15	0.966287249	0.983092245	0.98197373
W5	Otu00330_Eggerthella	Disease_Status	Cryptosporidium_Positive	-0.00000585	0.000154208	20	6	0.970166886	0.977394253	0.982725681
W5	Otu00370_Slackia	Disease_Status	Cryptosporidium_Positive	-0.00000425	0.000148023	20	8	0.977394253	0.977394253	0.986852907
W1	Otu00340_Proteus	Disease_Status	Cryptosporidium_Positive	0.00000691	0.000411722	20	15	0.9867919	0.9867919	0.989806689
W10	Otu00190_Agathobaculum	Disease_Status	Cryptosporidium_Positive	0.00000372	0.000285213	20	15	0.989733143	0.989806689	0.989806689
W10	Otu00002_Megamonas	Disease_Status	Cryptosporidium_Positive	0.0000781	0.0060327	20	10	0.989806689	0.989806689	0.989806689
