# Supplementary material for: Progression of the faecal microbiome in preweaning dairy calves that develop cryptosporidiosis
Source: Anim Microbiome. 2025 Jan 6;7:3. doi: 10.1186/s42523-024-00352-1 (PMC11706078; doi:10.1186/s42523-024-00352-1)
Supplement: Supplementary file 16 — Additional file 16: MaAsLin2 Genus Farm 2 Pairwise Results [file 42523_2024_352_MOESM16_ESM.txt]

Sample_Group	feature	metadata	value	coef	stderr	N	N.not.0	pval	qval	recalc_qval
W1	Otu00710_Paraeggerthella	Synulox	Y	0.000244185	0.0000561	43	8	0.0000947	0.022729229	0.178983
W1	Otu00014_Bacteroides	Synulox	Y	0.171926101	0.042336876	43	30	0.000228162	0.027379404	0.21561309
W10	Otu00038_Dorea	Draaxin	Y	-0.005236829	0.001411343	40	33	0.000759005	0.599814029	0.47817315
W5	Otu00070_Enterococcus	Diatrim_1	Y	-0.000437099	0.000127846	42	18	0.001611853	0.715650481	0.6328854
W10	Otu00004_Faecalibacterium	Draaxin	Y	-0.038544647	0.011262967	40	40	0.0016743	0.599814029	0.6328854
W10	Otu00006_Prevotella	Draaxin	Y	-0.081107848	0.024371723	40	40	0.002158295	0.599814029	0.679862925
W5	Otu00853_Porphyromonas	Halocur	Y	0.00118497	0.000387848	42	18	0.004283639	0.715650481	0.700033005
W5	Otu00406_Lactococcus	Diatrim_1	Y	-0.000258409	0.000085	42	20	0.004444654	0.715650481	0.700033005
W5	Otu00040_Lactobacillus	Disease_Status	Cryptosporidium_Positive	0.03007997	0.00955354	42	35	0.00334792	0.715650481	0.700033005
W5	Otu00190_Agathobaculum	Draaxin	Y	-0.001243478	0.000394049	42	33	0.003285522	0.715650481	0.700033005
W10	Otu00213_Allisonella	Draaxin	Y	-0.000237252	0.0000776	40	18	0.00440763	0.599814029	0.700033005
W10	Otu01882_Clostridia_unclassified	Draaxin	Y	0.000955032	0.000311886	40	31	0.004350444	0.599814029	0.700033005
W1	Otu00073_Faecalimonas	Diatrim_1	Y	-0.01593265	0.00579954	43	24	0.009050814	0.543048862	0.702887456
W1	Otu00710_Paraeggerthella	Diatrim_1	Y	0.00014972	0.0000538	43	8	0.008284243	0.543048862	0.702887456
W1	Otu01588_Tyzzerella	Synulox	Y	0.0000902	0.0000348	43	17	0.013388556	0.580080569	0.702887456
W1	Otu00025_Phocaeicola	Synulox	Y	-0.123270892	0.048177286	43	30	0.014502014	0.580080569	0.702887456
W5	Otu00159_Anaerobutyricum	Diatrim_2	Y	0.002085499	0.000740579	42	39	0.00793443	0.715650481	0.702887456
W5	Otu00159_Anaerobutyricum	Synulox	Y	0.002618295	0.001027371	42	39	0.015360632	0.715650481	0.702887456
W5	Otu00319_Coprococcus	Diatrim_2	Y	-0.000873362	0.000319017	42	32	0.009660618	0.715650481	0.702887456
W5	Otu00006_Prevotella	Diatrim_1	Y	0.104885905	0.041045967	42	42	0.015111388	0.715650481	0.702887456
W5	Otu00333_Eubacterium	Draaxin	Y	-0.000246923	0.0000954	42	27	0.013976079	0.715650481	0.702887456
W5	Otu00314_Clostridiales_Incertae_Sedis_XIII_unclassified	Halocur	Y	0.002817803	0.001160607	42	37	0.020468902	0.715650481	0.702887456
W5	Otu00147_Peptacetobacter	Disease_Status	Cryptosporidium_Positive	0.007769899	0.003131848	42	33	0.018057059	0.715650481	0.702887456
W5	Otu00914_Atopobiaceae_unclassified	Diatrim_1	Y	-0.000470212	0.000182572	42	14	0.014392845	0.715650481	0.702887456
W5	Otu00449_Eggerthellaceae_unclassified	Halocur	Y	0.000312477	0.000110755	42	24	0.007828731	0.715650481	0.702887456
W5	Otu01194_Bifidobacteriaceae_unclassified	Synulox	Y	0.000288542	0.00011646	42	12	0.018200228	0.715650481	0.702887456
W5	Otu00406_Lactococcus	Synulox	Y	-0.000223577	0.0000883	42	20	0.0159882	0.715650481	0.702887456
W5	Otu01585_Lactobacillaceae_unclassified	Disease_Status	Cryptosporidium_Positive	0.000439961	0.000159896	42	25	0.009331186	0.715650481	0.702887456
W5	Otu00402_Lacticaseibacillus	Draaxin	Y	-0.000214115	0.0000878	42	29	0.019926713	0.715650481	0.702887456
W5	Otu00066_Lactobacillales_unclassified	Disease_Status	Cryptosporidium_Positive	0.0000915	0.0000377	42	26	0.020513767	0.715650481	0.702887456
W5	Otu00066_Lactobacillales_unclassified	Halocur	Y	-0.000118383	0.0000479	42	26	0.018433599	0.715650481	0.702887456
W5	Otu00066_Lactobacillales_unclassified	Draaxin	Y	-0.0000858	0.0000319	42	26	0.010818772	0.715650481	0.702887456
W5	Otu00326_Harryflintia	Synulox	Y	-0.00011944	0.0000446	42	14	0.01124206	0.715650481	0.702887456
W5	Otu00002_Megamonas	Disease_Status	Cryptosporidium_Positive	0.081113791	0.030954088	42	42	0.012902154	0.715650481	0.702887456
W10	Otu00319_Coprococcus	Draaxin	Y	-0.000448242	0.000156272	40	27	0.007140643	0.599814029	0.702887456
W10	Otu00170_Roseburia	Synulox	Y	0.002312991	0.000773561	40	38	0.005239221	0.599814029	0.702887456
W10	Otu00147_Peptacetobacter	Diatrim_1	Y	-0.00371351	0.00127381	40	24	0.006341183	0.599814029	0.702887456
W10	Otu00627_Pseudoramibacter	Disease_Status	Cryptosporidium_Positive	0.00013231	0.0000438	40	13	0.004878796	0.599814029	0.702887456
W10	Otu00211_Sutterellaceae_unclassified	Diatrim_2	Y	0.001351945	0.000470025	40	33	0.00699826	0.599814029	0.702887456
W10	Otu00028_Selenomonadaceae_unclassified	Disease_Status	Cryptosporidium_Positive	0.009255049	0.003319809	40	37	0.008736016	0.611521121	0.702887456
W10	Otu00341_Oscillibacter	Draaxin	Y	0.001561458	0.000559577	40	40	0.008679712	0.611521121	0.702887456
W10	Otu00170_Roseburia	Draaxin	Y	-0.001313278	0.000501901	40	38	0.013294819	0.620424868	0.702887456
W10	Otu00028_Selenomonadaceae_unclassified	Draaxin	Y	-0.007925097	0.002906415	40	37	0.010161888	0.620424868	0.702887456
W10	Otu00655_Actinomycetaceae_unclassified	Synulox	Y	0.000154778	0.0000573	40	24	0.010853719	0.620424868	0.702887456
W10	Otu00310_Erysipelotrichaceae_unclassified	Diatrim_2	Y	-0.000322099	0.000121514	40	39	0.012240613	0.620424868	0.702887456
W10	Otu00190_Agathobaculum	Draaxin	Y	-0.001012442	0.000378431	40	33	0.011526811	0.620424868	0.702887456
W10	Otu00019_Blautia	Draaxin	Y	-0.013895574	0.005288122	40	40	0.012943154	0.620424868	0.702887456
W10	Otu00853_Porphyromonas	Diatrim_2	Y	0.000275115	0.000112564	40	8	0.020033296	0.644528277	0.702887456
W10	Otu00121_Fusicatenibacter	Synulox	Y	0.001908815	0.00075067	40	37	0.015869856	0.644528277	0.702887456
W10	Otu00213_Allisonella	Diatrim_1	Y	-0.000286433	0.000114388	40	18	0.017399442	0.644528277	0.702887456
W10	Otu00147_Peptacetobacter	Draaxin	Y	-0.002184881	0.000864229	40	24	0.016434294	0.644528277	0.702887456
W10	Otu00516_Parasutterella	Draaxin	Y	0.00040384	0.000164196	40	26	0.019323111	0.644528277	0.702887456
W10	Otu00537_Mobiluncus	Halocur	Y	0.000132064	0.0000528	40	11	0.017542961	0.644528277	0.702887456
W10	Otu00761_Pseudonocardiaceae_unclassified	Disease_Status	Cryptosporidium_Positive	0.000253407	0.000103055	40	8	0.019348544	0.644528277	0.702887456
W10	Otu00761_Pseudonocardiaceae_unclassified	Diatrim_1	Y	-0.000323503	0.000132981	40	8	0.020572418	0.644528277	0.702887456
W10	Otu00543_Neglecta	Diatrim_2	Y	-0.000409801	0.00016882	40	15	0.020826295	0.644528277	0.702887456
W5	Otu00326_Harryflintia	Diatrim_1	Y	-0.000103606	0.0000429	42	14	0.021204459	0.715650481	0.703095219
W1	Otu00873_Veillonellaceae_unclassified	Synulox	Y	0.000303012	0.000132849	43	17	0.028100155	0.749337458	0.725094311
W1	Otu00340_Proteus	Diatrim_1	Y	-0.001332033	0.000564344	43	18	0.023355661	0.749337458	0.725094311
W1	Otu00133_Corynebacterium	Diatrim_1	Y	-0.000493471	0.000212671	43	16	0.025644367	0.749337458	0.725094311
W5	Otu00121_Fusicatenibacter	Draaxin	Y	-0.002526487	0.001076902	42	41	0.024764628	0.771513398	0.725094311
W5	Otu00198_Mailhella	Disease_Status	Cryptosporidium_Positive	-0.000142175	0.0000602	42	28	0.023940408	0.771513398	0.725094311
W5	Otu01882_Clostridia_unclassified	Halocur	Y	0.000213179	0.0000916	42	22	0.025816919	0.774507579	0.725094311
W5	Otu00070_Enterococcus	Draaxin	Y	-0.000189375	0.0000825	42	18	0.027750529	0.802783149	0.725094311
W10	Otu00170_Roseburia	Diatrim_1	Y	0.001728002	0.000739765	40	38	0.02572248	0.644528277	0.725094311
W10	Otu00032_Prevotellamassilia	Draaxin	Y	0.011953587	0.005010267	40	40	0.022935995	0.644528277	0.725094311
W10	Otu00232_Ihubacter	Draaxin	Y	0.001234716	0.00053612	40	38	0.027716923	0.644528277	0.725094311
W10	Otu00446_Peptostreptococcaceae_unclassified	Draaxin	Y	0.000728574	0.000316611	40	30	0.027836193	0.644528277	0.725094311
W10	Otu02350_Coriobacteriia_unclassified	Synulox	Y	0.000160825	0.0000696	40	33	0.027250123	0.644528277	0.725094311
W10	Otu01092_Treponema	Diatrim_1	Y	-0.004980548	0.002172573	40	31	0.028389936	0.644528277	0.725094311
W10	Otu01092_Treponema	Synulox	Y	-0.005284428	0.002271827	40	31	0.026304542	0.644528277	0.725094311
W10	Otu01455_Planococcaceae_unclassified	Diatrim_1	Y	-0.002380382	0.0010102	40	6	0.024545345	0.644528277	0.725094311
W10	Otu00010_Butyricicoccus	Diatrim_1	Y	0.001241152	0.000535362	40	38	0.026771391	0.644528277	0.725094311
W10	Otu00326_Harryflintia	Draaxin	Y	0.001831394	0.000785658	40	32	0.026008637	0.644528277	0.725094311
W5	Otu00402_Lacticaseibacillus	Disease_Status	Cryptosporidium_Positive	0.000236099	0.000103825	42	29	0.029206185	0.803617533	0.735995862
W5	Otu00914_Atopobiaceae_unclassified	Synulox	Y	-0.000424885	0.000189736	42	14	0.031587545	0.803617533	0.759537243
W5	Otu00940_Desulfovibrionaceae_unclassified	Draaxin	Y	-0.000102675	0.0000459	42	22	0.031747853	0.803617533	0.759537243
W5	Otu00172_Pseudoflavonifractor	Diatrim_2	Y	0.004602729	0.002051937	42	40	0.031320996	0.803617533	0.759537243
W10	Otu00025_Phocaeicola	Draaxin	Y	0.025304856	0.011276695	40	40	0.031660211	0.699635251	0.759537243
W10	Otu00172_Pseudoflavonifractor	Draaxin	Y	-0.000678889	0.000304092	40	40	0.032483065	0.699635251	0.767412411
W5	Otu00008_Bifidobacterium	Synulox	Y	0.051534551	0.023227418	42	36	0.033088119	0.812162923	0.77205611
W5	Otu00121_Fusicatenibacter	Halocur	Y	-0.0035405	0.001618516	42	41	0.035474928	0.818375114	0.79818588
W5	Otu00240_Subdoligranulum	Synulox	Y	-0.001083927	0.000495202	42	25	0.035367767	0.818375114	0.79818588
W10	Otu00819_Actinobacteria_unclassified	Disease_Status	Cryptosporidium_Positive	0.0000757	0.0000344	40	22	0.034798048	0.711758735	0.79818588
W1	Otu00370_Slackia	Diatrim_1	Y	-0.000078	0.0000359	43	7	0.036059978	0.85838026	0.801804217
W10	Otu00698_Thermoactinomyces	Diatrim_1	Y	-0.000137009	0.0000629	40	6	0.036684187	0.711758735	0.806198993
W1	Otu00063_Flintibacter	Diatrim_1	Y	-0.001047888	0.000491456	43	21	0.039342429	0.85838026	0.806878243
W1	Otu00011_Veillonella	Synulox	Y	0.093317242	0.044997969	43	30	0.044746715	0.894934298	0.806878243
W1	Otu00035_Peptostreptococcus	Disease_Status	Cryptosporidium_Positive	0.014324008	0.007101736	43	29	0.050619793	0.934519254	0.806878243
W1	Otu00020_Fusobacterium	Synulox	Y	0.060166065	0.031195296	43	27	0.061070693	0.976788273	0.806878243
W5	Otu00096_Anaerotignum	Disease_Status	Cryptosporidium_Positive	-0.005114686	0.002409491	42	42	0.040924929	0.818375114	0.806878243
W5	Otu00822_Senegalimassilia	Diatrim_1	Y	0.00023844	0.000112621	42	18	0.041423926	0.818375114	0.806878243
W5	Otu00198_Mailhella	Diatrim_1	Y	0.000167849	0.0000789	42	28	0.040605816	0.818375114	0.806878243
W5	Otu00044_Fournierella	Synulox	Y	-0.002266711	0.001063785	42	42	0.040207443	0.818375114	0.806878243
W5	Otu00457_Ruthenibacterium	Halocur	Y	0.0000702	0.0000329	42	14	0.040042151	0.818375114	0.806878243
W5	Otu00240_Subdoligranulum	Diatrim_2	Y	0.000758439	0.000356966	42	25	0.040750289	0.818375114	0.806878243
W5	Otu00096_Anaerotignum	Halocur	Y	0.006419939	0.003061616	42	42	0.043295377	0.834982274	0.806878243
W5	Otu00039_Gallibacterium	Draaxin	Y	-0.00163627	0.000787039	42	33	0.045008553	0.839231947	0.806878243
W5	Otu00190_Agathobaculum	Diatrim_1	Y	-0.001266481	0.00061091	42	33	0.045587908	0.839231947	0.806878243
W5	Otu00096_Anaerotignum	Diatrim_1	Y	0.006321879	0.00315818	42	42	0.053110564	0.849006102	0.806878243
W5	Otu00055_Odoribacter	Halocur	Y	0.003816605	0.001905192	42	38	0.052939923	0.849006102	0.806878243
W5	Otu00853_Porphyromonas	Diatrim_2	Y	-0.000603871	0.000299714	42	18	0.051655849	0.849006102	0.806878243
W5	Otu00006_Prevotella	Synulox	Y	0.082820691	0.042656479	42	42	0.060273203	0.849006102	0.806878243
W5	Otu00006_Prevotella	Halocur	Y	0.077029847	0.039790959	42	42	0.060994492	0.849006102	0.806878243
W5	Otu00213_Allisonella	Draaxin	Y	-0.000191925	0.0000981	42	27	0.058506522	0.849006102	0.806878243
W5	Otu00028_Selenomonadaceae_unclassified	Draaxin	Y	-0.002580503	0.00131814	42	41	0.058277765	0.849006102	0.806878243
W5	Otu00535_Elusimicrobium	Halocur	Y	-0.001615449	0.000814048	42	16	0.055087766	0.849006102	0.806878243
W5	Otu00535_Elusimicrobium	Draaxin	Y	-0.001105131	0.000541638	42	16	0.04891634	0.849006102	0.806878243
W5	Otu00001_Phascolarctobacterium	Diatrim_1	Y	0.041837119	0.021323684	42	42	0.057752945	0.849006102	0.806878243
W5	Otu02350_Coriobacteriia_unclassified	Synulox	Y	0.000100143	0.000052	42	34	0.062062614	0.849006102	0.806878243
W5	Otu00822_Senegalimassilia	Synulox	Y	0.000237145	0.00011704	42	18	0.050420225	0.849006102	0.806878243
W5	Otu00211_Sutterellaceae_unclassified	Disease_Status	Cryptosporidium_Positive	-0.000579764	0.000291926	42	26	0.05490959	0.849006102	0.806878243
W5	Otu00437_Paludicola	Synulox	Y	-0.000175387	0.0000905	42	12	0.060737492	0.849006102	0.806878243
W5	Otu00143_Firmicutes_unclassified	Synulox	Y	-0.002507109	0.001299572	42	42	0.061848053	0.849006102	0.806878243
W10	Otu00017_Mediterraneibacter	Synulox	Y	0.004380482	0.002120389	40	36	0.046763561	0.711758735	0.806878243
W10	Otu00170_Roseburia	Diatrim_2	Y	-0.001154781	0.00058081	40	38	0.055134094	0.711758735	0.806878243
W10	Otu00038_Dorea	Disease_Status	Cryptosporidium_Positive	0.003149672	0.001612085	40	33	0.059245978	0.711758735	0.806878243
W10	Otu00013_Lachnospiraceae_unclassified	Diatrim_2	Y	-0.046965751	0.023927343	40	40	0.058139057	0.711758735	0.806878243
W10	Otu00013_Lachnospiraceae_unclassified	Draaxin	Y	0.041583467	0.020676545	40	40	0.052537485	0.711758735	0.806878243
W10	Otu00517_Alistipes	Draaxin	Y	0.005138341	0.002423001	40	34	0.041553556	0.711758735	0.806878243
W10	Otu00055_Odoribacter	Draaxin	Y	0.003515444	0.001776349	40	36	0.056207105	0.711758735	0.806878243
W10	Otu00483_Barnesiella	Synulox	Y	-0.000153375	0.0000729	40	6	0.043116112	0.711758735	0.806878243
W10	Otu00118_Muribaculaceae_unclassified	Halocur	Y	-0.017971749	0.00851731	40	40	0.042522247	0.711758735	0.806878243
W10	Otu00068_Prevotellaceae_unclassified	Draaxin	Y	-0.015495342	0.007664838	40	40	0.051387017	0.711758735	0.806878243
W10	Otu00014_Bacteroides	Halocur	Y	0.014731096	0.007386136	40	40	0.0544207	0.711758735	0.806878243
W10	Otu00052_Megasphaera	Draaxin	Y	-0.000727181	0.000351203	40	19	0.046299096	0.711758735	0.806878243
W10	Otu00351_Selenomonas	Draaxin	Y	-0.001423796	0.000711392	40	19	0.053625246	0.711758735	0.806878243
W10	Otu00147_Peptacetobacter	Synulox	Y	-0.002643742	0.001332004	40	24	0.055533274	0.711758735	0.806878243
W10	Otu01224_Helcococcus	Halocur	Y	0.000194232	0.000100195	40	9	0.061150871	0.711758735	0.806878243
W10	Otu00914_Atopobiaceae_unclassified	Diatrim_2	Y	-0.000187477	0.0000953	40	32	0.057500838	0.711758735	0.806878243
W10	Otu00005_Collinsella	Diatrim_2	Y	0.004381261	0.002270913	40	33	0.062330277	0.711758735	0.806878243
W10	Otu02350_Coriobacteriia_unclassified	Disease_Status	Cryptosporidium_Positive	0.000104439	0.0000516	40	33	0.051058908	0.711758735	0.806878243
W10	Otu00819_Actinobacteria_unclassified	Draaxin	Y	-0.0000588	0.0000301	40	22	0.059576846	0.711758735	0.806878243
W10	Otu00449_Eggerthellaceae_unclassified	Halocur	Y	0.000180402	0.0000908	40	31	0.055421667	0.711758735	0.806878243
W10	Otu00940_Desulfovibrionaceae_unclassified	Draaxin	Y	-0.0000828	0.0000416	40	13	0.054939425	0.711758735	0.806878243
W10	Otu00657_Burkholderiales_unclassified	Synulox	Y	-0.000069	0.0000323	40	25	0.039833962	0.711758735	0.806878243
W10	Otu00657_Burkholderiales_unclassified	Draaxin	Y	-0.0000418	0.0000209	40	25	0.054199826	0.711758735	0.806878243
W10	Otu00056_Candidatus_Saccharibacteria_unclassified	Diatrim_2	Y	-0.006372278	0.003117993	40	40	0.049031446	0.711758735	0.806878243
W10	Otu00655_Actinomycetaceae_unclassified	Diatrim_1	Y	0.000112138	0.0000548	40	24	0.048843461	0.711758735	0.806878243
W10	Otu00331_Sharpea	Draaxin	Y	-0.000148286	0.0000763	40	22	0.060436102	0.711758735	0.806878243
W10	Otu00048_Limosilactobacillus	Halocur	Y	0.000483659	0.000247109	40	19	0.058818733	0.711758735	0.806878243
W10	Otu01455_Planococcaceae_unclassified	Synulox	Y	-0.002169681	0.001056351	40	6	0.047973578	0.711758735	0.806878243
W10	Otu00511_Aerococcus	Halocur	Y	0.003867517	0.001886715	40	22	0.048392288	0.711758735	0.806878243
W10	Otu00044_Fournierella	Draaxin	Y	-0.001410449	0.000693303	40	40	0.050013048	0.711758735	0.806878243
W10	Otu00240_Subdoligranulum	Diatrim_1	Y	0.000726555	0.000356098	40	13	0.049386455	0.711758735	0.806878243
W10	Otu00086_Clostridiaceae_1_unclassified	Diatrim_2	Y	0.0000815	0.0000396	40	9	0.047251697	0.711758735	0.806878243
W1	Otu01588_Tyzzerella	Diatrim_1	Y	0.0000593	0.0000334	43	17	0.083418045	0.976788273	0.812844933
W1	Otu00068_Prevotellaceae_unclassified	Diatrim_1	Y	-0.000485775	0.000266039	43	12	0.075520827	0.976788273	0.812844933
W1	Otu00873_Veillonellaceae_unclassified	Disease_Status	Cryptosporidium_Positive	-0.000152425	0.0000824	43	17	0.07190058	0.976788273	0.812844933
W1	Otu00028_Selenomonadaceae_unclassified	Disease_Status	Cryptosporidium_Positive	-0.000073	0.0000409	43	18	0.082276439	0.976788273	0.812844933
W1	Otu00146_Bacteria_unclassified	Diatrim_1	Y	-0.0000743	0.0000394	43	27	0.066818975	0.976788273	0.812844933
W1	Otu00146_Bacteria_unclassified	Synulox	Y	-0.0000765	0.0000411	43	27	0.069978188	0.976788273	0.812844933
W1	Otu00312_Staphylococcus	Synulox	Y	0.000207855	0.000117794	43	9	0.085468974	0.976788273	0.812844933
W1	Otu00016_Sutterella	Diatrim_1	Y	-0.004192032	0.002407939	43	22	0.089582314	0.977261605	0.812844933
W1	Otu00068_Prevotellaceae_unclassified	Synulox	Y	-0.000459241	0.000277446	43	12	0.105900709	0.982806004	0.812844933
W1	Otu00180_Peptoniphilus	Disease_Status	Cryptosporidium_Positive	0.00062594	0.000373993	43	17	0.1021992	0.982806004	0.812844933
W1	Otu00370_Slackia	Disease_Status	Cryptosporidium_Positive	-0.0000384	0.0000232	43	7	0.106707579	0.982806004	0.812844933
W1	Otu00070_Enterococcus	Synulox	Y	-0.029800906	0.018377731	43	39	0.112951974	0.982806004	0.812844933
W5	Otu00017_Mediterraneibacter	Disease_Status	Cryptosporidium_Positive	0.012124772	0.006897572	42	42	0.087519953	0.849006102	0.812844933
W5	Otu00096_Anaerotignum	Draaxin	Y	0.003521416	0.002037088	42	42	0.092685067	0.849006102	0.812844933
W5	Otu00197_Frisingicoccus	Diatrim_2	Y	0.000444773	0.000256092	42	38	0.091222628	0.849006102	0.812844933
W5	Otu00170_Roseburia	Diatrim_1	Y	-0.001191464	0.000676324	42	40	0.086857878	0.849006102	0.812844933
W5	Otu00047_Bacteroidales_unclassified	Diatrim_2	Y	-0.018600059	0.010189967	42	42	0.076494648	0.849006102	0.812844933
W5	Otu00104_Bacteroidetes_unclassified	Halocur	Y	0.004059058	0.002287238	42	41	0.084653792	0.849006102	0.812844933
W5	Otu00037_Alloprevotella	Synulox	Y	0.005285096	0.003066135	42	39	0.093586477	0.849006102	0.812844933
W5	Otu00088_Porphyromonadaceae_unclassified	Halocur	Y	0.001866207	0.001071243	42	33	0.09027467	0.849006102	0.812844933
W5	Otu00121_Fusicatenibacter	Disease_Status	Cryptosporidium_Positive	0.002267978	0.001273772	42	41	0.083673095	0.849006102	0.812844933
W5	Otu01047_Negativicutes_unclassified	Disease_Status	Cryptosporidium_Positive	0.0000849	0.0000481	42	21	0.086261296	0.849006102	0.812844933
W5	Otu00011_Veillonella	Disease_Status	Cryptosporidium_Positive	0.0164933	0.009614477	42	29	0.095101641	0.849006102	0.812844933
W5	Otu00682_Mitsuokella	Disease_Status	Cryptosporidium_Positive	0.000321816	0.000172988	42	8	0.071258281	0.849006102	0.812844933
W5	Otu00627_Pseudoramibacter	Draaxin	Y	-0.0000872	0.000048	42	18	0.077937144	0.849006102	0.812844933
W5	Otu00165_Peptococcus	Draaxin	Y	-0.002442689	0.001410615	42	41	0.092143171	0.849006102	0.812844933
W5	Otu00822_Senegalimassilia	Draaxin	Y	0.000132954	0.0000726	42	18	0.075741817	0.849006102	0.812844933
W5	Otu00166_Desulfovibrio	Halocur	Y	0.00148033	0.000863694	42	28	0.095382167	0.849006102	0.812844933
W5	Otu00150_Enterobacteriaceae_unclassified	Halocur	Y	0.0000904	0.0000516	42	8	0.088468662	0.849006102	0.812844933
W5	Otu00016_Sutterella	Halocur	Y	0.004668107	0.002501835	42	39	0.070457778	0.849006102	0.812844933
W5	Otu00406_Lactococcus	Halocur	Y	-0.000142803	0.0000824	42	20	0.091787201	0.849006102	0.812844933
W5	Otu00295_Faecalibacillus	Diatrim_1	Y	0.000308717	0.000170998	42	26	0.079623101	0.849006102	0.812844933
W5	Otu01585_Lactobacillaceae_unclassified	Halocur	Y	-0.000388187	0.000203171	42	25	0.06426979	0.849006102	0.812844933
W5	Otu00040_Lactobacillus	Synulox	Y	0.024129713	0.013013389	42	35	0.072149519	0.849006102	0.812844933
W5	Otu00040_Lactobacillus	Halocur	Y	-0.022738506	0.012139193	42	35	0.069418892	0.849006102	0.812844933
W5	Otu00048_Limosilactobacillus	Disease_Status	Cryptosporidium_Positive	0.019403071	0.01082003	42	39	0.081577462	0.849006102	0.812844933
W5	Otu00402_Lacticaseibacillus	Halocur	Y	-0.000237455	0.000131925	42	29	0.080496882	0.849006102	0.812844933
W5	Otu00065_Ligilactobacillus	Diatrim_1	Y	-0.011459619	0.006647266	42	39	0.093538961	0.849006102	0.812844933
W5	Otu00457_Ruthenibacterium	Disease_Status	Cryptosporidium_Positive	-0.0000494	0.0000259	42	14	0.064481115	0.849006102	0.812844933
W5	Otu00457_Ruthenibacterium	Diatrim_1	Y	0.000063	0.0000339	42	14	0.071807809	0.849006102	0.812844933
W5	Otu00240_Subdoligranulum	Diatrim_1	Y	-0.000828739	0.000476506	42	25	0.090789063	0.849006102	0.812844933
W5	Otu00437_Paludicola	Diatrim_2	Y	0.000117796	0.0000652	42	12	0.079590768	0.849006102	0.812844933
W5	Otu00326_Harryflintia	Draaxin	Y	0.0000515	0.0000277	42	14	0.071207334	0.849006102	0.812844933
W5	Otu00002_Megamonas	Synulox	Y	-0.076203287	0.042164222	42	42	0.079318077	0.849006102	0.812844933
W5	Otu00032_Prevotellamassilia	Halocur	Y	0.025698713	0.015202056	42	41	0.099825567	0.850790541	0.812844933
W5	Otu00193_Parabacteroides	Synulox	Y	-0.001083944	0.000642129	42	39	0.100295135	0.850790541	0.812844933
W5	Otu00351_Selenomonas	Diatrim_2	Y	0.001684925	0.000993082	42	24	0.098638329	0.850790541	0.812844933
W5	Otu00001_Phascolarctobacterium	Draaxin	Y	0.023421494	0.013754197	42	42	0.097460349	0.850790541	0.812844933
W5	Otu00172_Pseudoflavonifractor	Halocur	Y	0.004474946	0.002655333	42	40	0.100834434	0.850790541	0.812844933
W5	Otu00096_Anaerotignum	Synulox	Y	0.005502414	0.003282096	42	42	0.102552922	0.856369758	0.812844933
W5	Otu00072_Anaerostipes	Draaxin	Y	-0.006041567	0.003719463	42	41	0.113282536	0.857559387	0.812844933
W5	Otu00170_Roseburia	Disease_Status	Cryptosporidium_Positive	0.000852556	0.000515992	42	40	0.107425404	0.857559387	0.812844933
W5	Otu00170_Roseburia	Diatrim_2	Y	-0.000827445	0.000506657	42	40	0.111403538	0.857559387	0.812844933
W5	Otu00011_Veillonella	Diatrim_2	Y	-0.015420142	0.009440527	42	29	0.111350352	0.857559387	0.812844933
W5	Otu00351_Selenomonas	Halocur	Y	-0.002109127	0.001285109	42	24	0.109712298	0.857559387	0.812844933
W5	Otu00198_Mailhella	Draaxin	Y	-0.0000848	0.0000509	42	28	0.104864533	0.857559387	0.812844933
W5	Otu00295_Faecalibacillus	Disease_Status	Cryptosporidium_Positive	-0.000212807	0.000130461	42	26	0.111815413	0.857559387	0.812844933
W5	Otu00331_Sharpea	Draaxin	Y	-0.000202771	0.000122109	42	22	0.105735189	0.857559387	0.812844933
W5	Otu01585_Lactobacillaceae_unclassified	Synulox	Y	0.000354725	0.000217802	42	25	0.112355515	0.857559387	0.812844933
W5	Otu00326_Harryflintia	Halocur	Y	0.000069	0.0000416	42	14	0.106559657	0.857559387	0.812844933
W10	Otu00017_Mediterraneibacter	Draaxin	Y	-0.00225169	0.001375748	40	36	0.11119576	0.711758735	0.812844933
W10	Otu00197_Frisingicoccus	Diatrim_2	Y	-0.000386645	0.000209125	40	39	0.073452376	0.711758735	0.812844933
W10	Otu00197_Frisingicoccus	Halocur	Y	0.000450588	0.000264372	40	39	0.097710949	0.711758735	0.812844933
W10	Otu00528_Clostridium_XlVa	Diatrim_2	Y	0.000541348	0.000307325	40	9	0.087420611	0.711758735	0.812844933
W10	Otu00319_Coprococcus	Halocur	Y	-0.000394393	0.000228617	40	27	0.093859869	0.711758735	0.812844933
W10	Otu00170_Roseburia	Disease_Status	Cryptosporidium_Positive	-0.001038163	0.000573289	40	38	0.079270102	0.711758735	0.812844933
W10	Otu00903_Agathobacter	Diatrim_2	Y	-0.000124497	0.0000716	40	30	0.0915263	0.711758735	0.812844933
W10	Otu00104_Bacteroidetes_unclassified	Draaxin	Y	0.015912488	0.009078969	40	40	0.088945159	0.711758735	0.812844933
W10	Otu00122_Butyricimonas	Halocur	Y	0.00353975	0.001872953	40	18	0.067578132	0.711758735	0.812844933
W10	Otu00055_Odoribacter	Diatrim_2	Y	0.003903183	0.002055629	40	36	0.066366556	0.711758735	0.812844933
W10	Otu00483_Barnesiella	Diatrim_1	Y	-0.000120437	0.0000697	40	6	0.093461187	0.711758735	0.812844933
W10	Otu00853_Porphyromonas	Disease_Status	Cryptosporidium_Positive	-0.000187908	0.000111106	40	8	0.100213927	0.711758735	0.812844933
W10	Otu00037_Alloprevotella	Synulox	Y	0.006901088	0.004021767	40	34	0.095549763	0.711758735	0.812844933
W10	Otu00028_Selenomonadaceae_unclassified	Halocur	Y	-0.007323784	0.004251908	40	37	0.09434574	0.711758735	0.812844933
W10	Otu00351_Selenomonas	Halocur	Y	-0.001687665	0.001040723	40	19	0.114400398	0.711758735	0.812844933
W10	Otu00051_Acidaminococcus	Disease_Status	Cryptosporidium_Positive	0.001058247	0.000574271	40	15	0.074362446	0.711758735	0.812844933
W10	Otu00051_Acidaminococcus	Halocur	Y	-0.001195022	0.000735508	40	15	0.113729048	0.711758735	0.812844933
W10	Otu00051_Acidaminococcus	Draaxin	Y	-0.000957538	0.000502761	40	15	0.065584843	0.711758735	0.812844933
W10	Otu00003_Escherichia.Shigella	Diatrim_2	Y	0.01441301	0.008746424	40	36	0.108868829	0.711758735	0.812844933
W10	Otu00232_Ihubacter	Diatrim_2	Y	-0.001187075	0.000620409	40	38	0.064408886	0.711758735	0.812844933
W10	Otu00314_Clostridiales_Incertae_Sedis_XIII_unclassified	Draaxin	Y	-0.000568228	0.000344994	40	39	0.109035425	0.711758735	0.812844933
W10	Otu00446_Peptostreptococcaceae_unclassified	Diatrim_1	Y	-0.000793043	0.000466661	40	30	0.098653975	0.711758735	0.812844933
W10	Otu00539_Finegoldia	Diatrim_1	Y	-0.000725952	0.000427208	40	20	0.09867339	0.711758735	0.812844933
W10	Otu00539_Finegoldia	Halocur	Y	0.000719893	0.000424024	40	20	0.098964504	0.711758735	0.812844933
W10	Otu00627_Pseudoramibacter	Halocur	Y	-0.000100716	0.0000562	40	13	0.082049076	0.711758735	0.812844933
W10	Otu00627_Pseudoramibacter	Draaxin	Y	-0.0000652	0.0000384	40	13	0.098919588	0.711758735	0.812844933
W10	Otu00165_Peptococcus	Draaxin	Y	-0.002068089	0.001211226	40	38	0.097134758	0.711758735	0.812844933
W10	Otu00914_Atopobiaceae_unclassified	Disease_Status	Cryptosporidium_Positive	0.000157963	0.000094	40	32	0.102390025	0.711758735	0.812844933
W10	Otu00914_Atopobiaceae_unclassified	Draaxin	Y	-0.000140079	0.0000823	40	32	0.098204091	0.711758735	0.812844933
W10	Otu02350_Coriobacteriia_unclassified	Diatrim_2	Y	-0.0000898	0.0000523	40	33	0.095268885	0.711758735	0.812844933
W10	Otu00370_Slackia	Diatrim_2	Y	0.000163693	0.0000948	40	23	0.093605753	0.711758735	0.812844933
W10	Otu00198_Mailhella	Diatrim_1	Y	0.000172249	0.000102027	40	32	0.100790117	0.711758735	0.812844933
W10	Otu00039_Gallibacterium	Diatrim_1	Y	-0.001308475	0.00076522	40	24	0.096666425	0.711758735	0.812844933
W10	Otu01285_Actinobacteria_unclassified	Diatrim_1	Y	-0.0000626	0.0000351	40	11	0.083471856	0.711758735	0.812844933
W10	Otu00537_Mobiluncus	Diatrim_2	Y	0.0000754	0.0000418	40	11	0.080386221	0.711758735	0.812844933
W10	Otu00761_Pseudonocardiaceae_unclassified	Halocur	Y	-0.000219478	0.00013199	40	8	0.105814747	0.711758735	0.812844933
W10	Otu00133_Corynebacterium	Halocur	Y	0.015539893	0.008372702	40	18	0.072399545	0.711758735	0.812844933
W10	Otu00175_Mycobacteriales_unclassified	Halocur	Y	0.000419299	0.000247738	40	8	0.099971805	0.711758735	0.812844933
W10	Otu00392_Lawsonella	Disease_Status	Cryptosporidium_Positive	-0.000281672	0.000158409	40	16	0.084599015	0.711758735	0.812844933
W10	Otu00008_Bifidobacterium	Halocur	Y	0.00222791	0.001221779	40	13	0.0772972	0.711758735	0.812844933
W10	Otu01919_Spirochaetales_unclassified	Disease_Status	Cryptosporidium_Positive	-0.0000503	0.0000302	40	8	0.10600974	0.711758735	0.812844933
W10	Otu01919_Spirochaetales_unclassified	Synulox	Y	0.0000696	0.0000408	40	8	0.097752813	0.711758735	0.812844933
W10	Otu00620_Sphaerochaetaceae_unclassified	Halocur	Y	0.001859533	0.001049331	40	19	0.085609618	0.711758735	0.812844933
W10	Otu00310_Erysipelotrichaceae_unclassified	Disease_Status	Cryptosporidium_Positive	0.000223799	0.000119941	40	39	0.070963293	0.711758735	0.812844933
W10	Otu01455_Planococcaceae_unclassified	Draaxin	Y	0.001112126	0.00068538	40	6	0.114182414	0.711758735	0.812844933
W10	Otu00065_Ligilactobacillus	Halocur	Y	0.001082352	0.000611806	40	20	0.086117816	0.711758735	0.812844933
W10	Otu00027_Ruminococcaceae_unclassified	Diatrim_2	Y	-0.027953989	0.015768513	40	40	0.085498175	0.711758735	0.812844933
W10	Otu00010_Butyricicoccus	Disease_Status	Cryptosporidium_Positive	-0.000691601	0.000414884	40	38	0.104984209	0.711758735	0.812844933
W10	Otu00010_Butyricicoccus	Diatrim_2	Y	0.000781087	0.000420328	40	38	0.072068917	0.711758735	0.812844933
W10	Otu00341_Oscillibacter	Diatrim_2	Y	-0.001053889	0.000647555	40	40	0.113145143	0.711758735	0.812844933
W10	Otu00172_Pseudoflavonifractor	Halocur	Y	0.000726342	0.000444868	40	40	0.112036682	0.711758735	0.812844933
W10	Otu00844_Colidextribacter	Diatrim_2	Y	-0.0000574	0.0000305	40	18	0.068507235	0.711758735	0.812844933
W10	Otu01008_Saccharofermentans	Diatrim_2	Y	-0.000043	0.0000264	40	12	0.11250167	0.711758735	0.812844933
W10	Otu00437_Paludicola	Disease_Status	Cryptosporidium_Positive	-0.0000703	0.0000423	40	20	0.105928457	0.711758735	0.812844933
W10	Otu01678_Anaerotruncus	Synulox	Y	0.0000982	0.0000595	40	6	0.108596416	0.711758735	0.812844933
W10	Otu01678_Anaerotruncus	Draaxin	Y	0.0000646	0.0000386	40	6	0.103751827	0.711758735	0.812844933
W10	Otu01011_Ruminococcus	Draaxin	Y	0.00029788	0.000164899	40	27	0.079976911	0.711758735	0.812844933
W10	Otu00143_Firmicutes_unclassified	Draaxin	Y	0.005150597	0.003081674	40	40	0.104108084	0.711758735	0.812844933
W10	Otu00030_Clostridiales_unclassified	Draaxin	Y	0.046121692	0.025222836	40	40	0.076515256	0.711758735	0.812844933
W10	Otu00019_Blautia	Synulox	Y	0.013406886	0.008150384	40	40	0.109476274	0.711758735	0.812844933
W5	Otu00001_Phascolarctobacterium	Synulox	Y	0.035680942	0.022160357	42	42	0.116354174	0.868902844	0.82363067
W5	Otu00866_Intestinibaculum	Halocur	Y	0.0000662	0.0000413	42	7	0.117999152	0.868902844	0.826061173
W5	Otu00437_Paludicola	Disease_Status	Cryptosporidium_Positive	-0.000106542	0.0000664	42	12	0.117802836	0.868902844	0.826061173
W10	Otu00118_Muribaculaceae_unclassified	Synulox	Y	-0.01440273	0.008973311	40	40	0.118008739	0.711758735	0.826061173
W1	Otu00072_Anaerostipes	Disease_Status	Cryptosporidium_Positive	-0.000103419	0.0000721	43	16	0.159705976	0.982806004	0.828012203
W1	Otu00073_Faecalimonas	Disease_Status	Cryptosporidium_Positive	0.005660218	0.003751049	43	24	0.139366124	0.982806004	0.828012203
W1	Otu00035_Peptostreptococcus	Diatrim_1	Y	-0.015934445	0.010980076	43	29	0.15471697	0.982806004	0.828012203
W1	Otu00370_Slackia	Synulox	Y	0.0000538	0.0000375	43	7	0.159158446	0.982806004	0.828012203
W1	Otu00340_Proteus	Disease_Status	Cryptosporidium_Positive	0.000533963	0.000365009	43	18	0.151513935	0.982806004	0.828012203
W1	Otu00432_Enterobacterales_unclassified	Diatrim_1	Y	-0.000207158	0.000136338	43	19	0.136718873	0.982806004	0.828012203
W1	Otu00150_Enterobacteriaceae_unclassified	Diatrim_1	Y	-0.006471269	0.004290046	43	41	0.139501591	0.982806004	0.828012203
W1	Otu00016_Sutterella	Synulox	Y	0.003966952	0.00251118	43	22	0.122249333	0.982806004	0.828012203
W1	Otu00310_Erysipelotrichaceae_unclassified	Disease_Status	Cryptosporidium_Positive	0.0000946	0.0000603	43	11	0.124721303	0.982806004	0.828012203
W1	Otu00558_Faecalicoccus	Disease_Status	Cryptosporidium_Positive	-0.0000742	0.0000483	43	14	0.132545839	0.982806004	0.828012203
W1	Otu01585_Lactobacillaceae_unclassified	Disease_Status	Cryptosporidium_Positive	0.000126966	0.0000846	43	19	0.14140107	0.982806004	0.828012203
W1	Otu00048_Limosilactobacillus	Disease_Status	Cryptosporidium_Positive	0.002428356	0.001583704	43	19	0.133265285	0.982806004	0.828012203
W1	Otu00070_Enterococcus	Diatrim_1	Y	-0.026025106	0.017622175	43	39	0.147748953	0.982806004	0.828012203
W1	Otu00552_Bacilli_unclassified	Diatrim_1	Y	-0.000132295	0.0000932	43	30	0.163873695	0.983242172	0.828012203
W1	Otu00325_Howardella	Diatrim_1	Y	-0.000180561	0.000130258	43	10	0.173567966	0.991816947	0.828012203
W1	Otu00048_Limosilactobacillus	Diatrim_1	Y	-0.003417379	0.002448584	43	19	0.170714177	0.991816947	0.828012203
W1	Otu00051_Acidaminococcus	Disease_Status	Cryptosporidium_Positive	-0.00997518	0.007322589	43	11	0.180936	0.999199659	0.828012203
W5	Otu00068_Prevotellaceae_unclassified	Synulox	Y	-0.022571674	0.014169707	42	42	0.120163167	0.876866354	0.828012203
W5	Otu00147_Peptacetobacter	Draaxin	Y	-0.004189882	0.0026478	42	33	0.122553768	0.886326359	0.828012203
W5	Otu00446_Peptostreptococcaceae_unclassified	Halocur	Y	-0.00012851	0.0000816	42	12	0.124103979	0.889594895	0.828012203
W5	Otu00017_Mediterraneibacter	Draaxin	Y	-0.008888465	0.005831507	42	42	0.136441112	0.89544858	0.828012203
W5	Otu00064_Ruminococcus2	Diatrim_1	Y	-0.004216883	0.002956073	42	37	0.16257976	0.89544858	0.828012203
W5	Otu00064_Ruminococcus2	Halocur	Y	0.004159017	0.002865689	42	37	0.155597169	0.89544858	0.828012203
W5	Otu00319_Coprococcus	Disease_Status	Cryptosporidium_Positive	0.000453095	0.000324895	42	32	0.171929954	0.89544858	0.828012203
W5	Otu00319_Coprococcus	Synulox	Y	0.000677669	0.000442558	42	32	0.134695753	0.89544858	0.828012203
W5	Otu00118_Muribaculaceae_unclassified	Draaxin	Y	0.002319043	0.001582201	42	39	0.151654976	0.89544858	0.828012203
W5	Otu00006_Prevotella	Disease_Status	Cryptosporidium_Positive	-0.043697511	0.031315469	42	42	0.171687387	0.89544858	0.828012203
W5	Otu00006_Prevotella	Diatrim_2	Y	-0.042736686	0.030748893	42	42	0.173348662	0.89544858	0.828012203
W5	Otu00062_Bacteroidaceae_unclassified	Synulox	Y	-0.002252108	0.001530721	42	30	0.150152085	0.89544858	0.828012203
W5	Otu00088_Porphyromonadaceae_unclassified	Synulox	Y	-0.001696906	0.001148388	42	33	0.148446612	0.89544858	0.828012203
W5	Otu00121_Fusicatenibacter	Diatrim_1	Y	-0.0025424	0.001669564	42	41	0.136795692	0.89544858	0.828012203
W5	Otu00011_Veillonella	Draaxin	Y	-0.011488435	0.008128497	42	29	0.166384581	0.89544858	0.828012203
W5	Otu00052_Megasphaera	Draaxin	Y	-0.008461699	0.005800479	42	38	0.153538784	0.89544858	0.828012203
W5	Otu00028_Selenomonadaceae_unclassified	Diatrim_1	Y	-0.003058067	0.002043565	42	41	0.143503734	0.89544858	0.828012203
W5	Otu00028_Selenomonadaceae_unclassified	Synulox	Y	-0.003267223	0.002123748	42	41	0.132937961	0.89544858	0.828012203
W5	Otu00682_Mitsuokella	Draaxin	Y	-0.000219227	0.000146252	42	8	0.142848786	0.89544858	0.828012203
W5	Otu00351_Selenomonas	Draaxin	Y	-0.001324216	0.000855065	42	24	0.130456303	0.89544858	0.828012203
W5	Otu00535_Elusimicrobium	Disease_Status	Cryptosporidium_Positive	0.00093689	0.000640655	42	16	0.152555618	0.89544858	0.828012203
W5	Otu00110_Succiniclasticum	Draaxin	Y	-0.002168767	0.001482641	42	38	0.152452143	0.89544858	0.828012203
W5	Otu00001_Phascolarctobacterium	Disease_Status	Cryptosporidium_Positive	-0.023132825	0.016268618	42	42	0.163897498	0.89544858	0.828012203
W5	Otu00001_Phascolarctobacterium	Halocur	Y	0.030674573	0.020671698	42	42	0.146788031	0.89544858	0.828012203
W5	Otu00333_Eubacterium	Halocur	Y	-0.000196289	0.000143418	42	27	0.179828986	0.89544858	0.828012203
W5	Otu00005_Collinsella	Diatrim_2	Y	0.015091112	0.010970909	42	42	0.177699036	0.89544858	0.828012203
W5	Otu00819_Actinobacteria_unclassified	Diatrim_1	Y	0.0000886	0.0000589	42	22	0.141677426	0.89544858	0.828012203
W5	Otu00822_Senegalimassilia	Diatrim_2	Y	0.000120514	0.0000844	42	18	0.162031214	0.89544858	0.828012203
W5	Otu00940_Desulfovibrionaceae_unclassified	Halocur	Y	-0.0000995	0.000069	42	22	0.157878479	0.89544858	0.828012203
W5	Otu00324_Campylobacter	Draaxin	Y	-0.000264111	0.000192556	42	24	0.178916286	0.89544858	0.828012203
W5	Otu00946_Neisseriaceae_unclassified	Halocur	Y	-0.000126475	0.000092	42	16	0.178063391	0.89544858	0.828012203
W5	Otu00516_Parasutterella	Draaxin	Y	-0.0000739	0.0000501	42	20	0.148730138	0.89544858	0.828012203
W5	Otu00016_Sutterella	Diatrim_2	Y	-0.002756702	0.00193332	42	39	0.162758682	0.89544858	0.828012203
W5	Otu00655_Actinomycetaceae_unclassified	Diatrim_1	Y	-0.0000497	0.0000339	42	17	0.150824807	0.89544858	0.828012203
W5	Otu00620_Sphaerochaetaceae_unclassified	Draaxin	Y	-0.0000276	0.0000198	42	8	0.172107386	0.89544858	0.828012203
W5	Otu00866_Intestinibaculum	Diatrim_2	Y	0.0000471	0.0000319	42	7	0.148774276	0.89544858	0.828012203
W5	Otu00402_Lacticaseibacillus	Synulox	Y	-0.000209218	0.000141425	42	29	0.1479911	0.89544858	0.828012203
W5	Otu00065_Ligilactobacillus	Disease_Status	Cryptosporidium_Positive	0.007139728	0.005071442	42	39	0.16800182	0.89544858	0.828012203
W5	Otu01171_Leuconostoc	Diatrim_1	Y	-0.000139998	0.0000991	42	11	0.166472695	0.89544858	0.828012203
W5	Otu00240_Subdoligranulum	Halocur	Y	0.000667883	0.000461936	42	25	0.157119897	0.89544858	0.828012203
W5	Otu00027_Ruminococcaceae_unclassified	Synulox	Y	-0.01700637	0.01118039	42	41	0.13722139	0.89544858	0.828012203
W5	Otu00010_Butyricicoccus	Synulox	Y	-0.003341582	0.002177532	42	42	0.133879926	0.89544858	0.828012203
W5	Otu00317_Intestinimonas	Disease_Status	Cryptosporidium_Positive	-0.000405833	0.000292638	42	29	0.174269353	0.89544858	0.828012203
W5	Otu00437_Paludicola	Diatrim_1	Y	-0.000129164	0.0000871	42	12	0.146979544	0.89544858	0.828012203
W5	Otu00002_Megamonas	Halocur	Y	-0.056604717	0.039331771	42	42	0.158989154	0.89544858	0.828012203
W5	Otu01136_Sarcina	Diatrim_1	Y	-0.000156646	0.000111635	42	12	0.169369294	0.89544858	0.828012203
W5	Otu00024_Clostridium_sensu_stricto	Diatrim_1	Y	-0.001040456	0.000677658	42	29	0.133684516	0.89544858	0.828012203
W5	Otu00143_Firmicutes_unclassified	Diatrim_1	Y	-0.001739937	0.001250506	42	42	0.17288983	0.89544858	0.828012203
W5	Otu00030_Clostridiales_unclassified	Diatrim_1	Y	-0.011779281	0.007783466	42	42	0.139163763	0.89544858	0.828012203
W5	Otu00019_Blautia	Diatrim_1	Y	-0.024164207	0.016825538	42	42	0.159834626	0.89544858	0.828012203
W5	Otu00019_Blautia	Draaxin	Y	-0.014997308	0.010852804	42	42	0.175764671	0.89544858	0.828012203
W10	Otu00560_Kineothrix	Diatrim_2	Y	0.004764803	0.003187657	40	5	0.144477386	0.711758735	0.828012203
W10	Otu00470_Coprobacter	Diatrim_2	Y	0.000312931	0.000207361	40	9	0.140785874	0.711758735	0.828012203
W10	Otu00470_Coprobacter	Halocur	Y	0.000405317	0.000262142	40	9	0.131600844	0.711758735	0.828012203
W10	Otu00853_Porphyromonas	Halocur	Y	0.000211558	0.000142301	40	8	0.146588406	0.711758735	0.828012203
W10	Otu00118_Muribaculaceae_unclassified	Disease_Status	Cryptosporidium_Positive	0.010407664	0.006650152	40	40	0.127116985	0.711758735	0.828012203
W10	Otu00032_Prevotellamassilia	Disease_Status	Cryptosporidium_Positive	-0.008704027	0.005722903	40	40	0.137807153	0.711758735	0.828012203
W10	Otu00062_Bacteroidaceae_unclassified	Diatrim_1	Y	0.041838944	0.027330606	40	39	0.135338514	0.711758735	0.828012203
W10	Otu00193_Parabacteroides	Diatrim_2	Y	0.006194604	0.003925776	40	40	0.124120625	0.711758735	0.828012203
W10	Otu00193_Parabacteroides	Halocur	Y	0.007909974	0.004962898	40	40	0.120510453	0.711758735	0.828012203
W10	Otu00213_Allisonella	Synulox	Y	-0.000188722	0.000119614	40	18	0.124159938	0.711758735	0.828012203
W10	Otu00351_Selenomonas	Disease_Status	Cryptosporidium_Positive	0.001264505	0.000812577	40	19	0.129207988	0.711758735	0.828012203
W10	Otu00110_Succiniclasticum	Draaxin	Y	-0.00341033	0.002288095	40	27	0.145598783	0.711758735	0.828012203
W10	Otu00314_Clostridiales_Incertae_Sedis_XIII_unclassified	Diatrim_1	Y	-0.000765343	0.000508496	40	39	0.141807795	0.711758735	0.828012203
W10	Otu00147_Peptacetobacter	Halocur	Y	-0.001970798	0.001264315	40	24	0.128586632	0.711758735	0.828012203
W10	Otu00540_Anaerococcus	Halocur	Y	0.000712848	0.000476223	40	9	0.143929185	0.711758735	0.828012203
W10	Otu00698_Thermoactinomyces	Disease_Status	Cryptosporidium_Positive	0.0000778	0.0000488	40	6	0.11996766	0.711758735	0.828012203
W10	Otu00005_Collinsella	Synulox	Y	0.004524845	0.003024549	40	33	0.144146811	0.711758735	0.828012203
W10	Otu00819_Actinobacteria_unclassified	Synulox	Y	0.0000732	0.0000464	40	22	0.124369675	0.711758735	0.828012203
W10	Otu00370_Slackia	Halocur	Y	-0.000178382	0.000119858	40	23	0.146174122	0.711758735	0.828012203
W10	Otu01639_Adlercreutzia	Diatrim_2	Y	-0.0000377	0.0000247	40	19	0.136282245	0.711758735	0.828012203
W10	Otu00449_Eggerthellaceae_unclassified	Diatrim_1	Y	0.000145742	0.0000915	40	31	0.120858274	0.711758735	0.828012203
W10	Otu00324_Campylobacter	Synulox	Y	-0.000730559	0.000469837	40	34	0.129504397	0.711758735	0.828012203
W10	Otu00324_Campylobacter	Halocur	Y	-0.000675567	0.000445961	40	34	0.139329675	0.711758735	0.828012203
W10	Otu00039_Gallibacterium	Diatrim_2	Y	0.000893442	0.000600796	40	24	0.146481954	0.711758735	0.828012203
W10	Otu00039_Gallibacterium	Synulox	Y	-0.001226797	0.000800178	40	24	0.134769908	0.711758735	0.828012203
W10	Otu00657_Burkholderiales_unclassified	Diatrim_1	Y	-0.0000467	0.0000308	40	25	0.139860706	0.711758735	0.828012203
W10	Otu02269_Alphaproteobacteria_unclassified	Draaxin	Y	0.000159417	0.000100148	40	19	0.120960093	0.711758735	0.828012203
W10	Otu00056_Candidatus_Saccharibacteria_unclassified	Halocur	Y	-0.005940151	0.003941712	40	40	0.14132535	0.711758735	0.828012203
W10	Otu00620_Sphaerochaetaceae_unclassified	Diatrim_2	Y	0.001260834	0.000830047	40	19	0.138288455	0.711758735	0.828012203
W10	Otu00866_Intestinibaculum	Draaxin	Y	-0.000131978	0.0000848	40	9	0.128991894	0.711758735	0.828012203
W10	Otu00040_Lactobacillus	Halocur	Y	0.000677632	0.000440278	40	23	0.133315101	0.711758735	0.828012203
W10	Otu00240_Subdoligranulum	Synulox	Y	0.000558668	0.000372366	40	13	0.143039525	0.711758735	0.828012203
W10	Otu00172_Pseudoflavonifractor	Diatrim_2	Y	0.000541156	0.000351902	40	40	0.133630902	0.711758735	0.828012203
W10	Otu00844_Colidextribacter	Halocur	Y	0.000058	0.0000385	40	18	0.141910085	0.711758735	0.828012203
W10	Otu00437_Paludicola	Synulox	Y	0.0000868	0.0000571	40	20	0.13806452	0.711758735	0.828012203
W10	Otu01678_Anaerotruncus	Disease_Status	Cryptosporidium_Positive	-0.0000677	0.0000441	40	6	0.13454133	0.711758735	0.828012203
W10	Otu01678_Anaerotruncus	Halocur	Y	0.0000847	0.0000565	40	6	0.143514791	0.711758735	0.828012203
W10	Otu00791_Clostridium_IV	Draaxin	Y	0.000231167	0.000146612	40	22	0.124397331	0.711758735	0.828012203
W10	Otu01011_Ruminococcus	Diatrim_2	Y	-0.000299828	0.000190825	40	27	0.125671501	0.711758735	0.828012203
W10	Otu00535_Elusimicrobium	Synulox	Y	-0.001371946	0.000930284	40	15	0.149754652	0.722928987	0.828012203
W10	Otu00211_Sutterellaceae_unclassified	Draaxin	Y	0.000597703	0.000406167	40	33	0.150610206	0.722928987	0.828012203
W10	Otu00560_Kineothrix	Halocur	Y	-0.005688146	0.004029781	40	5	0.167448827	0.726333834	0.828012203
W10	Otu00429_Butyrivibrio	Disease_Status	Cryptosporidium_Positive	0.001778422	0.00125468	40	18	0.165730381	0.726333834	0.828012203
W10	Otu00903_Agathobacter	Draaxin	Y	0.0000883	0.0000619	40	30	0.163172731	0.726333834	0.828012203
W10	Otu00038_Dorea	Synulox	Y	0.003151388	0.00217525	40	33	0.156844297	0.726333834	0.828012203
W10	Otu00104_Bacteroidetes_unclassified	Diatrim_2	Y	0.014370027	0.010506378	40	40	0.180635453	0.726333834	0.828012203
W10	Otu00122_Butyricimonas	Diatrim_2	Y	0.002055937	0.001481553	40	18	0.174530865	0.726333834	0.828012203
W10	Otu00608_Muribaculum	Synulox	Y	-0.00083543	0.000609715	40	35	0.179875387	0.726333834	0.828012203
W10	Otu00032_Prevotellamassilia	Synulox	Y	0.01099302	0.007722137	40	40	0.163957095	0.726333834	0.828012203
W10	Otu00088_Porphyromonadaceae_unclassified	Disease_Status	Cryptosporidium_Positive	0.002303657	0.001617008	40	40	0.163649815	0.726333834	0.828012203
W10	Otu00088_Porphyromonadaceae_unclassified	Halocur	Y	-0.002965693	0.002071013	40	40	0.161548053	0.726333834	0.828012203
W10	Otu00313_Anaerovibrio	Diatrim_2	Y	0.008961436	0.006374778	40	20	0.169140057	0.726333834	0.828012203
W10	Otu00313_Anaerovibrio	Halocur	Y	-0.011038327	0.008058884	40	20	0.180026532	0.726333834	0.828012203
W10	Otu00028_Selenomonadaceae_unclassified	Diatrim_1	Y	-0.006192143	0.004283842	40	37	0.157757786	0.726333834	0.828012203
W10	Otu00028_Selenomonadaceae_unclassified	Synulox	Y	0.006218511	0.004479548	40	37	0.174376979	0.726333834	0.828012203
W10	Otu00003_Escherichia.Shigella	Draaxin	Y	0.010481866	0.007558124	40	36	0.174789642	0.726333834	0.828012203
W10	Otu00333_Eubacterium	Diatrim_2	Y	-0.0000864	0.0000627	40	22	0.177716397	0.726333834	0.828012203
W10	Otu00333_Eubacterium	Draaxin	Y	-0.0000752	0.0000542	40	22	0.17453225	0.726333834	0.828012203
W10	Otu00539_Finegoldia	Synulox	Y	-0.000614357	0.000446725	40	20	0.178319906	0.726333834	0.828012203
W10	Otu00698_Thermoactinomyces	Halocur	Y	-0.0000872	0.0000624	40	6	0.172079272	0.726333834	0.828012203
W10	Otu00039_Gallibacterium	Disease_Status	Cryptosporidium_Positive	-0.00082706	0.000593015	40	24	0.172433624	0.726333834	0.828012203
W10	Otu00016_Sutterella	Diatrim_1	Y	-0.008571979	0.006092078	40	39	0.168755801	0.726333834	0.828012203
W10	Otu00016_Sutterella	Synulox	Y	-0.008805974	0.006370392	40	39	0.176155888	0.726333834	0.828012203
W10	Otu00175_Mycobacteriales_unclassified	Draaxin	Y	0.000238085	0.000169343	40	8	0.169089424	0.726333834	0.828012203
W10	Otu01919_Spirochaetales_unclassified	Diatrim_1	Y	0.0000556	0.000039	40	8	0.164025836	0.726333834	0.828012203
W10	Otu00018_Streptococcus	Halocur	Y	0.001579412	0.001110295	40	28	0.164260912	0.726333834	0.828012203
W10	Otu00310_Erysipelotrichaceae_unclassified	Synulox	Y	0.000227372	0.000161841	40	39	0.169391975	0.726333834	0.828012203
W10	Otu00331_Sharpea	Synulox	Y	0.000165414	0.000117553	40	22	0.168734948	0.726333834	0.828012203
W10	Otu00331_Sharpea	Halocur	Y	-0.000155582	0.000111579	40	22	0.172526206	0.726333834	0.828012203
W10	Otu00866_Intestinibaculum	Diatrim_2	Y	0.000136533	0.0000981	40	9	0.173240061	0.726333834	0.828012203
W10	Otu00160_Holdemanella	Draaxin	Y	-0.000132872	0.0000972	40	35	0.180718775	0.726333834	0.828012203
W10	Otu00317_Intestinimonas	Draaxin	Y	-0.000267856	0.000193282	40	38	0.175092609	0.726333834	0.828012203
W10	Otu00136_Negativibacillus	Halocur	Y	0.002001359	0.001410773	40	37	0.165384134	0.726333834	0.828012203
W10	Otu00002_Megamonas	Halocur	Y	0.054052707	0.039408934	40	16	0.179446985	0.726333834	0.828012203
W10	Otu00030_Clostridiales_unclassified	Diatrim_2	Y	-0.04184854	0.029188409	40	40	0.161054899	0.726333834	0.828012203
W5	Otu00331_Sharpea	Synulox	Y	-0.000267097	0.000196739	42	22	0.183273042	0.89544858	0.834788945
W10	Otu00175_Mycobacteriales_unclassified	Disease_Status	Cryptosporidium_Positive	-0.000262909	0.000193429	40	8	0.183300218	0.730276327	0.834788945
W5	Otu00483_Barnesiella	Disease_Status	Cryptosporidium_Positive	0.0000781	0.0000579	42	9	0.185960875	0.89544858	0.835222731
W5	Otu02350_Coriobacteriia_unclassified	Disease_Status	Cryptosporidium_Positive	-0.0000514	0.0000381	42	34	0.186076254	0.89544858	0.835222731
W5	Otu00324_Campylobacter	Halocur	Y	0.00039138	0.0002894	42	24	0.184926008	0.89544858	0.835222731
W10	Otu00608_Muribaculum	Halocur	Y	-0.000785603	0.00057873	40	35	0.183846542	0.730276327	0.835222731
W10	Otu00004_Faecalibacterium	Synulox	Y	0.02353896	0.017359188	40	40	0.184307835	0.730276327	0.835222731
W10	Otu00608_Muribaculum	Disease_Status	Cryptosporidium_Positive	0.000611134	0.000451862	40	35	0.185417095	0.731222346	0.835222731
W10	Otu00483_Barnesiella	Halocur	Y	-0.0000934	0.0000692	40	6	0.186488885	0.732012445	0.835222731
W1	Otu00135_Fusobacteriaceae_unclassified	Disease_Status	Cryptosporidium_Positive	-0.01905874	0.014208216	43	14	0.187553743	0.999199659	0.836532227
W5	Otu00004_Faecalibacterium	Disease_Status	Cryptosporidium_Positive	-0.023295879	0.01733607	42	42	0.187666489	0.89544858	0.836532227
W10	Otu00537_Mobiluncus	Disease_Status	Cryptosporidium_Positive	-0.0000554	0.0000412	40	11	0.188110987	0.734945253	0.836540625
W1	Otu00143_Firmicutes_unclassified	Diatrim_1	Y	-0.0000992	0.0000742	43	23	0.189227925	0.999199659	0.839532343
W5	Otu00657_Burkholderiales_unclassified	Disease_Status	Cryptosporidium_Positive	0.0000281	0.000021	42	13	0.19021922	0.89544858	0.840222657
W10	Otu00657_Burkholderiales_unclassified	Disease_Status	Cryptosporidium_Positive	-0.000032	0.0000239	40	25	0.190272644	0.739949169	0.840222657
W10	Otu00940_Desulfovibrionaceae_unclassified	Diatrim_2	Y	-0.0000643	0.0000482	40	13	0.191305146	0.74053605	0.842812881
W1	Otu00063_Flintibacter	Synulox	Y	-0.000678499	0.000512527	43	21	0.193266749	0.999199659	0.846999955
W5	Otu00197_Frisingicoccus	Diatrim_1	Y	-0.00045087	0.000341851	42	38	0.195764495	0.89544858	0.846999955
W5	Otu00517_Alistipes	Diatrim_1	Y	-0.000148896	0.000112971	42	30	0.196062719	0.89544858	0.846999955
W5	Otu00110_Succiniclasticum	Halocur	Y	-0.002958482	0.002228316	42	38	0.192879862	0.89544858	0.846999955
W5	Otu00232_Ihubacter	Halocur	Y	-0.000204675	0.000155669	42	20	0.197126729	0.89544858	0.846999955
W5	Otu00627_Pseudoramibacter	Disease_Status	Cryptosporidium_Positive	0.0000749	0.0000568	42	18	0.196013304	0.89544858	0.846999955
W5	Otu00190_Agathobaculum	Diatrim_2	Y	-0.000600762	0.000457653	42	33	0.197825982	0.89544858	0.846999955
W10	Otu00517_Alistipes	Diatrim_2	Y	-0.003704415	0.002803949	40	34	0.195541872	0.746136482	0.846999955
W10	Otu00037_Alloprevotella	Disease_Status	Cryptosporidium_Positive	0.003923804	0.002980546	40	34	0.197086431	0.746136482	0.846999955
W10	Otu00037_Alloprevotella	Diatrim_2	Y	-0.003966294	0.003019652	40	34	0.198076001	0.746136482	0.846999955
W10	Otu00121_Fusicatenibacter	Diatrim_1	Y	0.000948899	0.000717874	40	37	0.195319098	0.746136482	0.846999955
W10	Otu00331_Sharpea	Disease_Status	Cryptosporidium_Positive	0.000115155	0.0000871	40	22	0.195320719	0.746136482	0.846999955
W10	Otu00065_Ligilactobacillus	Diatrim_2	Y	0.000635663	0.000483954	40	20	0.198081471	0.746136482	0.846999955
W1	Otu01047_Negativicutes_unclassified	Synulox	Y	0.0000938	0.0000721	43	19	0.200682981	0.999199659	0.851498157
W5	Otu00483_Barnesiella	Draaxin	Y	0.0000638	0.0000489	42	9	0.200658748	0.89544858	0.851498157
W10	Otu00001_Phascolarctobacterium	Halocur	Y	0.023897014	0.018312546	40	40	0.200935544	0.747479813	0.851498157
W10	Otu00153_Olsenella	Diatrim_2	Y	-0.003611711	0.002760381	40	38	0.199774331	0.747479813	0.851498157
W5	Otu00446_Peptostreptococcaceae_unclassified	Draaxin	Y	-0.0000704	0.0000543	42	12	0.203171777	0.89544858	0.852077376
W5	Otu01136_Sarcina	Diatrim_2	Y	-0.000108408	0.0000836	42	12	0.203361193	0.89544858	0.852077376
W10	Otu00038_Dorea	Diatrim_1	Y	-0.002702103	0.002080216	40	33	0.2029631	0.747479813	0.852077376
W10	Otu00539_Finegoldia	Draaxin	Y	0.000375799	0.000289844	40	20	0.203777235	0.747479813	0.852077376
W10	Otu00540_Anaerococcus	Synulox	Y	-0.000652208	0.000501719	40	9	0.202626586	0.747479813	0.852077376
W10	Otu00889_Lawsonibacter	Disease_Status	Cryptosporidium_Positive	-0.0000388	0.0000298	40	13	0.2017988	0.747479813	0.852077376
W5	Otu00331_Sharpea	Disease_Status	Cryptosporidium_Positive	0.000186789	0.000144432	42	22	0.204392504	0.89544858	0.852763427
W10	Otu00018_Streptococcus	Draaxin	Y	-0.000979909	0.000758948	40	28	0.205626278	0.750982928	0.856021289
W1	Otu00332_Schaalia	Diatrim_1	Y	0.000150131	0.000117666	43	9	0.209535963	0.999199659	0.857192576
W1	Otu00332_Schaalia	Synulox	Y	0.00015714	0.000122711	43	9	0.20791083	0.999199659	0.857192576
W5	Otu00102_Pelistega	Disease_Status	Cryptosporidium_Positive	-0.004623419	0.003616662	42	37	0.209532948	0.89544858	0.857192576
W5	Otu00211_Sutterellaceae_unclassified	Draaxin	Y	0.00031576	0.000246807	42	26	0.209178854	0.89544858	0.857192576
W5	Otu00024_Clostridium_sensu_stricto	Draaxin	Y	0.000560124	0.000437103	42	29	0.208461804	0.89544858	0.857192576
W10	Otu00068_Prevotellaceae_unclassified	Halocur	Y	-0.014403556	0.011213193	40	40	0.207904848	0.752758932	0.857192576
W10	Otu00341_Oscillibacter	Halocur	Y	-0.00105165	0.000818628	40	40	0.207859494	0.752758932	0.857192576
W10	Otu00006_Prevotella	Diatrim_2	Y	0.036108623	0.028203482	40	40	0.209369893	0.754809914	0.857192576
W1	Otu00001_Phascolarctobacterium	Diatrim_1	Y	0.019899621	0.015776509	43	25	0.214677386	0.999199659	0.859997791
W1	Otu00145_Terrisporobacter	Synulox	Y	-0.007426415	0.005872204	43	31	0.213494121	0.999199659	0.859997791
W5	Otu00072_Anaerostipes	Diatrim_1	Y	-0.007268152	0.005766433	42	41	0.215854963	0.89544858	0.859997791
W5	Otu00005_Collinsella	Disease_Status	Cryptosporidium_Positive	-0.014222095	0.011173058	42	42	0.211446927	0.89544858	0.859997791
W5	Otu01001_Synergistes	Draaxin	Y	-0.000104038	0.0000827	42	16	0.21682082	0.89544858	0.859997791
W5	Otu00464_Cloacibacillus	Halocur	Y	-0.000642519	0.000509881	42	13	0.215958321	0.89544858	0.859997791
W5	Otu00102_Pelistega	Draaxin	Y	-0.003842382	0.003057683	42	37	0.217209473	0.89544858	0.859997791
W5	Otu00048_Limosilactobacillus	Halocur	Y	-0.017412669	0.013748457	42	39	0.21369191	0.89544858	0.859997791
W5	Otu00070_Enterococcus	Synulox	Y	-0.000166682	0.000132862	42	18	0.217957112	0.89544858	0.859997791
W10	Otu00039_Gallibacterium	Halocur	Y	0.000965261	0.000759515	40	24	0.212653563	0.756253066	0.859997791
W10	Otu00102_Pelistega	Synulox	Y	-0.003313009	0.00260764	40	27	0.212790746	0.756253066	0.859997791
W10	Otu02874_Proteobacteria_unclassified	Diatrim_2	Y	-0.000755866	0.000595709	40	25	0.213371401	0.756253066	0.859997791
W10	Otu01008_Saccharofermentans	Diatrim_1	Y	0.0000428	0.0000336	40	12	0.211670928	0.756253066	0.859997791
W10	Otu00047_Bacteroidales_unclassified	Disease_Status	Cryptosporidium_Positive	0.017259388	0.013661605	40	40	0.215316385	0.758134345	0.859997791
W10	Otu00025_Phocaeicola	Diatrim_2	Y	0.016425017	0.013049635	40	40	0.216986044	0.758134345	0.859997791
W10	Otu00183_Romboutsia	Diatrim_2	Y	0.000686364	0.000545029	40	20	0.216750335	0.758134345	0.859997791
W10	Otu01224_Helcococcus	Diatrim_2	Y	-0.0000996	0.0000793	40	9	0.217512354	0.758134345	0.859997791
W1	Otu00193_Parabacteroides	Disease_Status	Cryptosporidium_Positive	-0.00120677	0.000967247	43	22	0.219604947	0.999199659	0.863861907
W5	Otu00197_Frisingicoccus	Disease_Status	Cryptosporidium_Positive	0.000325486	0.000260811	42	38	0.220324317	0.89544858	0.863861907
W5	Otu00657_Burkholderiales_unclassified	Halocur	Y	-0.0000332	0.0000267	42	13	0.222135919	0.89544858	0.863861907
W5	Otu01171_Leuconostoc	Draaxin	Y	-0.0000794	0.0000639	42	11	0.222068968	0.89544858	0.863861907
W10	Otu00627_Pseudoramibacter	Diatrim_2	Y	-0.0000553	0.0000444	40	13	0.222110843	0.764643887	0.863861907
W10	Otu00133_Corynebacterium	Disease_Status	Cryptosporidium_Positive	-0.008145903	0.006537245	40	18	0.221510494	0.764643887	0.863861907
W10	Otu00002_Megamonas	Diatrim_2	Y	0.038844383	0.03117345	40	16	0.221511636	0.764643887	0.863861907
W5	Otu00198_Mailhella	Halocur	Y	0.0000946	0.0000765	42	28	0.224615773	0.89544858	0.86853192
W5	Otu00406_Lactococcus	Disease_Status	Cryptosporidium_Positive	0.00008	0.0000648	42	20	0.225539886	0.89544858	0.86853192
W5	Otu00040_Lactobacillus	Draaxin	Y	-0.009962397	0.008076978	42	35	0.225634483	0.89544858	0.86853192
W10	Otu00460_Duncaniella	Halocur	Y	-0.002515121	0.002034227	40	33	0.225037325	0.770244991	0.86853192
W10	Otu00016_Sutterella	Draaxin	Y	-0.005104314	0.00413323	40	39	0.225571747	0.770244991	0.86853192
W1	Otu00096_Anaerotignum	Synulox	Y	-0.001319168	0.001181615	43	25	0.271077766	0.999199659	0.870002826
W1	Otu00528_Clostridium_XlVa	Disease_Status	Cryptosporidium_Positive	-0.000169264	0.000144202	43	28	0.247593444	0.999199659	0.870002826
W1	Otu00020_Fusobacterium	Disease_Status	Cryptosporidium_Positive	0.022445466	0.019347103	43	27	0.253042335	0.999199659	0.870002826
W1	Otu00990_Kocuria	Disease_Status	Cryptosporidium_Positive	0.0000182	0.0000151	43	13	0.235342989	0.999199659	0.870002826
W1	Otu00040_Lactobacillus	Disease_Status	Cryptosporidium_Positive	0.002798442	0.002484855	43	14	0.266963495	0.999199659	0.870002826
W1	Otu00298_Enterococcaceae_unclassified	Disease_Status	Cryptosporidium_Positive	-0.012833558	0.011597058	43	35	0.275236781	0.999199659	0.870002826
W1	Otu00065_Ligilactobacillus	Disease_Status	Cryptosporidium_Positive	0.004243812	0.003668039	43	29	0.254322056	0.999199659	0.870002826
W1	Otu00443_Flavonifractor	Disease_Status	Cryptosporidium_Positive	-0.000104678	0.0000954	43	11	0.279287779	0.999199659	0.870002826
W5	Otu00064_Ruminococcus2	Diatrim_2	Y	0.002475071	0.002214492	42	37	0.27132154	0.89544858	0.870002826
W5	Otu00064_Ruminococcus2	Synulox	Y	-0.003462866	0.00307206	42	37	0.267321232	0.89544858	0.870002826
W5	Otu00197_Frisingicoccus	Draaxin	Y	-0.000255515	0.000220501	42	38	0.254384504	0.89544858	0.870002826
W5	Otu00038_Dorea	Diatrim_1	Y	-0.011904807	0.009847849	42	42	0.234814896	0.89544858	0.870002826
W5	Otu00055_Odoribacter	Disease_Status	Cryptosporidium_Positive	-0.001842495	0.001499385	42	38	0.227332607	0.89544858	0.870002826
W5	Otu00396_Paramuribaculum	Diatrim_2	Y	0.000460986	0.000404966	42	8	0.262714366	0.89544858	0.870002826
W5	Otu00396_Paramuribaculum	Halocur	Y	-0.000629051	0.000524051	42	8	0.238060266	0.89544858	0.870002826
W5	Otu00396_Paramuribaculum	Draaxin	Y	-0.000413508	0.000348685	42	8	0.243646915	0.89544858	0.870002826
W5	Otu00483_Barnesiella	Diatrim_2	Y	-0.000066	0.0000568	42	9	0.253288358	0.89544858	0.870002826
W5	Otu00068_Prevotellaceae_unclassified	Diatrim_1	Y	-0.016025706	0.013634725	42	42	0.247784784	0.89544858	0.870002826
W5	Otu00068_Prevotellaceae_unclassified	Halocur	Y	0.015676173	0.013217834	42	42	0.243616741	0.89544858	0.870002826
W5	Otu00025_Phocaeicola	Disease_Status	Cryptosporidium_Positive	-0.022680783	0.019350421	42	42	0.249070545	0.89544858	0.870002826
W5	Otu00020_Fusobacterium	Draaxin	Y	0.005004298	0.004519426	42	20	0.275722316	0.89544858	0.870002826
W5	Otu00213_Allisonella	Synulox	Y	0.000176833	0.000158105	42	27	0.270991543	0.89544858	0.870002826
W5	Otu00011_Veillonella	Halocur	Y	-0.014240021	0.012216623	42	29	0.251647749	0.89544858	0.870002826
W5	Otu00052_Megasphaera	Diatrim_1	Y	-0.01028042	0.008992716	42	38	0.260717493	0.89544858	0.870002826
W5	Otu00682_Mitsuokella	Diatrim_2	Y	-0.000186649	0.000169859	42	8	0.279334488	0.89544858	0.870002826
W5	Otu00110_Succiniclasticum	Diatrim_1	Y	0.002738349	0.002298597	42	38	0.24154702	0.89544858	0.870002826
W5	Otu01528_Acidaminococcaceae_unclassified	Diatrim_2	Y	-0.0000283	0.0000249	42	15	0.263498865	0.89544858	0.870002826
W5	Otu00003_Escherichia.Shigella	Halocur	Y	0.009802119	0.008490726	42	32	0.256137493	0.89544858	0.870002826
W5	Otu00232_Ihubacter	Diatrim_2	Y	-0.000134838	0.000120295	42	20	0.269967682	0.89544858	0.870002826
W5	Otu00232_Ihubacter	Draaxin	Y	-0.000115064	0.000103577	42	20	0.274181483	0.89544858	0.870002826
W5	Otu00627_Pseudoramibacter	Halocur	Y	-0.0000809	0.0000722	42	18	0.269932797	0.89544858	0.870002826
W5	Otu01882_Clostridia_unclassified	Disease_Status	Cryptosporidium_Positive	-0.0000795	0.0000721	42	22	0.27772439	0.89544858	0.870002826
W5	Otu00153_Olsenella	Halocur	Y	-0.002786498	0.002316535	42	41	0.237099518	0.89544858	0.870002826
W5	Otu00153_Olsenella	Draaxin	Y	-0.001698259	0.001541338	42	41	0.278064482	0.89544858	0.870002826
W5	Otu00914_Atopobiaceae_unclassified	Draaxin	Y	0.000140046	0.000117763	42	14	0.242356878	0.89544858	0.870002826
W5	Otu00822_Senegalimassilia	Disease_Status	Cryptosporidium_Positive	-0.0000947	0.0000859	42	18	0.277714732	0.89544858	0.870002826
W5	Otu00464_Cloacibacillus	Draaxin	Y	-0.000387863	0.000339256	42	13	0.260685033	0.89544858	0.870002826
W5	Otu00774_Gammaproteobacteria_unclassified	Synulox	Y	0.0000514	0.0000468	42	9	0.279012131	0.89544858	0.870002826
W5	Otu00102_Pelistega	Diatrim_1	Y	0.005502826	0.004740449	42	37	0.253570043	0.89544858	0.870002826
W5	Otu00946_Neisseriaceae_unclassified	Draaxin	Y	-0.0000704	0.0000612	42	16	0.258218156	0.89544858	0.870002826
W5	Otu00657_Burkholderiales_unclassified	Diatrim_1	Y	-0.000033	0.0000275	42	13	0.238735822	0.89544858	0.870002826
W5	Otu00211_Sutterellaceae_unclassified	Diatrim_1	Y	0.000425117	0.000382634	42	26	0.274131238	0.89544858	0.870002826
W5	Otu00785_Actinomyces	Draaxin	Y	-0.0000343	0.0000289	42	20	0.242419001	0.89544858	0.870002826
W5	Otu00614_Trueperella	Draaxin	Y	-0.0000324	0.0000293	42	8	0.277506646	0.89544858	0.870002826
W5	Otu00655_Actinomycetaceae_unclassified	Disease_Status	Cryptosporidium_Positive	-0.0000305	0.0000258	42	17	0.24623399	0.89544858	0.870002826
W5	Otu00175_Mycobacteriales_unclassified	Diatrim_2	Y	-0.00022714	0.000187491	42	12	0.2338321	0.89544858	0.870002826
W5	Otu00392_Lawsonella	Halocur	Y	0.000603066	0.000506372	42	23	0.241685507	0.89544858	0.870002826
W5	Otu00620_Sphaerochaetaceae_unclassified	Disease_Status	Cryptosporidium_Positive	0.0000259	0.0000234	42	8	0.275353667	0.89544858	0.870002826
W5	Otu00620_Sphaerochaetaceae_unclassified	Synulox	Y	-0.0000371	0.0000319	42	8	0.252473396	0.89544858	0.870002826
W5	Otu00310_Erysipelotrichaceae_unclassified	Disease_Status	Cryptosporidium_Positive	0.000372625	0.00032933	42	42	0.265553568	0.89544858	0.870002826
W5	Otu00310_Erysipelotrichaceae_unclassified	Draaxin	Y	-0.00033362	0.00027843	42	42	0.238882834	0.89544858	0.870002826
W5	Otu00331_Sharpea	Diatrim_1	Y	-0.000217431	0.000189311	42	22	0.258536252	0.89544858	0.870002826
W5	Otu00160_Holdemanella	Synulox	Y	0.000428295	0.000372247	42	41	0.257710517	0.89544858	0.870002826
W5	Otu00160_Holdemanella	Draaxin	Y	-0.00026479	0.000231041	42	41	0.259540137	0.89544858	0.870002826
W5	Otu01350_Amedibacterium	Diatrim_1	Y	0.0000421	0.0000361	42	9	0.251216268	0.89544858	0.870002826
W5	Otu00402_Lacticaseibacillus	Diatrim_2	Y	-0.00011437	0.000101946	42	29	0.269556986	0.89544858	0.870002826
W5	Otu00511_Aerococcus	Disease_Status	Cryptosporidium_Positive	-0.000964131	0.000825793	42	24	0.25089263	0.89544858	0.870002826
W5	Otu00066_Lactobacillales_unclassified	Diatrim_1	Y	-0.000059	0.0000494	42	26	0.240627655	0.89544858	0.870002826
W5	Otu01171_Leuconostoc	Halocur	Y	-0.000117638	0.000096	42	11	0.228826727	0.89544858	0.870002826
W5	Otu00457_Ruthenibacterium	Synulox	Y	0.0000398	0.0000353	42	14	0.267237679	0.89544858	0.870002826
W5	Otu00240_Subdoligranulum	Draaxin	Y	0.000355228	0.000307356	42	25	0.255609433	0.89544858	0.870002826
W5	Otu00010_Butyricicoccus	Diatrim_2	Y	0.001857703	0.001569673	42	42	0.244588471	0.89544858	0.870002826
W5	Otu00437_Paludicola	Halocur	Y	0.000094	0.0000844	42	12	0.272895635	0.89544858	0.870002826
W5	Otu00326_Harryflintia	Diatrim_2	Y	0.0000367	0.0000322	42	14	0.261835334	0.89544858	0.870002826
W5	Otu01136_Sarcina	Disease_Status	Cryptosporidium_Positive	0.0000973	0.0000852	42	12	0.260834903	0.89544858	0.870002826
W5	Otu00030_Clostridiales_unclassified	Disease_Status	Cryptosporidium_Positive	-0.006607973	0.00593829	42	42	0.273390298	0.89544858	0.870002826
W10	Otu00159_Anaerobutyricum	Draaxin	Y	-0.000497753	0.000421239	40	29	0.245793932	0.770398891	0.870002826
W10	Otu00460_Duncaniella	Draaxin	Y	0.001676455	0.001390507	40	33	0.236529002	0.770398891	0.870002826
W10	Otu00470_Coprobacter	Synulox	Y	0.000338933	0.000276177	40	9	0.228419267	0.770398891	0.870002826
W10	Otu00014_Bacteroides	Diatrim_2	Y	0.007141309	0.005842618	40	40	0.230260866	0.770398891	0.870002826
W10	Otu00135_Fusobacteriaceae_unclassified	Disease_Status	Cryptosporidium_Positive	-0.0000383	0.0000318	40	8	0.23637974	0.770398891	0.870002826
W10	Otu00314_Clostridiales_Incertae_Sedis_XIII_unclassified	Halocur	Y	-0.000609859	0.000504705	40	39	0.235501948	0.770398891	0.870002826
W10	Otu00914_Atopobiaceae_unclassified	Diatrim_1	Y	-0.000144738	0.000121325	40	32	0.241385051	0.770398891	0.870002826
W10	Otu00005_Collinsella	Halocur	Y	0.003471002	0.002870849	40	33	0.235234936	0.770398891	0.870002826
W10	Otu01639_Adlercreutzia	Halocur	Y	0.0000371	0.0000312	40	19	0.243295657	0.770398891	0.870002826
W10	Otu00324_Campylobacter	Draaxin	Y	0.000361264	0.000304839	40	34	0.24444381	0.770398891	0.870002826
W10	Otu00039_Gallibacterium	Draaxin	Y	0.000623611	0.000519171	40	24	0.23823658	0.770398891	0.870002826
W10	Otu00761_Pseudonocardiaceae_unclassified	Draaxin	Y	-0.000107343	0.0000902	40	8	0.242630335	0.770398891	0.870002826
W10	Otu00008_Bifidobacterium	Diatrim_2	Y	-0.001165329	0.000966458	40	13	0.236479383	0.770398891	0.870002826
W10	Otu00146_Bacteria_unclassified	Draaxin	Y	0.005895461	0.004820539	40	40	0.229996493	0.770398891	0.870002826
W10	Otu00406_Lactococcus	Synulox	Y	0.0000411	0.0000337	40	7	0.231803639	0.770398891	0.870002826
W10	Otu00295_Faecalibacillus	Disease_Status	Cryptosporidium_Positive	-0.000186452	0.000157619	40	28	0.245290624	0.770398891	0.870002826
W10	Otu00866_Intestinibaculum	Halocur	Y	-0.000147043	0.000123999	40	9	0.244152345	0.770398891	0.870002826
W10	Otu00040_Lactobacillus	Diatrim_2	Y	0.000415507	0.000348271	40	23	0.241354891	0.770398891	0.870002826
W10	Otu00437_Paludicola	Diatrim_1	Y	0.0000647	0.0000546	40	20	0.244498204	0.770398891	0.870002826
W10	Otu00136_Negativibacillus	Diatrim_2	Y	0.001333176	0.001115957	40	37	0.240740632	0.770398891	0.870002826
W10	Otu00086_Clostridiaceae_1_unclassified	Draaxin	Y	-0.0000404	0.0000342	40	9	0.245468002	0.770398891	0.870002826
W10	Otu00024_Clostridium_sensu_stricto	Halocur	Y	-0.006687124	0.005437201	40	37	0.227437069	0.770398891	0.870002826
W10	Otu00047_Bacteroidales_unclassified	Halocur	Y	0.020466399	0.017497362	40	40	0.25050688	0.77647889	0.870002826
W10	Otu00314_Clostridiales_Incertae_Sedis_XIII_unclassified	Diatrim_2	Y	-0.000468311	0.000399234	40	39	0.249184503	0.77647889	0.870002826
W10	Otu00019_Blautia	Disease_Status	Cryptosporidium_Positive	0.007075881	0.006040279	40	40	0.249807179	0.77647889	0.870002826
W10	Otu00064_Ruminococcus2	Halocur	Y	0.001046621	0.000902818	40	30	0.254660544	0.783370224	0.870002826
W10	Otu00535_Elusimicrobium	Diatrim_1	Y	-0.001027284	0.000889641	40	15	0.256499709	0.783370224	0.870002826
W10	Otu00166_Desulfovibrio	Diatrim_2	Y	0.000422594	0.000364848	40	17	0.255065886	0.783370224	0.870002826
W10	Otu02269_Alphaproteobacteria_unclassified	Diatrim_2	Y	-0.000133568	0.000115893	40	19	0.257393074	0.783370224	0.870002826
W10	Otu00326_Harryflintia	Disease_Status	Cryptosporidium_Positive	-0.001036239	0.000897406	40	32	0.256504554	0.783370224	0.870002826
W10	Otu00483_Barnesiella	Disease_Status	Cryptosporidium_Positive	0.000062	0.000054	40	6	0.259675662	0.783541798	0.870002826
W10	Otu00118_Muribaculaceae_unclassified	Diatrim_2	Y	-0.007683467	0.006737405	40	40	0.262321022	0.783541798	0.870002826
W10	Otu00032_Prevotellamassilia	Diatrim_1	Y	0.008414015	0.007384766	40	40	0.26275017	0.783541798	0.870002826
W10	Otu00032_Prevotellamassilia	Diatrim_2	Y	0.006499989	0.005797989	40	40	0.270347456	0.783541798	0.870002826
W10	Otu00540_Anaerococcus	Diatrim_1	Y	-0.000537708	0.0004798	40	9	0.270508478	0.783541798	0.870002826
W10	Otu02350_Coriobacteriia_unclassified	Halocur	Y	-0.0000742	0.0000661	40	33	0.269281027	0.783541798	0.870002826
W10	Otu00166_Desulfovibrio	Synulox	Y	-0.000546226	0.000485928	40	17	0.26908587	0.783541798	0.870002826
W10	Otu00940_Desulfovibrionaceae_unclassified	Halocur	Y	-0.0000699	0.0000609	40	13	0.259485827	0.783541798	0.870002826
W10	Otu01614_Betaproteobacteria_unclassified	Draaxin	Y	-0.0000427	0.0000381	40	17	0.269758742	0.783541798	0.870002826
W10	Otu00516_Parasutterella	Diatrim_2	Y	-0.00021693	0.000190011	40	26	0.261806726	0.783541798	0.870002826
W10	Otu01285_Actinobacteria_unclassified	Draaxin	Y	-0.0000269	0.0000238	40	11	0.265715863	0.783541798	0.870002826
W10	Otu00655_Actinomycetaceae_unclassified	Draaxin	Y	0.000042	0.0000372	40	24	0.267485149	0.783541798	0.870002826
W10	Otu00048_Limosilactobacillus	Diatrim_2	Y	0.000220904	0.000195469	40	19	0.266572917	0.783541798	0.870002826
W10	Otu00511_Aerococcus	Diatrim_2	Y	-0.001682275	0.001492439	40	22	0.267788172	0.783541798	0.870002826
W10	Otu00010_Butyricicoccus	Synulox	Y	0.000623109	0.000559819	40	38	0.273727927	0.787436502	0.870002826
W10	Otu00002_Megamonas	Disease_Status	Cryptosporidium_Positive	-0.034269952	0.030769741	40	16	0.273431035	0.787436502	0.870002826
W10	Otu01775_Selenomonadales_unclassified	Diatrim_2	Y	-0.0000309	0.000028	40	9	0.278924562	0.790569591	0.870002826
W10	Otu00940_Desulfovibrionaceae_unclassified	Disease_Status	Cryptosporidium_Positive	0.0000523	0.0000475	40	13	0.279413606	0.790569591	0.870002826
W10	Otu00392_Lawsonella	Diatrim_2	Y	0.000177212	0.000160488	40	16	0.277489386	0.790569591	0.870002826
W10	Otu00866_Intestinibaculum	Diatrim_1	Y	-0.000137994	0.00012493	40	9	0.277332767	0.790569591	0.870002826
W10	Otu00470_Coprobacter	Diatrim_1	Y	0.000289903	0.000264111	40	9	0.280300044	0.790569591	0.870405437
W10	Otu00062_Bacteroidaceae_unclassified	Halocur	Y	-0.029765621	0.027126873	40	39	0.280463974	0.790569591	0.870405437
W5	Otu01047_Negativicutes_unclassified	Halocur	Y	-0.0000667	0.0000611	42	21	0.282717602	0.89544858	0.875961095
W5	Otu00030_Clostridiales_unclassified	Halocur	Y	0.008177072	0.007545481	42	42	0.285905023	0.89544858	0.88438706
W5	Otu00028_Selenomonadaceae_unclassified	Halocur	Y	0.002137297	0.001981082	42	41	0.288032135	0.89544858	0.889511005
W1	Otu00025_Phocaeicola	Diatrim_1	Y	-0.049216504	0.046196595	43	30	0.293259672	0.999199659	0.890390875
W5	Otu00064_Ruminococcus2	Draaxin	Y	0.002025108	0.001906726	42	37	0.295470201	0.89544858	0.890390875
W5	Otu00038_Dorea	Draaxin	Y	-0.00674108	0.006352057	42	42	0.295847613	0.89544858	0.890390875
W5	Otu00517_Alistipes	Draaxin	Y	0.0000783	0.0000729	42	30	0.28972647	0.89544858	0.890390875
W5	Otu00037_Alloprevotella	Diatrim_2	Y	0.002379114	0.002210222	42	39	0.289106023	0.89544858	0.890390875
W5	Otu00062_Bacteroidaceae_unclassified	Diatrim_1	Y	-0.001556388	0.001472928	42	30	0.297904953	0.89544858	0.890390875
W5	Otu00088_Porphyromonadaceae_unclassified	Diatrim_1	Y	-0.001174634	0.00110503	42	33	0.295066909	0.89544858	0.890390875
W5	Otu00147_Peptacetobacter	Halocur	Y	-0.004197215	0.003979478	42	33	0.298782433	0.89544858	0.890390875
W5	Otu00165_Peptococcus	Diatrim_2	Y	0.001733618	0.001638304	42	41	0.297223153	0.89544858	0.890390875
W5	Otu00208_Succinivibrio	Diatrim_2	Y	-0.000736216	0.000698675	42	27	0.299226166	0.89544858	0.890390875
W5	Otu00657_Burkholderiales_unclassified	Diatrim_2	Y	-0.0000221	0.0000206	42	13	0.292199105	0.89544858	0.890390875
W5	Otu00056_Candidatus_Saccharibacteria_unclassified	Diatrim_2	Y	-0.003796538	0.003546063	42	36	0.291661577	0.89544858	0.890390875
W5	Otu00614_Trueperella	Disease_Status	Cryptosporidium_Positive	-0.0000373	0.0000347	42	8	0.290452305	0.89544858	0.890390875
W5	Otu01092_Treponema	Halocur	Y	-0.000126186	0.000119843	42	12	0.299588352	0.89544858	0.890390875
W5	Otu01585_Lactobacillaceae_unclassified	Diatrim_1	Y	-0.000223017	0.000209579	42	25	0.294560949	0.89544858	0.890390875
W5	Otu00040_Lactobacillus	Diatrim_1	Y	-0.013282062	0.012522064	42	35	0.2960945	0.89544858	0.890390875
W5	Otu00070_Enterococcus	Halocur	Y	-0.000130513	0.000123937	42	18	0.299529061	0.89544858	0.890390875
W5	Otu00341_Oscillibacter	Diatrim_2	Y	0.000224523	0.000211945	42	36	0.296699193	0.89544858	0.890390875
W10	Otu00072_Anaerostipes	Diatrim_1	Y	0.001782965	0.001661242	40	25	0.290934955	0.814617875	0.890390875
W10	Otu00819_Actinobacteria_unclassified	Diatrim_1	Y	-0.0000477	0.0000444	40	22	0.290584839	0.814617875	0.890390875
W10	Otu00698_Thermoactinomyces	Diatrim_2	Y	0.0000526	0.0000494	40	6	0.294883891	0.819598245	0.890390875
W10	Otu00166_Desulfovibrio	Diatrim_1	Y	-0.000493827	0.000464698	40	17	0.295640796	0.819598245	0.890390875
W10	Otu00136_Negativibacillus	Draaxin	Y	-0.001028282	0.000964342	40	37	0.294025248	0.819598245	0.890390875
W10	Otu00560_Kineothrix	Draaxin	Y	-0.00290281	0.002754578	40	5	0.299623596	0.827907305	0.890390875
W10	Otu00914_Atopobiaceae_unclassified	Synulox	Y	0.000132827	0.000126868	40	32	0.302721831	0.831892914	0.898185652
W1	Otu01588_Tyzzerella	Disease_Status	Cryptosporidium_Positive	-0.0000225	0.0000216	43	17	0.304484293	0.999199659	0.898241391
W5	Otu00052_Megasphaera	Synulox	Y	0.009738942	0.009345561	42	38	0.304513686	0.906823844	0.898241391
W5	Otu00004_Faecalibacterium	Draaxin	Y	0.015223871	0.014656668	42	42	0.306067437	0.90809532	0.898241391
W10	Otu00064_Ruminococcus2	Diatrim_1	Y	0.000946349	0.000909598	40	30	0.305715305	0.831892914	0.898241391
W10	Otu00025_Phocaeicola	Synulox	Y	-0.018102461	0.017380347	40	40	0.305192275	0.831892914	0.898241391
W10	Otu00535_Elusimicrobium	Halocur	Y	-0.000923317	0.00088301	40	15	0.303322681	0.831892914	0.898241391
W10	Otu00543_Neglecta	Diatrim_1	Y	0.000223568	0.000215022	40	15	0.306017751	0.831892914	0.898241391
W1	Otu00070_Enterococcus	Disease_Status	Cryptosporidium_Positive	0.011786991	0.011397739	43	39	0.307435613	0.999199659	0.899463326
W5	Otu00002_Megamonas	Draaxin	Y	0.02711913	0.026169932	42	42	0.307182861	0.90809532	0.899463326
W10	Otu00072_Anaerostipes	Draaxin	Y	-0.001161825	0.001127086	40	25	0.310120554	0.840326663	0.905916301
W1	Otu00006_Prevotella	Diatrim_1	Y	0.022059248	0.021506875	43	23	0.311360779	0.999199659	0.908135605
W5	Otu00517_Alistipes	Synulox	Y	-0.000120328	0.000117403	42	30	0.312438075	0.908931689	0.909873593
W5	Otu00317_Intestinimonas	Diatrim_1	Y	0.000392702	0.000383567	42	29	0.312946644	0.908931689	0.909952549
W5	Otu00325_Howardella	Disease_Status	Cryptosporidium_Positive	-0.0000381	0.0000372	42	13	0.313747704	0.908931689	0.910880431
W5	Otu00175_Mycobacteriales_unclassified	Disease_Status	Cryptosporidium_Positive	0.000194772	0.000190946	42	12	0.314709704	0.908931689	0.911099165
W5	Otu00406_Lactococcus	Draaxin	Y	-0.0000558	0.0000548	42	20	0.315269235	0.908931689	0.911099165
W10	Otu00118_Muribaculaceae_unclassified	Diatrim_1	Y	-0.008756105	0.008581278	40	40	0.314974178	0.843968734	0.911099165
W1	Otu00019_Blautia	Disease_Status	Cryptosporidium_Positive	0.003329966	0.003382853	43	27	0.331003222	0.999199659	0.911368564
W5	Otu00096_Anaerotignum	Diatrim_2	Y	0.002403744	0.002365897	42	42	0.316602979	0.908931689	0.911368564
W5	Otu00122_Butyricimonas	Draaxin	Y	-0.0000617	0.0000627	42	23	0.332145042	0.908931689	0.911368564
W5	Otu00006_Prevotella	Draaxin	Y	0.026374728	0.026475459	42	42	0.325993065	0.908931689	0.911368564
W5	Otu00121_Fusicatenibacter	Synulox	Y	-0.001735039	0.001735073	42	41	0.32418369	0.908931689	0.911368564
W5	Otu00147_Peptacetobacter	Diatrim_2	Y	-0.003026545	0.003075185	42	33	0.331780442	0.908931689	0.911368564
W5	Otu00183_Romboutsia	Draaxin	Y	-0.0000465	0.0000469	42	16	0.328115098	0.908931689	0.911368564
W5	Otu00166_Desulfovibrio	Diatrim_2	Y	-0.000667847	0.000667429	42	28	0.323875744	0.908931689	0.911368564
W5	Otu00039_Gallibacterium	Diatrim_2	Y	-0.000910472	0.000914076	42	33	0.326058957	0.908931689	0.911368564
W5	Otu00537_Mobiluncus	Synulox	Y	-0.0000694	0.0000683	42	11	0.316093932	0.908931689	0.911368564
W5	Otu00392_Lawsonella	Diatrim_2	Y	-0.000392478	0.000391304	42	23	0.322744852	0.908931689	0.911368564
W5	Otu01092_Treponema	Draaxin	Y	-0.0000792	0.0000797	42	12	0.327187516	0.908931689	0.911368564
W5	Otu01350_Amedibacterium	Draaxin	Y	-0.000023	0.0000233	42	9	0.329936696	0.908931689	0.911368564
W5	Otu01585_Lactobacillaceae_unclassified	Draaxin	Y	-0.000134011	0.000135183	42	25	0.32832842	0.908931689	0.911368564
W5	Otu00298_Enterococcaceae_unclassified	Diatrim_2	Y	0.000113727	0.000112584	42	16	0.319357842	0.908931689	0.911368564
W5	Otu00457_Ruthenibacterium	Diatrim_2	Y	0.000025	0.0000254	42	14	0.332239651	0.908931689	0.911368564
W5	Otu00190_Agathobaculum	Disease_Status	Cryptosporidium_Positive	0.000462979	0.000466085	42	33	0.327364312	0.908931689	0.911368564
W10	Otu00159_Anaerobutyricum	Synulox	Y	0.000639459	0.00064924	40	29	0.331822544	0.843968734	0.911368564
W10	Otu00528_Clostridium_XlVa	Draaxin	Y	-0.000268606	0.000265572	40	9	0.319171263	0.843968734	0.911368564
W10	Otu00429_Butyrivibrio	Diatrim_2	Y	-0.00128714	0.001271142	40	18	0.318625212	0.843968734	0.911368564
W10	Otu00104_Bacteroidetes_unclassified	Halocur	Y	-0.013275526	0.01328198	40	40	0.324818856	0.843968734	0.911368564
W10	Otu00121_Fusicatenibacter	Disease_Status	Cryptosporidium_Positive	0.00055321	0.000556324	40	37	0.327262748	0.843968734	0.911368564
W10	Otu01775_Selenomonadales_unclassified	Draaxin	Y	0.0000242	0.0000242	40	9	0.325698236	0.843968734	0.911368564
W10	Otu00535_Elusimicrobium	Disease_Status	Cryptosporidium_Positive	0.000681711	0.000689437	40	15	0.32995887	0.843968734	0.911368564
W10	Otu00001_Phascolarctobacterium	Diatrim_2	Y	-0.014295009	0.014485681	40	40	0.330903132	0.843968734	0.911368564
W10	Otu00333_Eubacterium	Disease_Status	Cryptosporidium_Positive	0.0000616	0.0000619	40	22	0.327090674	0.843968734	0.911368564
W10	Otu00627_Pseudoramibacter	Diatrim_1	Y	-0.0000562	0.0000566	40	13	0.327938709	0.843968734	0.911368564
W10	Otu00005_Collinsella	Diatrim_1	Y	0.002868809	0.002892411	40	33	0.328492835	0.843968734	0.911368564
W10	Otu00370_Slackia	Diatrim_1	Y	0.000122058	0.000120759	40	23	0.319484381	0.843968734	0.911368564
W10	Otu00940_Desulfovibrionaceae_unclassified	Diatrim_1	Y	0.0000611	0.0000614	40	13	0.326577823	0.843968734	0.911368564
W10	Otu00056_Candidatus_Saccharibacteria_unclassified	Draaxin	Y	-0.002682835	0.002694378	40	40	0.326633856	0.843968734	0.911368564
W10	Otu00240_Subdoligranulum	Disease_Status	Cryptosporidium_Positive	-0.000271975	0.000275962	40	13	0.331523748	0.843968734	0.911368564
W10	Otu00341_Oscillibacter	Synulox	Y	-0.000855795	0.000862455	40	40	0.328282849	0.843968734	0.911368564
W10	Otu00889_Lawsonibacter	Draaxin	Y	-0.0000258	0.0000261	40	13	0.329895329	0.843968734	0.911368564
W10	Otu00844_Colidextribacter	Draaxin	Y	0.0000267	0.0000263	40	18	0.318209953	0.843968734	0.911368564
W5	Otu00018_Streptococcus	Halocur	Y	-0.006247015	0.006386555	42	42	0.334712637	0.908931689	0.911537297
W10	Otu00051_Acidaminococcus	Diatrim_1	Y	-0.000725668	0.000741032	40	15	0.334573319	0.843968734	0.911537297
W10	Otu00166_Desulfovibrio	Draaxin	Y	0.000309597	0.000315279	40	17	0.333256671	0.843968734	0.911537297
W10	Otu00056_Candidatus_Saccharibacteria_unclassified	Synulox	Y	0.004066997	0.004152744	40	40	0.334531862	0.843968734	0.911537297
W10	Otu00024_Clostridium_sensu_stricto	Diatrim_2	Y	0.004219732	0.004300962	40	37	0.333675408	0.843968734	0.911537297
W10	Otu01882_Clostridia_unclassified	Diatrim_1	Y	-0.000448862	0.000459697	40	31	0.335954761	0.844916166	0.913603595
W1	Otu00004_Faecalibacterium	Diatrim_1	Y	0.050343703	0.051800489	43	32	0.337101219	0.999199659	0.914090823
W5	Otu00464_Cloacibacillus	Diatrim_2	Y	0.000383672	0.000394016	42	13	0.336864505	0.908931689	0.914090823
W5	Otu00062_Bacteroidaceae_unclassified	Diatrim_2	Y	-0.001066455	0.001103419	42	30	0.340425306	0.908931689	0.915225929
W5	Otu00190_Agathobaculum	Synulox	Y	-0.000614176	0.00063488	42	33	0.339986791	0.908931689	0.915225929
W10	Otu00052_Megasphaera	Halocur	Y	-0.000499362	0.000513788	40	19	0.338160344	0.845980743	0.915225929
W10	Otu00183_Romboutsia	Draaxin	Y	0.000456069	0.00047098	40	20	0.339918807	0.845980743	0.915225929
W10	Otu00146_Bacteria_unclassified	Halocur	Y	-0.00682189	0.007052156	40	40	0.340406537	0.845980743	0.915225929
W10	Otu00063_Flintibacter	Diatrim_1	Y	0.001123725	0.001159718	40	40	0.339611743	0.845980743	0.915225929
W1	Otu00038_Dorea	Diatrim_1	Y	0.007126124	0.007418856	43	25	0.342700075	0.999199659	0.918727861
W5	Otu00030_Clostridiales_unclassified	Draaxin	Y	0.004832118	0.005020489	42	42	0.342411681	0.908931689	0.918727861
W5	Otu00118_Muribaculaceae_unclassified	Synulox	Y	-0.00244754	0.002549195	42	39	0.343579719	0.908931689	0.919781401
W10	Otu00396_Paramuribaculum	Halocur	Y	-0.001511056	0.001580156	40	32	0.345889134	0.857070422	0.924654121
W5	Otu00520_Parolsenella	Diatrim_2	Y	0.000121401	0.0001273	42	17	0.346794662	0.908931689	0.925765411
W5	Otu01136_Sarcina	Halocur	Y	0.000103024	0.000108222	42	12	0.3476414	0.908931689	0.926716849
W1	Otu00528_Clostridium_XlVa	Diatrim_1	Y	0.000200832	0.000222952	43	28	0.373232694	0.999199659	0.92738929
W1	Otu00006_Prevotella	Disease_Status	Cryptosporidium_Positive	-0.013031156	0.0139103	43	23	0.354627164	0.999199659	0.92738929
W1	Otu00014_Bacteroides	Diatrim_1	Y	0.036132203	0.0405963	43	30	0.378903755	0.999199659	0.92738929
W1	Otu00051_Acidaminococcus	Diatrim_1	Y	0.01067786	0.01132154	43	11	0.351412688	0.999199659	0.92738929
W1	Otu00133_Corynebacterium	Disease_Status	Cryptosporidium_Positive	0.000123549	0.000137552	43	16	0.374592058	0.999199659	0.92738929
W1	Otu00407_Erysipelatoclostridium	Synulox	Y	-0.000180169	0.000198265	43	29	0.369075193	0.999199659	0.92738929
W1	Otu00044_Fournierella	Diatrim_1	Y	-0.005479149	0.006079349	43	28	0.372975895	0.999199659	0.92738929
W1	Otu00172_Pseudoflavonifractor	Synulox	Y	-0.000219277	0.000244982	43	16	0.37623879	0.999199659	0.92738929
W1	Otu00002_Megamonas	Disease_Status	Cryptosporidium_Positive	-0.033160794	0.037866229	43	26	0.386535904	0.999199659	0.92738929
W1	Otu00024_Clostridium_sensu_stricto	Diatrim_1	Y	-0.063242437	0.071302814	43	41	0.380539854	0.999199659	0.92738929
W1	Otu00143_Firmicutes_unclassified	Disease_Status	Cryptosporidium_Positive	0.0000446	0.000048	43	23	0.359012955	0.999199659	0.92738929
W5	Otu00325_Howardella	Diatrim_2	Y	0.0000321	0.0000366	42	13	0.386547864	0.908931689	0.92738929
W5	Otu00038_Dorea	Halocur	Y	-0.008687293	0.009546744	42	42	0.369060402	0.908931689	0.92738929
W5	Otu00073_Faecalimonas	Diatrim_1	Y	0.000737794	0.000800663	42	11	0.36310885	0.908931689	0.92738929
W5	Otu00104_Bacteroidetes_unclassified	Synulox	Y	-0.002236267	0.002451952	42	41	0.367989658	0.908931689	0.92738929
W5	Otu00055_Odoribacter	Diatrim_1	Y	0.001770359	0.001965282	42	38	0.373842554	0.908931689	0.92738929
W5	Otu00118_Muribaculaceae_unclassified	Diatrim_1	Y	-0.002254695	0.002452949	42	39	0.364294605	0.908931689	0.92738929
W5	Otu00037_Alloprevotella	Diatrim_1	Y	0.002665538	0.002950372	42	39	0.372459283	0.908931689	0.92738929
W5	Otu00025_Phocaeicola	Synulox	Y	-0.023445952	0.026358246	42	42	0.379801803	0.908931689	0.92738929
W5	Otu00088_Porphyromonadaceae_unclassified	Disease_Status	Cryptosporidium_Positive	-0.000772356	0.000843068	42	33	0.365870408	0.908931689	0.92738929
W5	Otu00020_Fusobacterium	Halocur	Y	-0.006032978	0.006792415	42	20	0.38050025	0.908931689	0.92738929
W5	Otu00213_Allisonella	Diatrim_2	Y	0.000100557	0.00011397	42	27	0.383626241	0.908931689	0.92738929
W5	Otu01047_Negativicutes_unclassified	Synulox	Y	-0.0000585	0.0000655	42	21	0.377720832	0.908931689	0.92738929
W5	Otu00052_Megasphaera	Disease_Status	Cryptosporidium_Positive	0.005989452	0.006860872	42	38	0.388620274	0.908931689	0.92738929
W5	Otu00535_Elusimicrobium	Diatrim_2	Y	0.000596291	0.000629064	42	16	0.34967859	0.908931689	0.92738929
W5	Otu01528_Acidaminococcaceae_unclassified	Halocur	Y	-0.0000282	0.0000322	42	15	0.387191867	0.908931689	0.92738929
W5	Otu00232_Ihubacter	Disease_Status	Cryptosporidium_Positive	0.000107208	0.000122512	42	20	0.387494392	0.908931689	0.92738929
W5	Otu00183_Romboutsia	Synulox	Y	0.0000664	0.0000755	42	16	0.384823578	0.908931689	0.92738929
W5	Otu00539_Finegoldia	Draaxin	Y	-0.000135394	0.00015347	42	21	0.383676336	0.908931689	0.92738929
W5	Otu01224_Helcococcus	Disease_Status	Cryptosporidium_Positive	-0.000268512	0.000287998	42	7	0.357548115	0.908931689	0.92738929
W5	Otu01224_Helcococcus	Diatrim_1	Y	0.000347689	0.000377486	42	7	0.363322526	0.908931689	0.92738929
W5	Otu00520_Parolsenella	Diatrim_1	Y	-0.000160009	0.00016993	42	17	0.352840694	0.908931689	0.92738929
W5	Otu00464_Cloacibacillus	Disease_Status	Cryptosporidium_Positive	0.000367073	0.000401276	42	13	0.36657485	0.908931689	0.92738929
W5	Otu00464_Cloacibacillus	Synulox	Y	-0.000488287	0.0005466	42	13	0.377788915	0.908931689	0.92738929
W5	Otu00657_Burkholderiales_unclassified	Synulox	Y	-0.0000263	0.0000286	42	13	0.364317291	0.908931689	0.92738929
W5	Otu00657_Burkholderiales_unclassified	Draaxin	Y	-0.0000165	0.0000178	42	13	0.359621477	0.908931689	0.92738929
W5	Otu00516_Parasutterella	Diatrim_2	Y	0.000055	0.0000581	42	20	0.35075159	0.908931689	0.92738929
W5	Otu00016_Sutterella	Draaxin	Y	-0.001521152	0.00166463	42	39	0.367070417	0.908931689	0.92738929
W5	Otu00392_Lawsonella	Diatrim_1	Y	0.000470459	0.000522343	42	23	0.373919304	0.908931689	0.92738929
W5	Otu00146_Bacteria_unclassified	Synulox	Y	-0.001193373	0.001279642	42	42	0.357424014	0.908931689	0.92738929
W5	Otu00018_Streptococcus	Draaxin	Y	-0.003760439	0.004249382	42	42	0.382229496	0.908931689	0.92738929
W5	Otu00295_Faecalibacillus	Synulox	Y	0.000166275	0.000177707	42	26	0.355855784	0.908931689	0.92738929
W5	Otu00579_Lentilactobacillus	Draaxin	Y	-0.0000346	0.0000375	42	13	0.36144202	0.908931689	0.92738929
W5	Otu00298_Enterococcaceae_unclassified	Draaxin	Y	0.0000869	0.0000969	42	16	0.37599163	0.908931689	0.92738929
W5	Otu00341_Oscillibacter	Halocur	Y	0.000244655	0.00027427	42	36	0.378471557	0.908931689	0.92738929
W5	Otu00172_Pseudoflavonifractor	Synulox	Y	-0.002542717	0.002846555	42	40	0.377818347	0.908931689	0.92738929
W5	Otu01136_Sarcina	Synulox	Y	-0.000105394	0.000116016	42	12	0.369854919	0.908931689	0.92738929
W5	Otu00030_Clostridiales_unclassified	Synulox	Y	-0.007437393	0.008088864	42	42	0.364148346	0.908931689	0.92738929
W5	Otu00019_Blautia	Halocur	Y	-0.014583489	0.016311086	42	42	0.37738392	0.908931689	0.92738929
W10	Otu00197_Frisingicoccus	Diatrim_1	Y	-0.000252003	0.000266357	40	39	0.350969494	0.865156782	0.92738929
W10	Otu00052_Megasphaera	Disease_Status	Cryptosporidium_Positive	0.000379344	0.000401156	40	19	0.351212456	0.865156782	0.92738929
W10	Otu01075_Microbacteriaceae_unclassified	Disease_Status	Cryptosporidium_Positive	0.0000237	0.0000252	40	15	0.353977442	0.869418278	0.92738929
W10	Otu00159_Anaerobutyricum	Disease_Status	Cryptosporidium_Positive	0.000450248	0.000481154	40	29	0.356190605	0.870786421	0.92738929
W10	Otu00325_Howardella	Diatrim_2	Y	-0.0000798	0.0000857	40	24	0.358563569	0.870786421	0.92738929
W10	Otu00013_Lachnospiraceae_unclassified	Diatrim_1	Y	-0.028269117	0.03047571	40	40	0.360352837	0.870786421	0.92738929
W10	Otu00460_Duncaniella	Synulox	Y	-0.001981941	0.002143136	40	33	0.361791025	0.870786421	0.92738929
W10	Otu00516_Parasutterella	Diatrim_1	Y	-0.00022486	0.000242012	40	26	0.359570463	0.870786421	0.92738929
W10	Otu00954_Monoglobus	Diatrim_1	Y	0.001215574	0.001313552	40	23	0.361470952	0.870786421	0.92738929
W10	Otu00002_Megamonas	Diatrim_1	Y	0.036732081	0.039704911	40	16	0.361616071	0.870786421	0.92738929
W10	Otu00528_Clostridium_XlVa	Synulox	Y	-0.000376146	0.000409316	40	9	0.364783397	0.871405652	0.92738929
W10	Otu00396_Paramuribaculum	Diatrim_2	Y	-0.001135161	0.001249943	40	32	0.37037312	0.871405652	0.92738929
W10	Otu01075_Microbacteriaceae_unclassified	Diatrim_2	Y	-0.0000231	0.0000255	40	15	0.371325865	0.871405652	0.92738929
W10	Otu01092_Treponema	Diatrim_2	Y	0.001566107	0.001705749	40	31	0.365210528	0.871405652	0.92738929
W10	Otu00406_Lactococcus	Diatrim_1	Y	0.0000295	0.0000323	40	7	0.367544398	0.871405652	0.92738929
W10	Otu00004_Faecalibacterium	Halocur	Y	0.015058979	0.016477038	40	40	0.367379489	0.871405652	0.92738929
W10	Otu00027_Ruminococcaceae_unclassified	Draaxin	Y	0.012384798	0.013626183	40	40	0.369994947	0.871405652	0.92738929
W10	Otu00190_Agathobaculum	Diatrim_2	Y	-0.000396863	0.000437929	40	33	0.37138479	0.871405652	0.92738929
W10	Otu00136_Negativibacillus	Synulox	Y	0.001354527	0.001486304	40	37	0.368726118	0.871405652	0.92738929
W10	Otu00135_Fusobacteriaceae_unclassified	Draaxin	Y	0.0000249	0.0000278	40	8	0.3778628	0.872330256	0.92738929
W10	Otu01882_Clostridia_unclassified	Disease_Status	Cryptosporidium_Positive	-0.00031834	0.000356247	40	31	0.378009778	0.872330256	0.92738929
W10	Otu00102_Pelistega	Diatrim_1	Y	-0.002230053	0.002493715	40	27	0.37765401	0.872330256	0.92738929
W10	Otu00406_Lactococcus	Halocur	Y	-0.0000286	0.000032	40	7	0.37779068	0.872330256	0.92738929
W10	Otu00331_Sharpea	Diatrim_1	Y	-0.000101462	0.000112417	40	22	0.37330794	0.872330256	0.92738929
W10	Otu00030_Clostridiales_unclassified	Synulox	Y	-0.034855089	0.038875009	40	40	0.376430158	0.872330256	0.92738929
W10	Otu00535_Elusimicrobium	Draaxin	Y	0.000531729	0.000603586	40	15	0.384716119	0.874491299	0.92738929
W10	Otu00003_Escherichia.Shigella	Synulox	Y	-0.01019772	0.011649052	40	36	0.387677284	0.874491299	0.92738929
W10	Otu00232_Ihubacter	Disease_Status	Cryptosporidium_Positive	0.000537739	0.000612375	40	38	0.386227571	0.874491299	0.92738929
W10	Otu00819_Actinobacteria_unclassified	Diatrim_2	Y	0.0000305	0.0000349	40	22	0.388169562	0.874491299	0.92738929
W10	Otu00102_Pelistega	Disease_Status	Cryptosporidium_Positive	-0.00168946	0.001932531	40	27	0.388315779	0.874491299	0.92738929
W10	Otu00133_Corynebacterium	Draaxin	Y	0.005073928	0.005723205	40	18	0.381734768	0.874491299	0.92738929
W10	Otu01092_Treponema	Halocur	Y	-0.001900002	0.002156378	40	31	0.384631783	0.874491299	0.92738929
W10	Otu00018_Streptococcus	Diatrim_2	Y	0.000772959	0.000878271	40	28	0.385174006	0.874491299	0.92738929
W10	Otu00027_Ruminococcaceae_unclassified	Diatrim_1	Y	0.017707675	0.020083994	40	40	0.384326441	0.874491299	0.92738929
W1	Otu00325_Howardella	Disease_Status	Cryptosporidium_Positive	-0.0000711	0.0000842	43	10	0.40406957	0.999199659	0.928412996
W1	Otu00037_Alloprevotella	Diatrim_1	Y	0.007767863	0.009605254	43	7	0.423588248	0.999199659	0.928412996
W1	Otu00121_Fusicatenibacter	Disease_Status	Cryptosporidium_Positive	0.000706499	0.000859814	43	9	0.416249585	0.999199659	0.928412996
W1	Otu00135_Fusobacteriaceae_unclassified	Diatrim_1	Y	0.01904935	0.021967486	43	14	0.391158014	0.999199659	0.928412996
W1	Otu01047_Negativicutes_unclassified	Disease_Status	Cryptosporidium_Positive	-0.0000374	0.0000447	43	19	0.408303813	0.999199659	0.928412996
W1	Otu00028_Selenomonadaceae_unclassified	Diatrim_1	Y	0.0000517	0.0000633	43	18	0.418524614	0.999199659	0.928412996
W1	Otu00324_Campylobacter	Disease_Status	Cryptosporidium_Positive	0.000243768	0.000294778	43	6	0.413293194	0.999199659	0.928412996
W1	Otu00353_Comamonadaceae_unclassified	Disease_Status	Cryptosporidium_Positive	0.001090089	0.00135049	43	10	0.424457896	0.999199659	0.928412996
W1	Otu00016_Sutterella	Disease_Status	Cryptosporidium_Positive	0.001254576	0.001557416	43	22	0.425386776	0.999199659	0.928412996
W1	Otu00406_Lactococcus	Diatrim_1	Y	0.001252335	0.001542854	43	22	0.421890042	0.999199659	0.928412996
W1	Otu00027_Ruminococcaceae_unclassified	Diatrim_1	Y	0.003961318	0.004757687	43	35	0.410132228	0.999199659	0.928412996
W1	Otu00010_Butyricicoccus	Disease_Status	Cryptosporidium_Positive	0.014400666	0.016729107	43	37	0.394601399	0.999199659	0.928412996
W1	Otu00030_Clostridiales_unclassified	Disease_Status	Cryptosporidium_Positive	0.002356301	0.002806251	43	27	0.406216075	0.999199659	0.928412996
W5	Otu00017_Mediterraneibacter	Diatrim_1	Y	-0.007411529	0.00904082	42	42	0.41788655	0.908931689	0.928412996
W5	Otu00017_Mediterraneibacter	Halocur	Y	-0.007402823	0.008764391	42	42	0.404044386	0.908931689	0.928412996
W5	Otu00072_Anaerostipes	Halocur	Y	-0.004793277	0.00559012	42	41	0.397026945	0.908931689	0.928412996
W5	Otu00073_Faecalimonas	Disease_Status	Cryptosporidium_Positive	-0.000510109	0.000610855	42	11	0.409340093	0.908931689	0.928412996
W5	Otu00013_Lachnospiraceae_unclassified	Diatrim_1	Y	-0.021625125	0.026842213	42	42	0.425891041	0.908931689	0.928412996
W5	Otu00047_Bacteroidales_unclassified	Diatrim_1	Y	0.01136115	0.013602345	42	42	0.409251083	0.908931689	0.928412996
W5	Otu00047_Bacteroidales_unclassified	Synulox	Y	0.011975881	0.014136058	42	42	0.402647081	0.908931689	0.928412996
W5	Otu00032_Prevotellamassilia	Synulox	Y	0.013840283	0.016296822	42	41	0.401506872	0.908931689	0.928412996
W5	Otu00014_Bacteroides	Synulox	Y	-0.00020495	0.000239047	42	32	0.397078908	0.908931689	0.928412996
W5	Otu00193_Parabacteroides	Diatrim_1	Y	-0.000499799	0.000617885	42	39	0.424045269	0.908931689	0.928412996
W5	Otu00535_Elusimicrobium	Synulox	Y	-0.000705595	0.000872671	42	16	0.424238113	0.908931689	0.928412996
W5	Otu00333_Eubacterium	Diatrim_2	Y	0.0000923	0.000110827	42	27	0.41071244	0.908931689	0.928412996
W5	Otu00314_Clostridiales_Incertae_Sedis_XIII_unclassified	Diatrim_2	Y	-0.000722846	0.000896872	42	37	0.425705922	0.908931689	0.928412996
W5	Otu00446_Peptostreptococcaceae_unclassified	Diatrim_1	Y	0.0000723	0.0000841	42	12	0.395813564	0.908931689	0.928412996
W5	Otu00183_Romboutsia	Disease_Status	Cryptosporidium_Positive	-0.0000457	0.0000554	42	16	0.41551192	0.908931689	0.928412996
W5	Otu01882_Clostridia_unclassified	Draaxin	Y	0.0000526	0.0000609	42	22	0.394139694	0.908931689	0.928412996
W5	Otu00165_Peptococcus	Diatrim_1	Y	-0.001785551	0.002186934	42	41	0.419757817	0.908931689	0.928412996
W5	Otu00165_Peptococcus	Synulox	Y	0.001856363	0.002272742	42	41	0.4195711	0.908931689	0.928412996
W5	Otu00520_Parolsenella	Synulox	Y	0.000146594	0.000176597	42	17	0.412105913	0.908931689	0.928412996
W5	Otu00208_Succinivibrio	Synulox	Y	0.000819019	0.000969239	42	27	0.403843474	0.908931689	0.928412996
W5	Otu00166_Desulfovibrio	Diatrim_1	Y	0.000757892	0.000890935	42	28	0.400734827	0.908931689	0.928412996
W5	Otu00039_Gallibacterium	Diatrim_1	Y	0.001048654	0.001220178	42	33	0.395953454	0.908931689	0.928412996
W5	Otu00614_Trueperella	Diatrim_2	Y	0.0000281	0.0000341	42	8	0.414736215	0.908931689	0.928412996
W5	Otu00018_Streptococcus	Synulox	Y	-0.005531126	0.006846479	42	42	0.424617272	0.908931689	0.928412996
W5	Otu01350_Amedibacterium	Diatrim_2	Y	-0.0000224	0.000027	42	9	0.412117789	0.908931689	0.928412996
W5	Otu00402_Lacticaseibacillus	Diatrim_1	Y	-0.000112751	0.000136086	42	29	0.412987196	0.908931689	0.928412996
W5	Otu00511_Aerococcus	Draaxin	Y	-0.000583352	0.000698162	42	24	0.409073332	0.908931689	0.928412996
W5	Otu00070_Enterococcus	Disease_Status	Cryptosporidium_Positive	0.0000836	0.0000975	42	18	0.397069157	0.908931689	0.928412996
W5	Otu00066_Lactobacillales_unclassified	Synulox	Y	-0.0000443	0.0000513	42	26	0.394050073	0.908931689	0.928412996
W5	Otu00065_Ligilactobacillus	Draaxin	Y	-0.003599337	0.004287618	42	39	0.406901874	0.908931689	0.928412996
W5	Otu00341_Oscillibacter	Disease_Status	Cryptosporidium_Positive	-0.000178937	0.00021585	42	36	0.41273054	0.908931689	0.928412996
W5	Otu00063_Flintibacter	Disease_Status	Cryptosporidium_Positive	-0.000939284	0.001150617	42	41	0.419832651	0.908931689	0.928412996
W5	Otu00063_Flintibacter	Synulox	Y	-0.001267775	0.001567317	42	41	0.42404754	0.908931689	0.928412996
W5	Otu00136_Negativibacillus	Diatrim_1	Y	0.000771217	0.000954843	42	41	0.424724612	0.908931689	0.928412996
W5	Otu00143_Firmicutes_unclassified	Disease_Status	Cryptosporidium_Positive	-0.000793348	0.000954057	42	42	0.411299562	0.908931689	0.928412996
W10	Otu00044_Fournierella	Diatrim_2	Y	-0.000697592	0.000802305	40	40	0.390862544	0.877873093	0.928412996
W10	Otu00088_Porphyromonadaceae_unclassified	Synulox	Y	-0.00186946	0.002181892	40	40	0.397730925	0.878423838	0.928412996
W10	Otu00153_Olsenella	Diatrim_1	Y	0.003013796	0.003515835	40	38	0.397513542	0.878423838	0.928412996
W10	Otu00005_Collinsella	Draaxin	Y	-0.001697024	0.001962384	40	33	0.393404479	0.878423838	0.928412996
W10	Otu02874_Proteobacteria_unclassified	Diatrim_1	Y	0.000650914	0.000758741	40	25	0.39714348	0.878423838	0.928412996
W10	Otu00133_Corynebacterium	Synulox	Y	0.007586944	0.008820961	40	18	0.395937502	0.878423838	0.928412996
W10	Otu00341_Oscillibacter	Disease_Status	Cryptosporidium_Positive	0.000547616	0.000639169	40	40	0.397755476	0.878423838	0.928412996
W10	Otu00954_Monoglobus	Diatrim_2	Y	-0.000882312	0.001031307	40	23	0.398427955	0.878423838	0.928412996
W10	Otu00903_Agathobacter	Halocur	Y	0.0000756	0.0000906	40	30	0.409972378	0.886372151	0.928412996
W10	Otu00047_Bacteroidales_unclassified	Diatrim_1	Y	-0.014803953	0.017628774	40	40	0.407085464	0.886372151	0.928412996
W10	Otu00047_Bacteroidales_unclassified	Synulox	Y	-0.015392253	0.018434138	40	40	0.40972995	0.886372151	0.928412996
W10	Otu00055_Odoribacter	Diatrim_1	Y	0.00220373	0.002618208	40	36	0.406017715	0.886372151	0.928412996
W10	Otu01775_Selenomonadales_unclassified	Halocur	Y	-0.00003	0.0000354	40	9	0.403652188	0.886372151	0.928412996
W10	Otu00819_Actinobacteria_unclassified	Halocur	Y	-0.0000366	0.0000441	40	22	0.411772947	0.886372151	0.928412996
W10	Otu01286_Pyramidobacter	Diatrim_1	Y	0.0000222	0.0000266	40	8	0.410922502	0.886372151	0.928412996
W10	Otu00175_Mycobacteriales_unclassified	Synulox	Y	0.000216593	0.000261002	40	8	0.412585132	0.886372151	0.928412996
W10	Otu00326_Harryflintia	Synulox	Y	0.001009723	0.001210905	40	32	0.410356337	0.886372151	0.928412996
W10	Otu00086_Clostridiaceae_1_unclassified	Halocur	Y	-0.0000416	0.00005	40	9	0.411009431	0.886372151	0.928412996
W10	Otu00429_Butyrivibrio	Draaxin	Y	0.000903858	0.001098443	40	18	0.416498023	0.890224782	0.928412996
W10	Otu01286_Pyramidobacter	Draaxin	Y	-0.0000149	0.0000181	40	8	0.416045589	0.890224782	0.928412996
W10	Otu00135_Fusobacteriaceae_unclassified	Synulox	Y	0.0000351	0.0000429	40	8	0.41921293	0.891490788	0.928412996
W10	Otu00313_Anaerovibrio	Draaxin	Y	-0.00451066	0.005508693	40	20	0.418759963	0.891490788	0.928412996
W10	Otu00325_Howardella	Draaxin	Y	-0.0000602	0.000074	40	24	0.4221171	0.893144494	0.928412996
W10	Otu00198_Mailhella	Disease_Status	Cryptosporidium_Positive	-0.0000644	0.0000791	40	32	0.421219136	0.893144494	0.928412996
W10	Otu00013_Lachnospiraceae_unclassified	Halocur	Y	-0.024466632	0.030248531	40	40	0.4243928	0.893608356	0.928412996
W10	Otu00370_Slackia	Draaxin	Y	-0.0000661	0.0000819	40	23	0.425527789	0.893608356	0.928412996
W10	Otu00866_Intestinibaculum	Disease_Status	Cryptosporidium_Positive	0.0000782	0.0000968	40	9	0.424810614	0.893608356	0.928412996
W5	Otu00118_Muribaculaceae_unclassified	Halocur	Y	0.001898015	0.002377949	42	39	0.430152639	0.908931689	0.928457292
W5	Otu00003_Escherichia.Shigella	Disease_Status	Cryptosporidium_Positive	-0.005356478	0.006682198	42	32	0.428190846	0.908931689	0.928457292
W5	Otu00627_Pseudoramibacter	Diatrim_2	Y	-0.0000447	0.0000558	42	18	0.428361526	0.908931689	0.928457292
W5	Otu00150_Enterobacteriaceae_unclassified	Synulox	Y	-0.0000442	0.0000553	42	8	0.42966729	0.908931689	0.928457292
W5	Otu00866_Intestinibaculum	Disease_Status	Cryptosporidium_Positive	-0.0000261	0.0000325	42	7	0.426829576	0.908931689	0.928457292
W5	Otu00172_Pseudoflavonifractor	Disease_Status	Cryptosporidium_Positive	-0.001673789	0.002089746	42	40	0.428562715	0.908931689	0.928457292
W5	Otu00019_Blautia	Synulox	Y	-0.014047304	0.017485718	42	42	0.427189809	0.908931689	0.928457292
W10	Otu00020_Fusobacterium	Diatrim_1	Y	-0.002286853	0.002864205	40	21	0.430332586	0.899202418	0.928457292
W10	Otu01775_Selenomonadales_unclassified	Synulox	Y	-0.0000298	0.0000373	40	9	0.430192696	0.899202418	0.928457292
W5	Otu01171_Leuconostoc	Synulox	Y	-0.000082	0.000102962	42	11	0.431284604	0.908931689	0.929450287
W1	Otu00024_Clostridium_sensu_stricto	Synulox	Y	-0.059058295	0.07435994	43	41	0.431872675	0.999199659	0.929657581
W5	Otu00003_Escherichia.Shigella	Synulox	Y	-0.007185223	0.00910218	42	32	0.435196028	0.908931689	0.933829186
W5	Otu00056_Candidatus_Saccharibacteria_unclassified	Diatrim_1	Y	0.003741631	0.004733556	42	36	0.434589513	0.908931689	0.933829186
W5	Otu00086_Clostridiaceae_1_unclassified	Halocur	Y	-0.0000368	0.0000466	42	12	0.435292864	0.908931689	0.933829186
W5	Otu00039_Gallibacterium	Halocur	Y	-0.000931319	0.00118287	42	33	0.436383305	0.908931689	0.935107082
W5	Otu00333_Eubacterium	Diatrim_1	Y	-0.00011616	0.000147941	42	27	0.437633776	0.908931689	0.935664974
W5	Otu00211_Sutterellaceae_unclassified	Halocur	Y	0.000291257	0.000370935	42	26	0.437620781	0.908931689	0.935664974
W5	Otu00062_Bacteroidaceae_unclassified	Disease_Status	Cryptosporidium_Positive	0.000872482	0.001123751	42	30	0.442727371	0.914819313	0.937194668
W5	Otu00146_Bacteria_unclassified	Diatrim_2	Y	-0.000717519	0.000922429	42	42	0.441879235	0.914819313	0.937194668
W10	Otu00072_Anaerostipes	Synulox	Y	0.001351804	0.001737135	40	25	0.442006912	0.908551254	0.937194668
W10	Otu00560_Kineothrix	Disease_Status	Cryptosporidium_Positive	0.002452749	0.003146375	40	5	0.441212523	0.908551254	0.937194668
W10	Otu00062_Bacteroidaceae_unclassified	Diatrim_2	Y	-0.016784569	0.021458033	40	39	0.439671286	0.908551254	0.937194668
W10	Otu00003_Escherichia.Shigella	Diatrim_1	Y	-0.008659146	0.01114012	40	36	0.442522287	0.908551254	0.937194668
W10	Otu02350_Coriobacteriia_unclassified	Draaxin	Y	-0.0000354	0.0000452	40	33	0.439115767	0.908551254	0.937194668
W10	Otu02874_Proteobacteria_unclassified	Draaxin	Y	0.000399875	0.000514775	40	25	0.442812084	0.908551254	0.937194668
W10	Otu00866_Intestinibaculum	Synulox	Y	0.000101578	0.000130637	40	9	0.442368177	0.908551254	0.937194668
W10	Otu00020_Fusobacterium	Synulox	Y	0.002318875	0.002995055	40	21	0.444304055	0.908551254	0.9387517
W10	Otu00008_Bifidobacterium	Disease_Status	Cryptosporidium_Positive	0.000738187	0.000953942	40	13	0.444541149	0.908551254	0.9387517
W10	Otu01678_Anaerotruncus	Diatrim_2	Y	-0.0000345	0.0000447	40	6	0.445696707	0.908702023	0.940141491
W1	Otu00990_Kocuria	Synulox	Y	-0.0000187	0.0000243	43	13	0.446731609	0.999199659	0.940225769
W5	Otu00002_Megamonas	Diatrim_1	Y	-0.031245055	0.040572296	42	42	0.446402838	0.919933115	0.940225769
W5	Otu00511_Aerococcus	Diatrim_1	Y	0.000826815	0.001082388	42	24	0.450057863	0.919933115	0.94170978
W5	Otu00143_Firmicutes_unclassified	Draaxin	Y	0.000617803	0.000806601	42	42	0.448850776	0.919933115	0.94170978
W10	Otu00068_Prevotellaceae_unclassified	Diatrim_1	Y	0.00862871	0.011297408	40	40	0.450426265	0.909514573	0.94170978
W10	Otu00406_Lactococcus	Draaxin	Y	-0.0000167	0.0000219	40	7	0.449733365	0.909514573	0.94170978
W10	Otu01678_Anaerotruncus	Diatrim_1	Y	0.0000437	0.0000569	40	6	0.448448281	0.909514573	0.94170978
W10	Otu00543_Neglecta	Draaxin	Y	0.000111678	0.000145884	40	15	0.449399926	0.909514573	0.94170978
W5	Otu00446_Peptostreptococcaceae_unclassified	Diatrim_2	Y	-0.000048	0.000063	42	12	0.451663451	0.919933115	0.942263424
W5	Otu00175_Mycobacteriales_unclassified	Draaxin	Y	0.000122735	0.000161434	42	12	0.452181113	0.919933115	0.942263424
W5	Otu00579_Lentilactobacillus	Diatrim_1	Y	0.0000442	0.0000581	42	13	0.452186733	0.919933115	0.942263424
W5	Otu00446_Peptostreptococcaceae_unclassified	Disease_Status	Cryptosporidium_Positive	0.0000487	0.0000642	42	12	0.453354838	0.919933115	0.942523406
W10	Otu00449_Eggerthellaceae_unclassified	Synulox	Y	0.0000726	0.0000957	40	31	0.453497435	0.911957788	0.942523406
W10	Otu00018_Streptococcus	Diatrim_1	Y	0.000847968	0.001118634	40	28	0.453807566	0.911957788	0.942523406
W5	Otu00351_Selenomonas	Disease_Status	Cryptosporidium_Positive	0.000764347	0.001011381	42	24	0.454857818	0.919933115	0.943667701
W5	Otu01194_Bifidobacteriaceae_unclassified	Diatrim_1	Y	0.0000846	0.000112063	42	12	0.455423678	0.919933115	0.943805648
W10	Otu00310_Erysipelotrichaceae_unclassified	Draaxin	Y	-0.0000791	0.000105005	40	39	0.456598594	0.915376656	0.945204099
W5	Otu00072_Anaerostipes	Synulox	Y	-0.004474174	0.005992689	42	41	0.460287848	0.922854348	0.947651452
W5	Otu00392_Lawsonella	Draaxin	Y	-0.000252086	0.000336921	42	23	0.45933575	0.922854348	0.947651452
W5	Otu01171_Leuconostoc	Disease_Status	Cryptosporidium_Positive	0.0000564	0.0000756	42	11	0.460245651	0.922854348	0.947651452
W10	Otu00052_Megasphaera	Diatrim_2	Y	-0.000304022	0.000406419	40	19	0.459727932	0.917271884	0.947651452
W10	Otu00010_Butyricicoccus	Halocur	Y	0.000397553	0.000531371	40	38	0.459659339	0.917271884	0.947651452
W5	Otu00020_Fusobacterium	Disease_Status	Cryptosporidium_Positive	0.003980743	0.005345627	42	20	0.461440786	0.922881572	0.948991388
W10	Otu01285_Actinobacteria_unclassified	Diatrim_2	Y	0.0000205	0.0000275	40	11	0.462148521	0.919916487	0.949413809
W1	Otu00062_Bacteroidaceae_unclassified	Disease_Status	Cryptosporidium_Positive	0.000103709	0.000140246	43	26	0.464040804	0.999199659	0.952213947
W1	Otu00312_Staphylococcus	Disease_Status	Cryptosporidium_Positive	-0.0000539	0.0000731	43	9	0.465214133	0.999199659	0.952213947
W5	Otu00147_Peptacetobacter	Diatrim_1	Y	-0.003021037	0.004104991	42	33	0.466669596	0.924211181	0.952213947
W5	Otu00153_Olsenella	Diatrim_1	Y	-0.001758783	0.002389598	42	41	0.466625397	0.924211181	0.952213947
W5	Otu00146_Bacteria_unclassified	Draaxin	Y	-0.000584859	0.000794231	42	42	0.466404127	0.924211181	0.952213947
W5	Otu00010_Butyricicoccus	Disease_Status	Cryptosporidium_Positive	-0.001179094	0.001598595	42	42	0.465685486	0.924211181	0.952213947
W10	Otu01008_Saccharofermentans	Disease_Status	Cryptosporidium_Positive	0.0000191	0.000026	40	12	0.467038269	0.924261979	0.952213947
W10	Otu00540_Anaerococcus	Draaxin	Y	0.000238975	0.000325525	40	9	0.468059675	0.924261979	0.953268088
W1	Otu00014_Bacteroides	Disease_Status	Cryptosporidium_Positive	0.019211456	0.026257032	43	30	0.468744584	0.999199659	0.953635375
W1	Otu00048_Limosilactobacillus	Synulox	Y	0.001832028	0.002553567	43	19	0.477378866	0.999199659	0.955112984
W5	Otu00032_Prevotellamassilia	Draaxin	Y	-0.007285706	0.010114896	42	41	0.476126812	0.930861541	0.955112984
W5	Otu00183_Romboutsia	Diatrim_1	Y	0.0000522	0.0000727	42	16	0.476946693	0.930861541	0.955112984
W5	Otu00165_Peptococcus	Disease_Status	Cryptosporidium_Positive	0.001203655	0.001668492	42	41	0.475453448	0.930861541	0.955112984
W5	Otu00370_Slackia	Halocur	Y	0.000203743	0.000280735	42	37	0.472818406	0.930861541	0.955112984
W5	Otu00537_Mobiluncus	Halocur	Y	0.0000462	0.0000637	42	11	0.473297331	0.930861541	0.955112984
W10	Otu00072_Anaerostipes	Disease_Status	Cryptosporidium_Positive	-0.000928875	0.001287397	40	25	0.475674614	0.924261979	0.955112984
W10	Otu00429_Butyrivibrio	Halocur	Y	-0.001164818	0.001606956	40	18	0.473646758	0.924261979	0.955112984
W10	Otu00853_Porphyromonas	Synulox	Y	-0.000108746	0.00014992	40	8	0.473342434	0.924261979	0.955112984
W10	Otu00006_Prevotella	Disease_Status	Cryptosporidium_Positive	0.020188065	0.027838236	40	40	0.473445681	0.924261979	0.955112984
W10	Otu00213_Allisonella	Halocur	Y	-0.0000821	0.000113535	40	18	0.474749417	0.924261979	0.955112984
W10	Otu00313_Anaerovibrio	Disease_Status	Cryptosporidium_Positive	0.004532047	0.006292222	40	20	0.476435044	0.924261979	0.955112984
W10	Otu00314_Clostridiales_Incertae_Sedis_XIII_unclassified	Disease_Status	Cryptosporidium_Positive	0.000287682	0.000394064	40	39	0.470517392	0.924261979	0.955112984
W10	Otu00146_Bacteria_unclassified	Diatrim_2	Y	-0.00406211	0.005578432	40	40	0.471638442	0.924261979	0.955112984
W10	Otu01008_Saccharofermentans	Halocur	Y	-0.0000241	0.0000333	40	12	0.474461839	0.924261979	0.955112984
W10	Otu01614_Betaproteobacteria_unclassified	Synulox	Y	-0.0000421	0.0000587	40	17	0.477556492	0.924302888	0.955112984
W5	Otu00072_Anaerostipes	Diatrim_2	Y	0.003080527	0.004319826	42	41	0.480503334	0.930861541	0.957734494
W5	Otu00122_Butyricimonas	Halocur	Y	0.0000671	0.0000942	42	23	0.48096686	0.930861541	0.957734494
W5	Otu00516_Parasutterella	Halocur	Y	-0.0000536	0.0000752	42	20	0.481040264	0.930861541	0.957734494
W5	Otu00136_Negativibacillus	Diatrim_2	Y	-0.000509043	0.000715305	42	41	0.481400936	0.930861541	0.957734494
W10	Otu02874_Proteobacteria_unclassified	Disease_Status	Cryptosporidium_Positive	0.000420444	0.000587995	40	25	0.479608598	0.926140742	0.957734494
W10	Otu00064_Ruminococcus2	Diatrim_2	Y	0.000507915	0.000714151	40	30	0.48194858	0.928524787	0.95781579
W1	Otu00136_Negativibacillus	Synulox	Y	-0.00014957	0.000214629	43	14	0.490013403	0.999199659	0.961601582
W5	Otu00325_Howardella	Synulox	Y	-0.000035	0.0000507	42	13	0.494414626	0.930861541	0.961601582
W5	Otu00013_Lachnospiraceae_unclassified	Disease_Status	Cryptosporidium_Positive	-0.01412481	0.020478905	42	42	0.494915268	0.930861541	0.961601582
W5	Otu00104_Bacteroidetes_unclassified	Draaxin	Y	0.001055276	0.001521845	42	41	0.492623164	0.930861541	0.961601582
W5	Otu00037_Alloprevotella	Halocur	Y	0.001972987	0.002860163	42	39	0.494858484	0.930861541	0.961601582
W5	Otu01528_Acidaminococcaceae_unclassified	Diatrim_1	Y	0.0000233	0.0000333	42	15	0.487942579	0.930861541	0.961601582
W5	Otu00183_Romboutsia	Halocur	Y	0.0000485	0.0000704	42	16	0.495781992	0.930861541	0.961601582
W5	Otu00819_Actinobacteria_unclassified	Diatrim_2	Y	-0.0000309	0.0000441	42	22	0.488557463	0.930861541	0.961601582
W5	Otu00133_Corynebacterium	Disease_Status	Cryptosporidium_Positive	0.001103372	0.001604026	42	22	0.496064308	0.930861541	0.961601582
W5	Otu00133_Corynebacterium	Diatrim_2	Y	-0.001088087	0.001575005	42	22	0.494218517	0.930861541	0.961601582
W5	Otu00133_Corynebacterium	Halocur	Y	0.001425663	0.002038153	42	22	0.488870235	0.930861541	0.961601582
W5	Otu01194_Bifidobacteriaceae_unclassified	Disease_Status	Cryptosporidium_Positive	-0.0000604	0.0000855	42	12	0.484748182	0.930861541	0.961601582
W5	Otu00406_Lactococcus	Diatrim_2	Y	-0.0000445	0.0000637	42	20	0.489394415	0.930861541	0.961601582
W5	Otu01350_Amedibacterium	Halocur	Y	-0.0000243	0.000035	42	9	0.490986771	0.930861541	0.961601582
W10	Otu00104_Bacteroidetes_unclassified	Synulox	Y	-0.009731605	0.013993073	40	40	0.491636617	0.92946555	0.961601582
W10	Otu00460_Duncaniella	Disease_Status	Cryptosporidium_Positive	0.001106887	0.001588285	40	33	0.490741806	0.92946555	0.961601582
W10	Otu00608_Muribaculum	Diatrim_1	Y	-0.000409846	0.000583077	40	35	0.487046345	0.92946555	0.961601582
W10	Otu00051_Acidaminococcus	Synulox	Y	0.000539116	0.000774886	40	15	0.491465148	0.92946555	0.961601582
W10	Otu00165_Peptococcus	Synulox	Y	0.001308339	0.001866817	40	38	0.488315964	0.92946555	0.961601582
W10	Otu02269_Alphaproteobacteria_unclassified	Diatrim_1	Y	0.000102476	0.000147611	40	19	0.49239544	0.92946555	0.961601582
W10	Otu00620_Sphaerochaetaceae_unclassified	Diatrim_1	Y	-0.000739776	0.001057212	40	19	0.488992118	0.92946555	0.961601582
W10	Otu00063_Flintibacter	Draaxin	Y	0.000551327	0.000786822	40	40	0.488400904	0.92946555	0.961601582
W10	Otu00030_Clostridiales_unclassified	Halocur	Y	-0.02589236	0.03689948	40	40	0.487786004	0.92946555	0.961601582
W10	Otu00295_Faecalibacillus	Draaxin	Y	0.0000952	0.000137992	40	28	0.495127086	0.932526351	0.961601582
W1	Otu00063_Flintibacter	Disease_Status	Cryptosporidium_Positive	-0.000218154	0.000317866	43	21	0.496578056	0.999199659	0.961611195
W5	Otu00008_Bifidobacterium	Diatrim_1	Y	0.015333231	0.022350459	42	36	0.497209781	0.930861541	0.961849013
W5	Otu00104_Bacteroidetes_unclassified	Diatrim_1	Y	-0.001614532	0.002359378	42	41	0.498289498	0.930861541	0.962952097
W5	Otu00940_Desulfovibrionaceae_unclassified	Diatrim_2	Y	-0.0000364	0.0000533	42	22	0.499437645	0.930861541	0.963709066
W5	Otu00039_Gallibacterium	Disease_Status	Cryptosporidium_Positive	0.000633172	0.000930918	42	33	0.500878792	0.930861541	0.963709066
W5	Otu00143_Firmicutes_unclassified	Halocur	Y	0.000823855	0.001212271	42	42	0.501230694	0.930861541	0.963709066
W10	Otu00038_Dorea	Diatrim_2	Y	-0.001113342	0.001633236	40	33	0.500198648	0.939289209	0.963709066
W10	Otu00102_Pelistega	Diatrim_2	Y	0.001332281	0.001957886	40	27	0.500954245	0.939289209	0.963709066
W1	Otu00443_Flavonifractor	Diatrim_1	Y	0.0000995	0.000147507	43	11	0.503992541	0.999199659	0.967861697
W10	Otu02874_Proteobacteria_unclassified	Halocur	Y	-0.000508289	0.000753085	40	25	0.504414694	0.943671142	0.967861697
W5	Otu01224_Helcococcus	Draaxin	Y	-0.000163595	0.000243486	42	7	0.506065458	0.930861541	0.968943957
W5	Otu00208_Succinivibrio	Halocur	Y	0.000607675	0.000904129	42	27	0.505926091	0.930861541	0.968943957
W10	Otu00791_Clostridium_IV	Diatrim_2	Y	-0.000113944	0.000169663	40	22	0.506516735	0.945497906	0.968943957
W5	Otu00774_Gammaproteobacteria_unclassified	Halocur	Y	-0.0000291	0.0000436	42	9	0.509266479	0.930861541	0.972669199
W10	Otu00560_Kineothrix	Synulox	Y	-0.002831202	0.004245528	40	5	0.50949339	0.94894556	0.972669199
W5	Otu00048_Limosilactobacillus	Diatrim_1	Y	-0.009419752	0.014182084	42	39	0.510914095	0.930861541	0.973414959
W5	Otu00437_Paludicola	Draaxin	Y	0.0000374	0.0000562	42	12	0.5104035	0.930861541	0.973414959
W5	Otu00048_Limosilactobacillus	Diatrim_2	Y	0.007044676	0.010624268	42	39	0.511626846	0.930861541	0.973791278
W5	Otu00517_Alistipes	Diatrim_2	Y	0.000056	0.0000846	42	30	0.512327009	0.930861541	0.974059702
W5	Otu00341_Oscillibacter	Synulox	Y	-0.000194414	0.000294021	42	36	0.512798626	0.930861541	0.974059702
W5	Otu00351_Selenomonas	Synulox	Y	-0.00090866	0.001377656	42	24	0.513847099	0.930861541	0.975071302
W1	Otu00068_Prevotellaceae_unclassified	Disease_Status	Cryptosporidium_Positive	-0.000112243	0.00017207	43	12	0.518028542	0.999199659	0.975173251
W5	Otu01882_Clostridia_unclassified	Synulox	Y	-0.0000642	0.0000982	42	22	0.517145301	0.930861541	0.975173251
W5	Otu00150_Enterobacteriaceae_unclassified	Disease_Status	Cryptosporidium_Positive	-0.0000266	0.0000406	42	8	0.515877865	0.930861541	0.975173251
W5	Otu00008_Bifidobacterium	Disease_Status	Cryptosporidium_Positive	-0.011167748	0.017051982	42	36	0.516798259	0.930861541	0.975173251
W5	Otu00298_Enterococcaceae_unclassified	Diatrim_1	Y	-0.0000986	0.000150286	42	16	0.516059153	0.930861541	0.975173251
W5	Otu00027_Ruminococcaceae_unclassified	Diatrim_1	Y	-0.007082542	0.01075827	42	41	0.514630596	0.930861541	0.975173251
W10	Otu00698_Thermoactinomyces	Draaxin	Y	-0.0000279	0.0000427	40	6	0.517946114	0.951343225	0.975173251
W10	Otu00543_Neglecta	Disease_Status	Cryptosporidium_Positive	0.000109495	0.000166634	40	15	0.515674345	0.951343225	0.975173251
W5	Otu00197_Frisingicoccus	Synulox	Y	0.000231324	0.000355264	42	38	0.519213243	0.931153013	0.976198852
W5	Otu00539_Finegoldia	Disease_Status	Cryptosporidium_Positive	-0.000118086	0.000181526	42	21	0.519606373	0.931153013	0.976198852
W1	Otu00037_Alloprevotella	Disease_Status	Cryptosporidium_Positive	-0.00401197	0.006212524	43	7	0.522198849	0.999199659	0.979122842
W10	Otu00470_Coprobacter	Disease_Status	Cryptosporidium_Positive	-0.000132432	0.000204676	40	9	0.522086006	0.951343225	0.979122842
W1	Otu00017_Mediterraneibacter	Diatrim_1	Y	-0.00117318	0.00225283	43	23	0.605479502	0.999199659	0.980817118
W1	Otu00017_Mediterraneibacter	Synulox	Y	0.001185677	0.002349421	43	23	0.616631957	0.999199659	0.980817118
W1	Otu00096_Anaerotignum	Diatrim_1	Y	-0.000661593	0.001133036	43	25	0.562642304	0.999199659	0.980817118
W1	Otu00073_Faecalimonas	Synulox	Y	-0.002763695	0.006048196	43	24	0.650245423	0.999199659	0.980817118
W1	Otu00303_Enterocloster	Diatrim_1	Y	0.000195372	0.000427395	43	24	0.650119416	0.999199659	0.980817118
W1	Otu00303_Enterocloster	Synulox	Y	-0.000267979	0.00044572	43	24	0.551167915	0.999199659	0.980817118
W1	Otu00013_Lachnospiraceae_unclassified	Disease_Status	Cryptosporidium_Positive	0.010665958	0.022652933	43	38	0.640376356	0.999199659	0.980817118
W1	Otu00013_Lachnospiraceae_unclassified	Diatrim_1	Y	0.01713124	0.035023961	43	38	0.627489946	0.999199659	0.980817118
W1	Otu00025_Phocaeicola	Disease_Status	Cryptosporidium_Positive	-0.017857734	0.029879213	43	30	0.553518844	0.999199659	0.980817118
W1	Otu00193_Parabacteroides	Synulox	Y	-0.000767974	0.001559591	43	22	0.62518329	0.999199659	0.980817118
W1	Otu00020_Fusobacterium	Diatrim_1	Y	-0.013817479	0.029912778	43	27	0.646701169	0.999199659	0.980817118
W1	Otu00213_Allisonella	Synulox	Y	-0.000211833	0.000333336	43	14	0.52881774	0.999199659	0.980817118
W1	Otu00003_Escherichia.Shigella	Diatrim_1	Y	0.054136811	0.117169261	43	43	0.646620317	0.999199659	0.980817118
W1	Otu00003_Escherichia.Shigella	Synulox	Y	-0.068985644	0.122192922	43	43	0.575603786	0.999199659	0.980817118
W1	Otu00145_Terrisporobacter	Disease_Status	Cryptosporidium_Positive	0.002040972	0.0036419	43	31	0.578402446	0.999199659	0.980817118
W1	Otu00145_Terrisporobacter	Diatrim_1	Y	-0.00341614	0.005630783	43	31	0.547572382	0.999199659	0.980817118
W1	Otu00005_Collinsella	Disease_Status	Cryptosporidium_Positive	-0.00583016	0.01125699	43	30	0.607443565	0.999199659	0.980817118
W1	Otu00005_Collinsella	Synulox	Y	0.009008422	0.018150786	43	30	0.622461336	0.999199659	0.980817118
W1	Otu01040_Acinetobacter	Disease_Status	Cryptosporidium_Positive	-0.0000238	0.0000479	43	13	0.621522177	0.999199659	0.980817118
W1	Otu01040_Acinetobacter	Synulox	Y	0.0000384	0.0000772	43	13	0.621479014	0.999199659	0.980817118
W1	Otu00039_Gallibacterium	Diatrim_1	Y	0.00212716	0.003627995	43	18	0.561040095	0.999199659	0.980817118
W1	Otu00332_Schaalia	Disease_Status	Cryptosporidium_Positive	0.0000374	0.0000761	43	9	0.625836469	0.999199659	0.980817118
W1	Otu00008_Bifidobacterium	Disease_Status	Cryptosporidium_Positive	-0.010135011	0.021906995	43	34	0.646194799	0.999199659	0.980817118
W1	Otu00008_Bifidobacterium	Diatrim_1	Y	-0.017172125	0.033870657	43	34	0.615015804	0.999199659	0.980817118
W1	Otu01194_Bifidobacteriaceae_unclassified	Disease_Status	Cryptosporidium_Positive	-0.0000747	0.000136254	43	27	0.586830623	0.999199659	0.980817118
W1	Otu00406_Lactococcus	Disease_Status	Cryptosporidium_Positive	-0.000595055	0.000997893	43	22	0.554412578	0.999199659	0.980817118
W1	Otu00310_Erysipelotrichaceae_unclassified	Synulox	Y	-0.0000558	0.0000973	43	11	0.569673812	0.999199659	0.980817118
W1	Otu00066_Lactobacillales_unclassified	Synulox	Y	-0.000360212	0.000652565	43	38	0.58410198	0.999199659	0.980817118
W1	Otu00086_Clostridiaceae_1_unclassified	Synulox	Y	-0.010172386	0.017623118	43	43	0.567109437	0.999199659	0.980817118
W1	Otu00024_Clostridium_sensu_stricto	Disease_Status	Cryptosporidium_Positive	0.022096323	0.046117511	43	41	0.634521247	0.999199659	0.980817118
W1	Otu00143_Firmicutes_unclassified	Synulox	Y	-0.0000356	0.0000774	43	23	0.647817582	0.999199659	0.980817118
W1	Otu00019_Blautia	Synulox	Y	-0.002909693	0.005454517	43	27	0.59675185	0.999199659	0.980817118
W5	Otu00047_Bacteroidales_unclassified	Halocur	Y	-0.00845078	0.013186445	42	42	0.525782285	0.939230336	0.980817118
W5	Otu00052_Megasphaera	Halocur	Y	-0.005567114	0.008717757	42	38	0.52724359	0.939230336	0.980817118
W5	Otu00044_Fournierella	Disease_Status	Cryptosporidium_Positive	-0.000498292	0.000780958	42	42	0.527592349	0.939230336	0.980817118
W5	Otu00044_Fournierella	Diatrim_2	Y	0.000487192	0.000766829	42	42	0.529343359	0.940280967	0.980817118
W5	Otu00197_Frisingicoccus	Halocur	Y	-0.00020785	0.000331399	42	38	0.53460451	0.945673091	0.980817118
W5	Otu00449_Eggerthellaceae_unclassified	Draaxin	Y	0.0000461	0.0000737	42	24	0.535417754	0.945673091	0.980817118
W5	Otu00136_Negativibacillus	Draaxin	Y	-0.000385069	0.000615893	42	41	0.535881418	0.945673091	0.980817118
W5	Otu00940_Desulfovibrionaceae_unclassified	Disease_Status	Cryptosporidium_Positive	0.0000338	0.0000543	42	22	0.537549357	0.946554303	0.980817118
W5	Otu00319_Coprococcus	Diatrim_1	Y	0.000211643	0.000425849	42	32	0.622302432	0.962603168	0.980817118
W5	Otu00325_Howardella	Draaxin	Y	-0.0000164	0.0000315	42	13	0.605845619	0.962603168	0.980817118
W5	Otu00170_Roseburia	Draaxin	Y	-0.000205497	0.000436242	42	40	0.640519113	0.962603168	0.980817118
W5	Otu00038_Dorea	Diatrim_2	Y	0.003533866	0.00737735	42	42	0.634906776	0.962603168	0.980817118
W5	Otu00013_Lachnospiraceae_unclassified	Diatrim_2	Y	0.010728636	0.02010839	42	42	0.597031938	0.962603168	0.980817118
W5	Otu00013_Lachnospiraceae_unclassified	Draaxin	Y	-0.008724791	0.017313757	42	42	0.617473294	0.962603168	0.980817118
W5	Otu00104_Bacteroidetes_unclassified	Diatrim_2	Y	-0.000917225	0.001767488	42	41	0.607066769	0.962603168	0.980817118
W5	Otu00122_Butyricimonas	Diatrim_2	Y	-0.000037	0.0000728	42	23	0.614612092	0.962603168	0.980817118
W5	Otu00853_Porphyromonas	Disease_Status	Cryptosporidium_Positive	0.000169759	0.000305237	42	18	0.581643197	0.962603168	0.980817118
W5	Otu00853_Porphyromonas	Draaxin	Y	-0.000148899	0.00025806	42	18	0.567637842	0.962603168	0.980817118
W5	Otu00037_Alloprevotella	Draaxin	Y	0.001090973	0.001903048	42	39	0.570122869	0.962603168	0.980817118
W5	Otu00014_Bacteroides	Diatrim_1	Y	0.00011352	0.000230022	42	32	0.624728571	0.962603168	0.980817118
W5	Otu00014_Bacteroides	Draaxin	Y	-0.0000718	0.000148369	42	32	0.631677753	0.962603168	0.980817118
W5	Otu00062_Bacteroidaceae_unclassified	Halocur	Y	-0.000704284	0.001427893	42	30	0.624928633	0.962603168	0.980817118
W5	Otu00088_Porphyromonadaceae_unclassified	Draaxin	Y	0.000419393	0.000712766	42	33	0.560040714	0.962603168	0.980817118
W5	Otu00020_Fusobacterium	Synulox	Y	-0.00361558	0.007281566	42	20	0.622618677	0.962603168	0.980817118
W5	Otu00011_Veillonella	Synulox	Y	-0.006732446	0.013096395	42	29	0.610434666	0.962603168	0.980817118
W5	Otu00028_Selenomonadaceae_unclassified	Diatrim_2	Y	0.000714447	0.001530902	42	41	0.643618441	0.962603168	0.980817118
W5	Otu00682_Mitsuokella	Synulox	Y	-0.000115816	0.000235637	42	8	0.626138458	0.962603168	0.980817118
W5	Otu00682_Mitsuokella	Halocur	Y	-0.000104884	0.000219808	42	8	0.636212384	0.962603168	0.980817118
W5	Otu00051_Acidaminococcus	Disease_Status	Cryptosporidium_Positive	-0.001848996	0.00401599	42	33	0.648070927	0.962603168	0.980817118
W5	Otu00051_Acidaminococcus	Synulox	Y	-0.003079192	0.005470395	42	33	0.577102782	0.962603168	0.980817118
W5	Otu00110_Succiniclasticum	Disease_Status	Cryptosporidium_Positive	-0.000960631	0.001753684	42	38	0.587320515	0.962603168	0.980817118
W5	Otu01528_Acidaminococcaceae_unclassified	Disease_Status	Cryptosporidium_Positive	0.0000122	0.0000254	42	15	0.632454114	0.962603168	0.980817118
W5	Otu00001_Phascolarctobacterium	Diatrim_2	Y	0.008138809	0.015974278	42	42	0.613603145	0.962603168	0.980817118
W5	Otu00232_Ihubacter	Diatrim_1	Y	0.0000837	0.000160579	42	20	0.60528981	0.962603168	0.980817118
W5	Otu00540_Anaerococcus	Disease_Status	Cryptosporidium_Positive	0.000130097	0.000274765	42	20	0.638806259	0.962603168	0.980817118
W5	Otu00540_Anaerococcus	Synulox	Y	-0.000211435	0.000374272	42	20	0.575729498	0.962603168	0.980817118
W5	Otu00540_Anaerococcus	Draaxin	Y	-0.000122454	0.000232298	42	20	0.601420169	0.962603168	0.980817118
W5	Otu00627_Pseudoramibacter	Synulox	Y	-0.0000373	0.0000774	42	18	0.633139602	0.962603168	0.980817118
W5	Otu00520_Parolsenella	Disease_Status	Cryptosporidium_Positive	-0.0000601	0.000129645	42	17	0.645600402	0.962603168	0.980817118
W5	Otu00153_Olsenella	Diatrim_2	Y	0.000907152	0.001790127	42	41	0.615506283	0.962603168	0.980817118
W5	Otu00914_Atopobiaceae_unclassified	Diatrim_2	Y	0.000072	0.000136771	42	14	0.602065805	0.962603168	0.980817118
W5	Otu00005_Collinsella	Draaxin	Y	0.004520244	0.009446189	42	42	0.635251972	0.962603168	0.980817118
W5	Otu02350_Coriobacteriia_unclassified	Diatrim_1	Y	0.000023	0.00005	42	34	0.647766332	0.962603168	0.980817118
W5	Otu00370_Slackia	Disease_Status	Cryptosporidium_Positive	-0.000122984	0.000220938	42	37	0.581312154	0.962603168	0.980817118
W5	Otu00449_Eggerthellaceae_unclassified	Disease_Status	Cryptosporidium_Positive	-0.0000455	0.0000872	42	24	0.604911644	0.962603168	0.980817118
W5	Otu00449_Eggerthellaceae_unclassified	Synulox	Y	-0.0000719	0.000118731	42	24	0.548657344	0.962603168	0.980817118
W5	Otu01001_Synergistes	Diatrim_2	Y	0.0000476	0.0000961	42	16	0.623659769	0.962603168	0.980817118
W5	Otu00464_Cloacibacillus	Diatrim_1	Y	-0.000284084	0.000525963	42	13	0.592533971	0.962603168	0.980817118
W5	Otu00208_Succinivibrio	Draaxin	Y	0.000363665	0.000601574	42	27	0.549395657	0.962603168	0.980817118
W5	Otu00150_Enterobacteriaceae_unclassified	Diatrim_2	Y	0.0000216	0.0000399	42	8	0.591062446	0.962603168	0.980817118
W5	Otu00774_Gammaproteobacteria_unclassified	Diatrim_1	Y	0.0000258	0.000045	42	9	0.570117315	0.962603168	0.980817118
W5	Otu00324_Campylobacter	Disease_Status	Cryptosporidium_Positive	-0.000107918	0.000227758	42	24	0.638564461	0.962603168	0.980817118
W5	Otu00324_Campylobacter	Synulox	Y	-0.000168837	0.000310241	42	24	0.589746695	0.962603168	0.980817118
W5	Otu00102_Pelistega	Diatrim_2	Y	-0.002061166	0.003551227	42	37	0.565356957	0.962603168	0.980817118
W5	Otu00946_Neisseriaceae_unclassified	Disease_Status	Cryptosporidium_Positive	0.0000403	0.0000724	42	16	0.58180003	0.962603168	0.980817118
W5	Otu00056_Candidatus_Saccharibacteria_unclassified	Halocur	Y	-0.002288674	0.004588824	42	36	0.621076099	0.962603168	0.980817118
W5	Otu00056_Candidatus_Saccharibacteria_unclassified	Draaxin	Y	-0.001621539	0.003053237	42	36	0.598711828	0.962603168	0.980817118
W5	Otu00537_Mobiluncus	Diatrim_1	Y	-0.0000304	0.0000657	42	11	0.646947039	0.962603168	0.980817118
W5	Otu00537_Mobiluncus	Draaxin	Y	-0.0000252	0.0000424	42	11	0.556375084	0.962603168	0.980817118
W5	Otu00614_Trueperella	Diatrim_1	Y	0.0000248	0.0000455	42	8	0.588680217	0.962603168	0.980817118
W5	Otu00614_Trueperella	Synulox	Y	-0.0000264	0.0000473	42	8	0.580808424	0.962603168	0.980817118
W5	Otu00655_Actinomycetaceae_unclassified	Halocur	Y	0.0000162	0.0000328	42	17	0.623752047	0.962603168	0.980817118
W5	Otu00175_Mycobacteriales_unclassified	Halocur	Y	-0.000123447	0.000242625	42	12	0.61408844	0.962603168	0.980817118
W5	Otu00392_Lawsonella	Disease_Status	Cryptosporidium_Positive	-0.000219399	0.000398514	42	23	0.585444109	0.962603168	0.980817118
W5	Otu00008_Bifidobacterium	Diatrim_2	Y	0.008305112	0.016743468	42	36	0.622980265	0.962603168	0.980817118
W5	Otu00620_Sphaerochaetaceae_unclassified	Diatrim_1	Y	-0.0000159	0.0000307	42	8	0.608294626	0.962603168	0.980817118
W5	Otu00620_Sphaerochaetaceae_unclassified	Halocur	Y	-0.0000166	0.0000297	42	8	0.580933834	0.962603168	0.980817118
W5	Otu01092_Treponema	Disease_Status	Cryptosporidium_Positive	-0.0000559	0.0000943	42	12	0.556919977	0.962603168	0.980817118
W5	Otu00331_Sharpea	Halocur	Y	-0.000106743	0.000183523	42	22	0.564540114	0.962603168	0.980817118
W5	Otu01350_Amedibacterium	Disease_Status	Cryptosporidium_Positive	-0.0000135	0.0000275	42	9	0.627173025	0.962603168	0.980817118
W5	Otu01350_Amedibacterium	Synulox	Y	0.000018	0.0000375	42	9	0.633424561	0.962603168	0.980817118
W5	Otu00040_Lactobacillus	Diatrim_2	Y	-0.004385185	0.009380693	42	35	0.643061757	0.962603168	0.980817118
W5	Otu00048_Limosilactobacillus	Draaxin	Y	0.004225335	0.009147724	42	39	0.647011259	0.962603168	0.980817118
W5	Otu00579_Lentilactobacillus	Disease_Status	Cryptosporidium_Positive	-0.0000245	0.0000443	42	13	0.584130545	0.962603168	0.980817118
W5	Otu00579_Lentilactobacillus	Halocur	Y	0.0000259	0.0000563	42	13	0.647927132	0.962603168	0.980817118
W5	Otu00070_Enterococcus	Diatrim_2	Y	-0.0000553	0.0000958	42	18	0.567170918	0.962603168	0.980817118
W5	Otu00298_Enterococcaceae_unclassified	Halocur	Y	-0.0000707	0.000145691	42	16	0.630388173	0.962603168	0.980817118
W5	Otu00066_Lactobacillales_unclassified	Diatrim_2	Y	-0.0000213	0.000037	42	26	0.569215089	0.962603168	0.980817118
W5	Otu00065_Ligilactobacillus	Halocur	Y	-0.003633123	0.006444022	42	39	0.576486975	0.962603168	0.980817118
W5	Otu00004_Faecalibacterium	Diatrim_2	Y	0.009311951	0.017022417	42	42	0.587822223	0.962603168	0.980817118
W5	Otu00004_Faecalibacterium	Synulox	Y	-0.013861079	0.023614391	42	42	0.560987406	0.962603168	0.980817118
W5	Otu00004_Faecalibacterium	Halocur	Y	-0.010999799	0.022028055	42	42	0.620654555	0.962603168	0.980817118
W5	Otu00044_Fournierella	Diatrim_1	Y	-0.000572311	0.001023621	42	42	0.579650536	0.962603168	0.980817118
W5	Otu00044_Fournierella	Draaxin	Y	-0.000308993	0.000660256	42	42	0.64269283	0.962603168	0.980817118
W5	Otu00027_Ruminococcaceae_unclassified	Draaxin	Y	-0.003410718	0.006939297	42	41	0.62613574	0.962603168	0.980817118
W5	Otu00190_Agathobaculum	Halocur	Y	-0.000357096	0.000592231	42	33	0.550418153	0.962603168	0.980817118
W5	Otu00317_Intestinimonas	Diatrim_2	Y	0.000149747	0.000287343	42	29	0.605547606	0.962603168	0.980817118
W5	Otu00063_Flintibacter	Diatrim_1	Y	0.000692675	0.001508143	42	41	0.648865839	0.962603168	0.980817118
W5	Otu00136_Negativibacillus	Disease_Status	Cryptosporidium_Positive	-0.000339097	0.000728485	42	41	0.644469559	0.962603168	0.980817118
W5	Otu00136_Negativibacillus	Synulox	Y	0.00049024	0.000992308	42	41	0.624364518	0.962603168	0.980817118
W5	Otu00086_Clostridiaceae_1_unclassified	Synulox	Y	-0.0000277	0.00005	42	12	0.582390449	0.962603168	0.980817118
W5	Otu01136_Sarcina	Draaxin	Y	-0.0000414	0.000072	42	12	0.569026097	0.962603168	0.980817118
W5	Otu00024_Clostridium_sensu_stricto	Disease_Status	Cryptosporidium_Positive	-0.000297343	0.00051701	42	29	0.568889502	0.962603168	0.980817118
W5	Otu00030_Clostridiales_unclassified	Diatrim_2	Y	0.003493872	0.005830852	42	42	0.552895729	0.962603168	0.980817118
W10	Otu00017_Mediterraneibacter	Diatrim_1	Y	0.001162171	0.002027752	40	36	0.570440089	0.951343225	0.980817118
W10	Otu00159_Anaerobutyricum	Diatrim_2	Y	0.000275131	0.000487467	40	29	0.576291723	0.951343225	0.980817118
W10	Otu00159_Anaerobutyricum	Halocur	Y	0.000344426	0.000616247	40	29	0.579997203	0.951343225	0.980817118
W10	Otu00096_Anaerotignum	Synulox	Y	0.001106738	0.001936868	40	40	0.571595928	0.951343225	0.980817118
W10	Otu00197_Frisingicoccus	Disease_Status	Cryptosporidium_Positive	0.000109874	0.000206416	40	39	0.598089432	0.951343225	0.980817118
W10	Otu00528_Clostridium_XlVa	Disease_Status	Cryptosporidium_Positive	0.000160486	0.000303345	40	9	0.60030998	0.951343225	0.980817118
W10	Otu00528_Clostridium_XlVa	Halocur	Y	-0.000232702	0.000388515	40	9	0.55329469	0.951343225	0.980817118
W10	Otu00319_Coprococcus	Diatrim_2	Y	0.000101517	0.000180842	40	27	0.578346163	0.951343225	0.980817118
W10	Otu00325_Howardella	Diatrim_1	Y	-0.0000614	0.000109121	40	24	0.577740366	0.951343225	0.980817118
W10	Otu00325_Howardella	Halocur	Y	0.0000682	0.000108308	40	24	0.532976418	0.951343225	0.980817118
W10	Otu00013_Lachnospiraceae_unclassified	Disease_Status	Cryptosporidium_Positive	0.013768265	0.023617474	40	40	0.563876794	0.951343225	0.980817118
W10	Otu00517_Alistipes	Disease_Status	Cryptosporidium_Positive	0.001603322	0.002767637	40	34	0.566313479	0.951343225	0.980817118
W10	Otu00517_Alistipes	Synulox	Y	0.002040917	0.00373448	40	34	0.588394353	0.951343225	0.980817118
W10	Otu00122_Butyricimonas	Diatrim_1	Y	-0.001026893	0.00188702	40	18	0.589970673	0.951343225	0.980817118
W10	Otu00122_Butyricimonas	Draaxin	Y	0.000666887	0.001280267	40	18	0.605916735	0.951343225	0.980817118
W10	Otu00460_Duncaniella	Diatrim_1	Y	-0.001273564	0.002049505	40	33	0.538605175	0.951343225	0.980817118
W10	Otu00396_Paramuribaculum	Disease_Status	Cryptosporidium_Positive	0.000661844	0.001233755	40	32	0.595248216	0.951343225	0.980817118
W10	Otu00396_Paramuribaculum	Diatrim_1	Y	0.000912521	0.001592023	40	32	0.570406389	0.951343225	0.980817118
W10	Otu00470_Coprobacter	Draaxin	Y	0.0000987	0.000179189	40	9	0.585564684	0.951343225	0.980817118
W10	Otu00118_Muribaculaceae_unclassified	Draaxin	Y	0.003053277	0.005822053	40	40	0.60348258	0.951343225	0.980817118
W10	Otu00037_Alloprevotella	Draaxin	Y	-0.001365233	0.002609398	40	34	0.604331886	0.951343225	0.980817118
W10	Otu00006_Prevotella	Synulox	Y	0.019494484	0.03756322	40	40	0.607239326	0.951343225	0.980817118
W10	Otu00025_Phocaeicola	Halocur	Y	0.009283625	0.016497121	40	40	0.577413911	0.951343225	0.980817118
W10	Otu00088_Porphyromonadaceae_unclassified	Diatrim_1	Y	-0.001186354	0.002086567	40	40	0.573499172	0.951343225	0.980817118
W10	Otu00088_Porphyromonadaceae_unclassified	Draaxin	Y	0.000774029	0.001415652	40	40	0.58821856	0.951343225	0.980817118
W10	Otu00121_Fusicatenibacter	Diatrim_2	Y	-0.000349078	0.000563623	40	37	0.539940952	0.951343225	0.980817118
W10	Otu00020_Fusobacterium	Diatrim_2	Y	-0.001366394	0.002248768	40	21	0.547599146	0.951343225	0.980817118
W10	Otu00213_Allisonella	Disease_Status	Cryptosporidium_Positive	0.0000549	0.0000886	40	18	0.540127678	0.951343225	0.980817118
W10	Otu00313_Anaerovibrio	Synulox	Y	-0.004390789	0.008490342	40	20	0.608499894	0.951343225	0.980817118
W10	Otu00351_Selenomonas	Diatrim_2	Y	-0.00042342	0.000823238	40	19	0.610445236	0.951343225	0.980817118
W10	Otu00051_Acidaminococcus	Diatrim_2	Y	0.000324292	0.000581806	40	15	0.581023678	0.951343225	0.980817118
W10	Otu00110_Succiniclasticum	Halocur	Y	0.001730305	0.003347345	40	27	0.608660379	0.951343225	0.980817118
W10	Otu00001_Phascolarctobacterium	Diatrim_1	Y	-0.01010945	0.01845008	40	40	0.587423911	0.951343225	0.980817118
W10	Otu00001_Phascolarctobacterium	Draaxin	Y	-0.007789511	0.012517638	40	40	0.538032266	0.951343225	0.980817118
W10	Otu00333_Eubacterium	Diatrim_1	Y	0.0000502	0.0000799	40	22	0.534098055	0.951343225	0.980817118
W10	Otu00333_Eubacterium	Synulox	Y	0.000051	0.0000836	40	22	0.545624891	0.951343225	0.980817118
W10	Otu00147_Peptacetobacter	Diatrim_2	Y	0.000599822	0.001000105	40	24	0.552762625	0.951343225	0.980817118
W10	Otu00183_Romboutsia	Halocur	Y	-0.000367706	0.000689016	40	20	0.597147478	0.951343225	0.980817118
W10	Otu00165_Peptococcus	Disease_Status	Cryptosporidium_Positive	-0.000889291	0.001383505	40	38	0.524807094	0.951343225	0.980817118
W10	Otu00153_Olsenella	Synulox	Y	0.002106743	0.003676454	40	38	0.570504267	0.951343225	0.980817118
W10	Otu00153_Olsenella	Draaxin	Y	0.001365631	0.002385353	40	38	0.57085868	0.951343225	0.980817118
W10	Otu00370_Slackia	Synulox	Y	0.0000776	0.000126275	40	23	0.542988426	0.951343225	0.980817118
W10	Otu01639_Adlercreutzia	Disease_Status	Cryptosporidium_Positive	0.0000132	0.0000244	40	19	0.592066384	0.951343225	0.980817118
W10	Otu01639_Adlercreutzia	Diatrim_1	Y	0.000017	0.0000315	40	19	0.593160792	0.951343225	0.980817118
W10	Otu01639_Adlercreutzia	Synulox	Y	0.0000201	0.0000329	40	19	0.545195996	0.951343225	0.980817118
W10	Otu00449_Eggerthellaceae_unclassified	Draaxin	Y	0.0000387	0.0000621	40	31	0.537734254	0.951343225	0.980817118
W10	Otu00208_Succinivibrio	Draaxin	Y	0.001779031	0.002842614	40	39	0.535722508	0.951343225	0.980817118
W10	Otu00198_Mailhella	Synulox	Y	0.0000553	0.000106688	40	32	0.608001704	0.951343225	0.980817118
W10	Otu00774_Gammaproteobacteria_unclassified	Diatrim_1	Y	0.000524904	0.000991319	40	18	0.600002817	0.951343225	0.980817118
W10	Otu00324_Campylobacter	Diatrim_1	Y	-0.000284353	0.000449311	40	34	0.531183427	0.951343225	0.980817118
W10	Otu00211_Sutterellaceae_unclassified	Synulox	Y	-0.00038258	0.00062601	40	33	0.545293227	0.951343225	0.980817118
W10	Otu00016_Sutterella	Disease_Status	Cryptosporidium_Positive	-0.003027051	0.00472112	40	39	0.525839092	0.951343225	0.980817118
W10	Otu00016_Sutterella	Diatrim_2	Y	-0.003017686	0.004783063	40	39	0.53244448	0.951343225	0.980817118
W10	Otu02269_Alphaproteobacteria_unclassified	Synulox	Y	0.0000827	0.000154354	40	19	0.595851103	0.951343225	0.980817118
W10	Otu02269_Alphaproteobacteria_unclassified	Halocur	Y	-0.0000919	0.00014651	40	19	0.534865214	0.951343225	0.980817118
W10	Otu00056_Candidatus_Saccharibacteria_unclassified	Diatrim_1	Y	0.00212689	0.003971316	40	40	0.595851928	0.951343225	0.980817118
W10	Otu00655_Actinomycetaceae_unclassified	Halocur	Y	-0.000032	0.0000544	40	24	0.560072353	0.951343225	0.980817118
W10	Otu00133_Corynebacterium	Diatrim_2	Y	0.004127791	0.006623016	40	18	0.537404678	0.951343225	0.980817118
W10	Otu00146_Bacteria_unclassified	Synulox	Y	0.004254401	0.007429716	40	40	0.57078341	0.951343225	0.980817118
W10	Otu01919_Spirochaetales_unclassified	Diatrim_2	Y	0.0000192	0.0000306	40	8	0.536059755	0.951343225	0.980817118
W10	Otu00620_Sphaerochaetaceae_unclassified	Disease_Status	Cryptosporidium_Positive	-0.000431103	0.000819298	40	19	0.602278109	0.951343225	0.980817118
W10	Otu00620_Sphaerochaetaceae_unclassified	Synulox	Y	-0.000667335	0.001105511	40	19	0.550207593	0.951343225	0.980817118
W10	Otu00620_Sphaerochaetaceae_unclassified	Draaxin	Y	0.000432468	0.000717276	40	19	0.550676263	0.951343225	0.980817118
W10	Otu00018_Streptococcus	Synulox	Y	0.000602818	0.001169738	40	28	0.609747478	0.951343225	0.980817118
W10	Otu00295_Faecalibacillus	Diatrim_1	Y	0.000129177	0.00020339	40	28	0.529729042	0.951343225	0.980817118
W10	Otu00331_Sharpea	Diatrim_2	Y	-0.0000554	0.0000883	40	22	0.534332294	0.951343225	0.980817118
W10	Otu00160_Holdemanella	Synulox	Y	0.0000801	0.000149758	40	35	0.596352653	0.951343225	0.980817118
W10	Otu00160_Holdemanella	Halocur	Y	-0.0000736	0.000142148	40	35	0.607857567	0.951343225	0.980817118
W10	Otu00040_Lactobacillus	Draaxin	Y	-0.000169403	0.000300955	40	23	0.577316979	0.951343225	0.980817118
W10	Otu00004_Faecalibacterium	Disease_Status	Cryptosporidium_Positive	0.007404793	0.012864956	40	40	0.568804524	0.951343225	0.980817118
W10	Otu00044_Fournierella	Diatrim_1	Y	0.000583775	0.001021877	40	40	0.571682126	0.951343225	0.980817118
W10	Otu00044_Fournierella	Synulox	Y	0.000585228	0.001068561	40	40	0.587598423	0.951343225	0.980817118
W10	Otu00027_Ruminococcaceae_unclassified	Disease_Status	Cryptosporidium_Positive	-0.009635928	0.015564304	40	40	0.540098478	0.951343225	0.980817118
W10	Otu00889_Lawsonibacter	Halocur	Y	0.0000222	0.0000382	40	13	0.564181939	0.951343225	0.980817118
W10	Otu00317_Intestinimonas	Diatrim_1	Y	0.000182221	0.000284883	40	38	0.526825009	0.951343225	0.980817118
W10	Otu00317_Intestinimonas	Halocur	Y	0.000153389	0.000282759	40	38	0.591138021	0.951343225	0.980817118
W10	Otu00954_Monoglobus	Halocur	Y	-0.00071875	0.00130376	40	23	0.585148341	0.951343225	0.980817118
W10	Otu01008_Saccharofermentans	Draaxin	Y	0.0000137	0.0000228	40	12	0.552768249	0.951343225	0.980817118
W10	Otu00437_Paludicola	Diatrim_2	Y	-0.000025	0.0000429	40	20	0.563559629	0.951343225	0.980817118
W10	Otu00791_Clostridium_IV	Disease_Status	Cryptosporidium_Positive	0.00010143	0.000167465	40	22	0.548871378	0.951343225	0.980817118
W10	Otu00791_Clostridium_IV	Diatrim_1	Y	-0.000128199	0.000216095	40	22	0.557055364	0.951343225	0.980817118
W10	Otu00791_Clostridium_IV	Halocur	Y	-0.000135472	0.000214484	40	22	0.531988823	0.951343225	0.980817118
W10	Otu00086_Clostridiaceae_1_unclassified	Synulox	Y	-0.0000293	0.0000527	40	9	0.581284985	0.951343225	0.980817118
W10	Otu00143_Firmicutes_unclassified	Diatrim_1	Y	0.002796904	0.004542162	40	40	0.542273664	0.951343225	0.980817118
W10	Otu00019_Blautia	Diatrim_2	Y	0.003244673	0.006119529	40	40	0.599511968	0.951343225	0.980817118
W10	Otu00096_Anaerotignum	Disease_Status	Cryptosporidium_Positive	-0.000699144	0.00143542	40	40	0.629431201	0.951444176	0.980817118
W10	Otu00072_Anaerostipes	Halocur	Y	0.000806656	0.001648859	40	25	0.627921499	0.951444176	0.980817118
W10	Otu00104_Bacteroidetes_unclassified	Disease_Status	Cryptosporidium_Positive	-0.005260582	0.010370316	40	40	0.615336695	0.951444176	0.980817118
W10	Otu00055_Odoribacter	Disease_Status	Cryptosporidium_Positive	-0.000998391	0.002029008	40	36	0.625935276	0.951444176	0.980817118
W10	Otu00014_Bacteroides	Disease_Status	Cryptosporidium_Positive	-0.002809087	0.005766953	40	40	0.629406988	0.951444176	0.980817118
W10	Otu00193_Parabacteroides	Synulox	Y	-0.002597435	0.005228602	40	40	0.622641709	0.951444176	0.980817118
W10	Otu00088_Porphyromonadaceae_unclassified	Diatrim_2	Y	0.000807489	0.001638223	40	40	0.625343345	0.951444176	0.980817118
W10	Otu00121_Fusicatenibacter	Draaxin	Y	-0.000247991	0.000487049	40	37	0.614021109	0.951444176	0.980817118
W10	Otu01775_Selenomonadales_unclassified	Disease_Status	Cryptosporidium_Positive	0.0000138	0.0000277	40	9	0.620528935	0.951444176	0.980817118
W10	Otu00446_Peptostreptococcaceae_unclassified	Synulox	Y	-0.0002371	0.000487981	40	30	0.630263422	0.951444176	0.980817118
W10	Otu00449_Eggerthellaceae_unclassified	Disease_Status	Cryptosporidium_Positive	-0.0000359	0.0000709	40	31	0.616042571	0.951444176	0.980817118
W10	Otu01286_Pyramidobacter	Halocur	Y	0.0000131	0.0000264	40	8	0.622574421	0.951444176	0.980817118
W10	Otu00516_Parasutterella	Disease_Status	Cryptosporidium_Positive	-0.0000905	0.00018755	40	26	0.632469629	0.951444176	0.980817118
W10	Otu00516_Parasutterella	Synulox	Y	-0.000127846	0.000253068	40	26	0.616787734	0.951444176	0.980817118
W10	Otu01285_Actinobacteria_unclassified	Disease_Status	Cryptosporidium_Positive	0.0000133	0.0000272	40	11	0.627499361	0.951444176	0.980817118
W10	Otu01285_Actinobacteria_unclassified	Halocur	Y	-0.0000167	0.0000348	40	11	0.633768056	0.951444176	0.980817118
W10	Otu01075_Microbacteriaceae_unclassified	Draaxin	Y	0.0000106	0.0000221	40	15	0.634296117	0.951444176	0.980817118
W10	Otu01092_Treponema	Draaxin	Y	0.000754188	0.001474004	40	31	0.61229642	0.951444176	0.980817118
W10	Otu00406_Lactococcus	Disease_Status	Cryptosporidium_Positive	0.0000123	0.000025	40	7	0.625391195	0.951444176	0.980817118
W10	Otu01455_Planococcaceae_unclassified	Disease_Status	Cryptosporidium_Positive	-0.00037823	0.000782865	40	6	0.6321895	0.951444176	0.980817118
W10	Otu00543_Neglecta	Halocur	Y	0.000102519	0.00021342	40	15	0.6341366	0.951444176	0.980817118
W10	Otu00122_Butyricimonas	Synulox	Y	-0.00094295	0.001973228	40	18	0.63589191	0.952137619	0.980817118
W10	Otu00096_Anaerotignum	Draaxin	Y	-0.000578605	0.001256676	40	40	0.648231206	0.952348343	0.980817118
W10	Otu00325_Howardella	Synulox	Y	-0.000053	0.000114106	40	24	0.645062661	0.952348343	0.980817118
W10	Otu00903_Agathobacter	Synulox	Y	0.0000439	0.0000954	40	30	0.648709349	0.952348343	0.980817118
W10	Otu00068_Prevotellaceae_unclassified	Disease_Status	Cryptosporidium_Positive	-0.004157243	0.008755046	40	40	0.638028889	0.952348343	0.980817118
W10	Otu00540_Anaerococcus	Disease_Status	Cryptosporidium_Positive	-0.000174013	0.000371826	40	9	0.642864404	0.952348343	0.980817118
W10	Otu01882_Clostridia_unclassified	Synulox	Y	-0.000221315	0.000480698	40	31	0.648246113	0.952348343	0.980817118
W10	Otu00774_Gammaproteobacteria_unclassified	Halocur	Y	0.000457094	0.00098393	40	18	0.645297763	0.952348343	0.980817118
W10	Otu01919_Spirochaetales_unclassified	Draaxin	Y	0.0000125	0.0000265	40	8	0.640545393	0.952348343	0.980817118
W10	Otu00160_Holdemanella	Diatrim_1	Y	0.0000674	0.000143216	40	35	0.641141213	0.952348343	0.980817118
W10	Otu00002_Megamonas	Synulox	Y	0.019519696	0.041518815	40	16	0.641346641	0.952348343	0.980817118
W10	Otu00143_Firmicutes_unclassified	Diatrim_2	Y	-0.001668417	0.00356618	40	40	0.642971089	0.952348343	0.980817118
W10	Otu00030_Clostridiales_unclassified	Disease_Status	Cryptosporidium_Positive	-0.013207993	0.028810407	40	40	0.64963762	0.952348343	0.980817118
W5	Otu00159_Anaerobutyricum	Diatrim_1	Y	-0.000450331	0.000988582	42	39	0.651539686	0.964014045	0.981985651
W10	Otu00208_Succinivibrio	Diatrim_1	Y	0.00190327	0.004189804	40	39	0.65261394	0.954352379	0.982820993
W5	Otu01194_Bifidobacteriaceae_unclassified	Diatrim_2	Y	0.000038	0.000084	42	12	0.653671041	0.964014045	0.983629194
W1	Otu01194_Bifidobacteriaceae_unclassified	Synulox	Y	0.0000985	0.000219696	43	27	0.656331137	0.999199659	0.983791508
W1	Otu00030_Clostridiales_unclassified	Synulox	Y	-0.002040618	0.004524804	43	27	0.654498003	0.999199659	0.983791508
W5	Otu00136_Negativibacillus	Halocur	Y	0.000415922	0.000925648	42	41	0.655963516	0.964014045	0.983791508
W10	Otu00110_Succiniclasticum	Diatrim_1	Y	0.001516031	0.003372485	40	27	0.655988616	0.954352379	0.983791508
W10	Otu00698_Thermoactinomyces	Synulox	Y	-0.0000295	0.0000658	40	6	0.65638153	0.954352379	0.983791508
W1	Otu00121_Fusicatenibacter	Synulox	Y	-0.000609595	0.001386366	43	9	0.66257631	0.999199659	0.983874252
W1	Otu00180_Peptoniphilus	Diatrim_1	Y	-0.000255844	0.000578235	43	17	0.660602281	0.999199659	0.983874252
W1	Otu00180_Peptoniphilus	Synulox	Y	-0.000249518	0.000603027	43	17	0.681304396	0.999199659	0.983874252
W1	Otu00312_Staphylococcus	Diatrim_1	Y	-0.0000477	0.000112951	43	9	0.675030963	0.999199659	0.983874252
W1	Otu00004_Faecalibacterium	Synulox	Y	-0.022480354	0.054021448	43	32	0.679590536	0.999199659	0.983874252
W1	Otu00002_Megamonas	Synulox	Y	-0.026643902	0.06105556	43	26	0.664961793	0.999199659	0.983874252
W5	Otu00325_Howardella	Diatrim_1	Y	0.0000209	0.0000488	42	13	0.670986105	0.964014045	0.983874252
W5	Otu00325_Howardella	Halocur	Y	0.0000199	0.0000473	42	13	0.676519483	0.964014045	0.983874252
W5	Otu00396_Paramuribaculum	Synulox	Y	-0.000234922	0.00056179	42	8	0.678380254	0.964014045	0.983874252
W5	Otu00032_Prevotellamassilia	Diatrim_2	Y	0.005146636	0.011747553	42	41	0.664003855	0.964014045	0.983874252
W5	Otu00025_Phocaeicola	Halocur	Y	-0.010870865	0.024587588	42	42	0.661116517	0.964014045	0.983874252
W5	Otu00020_Fusobacterium	Diatrim_2	Y	0.002314522	0.005248912	42	20	0.661959048	0.964014045	0.983874252
W5	Otu00110_Succiniclasticum	Diatrim_2	Y	-0.000733592	0.001721955	42	38	0.67270003	0.964014045	0.983874252
W5	Otu00540_Anaerococcus	Diatrim_2	Y	0.000119472	0.000269794	42	20	0.660614402	0.964014045	0.983874252
W5	Otu00540_Anaerococcus	Halocur	Y	-0.000150559	0.00034913	42	20	0.668938042	0.964014045	0.983874252
W5	Otu01882_Clostridia_unclassified	Diatrim_1	Y	0.0000401	0.0000945	42	22	0.674124247	0.964014045	0.983874252
W5	Otu00153_Olsenella	Disease_Status	Cryptosporidium_Positive	0.000780924	0.001823112	42	41	0.671023231	0.964014045	0.983874252
W5	Otu00822_Senegalimassilia	Halocur	Y	-0.0000461	0.000109178	42	18	0.675715843	0.964014045	0.983874252
W5	Otu00166_Desulfovibrio	Disease_Status	Cryptosporidium_Positive	-0.00028749	0.000679727	42	28	0.674920195	0.964014045	0.983874252
W5	Otu00324_Campylobacter	Diatrim_1	Y	-0.000124949	0.000298528	42	24	0.678100879	0.964014045	0.983874252
W5	Otu00016_Sutterella	Disease_Status	Cryptosporidium_Positive	-0.000843026	0.001968943	42	39	0.671156784	0.964014045	0.983874252
W5	Otu00537_Mobiluncus	Diatrim_2	Y	-0.0000219	0.0000492	42	11	0.659769468	0.964014045	0.983874252
W5	Otu00018_Streptococcus	Disease_Status	Cryptosporidium_Positive	0.002141858	0.005026216	42	42	0.672617248	0.964014045	0.983874252
W5	Otu00295_Faecalibacillus	Halocur	Y	-0.0000709	0.00016577	42	26	0.67169959	0.964014045	0.983874252
W5	Otu00866_Intestinibaculum	Diatrim_1	Y	-0.0000187	0.0000426	42	7	0.66377781	0.964014045	0.983874252
W5	Otu00172_Pseudoflavonifractor	Diatrim_1	Y	-0.001166323	0.002739082	42	40	0.672854874	0.964014045	0.983874252
W5	Otu00326_Harryflintia	Disease_Status	Cryptosporidium_Positive	-0.0000138	0.0000328	42	14	0.675676429	0.964014045	0.983874252
W5	Otu00133_Corynebacterium	Draaxin	Y	0.000563363	0.001356113	42	22	0.680366719	0.965143682	0.983874252
W5	Otu00819_Actinobacteria_unclassified	Synulox	Y	0.0000253	0.0000612	42	22	0.681681547	0.965318275	0.983874252
W10	Otu00047_Bacteroidales_unclassified	Diatrim_2	Y	0.006170617	0.01384085	40	40	0.658634044	0.954352379	0.983874252
W10	Otu00047_Bacteroidales_unclassified	Draaxin	Y	0.005334176	0.011960415	40	40	0.658520041	0.954352379	0.983874252
W10	Otu00232_Ihubacter	Synulox	Y	0.000368013	0.000826301	40	38	0.658957595	0.954352379	0.983874252
W10	Otu00211_Sutterellaceae_unclassified	Halocur	Y	-0.000265358	0.000594198	40	33	0.658094329	0.954352379	0.983874252
W10	Otu00064_Ruminococcus2	Synulox	Y	0.000388489	0.000951153	40	30	0.685588566	0.954437827	0.983874252
W10	Otu00528_Clostridium_XlVa	Diatrim_1	Y	-0.000172417	0.000391433	40	9	0.662465061	0.954437827	0.983874252
W10	Otu00170_Roseburia	Halocur	Y	-0.000306574	0.00073425	40	38	0.678992208	0.954437827	0.983874252
W10	Otu00122_Butyricimonas	Disease_Status	Cryptosporidium_Positive	-0.000602527	0.001462366	40	18	0.682987594	0.954437827	0.983874252
W10	Otu00055_Odoribacter	Synulox	Y	-0.001153189	0.002737819	40	36	0.676334664	0.954437827	0.983874252
W10	Otu00396_Paramuribaculum	Draaxin	Y	-0.000459802	0.001080124	40	32	0.673094511	0.954437827	0.983874252
W10	Otu00608_Muribaculum	Draaxin	Y	0.000172382	0.000395594	40	35	0.665852337	0.954437827	0.983874252
W10	Otu00213_Allisonella	Diatrim_2	Y	0.0000391	0.0000898	40	18	0.666461112	0.954437827	0.983874252
W10	Otu00052_Megasphaera	Diatrim_1	Y	0.000218669	0.000517647	40	19	0.675451442	0.954437827	0.983874252
W10	Otu00003_Escherichia.Shigella	Disease_Status	Cryptosporidium_Positive	0.00356334	0.008633154	40	36	0.682458773	0.954437827	0.983874252
W10	Otu00539_Finegoldia	Diatrim_2	Y	-0.00013732	0.000335413	40	20	0.684886625	0.954437827	0.983874252
W10	Otu00165_Peptococcus	Diatrim_2	Y	0.000607918	0.001401657	40	38	0.667318592	0.954437827	0.983874252
W10	Otu00198_Mailhella	Draaxin	Y	-0.000029	0.0000692	40	32	0.678329878	0.954437827	0.983874252
W10	Otu00774_Gammaproteobacteria_unclassified	Draaxin	Y	-0.000291018	0.00067257	40	18	0.66805068	0.954437827	0.983874252
W10	Otu00324_Campylobacter	Diatrim_2	Y	0.00015328	0.000352766	40	34	0.666746545	0.954437827	0.983874252
W10	Otu01285_Actinobacteria_unclassified	Synulox	Y	-0.0000151	0.0000367	40	11	0.683911941	0.954437827	0.983874252
W10	Otu01092_Treponema	Disease_Status	Cryptosporidium_Positive	0.000699545	0.001683659	40	31	0.680471983	0.954437827	0.983874252
W10	Otu00240_Subdoligranulum	Halocur	Y	-0.000147447	0.000353443	40	13	0.679254239	0.954437827	0.983874252
W10	Otu00889_Lawsonibacter	Diatrim_1	Y	0.0000158	0.0000384	40	13	0.68451171	0.954437827	0.983874252
W10	Otu00889_Lawsonibacter	Synulox	Y	-0.0000164	0.0000402	40	13	0.685471606	0.954437827	0.983874252
W10	Otu00063_Flintibacter	Diatrim_2	Y	0.000377889	0.000910528	40	40	0.680811662	0.954437827	0.983874252
W10	Otu00326_Harryflintia	Diatrim_2	Y	-0.000372083	0.00090918	40	32	0.684999541	0.954437827	0.983874252
W10	Otu00136_Negativibacillus	Diatrim_1	Y	0.000625121	0.001421369	40	37	0.662947655	0.954437827	0.983874252
W10	Otu00197_Frisingicoccus	Synulox	Y	-0.000113221	0.000278526	40	39	0.686999832	0.954437827	0.985151504
W1	Otu00150_Enterobacteriaceae_unclassified	Disease_Status	Cryptosporidium_Positive	-0.00112064	0.002774733	43	41	0.688512059	0.999199659	0.985278506
W5	Otu00143_Firmicutes_unclassified	Diatrim_2	Y	0.000377753	0.000936796	42	42	0.689225024	0.97192028	0.985278506
W10	Otu00761_Pseudonocardiaceae_unclassified	Diatrim_2	Y	0.0000421	0.000104407	40	8	0.689694954	0.954437827	0.985278506
W10	Otu00310_Erysipelotrichaceae_unclassified	Halocur	Y	-0.0000621	0.000153617	40	39	0.688452036	0.954437827	0.985278506
W10	Otu00954_Monoglobus	Disease_Status	Cryptosporidium_Positive	-0.000411476	0.001017951	40	23	0.688658916	0.954437827	0.985278506
W5	Otu00014_Bacteroides	Halocur	Y	0.0000891	0.000222989	42	32	0.691777712	0.97192028	0.98676217
W5	Otu00614_Trueperella	Halocur	Y	-0.0000177	0.0000441	42	8	0.691417709	0.97192028	0.98676217
W1	Otu00072_Anaerostipes	Diatrim_1	Y	0.0000362	0.000111549	43	16	0.747348397	0.999199659	0.988697071
W1	Otu00038_Dorea	Disease_Status	Cryptosporidium_Positive	-0.001601754	0.004798396	43	25	0.740311001	0.999199659	0.988697071
W1	Otu00062_Bacteroidaceae_unclassified	Synulox	Y	-0.0000853	0.000226132	43	26	0.707957604	0.999199659	0.988697071
W1	Otu00193_Parabacteroides	Diatrim_1	Y	0.000505813	0.001495472	43	22	0.737004282	0.999199659	0.988697071
W1	Otu00001_Phascolarctobacterium	Synulox	Y	0.005504806	0.01645293	43	25	0.739735405	0.999199659	0.988697071
W1	Otu00003_Escherichia.Shigella	Disease_Status	Cryptosporidium_Positive	-0.025982421	0.07578319	43	43	0.733550942	0.999199659	0.988697071
W1	Otu00446_Peptostreptococcaceae_unclassified	Disease_Status	Cryptosporidium_Positive	0.0000543	0.000152356	43	14	0.723265016	0.999199659	0.988697071
W1	Otu00039_Gallibacterium	Disease_Status	Cryptosporidium_Positive	-0.000794827	0.002346529	43	18	0.736634257	0.999199659	0.988697071
W1	Otu00008_Bifidobacterium	Synulox	Y	0.012035498	0.035322869	43	34	0.735136927	0.999199659	0.988697071
W1	Otu00146_Bacteria_unclassified	Disease_Status	Cryptosporidium_Positive	0.00000943	0.0000255	43	27	0.713266633	0.999199659	0.988697071
W1	Otu00407_Erysipelatoclostridium	Diatrim_1	Y	-0.0000711	0.000190114	43	29	0.710321343	0.999199659	0.988697071
W1	Otu01585_Lactobacillaceae_unclassified	Diatrim_1	Y	-0.0000496	0.000130779	43	19	0.706757551	0.999199659	0.988697071
W1	Otu00044_Fournierella	Synulox	Y	-0.002143529	0.006340002	43	28	0.737104179	0.999199659	0.988697071
W1	Otu00027_Ruminococcaceae_unclassified	Synulox	Y	-0.001875793	0.004961674	43	35	0.707438691	0.999199659	0.988697071
W1	Otu00443_Flavonifractor	Synulox	Y	-0.0000526	0.000153832	43	11	0.734225262	0.999199659	0.988697071
W1	Otu00086_Clostridiaceae_1_unclassified	Disease_Status	Cryptosporidium_Positive	0.0039446	0.010929734	43	43	0.720117827	0.999199659	0.988697071
W1	Otu00019_Blautia	Diatrim_1	Y	0.001763226	0.005230268	43	27	0.737834378	0.999199659	0.988697071
W5	Otu00319_Coprococcus	Halocur	Y	0.000154341	0.000412828	42	32	0.710762441	0.97192028	0.988697071
W5	Otu00073_Faecalimonas	Halocur	Y	-0.000289904	0.000776182	42	11	0.711029214	0.97192028	0.988697071
W5	Otu00073_Faecalimonas	Draaxin	Y	0.000182562	0.000516443	42	11	0.725834594	0.97192028	0.988697071
W5	Otu00068_Prevotellaceae_unclassified	Draaxin	Y	-0.003051546	0.008794667	42	42	0.730686395	0.97192028	0.988697071
W5	Otu00032_Prevotellamassilia	Diatrim_1	Y	0.0061507	0.015681529	42	41	0.69726978	0.97192028	0.988697071
W5	Otu00014_Bacteroides	Disease_Status	Cryptosporidium_Positive	-0.0000569	0.000175492	42	32	0.747538685	0.97192028	0.988697071
W5	Otu00062_Bacteroidaceae_unclassified	Draaxin	Y	-0.000345668	0.000950068	42	30	0.718170036	0.97192028	0.988697071
W5	Otu01047_Negativicutes_unclassified	Diatrim_1	Y	-0.0000211	0.0000631	42	21	0.739609943	0.97192028	0.988697071
W5	Otu01047_Negativicutes_unclassified	Diatrim_2	Y	-0.0000155	0.0000472	42	21	0.745138059	0.97192028	0.988697071
W5	Otu01047_Negativicutes_unclassified	Draaxin	Y	-0.0000158	0.0000407	42	21	0.699549706	0.97192028	0.988697071
W5	Otu00351_Selenomonas	Diatrim_1	Y	-0.000471048	0.001325642	42	24	0.724470573	0.97192028	0.988697071
W5	Otu00051_Acidaminococcus	Diatrim_1	Y	-0.001935457	0.005263859	42	33	0.715320191	0.97192028	0.988697071
W5	Otu00314_Clostridiales_Incertae_Sedis_XIII_unclassified	Diatrim_1	Y	0.000392145	0.001197213	42	37	0.74520468	0.97192028	0.988697071
W5	Otu00314_Clostridiales_Incertae_Sedis_XIII_unclassified	Synulox	Y	0.000491269	0.001244188	42	37	0.695348536	0.97192028	0.988697071
W5	Otu00539_Finegoldia	Diatrim_1	Y	0.0000783	0.000237931	42	21	0.744159193	0.97192028	0.988697071
W5	Otu00539_Finegoldia	Diatrim_2	Y	-0.0000621	0.000178242	42	21	0.729610415	0.97192028	0.988697071
W5	Otu01224_Helcococcus	Halocur	Y	-0.000132775	0.000365944	42	7	0.718915193	0.97192028	0.988697071
W5	Otu00165_Peptococcus	Halocur	Y	0.000810443	0.002120067	42	41	0.704570639	0.97192028	0.988697071
W5	Otu02350_Coriobacteriia_unclassified	Halocur	Y	0.0000169	0.0000485	42	34	0.728964388	0.97192028	0.988697071
W5	Otu00819_Actinobacteria_unclassified	Disease_Status	Cryptosporidium_Positive	-0.0000149	0.0000449	42	22	0.742321434	0.97192028	0.988697071
W5	Otu00370_Slackia	Diatrim_2	Y	-0.0000789	0.000216941	42	37	0.718439275	0.97192028	0.988697071
W5	Otu01001_Synergistes	Disease_Status	Cryptosporidium_Positive	-0.0000334	0.0000978	42	16	0.735184268	0.97192028	0.988697071
W5	Otu00940_Desulfovibrionaceae_unclassified	Synulox	Y	0.0000244	0.0000739	42	22	0.743884561	0.97192028	0.988697071
W5	Otu00774_Gammaproteobacteria_unclassified	Disease_Status	Cryptosporidium_Positive	-0.0000113	0.0000343	42	9	0.744746198	0.97192028	0.988697071
W5	Otu00774_Gammaproteobacteria_unclassified	Diatrim_2	Y	-0.000011	0.0000337	42	9	0.745889287	0.97192028	0.988697071
W5	Otu00946_Neisseriaceae_unclassified	Diatrim_1	Y	-0.0000345	0.0000949	42	16	0.718371611	0.97192028	0.988697071
W5	Otu00537_Mobiluncus	Disease_Status	Cryptosporidium_Positive	-0.000019	0.0000501	42	11	0.706564553	0.97192028	0.988697071
W5	Otu00655_Actinomycetaceae_unclassified	Draaxin	Y	0.00000837	0.0000218	42	17	0.703919198	0.97192028	0.988697071
W5	Otu00133_Corynebacterium	Diatrim_1	Y	0.0007752	0.002102436	42	22	0.714561296	0.97192028	0.988697071
W5	Otu00175_Mycobacteriales_unclassified	Diatrim_1	Y	0.0000968	0.000250278	42	12	0.701276715	0.97192028	0.988697071
W5	Otu00146_Bacteria_unclassified	Disease_Status	Cryptosporidium_Positive	-0.000350728	0.000939426	42	42	0.711144614	0.97192028	0.988697071
W5	Otu00620_Sphaerochaetaceae_unclassified	Diatrim_2	Y	0.00000758	0.000023	42	8	0.743611224	0.97192028	0.988697071
W5	Otu01092_Treponema	Diatrim_1	Y	0.0000467	0.000123623	42	12	0.707751307	0.97192028	0.988697071
W5	Otu01092_Treponema	Synulox	Y	-0.0000446	0.000128473	42	12	0.730668144	0.97192028	0.988697071
W5	Otu00018_Streptococcus	Diatrim_2	Y	-0.001916248	0.004935279	42	42	0.70016391	0.97192028	0.988697071
W5	Otu00295_Faecalibacillus	Draaxin	Y	-0.0000414	0.000110297	42	26	0.709995797	0.97192028	0.988697071
W5	Otu00048_Limosilactobacillus	Synulox	Y	0.004918373	0.014738543	42	39	0.740590884	0.97192028	0.988697071
W5	Otu00579_Lentilactobacillus	Diatrim_2	Y	-0.0000156	0.0000435	42	13	0.722309162	0.97192028	0.988697071
W5	Otu00579_Lentilactobacillus	Synulox	Y	-0.0000206	0.0000604	42	13	0.73506172	0.97192028	0.988697071
W5	Otu00004_Faecalibacterium	Diatrim_1	Y	0.007760154	0.022722821	42	42	0.734758877	0.97192028	0.988697071
W5	Otu00044_Fournierella	Halocur	Y	0.000323174	0.000992323	42	42	0.746609935	0.97192028	0.988697071
W5	Otu00027_Ruminococcaceae_unclassified	Disease_Status	Cryptosporidium_Positive	-0.002811232	0.008207877	42	41	0.734019964	0.97192028	0.988697071
W5	Otu00010_Butyricicoccus	Draaxin	Y	0.000482252	0.001351522	42	42	0.723367686	0.97192028	0.988697071
W5	Otu00172_Pseudoflavonifractor	Draaxin	Y	-0.000576767	0.001766762	42	40	0.746025003	0.97192028	0.988697071
W5	Otu00317_Intestinimonas	Halocur	Y	0.000138959	0.000371839	42	29	0.710876819	0.97192028	0.988697071
W5	Otu00063_Flintibacter	Draaxin	Y	0.000363601	0.000972782	42	41	0.710827189	0.97192028	0.988697071
W5	Otu00024_Clostridium_sensu_stricto	Synulox	Y	-0.000251726	0.000704248	42	29	0.722909653	0.97192028	0.988697071
W5	Otu00019_Blautia	Diatrim_2	Y	-0.004489624	0.012604568	42	42	0.723836299	0.97192028	0.988697071
W10	Otu00240_Subdoligranulum	Diatrim_2	Y	0.00011027	0.000279583	40	13	0.695817381	0.961326644	0.988697071
W10	Otu00032_Prevotellamassilia	Halocur	Y	0.002860389	0.007329717	40	40	0.698862703	0.9628037	0.988697071
W10	Otu01455_Planococcaceae_unclassified	Halocur	Y	0.000390181	0.00100267	40	6	0.69967114	0.9628037	0.988697071
W10	Otu01011_Ruminococcus	Halocur	Y	0.0000937	0.000241237	40	27	0.700325073	0.9628037	0.988697071
W10	Otu00183_Romboutsia	Disease_Status	Cryptosporidium_Positive	0.000207595	0.00053797	40	20	0.702058156	0.963609233	0.988697071
W10	Otu00429_Butyrivibrio	Synulox	Y	-0.000643911	0.001692989	40	18	0.70613052	0.964470954	0.988697071
W10	Otu01614_Betaproteobacteria_unclassified	Disease_Status	Cryptosporidium_Positive	-0.0000166	0.0000435	40	17	0.704504179	0.964470954	0.988697071
W10	Otu00146_Bacteria_unclassified	Disease_Status	Cryptosporidium_Positive	0.002101024	0.005506189	40	40	0.705222581	0.964470954	0.988697071
W10	Otu00460_Duncaniella	Diatrim_2	Y	0.000600819	0.001609124	40	33	0.711251593	0.965187945	0.988697071
W10	Otu02269_Alphaproteobacteria_unclassified	Disease_Status	Cryptosporidium_Positive	0.0000428	0.000114392	40	19	0.710745586	0.965187945	0.988697071
W10	Otu00175_Mycobacteriales_unclassified	Diatrim_2	Y	0.0000738	0.000195967	40	8	0.709001401	0.965187945	0.988697071
W10	Otu01011_Ruminococcus	Synulox	Y	-0.0000961	0.000254153	40	27	0.707896109	0.965187945	0.988697071
W10	Otu00608_Muribaculum	Diatrim_2	Y	-0.000165686	0.00045779	40	35	0.719714203	0.965985251	0.988697071
W10	Otu01224_Helcococcus	Diatrim_1	Y	0.000037	0.000100948	40	9	0.716304749	0.965985251	0.988697071
W10	Otu02350_Coriobacteriia_unclassified	Diatrim_1	Y	0.0000241	0.0000666	40	33	0.719889009	0.965985251	0.988697071
W10	Otu00102_Pelistega	Draaxin	Y	0.00061574	0.001691886	40	27	0.718226599	0.965985251	0.988697071
W10	Otu00511_Aerococcus	Synulox	Y	-0.000722829	0.001987726	40	22	0.718441604	0.965985251	0.988697071
W10	Otu00317_Intestinimonas	Synulox	Y	0.000109897	0.000297898	40	38	0.714553269	0.965985251	0.988697071
W10	Otu01011_Ruminococcus	Diatrim_1	Y	-0.0000897	0.000243049	40	27	0.714548709	0.965985251	0.988697071
W10	Otu00064_Ruminococcus2	Draaxin	Y	0.000222073	0.000617126	40	30	0.721251561	0.966270034	0.988697071
W10	Otu01614_Betaproteobacteria_unclassified	Diatrim_1	Y	-0.0000201	0.0000561	40	17	0.722829797	0.966842403	0.988697071
W10	Otu00165_Peptococcus	Diatrim_1	Y	0.000609373	0.001785258	40	38	0.735014709	0.968126273	0.988697071
W10	Otu00208_Succinivibrio	Disease_Status	Cryptosporidium_Positive	-0.001145717	0.003246933	40	39	0.726436347	0.968126273	0.988697071
W10	Otu00208_Succinivibrio	Synulox	Y	0.001529679	0.004381214	40	39	0.729198583	0.968126273	0.988697071
W10	Otu00198_Mailhella	Halocur	Y	-0.0000345	0.000101266	40	32	0.735314955	0.968126273	0.988697071
W10	Otu00008_Bifidobacterium	Draaxin	Y	-0.000286864	0.000835153	40	13	0.733411103	0.968126273	0.988697071
W10	Otu00018_Streptococcus	Disease_Status	Cryptosporidium_Positive	-0.000299466	0.000866897	40	28	0.731951476	0.968126273	0.988697071
W10	Otu00160_Holdemanella	Disease_Status	Cryptosporidium_Positive	-0.0000387	0.000110986	40	35	0.729438807	0.968126273	0.988697071
W10	Otu00040_Lactobacillus	Synulox	Y	-0.000163834	0.00046385	40	23	0.726181232	0.968126273	0.988697071
W10	Otu00511_Aerococcus	Disease_Status	Cryptosporidium_Positive	-0.000510292	0.001473111	40	22	0.731237948	0.968126273	0.988697071
W10	Otu00190_Agathobaculum	Synulox	Y	0.000203103	0.000583262	40	33	0.729886987	0.968126273	0.988697071
W10	Otu00197_Frisingicoccus	Draaxin	Y	-0.0000597	0.000180713	40	39	0.743042111	0.969185362	0.988697071
W10	Otu00038_Dorea	Halocur	Y	-0.000684345	0.002064709	40	33	0.742401513	0.969185362	0.988697071
W10	Otu00062_Bacteroidaceae_unclassified	Disease_Status	Cryptosporidium_Positive	-0.007042344	0.021180143	40	39	0.741616607	0.969185362	0.988697071
W10	Otu00657_Burkholderiales_unclassified	Diatrim_2	Y	-0.00000812	0.0000242	40	25	0.739537403	0.969185362	0.988697071
W10	Otu00392_Lawsonella	Diatrim_1	Y	0.0000676	0.000204409	40	16	0.742819221	0.969185362	0.988697071
W10	Otu00030_Clostridiales_unclassified	Diatrim_1	Y	-0.012361363	0.037176609	40	40	0.741611904	0.969185362	0.988697071
W10	Otu00517_Alistipes	Diatrim_1	Y	0.001167442	0.003571326	40	34	0.745813145	0.96978799	0.988697071
W10	Otu00020_Fusobacterium	Disease_Status	Cryptosporidium_Positive	-0.000726122	0.002219646	40	21	0.745632456	0.96978799	0.988697071
W1	Otu00017_Mediterraneibacter	Disease_Status	Cryptosporidium_Positive	0.00043747	0.001457094	43	23	0.765592691	0.999199659	0.990463942
W1	Otu00072_Anaerostipes	Synulox	Y	-0.0000364	0.000116332	43	16	0.755726546	0.999199659	0.990463942
W1	Otu00325_Howardella	Synulox	Y	-0.0000235	0.000135843	43	10	0.863363279	0.999199659	0.990463942
W1	Otu00038_Dorea	Synulox	Y	-0.00224341	0.007736941	43	25	0.773382302	0.999199659	0.990463942
W1	Otu00303_Enterocloster	Disease_Status	Cryptosporidium_Positive	-0.0000709	0.000276432	43	24	0.798918142	0.999199659	0.990463942
W1	Otu00047_Bacteroidales_unclassified	Diatrim_1	Y	0.0000367	0.000130526	43	16	0.780303891	0.999199659	0.990463942
W1	Otu00047_Bacteroidales_unclassified	Synulox	Y	-0.0000386	0.000136122	43	16	0.778429406	0.999199659	0.990463942
W1	Otu00006_Prevotella	Synulox	Y	0.00431033	0.022428988	43	23	0.84860094	0.999199659	0.990463942
W1	Otu00121_Fusicatenibacter	Diatrim_1	Y	0.000313084	0.001329369	43	9	0.815042863	0.999199659	0.990463942
W1	Otu00135_Fusobacteriaceae_unclassified	Synulox	Y	0.003912268	0.022909347	43	14	0.865286205	0.999199659	0.990463942
W1	Otu00213_Allisonella	Disease_Status	Cryptosporidium_Positive	0.0000526	0.000206733	43	14	0.800523003	0.999199659	0.990463942
W1	Otu00873_Veillonellaceae_unclassified	Diatrim_1	Y	-0.0000383	0.000127387	43	17	0.765473808	0.999199659	0.990463942
W1	Otu00011_Veillonella	Diatrim_1	Y	-0.007446609	0.043147989	43	30	0.863871765	0.999199659	0.990463942
W1	Otu00028_Selenomonadaceae_unclassified	Synulox	Y	0.0000177	0.000066	43	18	0.789907991	0.999199659	0.990463942
W1	Otu00051_Acidaminococcus	Synulox	Y	0.002837681	0.011806954	43	11	0.811325702	0.999199659	0.990463942
W1	Otu00446_Peptostreptococcaceae_unclassified	Diatrim_1	Y	0.0000641	0.00023556	43	14	0.787099292	0.999199659	0.990463942
W1	Otu01040_Acinetobacter	Diatrim_1	Y	-0.0000127	0.000074	43	13	0.864485161	0.999199659	0.990463942
W1	Otu00432_Enterobacterales_unclassified	Disease_Status	Cryptosporidium_Positive	-0.000017	0.0000882	43	19	0.847970511	0.999199659	0.990463942
W1	Otu00432_Enterobacterales_unclassified	Synulox	Y	0.0000309	0.000142184	43	19	0.829039375	0.999199659	0.990463942
W1	Otu00150_Enterobacteriaceae_unclassified	Synulox	Y	0.000869181	0.004473983	43	41	0.846969358	0.999199659	0.990463942
W1	Otu00324_Campylobacter	Synulox	Y	-0.000114924	0.0004753	43	6	0.810207814	0.999199659	0.990463942
W1	Otu00039_Gallibacterium	Synulox	Y	0.001121962	0.003783547	43	18	0.768393508	0.999199659	0.990463942
W1	Otu00353_Comamonadaceae_unclassified	Synulox	Y	-0.000479221	0.002177531	43	10	0.826960296	0.999199659	0.990463942
W1	Otu00133_Corynebacterium	Synulox	Y	-0.0000539	0.00022179	43	16	0.809262163	0.999199659	0.990463942
W1	Otu00018_Streptococcus	Disease_Status	Cryptosporidium_Positive	0.005142203	0.017914439	43	43	0.775599481	0.999199659	0.990463942
W1	Otu00963_Streptococcaceae_unclassified	Synulox	Y	0.0000216	0.0000724	43	12	0.766901501	0.999199659	0.990463942
W1	Otu00558_Faecalicoccus	Synulox	Y	-0.0000167	0.0000779	43	14	0.831002104	0.999199659	0.990463942
W1	Otu01585_Lactobacillaceae_unclassified	Synulox	Y	-0.0000307	0.000136387	43	19	0.823212189	0.999199659	0.990463942
W1	Otu00040_Lactobacillus	Synulox	Y	-0.00116441	0.004006583	43	14	0.77287875	0.999199659	0.990463942
W1	Otu00552_Bacilli_unclassified	Disease_Status	Cryptosporidium_Positive	0.0000118	0.0000603	43	30	0.846067379	0.999199659	0.990463942
W1	Otu00552_Bacilli_unclassified	Synulox	Y	-0.0000299	0.0000972	43	30	0.760382564	0.999199659	0.990463942
W1	Otu00298_Enterococcaceae_unclassified	Synulox	Y	0.003275326	0.018699112	43	35	0.861860595	0.999199659	0.990463942
W1	Otu00066_Lactobacillales_unclassified	Diatrim_1	Y	-0.000176055	0.000625737	43	38	0.77992468	0.999199659	0.990463942
W1	Otu00065_Ligilactobacillus	Synulox	Y	-0.001659507	0.005914351	43	29	0.780508205	0.999199659	0.990463942
W1	Otu00004_Faecalibacterium	Disease_Status	Cryptosporidium_Positive	0.006883038	0.033503721	43	32	0.838296174	0.999199659	0.990463942
W1	Otu00027_Ruminococcaceae_unclassified	Disease_Status	Cryptosporidium_Positive	-0.000679361	0.003077195	43	35	0.826421173	0.999199659	0.990463942
W1	Otu00010_Butyricicoccus	Synulox	Y	-0.006609101	0.026974036	43	37	0.807727831	0.999199659	0.990463942
W1	Otu00172_Pseudoflavonifractor	Disease_Status	Cryptosporidium_Positive	0.0000428	0.000151936	43	16	0.779561871	0.999199659	0.990463942
W1	Otu00136_Negativibacillus	Diatrim_1	Y	-0.0000413	0.000205805	43	14	0.842156372	0.999199659	0.990463942
W1	Otu00002_Megamonas	Diatrim_1	Y	-0.0113568	0.058545412	43	26	0.847196262	0.999199659	0.990463942
W1	Otu00086_Clostridiaceae_1_unclassified	Diatrim_1	Y	0.002960311	0.016898587	43	43	0.861843787	0.999199659	0.990463942
W1	Otu00030_Clostridiales_unclassified	Diatrim_1	Y	-0.001064064	0.004338777	43	27	0.807552584	0.999199659	0.990463942
W5	Otu00073_Faecalimonas	Synulox	Y	0.000260044	0.000832078	42	11	0.756496849	0.971963147	0.990463942
W5	Otu00055_Odoribacter	Draaxin	Y	-0.000406773	0.001267645	42	38	0.750202883	0.971963147	0.990463942
W5	Otu00068_Prevotellaceae_unclassified	Diatrim_2	Y	0.003213321	0.010214224	42	42	0.75493866	0.971963147	0.990463942
W5	Otu00193_Parabacteroides	Halocur	Y	0.000183926	0.000598993	42	39	0.760618555	0.971963147	0.990463942
W5	Otu01224_Helcococcus	Diatrim_2	Y	-0.0000869	0.000282787	42	7	0.760350769	0.971963147	0.990463942
W5	Otu00370_Slackia	Diatrim_1	Y	0.0000882	0.000289589	42	37	0.762598682	0.971963147	0.990463942
W5	Otu00166_Desulfovibrio	Draaxin	Y	0.000175632	0.000574671	42	28	0.761702917	0.971963147	0.990463942
W5	Otu00516_Parasutterella	Disease_Status	Cryptosporidium_Positive	0.0000189	0.0000592	42	20	0.751766986	0.971963147	0.990463942
W5	Otu00056_Candidatus_Saccharibacteria_unclassified	Disease_Status	Cryptosporidium_Positive	-0.001096704	0.003611403	42	36	0.763171064	0.971963147	0.990463942
W5	Otu00785_Actinomyces	Synulox	Y	-0.0000146	0.0000465	42	20	0.755913323	0.971963147	0.990463942
W5	Otu00240_Subdoligranulum	Disease_Status	Cryptosporidium_Positive	-0.000115355	0.000363544	42	25	0.752895262	0.971963147	0.990463942
W5	Otu00086_Clostridiaceae_1_unclassified	Disease_Status	Cryptosporidium_Positive	0.0000112	0.0000367	42	12	0.762892151	0.971963147	0.990463942
W5	Otu00024_Clostridium_sensu_stricto	Diatrim_2	Y	-0.000154497	0.000507656	42	29	0.762676179	0.971963147	0.990463942
W5	Otu00159_Anaerobutyricum	Halocur	Y	0.000287031	0.000958355	42	39	0.766327486	0.97309245	0.990463942
W5	Otu00003_Escherichia.Shigella	Diatrim_2	Y	0.001963978	0.0065613	42	32	0.766460473	0.97309245	0.990463942
W5	Otu00193_Parabacteroides	Disease_Status	Cryptosporidium_Positive	0.000139605	0.000471407	42	39	0.768869041	0.97309988	0.990463942
W5	Otu00027_Ruminococcaceae_unclassified	Halocur	Y	0.003096528	0.010429329	42	41	0.768293424	0.97309988	0.990463942
W5	Otu00025_Phocaeicola	Draaxin	Y	0.004771787	0.016359688	42	42	0.772253478	0.973907406	0.990463942
W5	Otu00153_Olsenella	Synulox	Y	-0.000721527	0.002483359	42	41	0.77311415	0.973907406	0.990463942
W5	Otu00039_Gallibacterium	Synulox	Y	-0.000372382	0.001268054	42	33	0.770748768	0.973907406	0.990463942
W5	Otu00211_Sutterellaceae_unclassified	Diatrim_2	Y	0.0000825	0.000286644	42	26	0.775267783	0.975103888	0.990463942
W5	Otu00032_Prevotellamassilia	Disease_Status	Cryptosporidium_Positive	-0.003389985	0.011964012	42	41	0.778579017	0.97632891	0.990463942
W5	Otu00370_Slackia	Synulox	Y	-0.0000852	0.000300952	42	37	0.778652439	0.97632891	0.990463942
W5	Otu01092_Treponema	Diatrim_2	Y	0.000026	0.0000926	42	12	0.780620833	0.977284196	0.990463942
W5	Otu00483_Barnesiella	Synulox	Y	0.0000219	0.0000788	42	9	0.782826653	0.978533316	0.990463942
W5	Otu01528_Acidaminococcaceae_unclassified	Synulox	Y	0.0000095	0.0000346	42	15	0.785013394	0.979754776	0.990463942
W5	Otu02350_Coriobacteriia_unclassified	Draaxin	Y	0.00000864	0.0000322	42	34	0.790292289	0.981829878	0.990463942
W5	Otu00160_Holdemanella	Disease_Status	Cryptosporidium_Positive	0.0000732	0.000273278	42	41	0.790312445	0.981829878	0.990463942
W5	Otu00063_Flintibacter	Halocur	Y	0.000394789	0.00146203	42	41	0.78872476	0.981829878	0.990463942
W5	Otu00017_Mediterraneibacter	Diatrim_2	Y	-0.001345002	0.006772777	42	42	0.843732975	0.98239539	0.990463942
W5	Otu00159_Anaerobutyricum	Disease_Status	Cryptosporidium_Positive	-0.0001491	0.000754225	42	39	0.84443387	0.98239539	0.990463942
W5	Otu00159_Anaerobutyricum	Draaxin	Y	0.000137513	0.000637655	42	39	0.830509636	0.98239539	0.990463942
W5	Otu00170_Roseburia	Synulox	Y	-0.000163412	0.000702861	42	40	0.817506788	0.98239539	0.990463942
W5	Otu00170_Roseburia	Halocur	Y	-0.000109456	0.000655645	42	40	0.868375433	0.98239539	0.990463942
W5	Otu00038_Dorea	Synulox	Y	-0.002561557	0.010234247	42	42	0.803824412	0.98239539	0.990463942
W5	Otu00047_Bacteroidales_unclassified	Disease_Status	Cryptosporidium_Positive	-0.002600231	0.010377727	42	42	0.803620246	0.98239539	0.990463942
W5	Otu00104_Bacteroidetes_unclassified	Disease_Status	Cryptosporidium_Positive	-0.000303347	0.001800055	42	41	0.867143528	0.98239539	0.990463942
W5	Otu00517_Alistipes	Disease_Status	Cryptosporidium_Positive	-0.0000158	0.0000862	42	30	0.855369944	0.98239539	0.990463942
W5	Otu00517_Alistipes	Halocur	Y	-0.000024	0.000109516	42	30	0.827859543	0.98239539	0.990463942
W5	Otu00396_Paramuribaculum	Disease_Status	Cryptosporidium_Positive	0.000067	0.000412428	42	8	0.871925568	0.98239539	0.990463942
W5	Otu00483_Barnesiella	Diatrim_1	Y	0.0000183	0.0000758	42	9	0.810922676	0.98239539	0.990463942
W5	Otu00483_Barnesiella	Halocur	Y	-0.0000156	0.0000735	42	9	0.832891812	0.98239539	0.990463942
W5	Otu00853_Porphyromonas	Diatrim_1	Y	0.000104134	0.000400081	42	18	0.796172079	0.98239539	0.990463942
W5	Otu00068_Prevotellaceae_unclassified	Disease_Status	Cryptosporidium_Positive	-0.00202419	0.01040243	42	42	0.846840446	0.98239539	0.990463942
W5	Otu00014_Bacteroides	Diatrim_2	Y	-0.000039	0.000172317	42	32	0.822454285	0.98239539	0.990463942
W5	Otu00025_Phocaeicola	Diatrim_1	Y	0.005323736	0.025363081	42	42	0.834962057	0.98239539	0.990463942
W5	Otu00193_Parabacteroides	Draaxin	Y	0.000066	0.000398548	42	39	0.869330846	0.98239539	0.990463942
W5	Otu00121_Fusicatenibacter	Diatrim_2	Y	0.000265833	0.001250726	42	41	0.832916619	0.98239539	0.990463942
W5	Otu00213_Allisonella	Halocur	Y	0.0000266	0.000147484	42	27	0.857977103	0.98239539	0.990463942
W5	Otu00051_Acidaminococcus	Halocur	Y	0.001007698	0.005102913	42	33	0.844598264	0.98239539	0.990463942
W5	Otu00051_Acidaminococcus	Draaxin	Y	0.000598509	0.003395293	42	33	0.861093142	0.98239539	0.990463942
W5	Otu01528_Acidaminococcaceae_unclassified	Draaxin	Y	-0.00000375	0.0000214	42	15	0.862133362	0.98239539	0.990463942
W5	Otu00003_Escherichia.Shigella	Diatrim_1	Y	-0.001652836	0.008758524	42	32	0.85140876	0.98239539	0.990463942
W5	Otu00232_Ihubacter	Synulox	Y	-0.000033	0.00016688	42	20	0.844280388	0.98239539	0.990463942
W5	Otu00333_Eubacterium	Synulox	Y	-0.0000331	0.000153746	42	27	0.830763089	0.98239539	0.990463942
W5	Otu00446_Peptostreptococcaceae_unclassified	Synulox	Y	-0.0000226	0.0000874	42	12	0.797563166	0.98239539	0.990463942
W5	Otu00183_Romboutsia	Diatrim_2	Y	0.0000125	0.0000544	42	16	0.820057953	0.98239539	0.990463942
W5	Otu00539_Finegoldia	Synulox	Y	-0.0000545	0.000247266	42	21	0.826894767	0.98239539	0.990463942
W5	Otu00540_Anaerococcus	Diatrim_1	Y	-0.0000762	0.000360141	42	20	0.833696963	0.98239539	0.990463942
W5	Otu01224_Helcococcus	Synulox	Y	0.0000827	0.000392297	42	7	0.834215702	0.98239539	0.990463942
W5	Otu00627_Pseudoramibacter	Diatrim_1	Y	0.0000144	0.0000744	42	18	0.847647894	0.98239539	0.990463942
W5	Otu00520_Parolsenella	Draaxin	Y	0.0000235	0.000109608	42	17	0.831822631	0.98239539	0.990463942
W5	Otu00005_Collinsella	Halocur	Y	0.002699036	0.014197031	42	42	0.850319178	0.98239539	0.990463942
W5	Otu00819_Actinobacteria_unclassified	Draaxin	Y	0.00000623	0.000038	42	22	0.870684304	0.98239539	0.990463942
W5	Otu00208_Succinivibrio	Disease_Status	Cryptosporidium_Positive	-0.000115462	0.000711549	42	27	0.872027513	0.98239539	0.990463942
W5	Otu00940_Desulfovibrionaceae_unclassified	Diatrim_1	Y	0.0000187	0.0000712	42	22	0.794463534	0.98239539	0.990463942
W5	Otu00150_Enterobacteriaceae_unclassified	Diatrim_1	Y	-0.0000109	0.0000532	42	8	0.839600586	0.98239539	0.990463942
W5	Otu00774_Gammaproteobacteria_unclassified	Draaxin	Y	-0.00000525	0.000029	42	9	0.857627294	0.98239539	0.990463942
W5	Otu00324_Campylobacter	Diatrim_2	Y	0.0000438	0.000223637	42	24	0.84596368	0.98239539	0.990463942
W5	Otu00102_Pelistega	Halocur	Y	0.001043606	0.004595507	42	37	0.821672911	0.98239539	0.990463942
W5	Otu00946_Neisseriaceae_unclassified	Synulox	Y	-0.0000245	0.0000987	42	16	0.805293204	0.98239539	0.990463942
W5	Otu00516_Parasutterella	Diatrim_1	Y	-0.0000137	0.0000776	42	20	0.861263436	0.98239539	0.990463942
W5	Otu00211_Sutterellaceae_unclassified	Synulox	Y	0.0000649	0.000397648	42	26	0.871230798	0.98239539	0.990463942
W5	Otu00016_Sutterella	Diatrim_1	Y	0.000455896	0.002580743	42	39	0.860799264	0.98239539	0.990463942
W5	Otu00056_Candidatus_Saccharibacteria_unclassified	Synulox	Y	0.000945597	0.004919285	42	36	0.848678898	0.98239539	0.990463942
W5	Otu00785_Actinomyces	Diatrim_1	Y	0.0000078	0.0000448	42	20	0.86273806	0.98239539	0.990463942
W5	Otu00133_Corynebacterium	Synulox	Y	-0.000428748	0.002184929	42	22	0.845565447	0.98239539	0.990463942
W5	Otu00008_Bifidobacterium	Draaxin	Y	0.002756346	0.014416487	42	36	0.849478418	0.98239539	0.990463942
W5	Otu01194_Bifidobacteriaceae_unclassified	Draaxin	Y	0.000015	0.0000723	42	12	0.837111573	0.98239539	0.990463942
W5	Otu00018_Streptococcus	Diatrim_1	Y	-0.001414954	0.006587987	42	42	0.831187041	0.98239539	0.990463942
W5	Otu00310_Erysipelotrichaceae_unclassified	Diatrim_2	Y	0.0000749	0.000323372	42	42	0.818066035	0.98239539	0.990463942
W5	Otu00310_Erysipelotrichaceae_unclassified	Synulox	Y	-0.0000783	0.000448599	42	42	0.86236487	0.98239539	0.990463942
W5	Otu00331_Sharpea	Diatrim_2	Y	-0.0000287	0.000141819	42	22	0.840643167	0.98239539	0.990463942
W5	Otu00866_Intestinibaculum	Synulox	Y	-0.0000116	0.0000443	42	7	0.794254134	0.98239539	0.990463942
W5	Otu00866_Intestinibaculum	Draaxin	Y	-0.00000609	0.0000275	42	7	0.826005971	0.98239539	0.990463942
W5	Otu00160_Holdemanella	Diatrim_1	Y	0.0000897	0.000358192	42	41	0.803815993	0.98239539	0.990463942
W5	Otu00160_Holdemanella	Halocur	Y	-0.0000743	0.00034724	42	41	0.831895053	0.98239539	0.990463942
W5	Otu00298_Enterococcaceae_unclassified	Synulox	Y	0.0000387	0.000156183	42	16	0.805669769	0.98239539	0.990463942
W5	Otu00065_Ligilactobacillus	Diatrim_2	Y	-0.000885104	0.004979687	42	39	0.85994956	0.98239539	0.990463942
W5	Otu01171_Leuconostoc	Diatrim_2	Y	0.0000127	0.0000742	42	11	0.864976465	0.98239539	0.990463942
W5	Otu00027_Ruminococcaceae_unclassified	Diatrim_2	Y	0.001710361	0.008059376	42	41	0.8331665	0.98239539	0.990463942
W5	Otu00010_Butyricicoccus	Halocur	Y	0.000531714	0.002031253	42	42	0.795035727	0.98239539	0.990463942
W5	Otu00063_Flintibacter	Diatrim_2	Y	0.000204957	0.0011298	42	41	0.857092126	0.98239539	0.990463942
W5	Otu00002_Megamonas	Diatrim_2	Y	0.005296231	0.03039405	42	42	0.862671281	0.98239539	0.990463942
W5	Otu00086_Clostridiaceae_1_unclassified	Draaxin	Y	-0.00000652	0.000031	42	12	0.834568591	0.98239539	0.990463942
W5	Otu00024_Clostridium_sensu_stricto	Halocur	Y	0.000139236	0.000656939	42	29	0.833377479	0.98239539	0.990463942
W10	Otu00017_Mediterraneibacter	Disease_Status	Cryptosporidium_Positive	0.000437765	0.001571428	40	36	0.782307106	0.971321628	0.990463942
W10	Otu00017_Mediterraneibacter	Halocur	Y	-0.000506746	0.002012636	40	36	0.802770926	0.971321628	0.990463942
W10	Otu00096_Anaerotignum	Halocur	Y	0.000441271	0.001838441	40	40	0.811795798	0.971321628	0.990463942
W10	Otu00319_Coprococcus	Synulox	Y	0.0000747	0.000240857	40	27	0.758274998	0.971321628	0.990463942
W10	Otu00560_Kineothrix	Diatrim_1	Y	-0.001182544	0.004060046	40	5	0.77267269	0.971321628	0.990463942
W10	Otu00903_Agathobacter	Diatrim_1	Y	0.0000221	0.0000912	40	30	0.810295996	0.971321628	0.990463942
W10	Otu00013_Lachnospiraceae_unclassified	Synulox	Y	-0.008572533	0.031867982	40	40	0.789603316	0.971321628	0.990463942
W10	Otu00104_Bacteroidetes_unclassified	Diatrim_1	Y	-0.003879334	0.013381733	40	40	0.773708321	0.971321628	0.990463942
W10	Otu00517_Alistipes	Halocur	Y	-0.000890654	0.003544704	40	34	0.803168583	0.971321628	0.990463942
W10	Otu00055_Odoribacter	Halocur	Y	-0.000821103	0.00259869	40	36	0.754016729	0.971321628	0.990463942
W10	Otu00483_Barnesiella	Draaxin	Y	-0.0000111	0.0000473	40	6	0.815216366	0.971321628	0.990463942
W10	Otu00068_Prevotellaceae_unclassified	Diatrim_2	Y	0.002692592	0.008869915	40	40	0.763365408	0.971321628	0.990463942
W10	Otu00025_Phocaeicola	Disease_Status	Cryptosporidium_Positive	-0.003971331	0.012880636	40	40	0.759778323	0.971321628	0.990463942
W10	Otu00025_Phocaeicola	Diatrim_1	Y	-0.00474072	0.016621021	40	40	0.777254801	0.971321628	0.990463942
W10	Otu00062_Bacteroidaceae_unclassified	Draaxin	Y	-0.004409365	0.018542719	40	39	0.813510422	0.971321628	0.990463942
W10	Otu00193_Parabacteroides	Disease_Status	Cryptosporidium_Positive	-0.001025934	0.003874936	40	40	0.792839868	0.971321628	0.990463942
W10	Otu00193_Parabacteroides	Diatrim_1	Y	-0.001605045	0.005000171	40	40	0.750236103	0.971321628	0.990463942
W10	Otu00121_Fusicatenibacter	Halocur	Y	-0.000185235	0.000712523	40	37	0.796501203	0.971321628	0.990463942
W10	Otu00535_Elusimicrobium	Diatrim_2	Y	0.000201315	0.000698483	40	15	0.774982646	0.971321628	0.990463942
W10	Otu00110_Succiniclasticum	Synulox	Y	0.001056173	0.003526555	40	27	0.766443454	0.971321628	0.990463942
W10	Otu00232_Ihubacter	Diatrim_1	Y	-0.000192054	0.000790201	40	38	0.809475198	0.971321628	0.990463942
W10	Otu00333_Eubacterium	Halocur	Y	-0.0000227	0.0000793	40	22	0.776781935	0.971321628	0.990463942
W10	Otu00446_Peptostreptococcaceae_unclassified	Disease_Status	Cryptosporidium_Positive	0.000115248	0.000361644	40	30	0.75197981	0.971321628	0.990463942
W10	Otu00183_Romboutsia	Synulox	Y	-0.000205066	0.000725904	40	20	0.779326974	0.971321628	0.990463942
W10	Otu00540_Anaerococcus	Diatrim_2	Y	-0.000118086	0.000376704	40	9	0.755895166	0.971321628	0.990463942
W10	Otu01224_Helcococcus	Draaxin	Y	-0.0000175	0.0000685	40	9	0.800155684	0.971321628	0.990463942
W10	Otu00627_Pseudoramibacter	Synulox	Y	0.000018	0.0000592	40	13	0.762779154	0.971321628	0.990463942
W10	Otu01882_Clostridia_unclassified	Diatrim_2	Y	-0.000108834	0.000360921	40	31	0.764890505	0.971321628	0.990463942
W10	Otu01882_Clostridia_unclassified	Halocur	Y	0.000119783	0.00045627	40	31	0.794548006	0.971321628	0.990463942
W10	Otu00165_Peptococcus	Halocur	Y	0.000477993	0.00177195	40	38	0.789028139	0.971321628	0.990463942
W10	Otu00153_Olsenella	Halocur	Y	-0.000921761	0.003489626	40	38	0.793312291	0.971321628	0.990463942
W10	Otu00914_Atopobiaceae_unclassified	Halocur	Y	0.0000301	0.000120421	40	32	0.804264384	0.971321628	0.990463942
W10	Otu00370_Slackia	Disease_Status	Cryptosporidium_Positive	-0.0000278	0.0000936	40	23	0.768066005	0.971321628	0.990463942
W10	Otu01614_Betaproteobacteria_unclassified	Diatrim_2	Y	0.0000113	0.000044	40	17	0.799495152	0.971321628	0.990463942
W10	Otu00516_Parasutterella	Halocur	Y	0.0000592	0.000240208	40	26	0.806746267	0.971321628	0.990463942
W10	Otu00211_Sutterellaceae_unclassified	Disease_Status	Cryptosporidium_Positive	-0.000133391	0.000463938	40	33	0.77551215	0.971321628	0.990463942
W10	Otu00392_Lawsonella	Halocur	Y	0.0000542	0.000202886	40	16	0.790990682	0.971321628	0.990463942
W10	Otu00008_Bifidobacterium	Synulox	Y	0.000323917	0.001287191	40	13	0.802874701	0.971321628	0.990463942
W10	Otu00295_Faecalibacillus	Synulox	Y	0.0000574	0.000212681	40	28	0.789017392	0.971321628	0.990463942
W10	Otu00160_Holdemanella	Diatrim_2	Y	0.000031	0.000112443	40	35	0.784388072	0.971321628	0.990463942
W10	Otu00048_Limosilactobacillus	Disease_Status	Cryptosporidium_Positive	-0.0000525	0.000192938	40	19	0.787277034	0.971321628	0.990463942
W10	Otu01455_Planococcaceae_unclassified	Diatrim_2	Y	0.000205654	0.000793137	40	6	0.797021107	0.971321628	0.990463942
W10	Otu00044_Fournierella	Halocur	Y	-0.000243713	0.00101426	40	40	0.811594448	0.971321628	0.990463942
W10	Otu00010_Butyricicoccus	Draaxin	Y	-0.0000859	0.000363221	40	38	0.814422697	0.971321628	0.990463942
W10	Otu00190_Agathobaculum	Diatrim_1	Y	-0.000150562	0.00055778	40	33	0.788893639	0.971321628	0.990463942
W10	Otu00341_Oscillibacter	Diatrim_1	Y	-0.000219569	0.000824776	40	40	0.791729239	0.971321628	0.990463942
W10	Otu00172_Pseudoflavonifractor	Disease_Status	Cryptosporidium_Positive	-0.00009	0.000347345	40	40	0.797210103	0.971321628	0.990463942
W10	Otu00172_Pseudoflavonifractor	Synulox	Y	-0.000127353	0.000468686	40	40	0.787526741	0.971321628	0.990463942
W10	Otu00844_Colidextribacter	Disease_Status	Cryptosporidium_Positive	0.00000719	0.0000301	40	18	0.81259228	0.971321628	0.990463942
W10	Otu00844_Colidextribacter	Diatrim_1	Y	-0.0000118	0.0000388	40	18	0.763329373	0.971321628	0.990463942
W10	Otu00844_Colidextribacter	Synulox	Y	-0.0000117	0.0000406	40	18	0.775537873	0.971321628	0.990463942
W10	Otu00063_Flintibacter	Synulox	Y	0.000325363	0.0012127	40	40	0.790141009	0.971321628	0.990463942
W10	Otu00063_Flintibacter	Halocur	Y	0.000299464	0.001151073	40	40	0.796356143	0.971321628	0.990463942
W10	Otu00326_Harryflintia	Halocur	Y	0.000277597	0.00114937	40	32	0.810646024	0.971321628	0.990463942
W10	Otu00024_Clostridium_sensu_stricto	Diatrim_1	Y	0.001561723	0.005478037	40	37	0.777358312	0.971321628	0.990463942
W10	Otu00024_Clostridium_sensu_stricto	Synulox	Y	-0.001548129	0.005728299	40	37	0.788643404	0.971321628	0.990463942
W10	Otu00024_Clostridium_sensu_stricto	Draaxin	Y	-0.00099006	0.003716628	40	37	0.791599037	0.971321628	0.990463942
W10	Otu00143_Firmicutes_unclassified	Disease_Status	Cryptosporidium_Positive	-0.000869753	0.003519996	40	40	0.806369935	0.971321628	0.990463942
W10	Otu00143_Firmicutes_unclassified	Synulox	Y	-0.001446851	0.004749669	40	40	0.762567408	0.971321628	0.990463942
W10	Otu01614_Betaproteobacteria_unclassified	Halocur	Y	0.000013	0.0000557	40	17	0.816503879	0.971477703	0.990463942
W10	Otu00853_Porphyromonas	Draaxin	Y	-0.0000225	0.0000973	40	8	0.818875566	0.972921465	0.990463942
W10	Otu01286_Pyramidobacter	Synulox	Y	-0.00000639	0.0000279	40	8	0.820106046	0.973007173	0.990463942
W10	Otu01224_Helcococcus	Disease_Status	Cryptosporidium_Positive	0.0000178	0.0000782	40	9	0.821795051	0.973635886	0.990463942
W10	Otu00056_Candidatus_Saccharibacteria_unclassified	Disease_Status	Cryptosporidium_Positive	-0.000672614	0.003077613	40	40	0.828346283	0.975088191	0.990463942
W10	Otu00240_Subdoligranulum	Draaxin	Y	-0.0000528	0.000241598	40	13	0.828231311	0.975088191	0.990463942
W10	Otu00543_Neglecta	Synulox	Y	0.000049	0.000224846	40	15	0.828824962	0.975088191	0.990463942
W10	Otu00791_Clostridium_IV	Synulox	Y	-0.0000494	0.000225968	40	22	0.828205735	0.975088191	0.990463942
W10	Otu00019_Blautia	Diatrim_1	Y	0.001698741	0.007794304	40	40	0.828812926	0.975088191	0.990463942
W10	Otu00889_Lawsonibacter	Diatrim_2	Y	0.00000645	0.0000302	40	13	0.832141733	0.977621057	0.990463942
W10	Otu00392_Lawsonella	Draaxin	Y	0.0000294	0.000138683	40	16	0.833628924	0.978000414	0.990463942
W10	Otu00006_Prevotella	Diatrim_1	Y	-0.007455673	0.035922131	40	40	0.836855127	0.980416049	0.990463942
W10	Otu00313_Anaerovibrio	Diatrim_1	Y	-0.001647324	0.008119409	40	20	0.840468962	0.983278451	0.990463942
W10	Otu00319_Coprococcus	Disease_Status	Cryptosporidium_Positive	0.0000304	0.0001785	40	27	0.865980148	0.983664158	0.990463942
W10	Otu00325_Howardella	Disease_Status	Cryptosporidium_Positive	-0.0000141	0.0000846	40	24	0.868382593	0.983664158	0.990463942
W10	Otu00483_Barnesiella	Diatrim_2	Y	0.00000984	0.0000547	40	6	0.858399616	0.983664158	0.990463942
W10	Otu00014_Bacteroides	Draaxin	Y	0.000959308	0.005048833	40	40	0.850468418	0.983664158	0.990463942
W10	Otu00062_Bacteroidaceae_unclassified	Synulox	Y	-0.005179587	0.028579195	40	39	0.857290695	0.983664158	0.990463942
W10	Otu00110_Succiniclasticum	Disease_Status	Cryptosporidium_Positive	0.000505217	0.002613543	40	27	0.847903213	0.983664158	0.990463942
W10	Otu00003_Escherichia.Shigella	Halocur	Y	-0.002095168	0.011057077	40	36	0.85087212	0.983664158	0.990463942
W10	Otu00314_Clostridiales_Incertae_Sedis_XIII_unclassified	Synulox	Y	0.000105925	0.000531726	40	39	0.84332123	0.983664158	0.990463942
W10	Otu00147_Peptacetobacter	Disease_Status	Cryptosporidium_Positive	0.000174856	0.000987153	40	24	0.860487485	0.983664158	0.990463942
W10	Otu00539_Finegoldia	Disease_Status	Cryptosporidium_Positive	-0.0000661	0.000331069	40	20	0.842905999	0.983664158	0.990463942
W10	Otu00005_Collinsella	Disease_Status	Cryptosporidium_Positive	-0.000371079	0.002241504	40	33	0.869521954	0.983664158	0.990463942
W10	Otu00198_Mailhella	Diatrim_2	Y	0.0000141	0.0000801	40	32	0.861078354	0.983664158	0.990463942
W10	Otu00774_Gammaproteobacteria_unclassified	Disease_Status	Cryptosporidium_Positive	0.000132705	0.000768233	40	18	0.863910326	0.983664158	0.990463942
W10	Otu00133_Corynebacterium	Diatrim_1	Y	0.001401281	0.008435584	40	18	0.869079675	0.983664158	0.990463942
W10	Otu00146_Bacteria_unclassified	Diatrim_1	Y	-0.001252628	0.007105121	40	40	0.861136286	0.983664158	0.990463942
W10	Otu01919_Spirochaetales_unclassified	Halocur	Y	-0.00000696	0.0000387	40	8	0.858586474	0.983664158	0.990463942
W10	Otu00048_Limosilactobacillus	Draaxin	Y	-0.0000326	0.000168913	40	19	0.848075843	0.983664158	0.990463942
W10	Otu00511_Aerococcus	Diatrim_1	Y	0.000309702	0.001900885	40	22	0.871570833	0.983664158	0.990463942
W10	Otu00065_Ligilactobacillus	Disease_Status	Cryptosporidium_Positive	-0.0000862	0.000477686	40	20	0.857846413	0.983664158	0.990463942
W10	Otu00065_Ligilactobacillus	Synulox	Y	-0.000124286	0.000644561	40	20	0.848279823	0.983664158	0.990463942
W10	Otu00027_Ruminococcaceae_unclassified	Synulox	Y	0.003817353	0.021001524	40	40	0.856878664	0.983664158	0.990463942
W10	Otu00190_Agathobaculum	Disease_Status	Cryptosporidium_Positive	-0.000075	0.000432257	40	33	0.86335642	0.983664158	0.990463942
W10	Otu00437_Paludicola	Halocur	Y	0.00000986	0.0000542	40	20	0.856724575	0.983664158	0.990463942
W10	Otu00002_Megamonas	Draaxin	Y	-0.005073234	0.026938187	40	16	0.851772343	0.983664158	0.990463942
W10	Otu00086_Clostridiaceae_1_unclassified	Disease_Status	Cryptosporidium_Positive	0.00000658	0.000039	40	9	0.867285527	0.983664158	0.990463942
W1	Otu00710_Paraeggerthella	Disease_Status	Cryptosporidium_Positive	-0.00000544	0.0000348	43	8	0.876721956	0.999199659	0.991103661
W1	Otu00018_Streptococcus	Diatrim_1	Y	-0.004363339	0.027697721	43	43	0.875636643	0.999199659	0.991103661
W1	Otu00066_Lactobacillales_unclassified	Disease_Status	Cryptosporidium_Positive	-0.0000625	0.000404716	43	38	0.878019818	0.999199659	0.991103661
W1	Otu00065_Ligilactobacillus	Diatrim_1	Y	0.000886262	0.005671197	43	29	0.876623054	0.999199659	0.991103661
W5	Otu00317_Intestinimonas	Draaxin	Y	-0.0000394	0.000247408	42	29	0.874508191	0.983821715	0.991103661
W5	Otu00819_Actinobacteria_unclassified	Halocur	Y	-0.00000869	0.0000571	42	22	0.879932245	0.985047015	0.991103661
W5	Otu00785_Actinomyces	Halocur	Y	-0.00000662	0.0000434	42	20	0.879677998	0.985047015	0.991103661
W5	Otu00310_Erysipelotrichaceae_unclassified	Halocur	Y	0.0000642	0.000418463	42	42	0.878937268	0.985047015	0.991103661
W10	Otu00020_Fusobacterium	Halocur	Y	-0.000440244	0.002842854	40	21	0.877875179	0.983664158	0.991103661
W10	Otu00446_Peptostreptococcaceae_unclassified	Halocur	Y	0.000072	0.000463183	40	30	0.877415502	0.983664158	0.991103661
W10	Otu00211_Sutterellaceae_unclassified	Diatrim_1	Y	0.0000944	0.00059866	40	33	0.875721813	0.983664158	0.991103661
W10	Otu00048_Limosilactobacillus	Synulox	Y	-0.0000412	0.000260339	40	19	0.875155544	0.983664158	0.991103661
W10	Otu00065_Ligilactobacillus	Draaxin	Y	-0.0000648	0.000418203	40	20	0.877814874	0.983664158	0.991103661
W10	Otu00172_Pseudoflavonifractor	Diatrim_1	Y	0.0000691	0.00044821	40	40	0.878390006	0.983664158	0.991103661
W5	Otu00064_Ruminococcus2	Disease_Status	Cryptosporidium_Positive	0.000337168	0.002255296	42	37	0.882016985	0.985047015	0.991415025
W10	Otu00429_Butyrivibrio	Diatrim_1	Y	0.000240544	0.001619025	40	18	0.882794655	0.983664158	0.991415025
W10	Otu00006_Prevotella	Halocur	Y	-0.005337994	0.035654352	40	40	0.881900697	0.983664158	0.991415025
W10	Otu00166_Desulfovibrio	Halocur	Y	-0.0000685	0.000461234	40	17	0.882831475	0.983664158	0.991415025
W10	Otu00774_Gammaproteobacteria_unclassified	Diatrim_2	Y	-0.00011718	0.000778313	40	18	0.881242133	0.983664158	0.991415025
W10	Otu00004_Faecalibacterium	Diatrim_2	Y	-0.001919648	0.013033748	40	40	0.883804938	0.983664158	0.991918844
W5	Otu00396_Paramuribaculum	Diatrim_1	Y	0.0000786	0.00054058	42	8	0.885190654	0.985047015	0.99198941
W10	Otu00014_Bacteroides	Diatrim_1	Y	-0.001080463	0.007441609	40	40	0.885442399	0.983664158	0.99198941
W10	Otu00317_Intestinimonas	Disease_Status	Cryptosporidium_Positive	0.0000322	0.000220773	40	38	0.884916533	0.983664158	0.99198941
W1	Otu00096_Anaerotignum	Disease_Status	Cryptosporidium_Positive	-0.0000857	0.00073283	43	25	0.907531315	0.999199659	0.992305246
W1	Otu00047_Bacteroidales_unclassified	Disease_Status	Cryptosporidium_Positive	0.0000117	0.0000844	43	16	0.890275487	0.999199659	0.992305246
W1	Otu01047_Negativicutes_unclassified	Diatrim_1	Y	-0.00000949	0.0000691	43	19	0.891557415	0.999199659	0.992305246
W1	Otu00558_Faecalicoccus	Diatrim_1	Y	0.0000102	0.0000747	43	14	0.892097582	0.999199659	0.992305246
W5	Otu00319_Coprococcus	Draaxin	Y	0.0000373	0.000274681	42	32	0.892788499	0.985047015	0.992305246
W5	Otu00038_Dorea	Disease_Status	Cryptosporidium_Positive	0.001048308	0.007513284	42	42	0.889833301	0.985047015	0.992305246
W5	Otu00055_Odoribacter	Diatrim_2	Y	0.000198388	0.001472258	42	38	0.893580737	0.985047015	0.992305246
W5	Otu00055_Odoribacter	Synulox	Y	-0.000274542	0.002042393	42	38	0.893838958	0.985047015	0.992305246
W5	Otu00118_Muribaculaceae_unclassified	Disease_Status	Cryptosporidium_Positive	0.000263573	0.001871445	42	39	0.888804498	0.985047015	0.992305246
W5	Otu00314_Clostridiales_Incertae_Sedis_XIII_unclassified	Disease_Status	Cryptosporidium_Positive	-0.000128545	0.000913397	42	37	0.888887574	0.985047015	0.992305246
W5	Otu00005_Collinsella	Synulox	Y	-0.002157011	0.015219421	42	42	0.888107884	0.985047015	0.992305246
W5	Otu01001_Synergistes	Diatrim_1	Y	0.0000173	0.000128244	42	16	0.893619185	0.985047015	0.992305246
W5	Otu00392_Lawsonella	Synulox	Y	0.0000736	0.000542838	42	23	0.892974309	0.985047015	0.992305246
W5	Otu00086_Clostridiaceae_1_unclassified	Diatrim_2	Y	-0.00000488	0.000036	42	12	0.8928835	0.985047015	0.992305246
W5	Otu01001_Synergistes	Synulox	Y	0.0000173	0.000133276	42	16	0.897736885	0.986657906	0.992305246
W5	Otu00065_Ligilactobacillus	Synulox	Y	0.000897621	0.006908084	42	39	0.897359586	0.986657906	0.992305246
W5	Otu00118_Muribaculaceae_unclassified	Diatrim_2	Y	0.000214811	0.001837585	42	39	0.907608688	0.986910555	0.992305246
W5	Otu00682_Mitsuokella	Diatrim_1	Y	-0.0000273	0.00022674	42	8	0.904681524	0.986910555	0.992305246
W5	Otu00333_Eubacterium	Disease_Status	Cryptosporidium_Positive	0.0000141	0.00011287	42	27	0.901356058	0.986910555	0.992305246
W5	Otu00314_Clostridiales_Incertae_Sedis_XIII_unclassified	Draaxin	Y	-0.0000975	0.000772226	42	37	0.900236546	0.986910555	0.992305246
W5	Otu01001_Synergistes	Halocur	Y	-0.0000148	0.000124323	42	16	0.906178526	0.986910555	0.992305246
W5	Otu00166_Desulfovibrio	Synulox	Y	-0.000108931	0.000925892	42	28	0.907017672	0.986910555	0.992305246
W5	Otu00785_Actinomyces	Disease_Status	Cryptosporidium_Positive	0.00000399	0.0000341	42	20	0.907714029	0.986910555	0.992305246
W5	Otu00341_Oscillibacter	Diatrim_1	Y	0.0000349	0.00028292	42	36	0.902400436	0.986910555	0.992305246
W10	Otu00014_Bacteroides	Synulox	Y	-0.001107999	0.007781576	40	40	0.8876398	0.983664158	0.992305246
W10	Otu00065_Ligilactobacillus	Diatrim_1	Y	-0.0000882	0.000616401	40	20	0.887076872	0.983664158	0.992305246
W10	Otu00017_Mediterraneibacter	Diatrim_2	Y	0.000184803	0.001592046	40	36	0.908293532	0.984480616	0.992305246
W10	Otu00096_Anaerotignum	Diatrim_2	Y	-0.000179852	0.001454253	40	40	0.902324478	0.984480616	0.992305246
W10	Otu00037_Alloprevotella	Halocur	Y	-0.000480011	0.003817391	40	34	0.900698162	0.984480616	0.992305246
W10	Otu00135_Fusobacteriaceae_unclassified	Diatrim_1	Y	0.00000541	0.000041	40	8	0.895872195	0.984480616	0.992305246
W10	Otu00020_Fusobacterium	Draaxin	Y	-0.000259217	0.001943248	40	21	0.894692016	0.984480616	0.992305246
W10	Otu00351_Selenomonas	Synulox	Y	0.000131257	0.001096442	40	19	0.905437353	0.984480616	0.992305246
W10	Otu00232_Ihubacter	Halocur	Y	0.0000979	0.000784311	40	38	0.901401925	0.984480616	0.992305246
W10	Otu00153_Olsenella	Disease_Status	Cryptosporidium_Positive	0.000321935	0.002724633	40	38	0.906659458	0.984480616	0.992305246
W10	Otu00208_Succinivibrio	Diatrim_2	Y	-0.000381816	0.003289534	40	39	0.908300569	0.984480616	0.992305246
W10	Otu00940_Desulfovibrionaceae_unclassified	Synulox	Y	-0.00000821	0.0000642	40	13	0.898980136	0.984480616	0.992305246
W10	Otu00102_Pelistega	Halocur	Y	0.000320102	0.002475126	40	27	0.897883432	0.984480616	0.992305246
W10	Otu00175_Mycobacteriales_unclassified	Diatrim_1	Y	-0.0000331	0.000249599	40	8	0.895344874	0.984480616	0.992305246
W10	Otu00406_Lactococcus	Diatrim_2	Y	-0.00000302	0.0000253	40	7	0.905887108	0.984480616	0.992305246
W10	Otu00027_Ruminococcaceae_unclassified	Halocur	Y	0.002353389	0.01993428	40	40	0.906737869	0.984480616	0.992305246
W10	Otu00437_Paludicola	Draaxin	Y	0.00000496	0.000037	40	20	0.894205905	0.984480616	0.992305246
W10	Otu00136_Negativibacillus	Disease_Status	Cryptosporidium_Positive	-0.000134024	0.001101505	40	37	0.903895154	0.984480616	0.992305246
W10	Otu01011_Ruminococcus	Disease_Status	Cryptosporidium_Positive	0.0000224	0.000188354	40	27	0.906054348	0.984480616	0.992305246
W1	Otu00013_Lachnospiraceae_unclassified	Synulox	Y	-0.003662062	0.036525622	43	38	0.92065148	0.999199659	0.993334757
W1	Otu00330_Eggerthella	Diatrim_1	Y	0.0000117	0.000105147	43	17	0.911799592	0.999199659	0.993334757
W1	Otu00990_Kocuria	Diatrim_1	Y	0.00000233	0.0000233	43	13	0.92073935	0.999199659	0.993334757
W5	Otu00017_Mediterraneibacter	Synulox	Y	-0.001012566	0.009395552	42	42	0.914792945	0.988022559	0.993334757
W5	Otu00072_Anaerostipes	Disease_Status	Cryptosporidium_Positive	0.000460406	0.004399422	42	41	0.917249786	0.988022559	0.993334757
W5	Otu00013_Lachnospiraceae_unclassified	Synulox	Y	-0.00315145	0.027895414	42	42	0.910696871	0.988022559	0.993334757
W5	Otu00110_Succiniclasticum	Synulox	Y	0.000245577	0.002388787	42	38	0.918705232	0.988022559	0.993334757
W5	Otu00655_Actinomycetaceae_unclassified	Synulox	Y	-0.00000391	0.0000352	42	17	0.912106936	0.988022559	0.993334757
W5	Otu00175_Mycobacteriales_unclassified	Synulox	Y	-0.0000264	0.000260098	42	12	0.919714826	0.988022559	0.993334757
W5	Otu01194_Bifidobacteriaceae_unclassified	Halocur	Y	0.0000115	0.000108637	42	12	0.916004294	0.988022559	0.993334757
W5	Otu00310_Erysipelotrichaceae_unclassified	Diatrim_1	Y	-0.0000446	0.000431662	42	42	0.918299134	0.988022559	0.993334757
W5	Otu00019_Blautia	Disease_Status	Cryptosporidium_Positive	0.001394022	0.012836818	42	42	0.91414345	0.988022559	0.993334757
W5	Otu00122_Butyricimonas	Synulox	Y	-0.00000998	0.000101024	42	23	0.9218567	0.989011824	0.993334757
W10	Otu00072_Anaerostipes	Diatrim_2	Y	0.000133702	0.001304288	40	25	0.91897243	0.984957094	0.993334757
W10	Otu00319_Coprococcus	Diatrim_1	Y	0.0000252	0.000230334	40	27	0.913583623	0.984957094	0.993334757
W10	Otu00396_Paramuribaculum	Synulox	Y	-0.000175663	0.001664754	40	32	0.91660271	0.984957094	0.993334757
W10	Otu00135_Fusobacteriaceae_unclassified	Halocur	Y	0.00000403	0.0000407	40	8	0.921725772	0.984957094	0.993334757
W10	Otu00052_Megasphaera	Synulox	Y	0.00006	0.000541296	40	19	0.912466805	0.984957094	0.993334757
W10	Otu00774_Gammaproteobacteria_unclassified	Synulox	Y	-0.000105048	0.001036607	40	18	0.919894817	0.984957094	0.993334757
W10	Otu00537_Mobiluncus	Diatrim_1	Y	0.00000607	0.0000532	40	11	0.909915351	0.984957094	0.993334757
W10	Otu00537_Mobiluncus	Synulox	Y	0.00000595	0.0000556	40	11	0.915478224	0.984957094	0.993334757
W10	Otu01075_Microbacteriaceae_unclassified	Diatrim_1	Y	-0.00000326	0.0000325	40	15	0.920753172	0.984957094	0.993334757
W10	Otu01075_Microbacteriaceae_unclassified	Halocur	Y	-0.00000332	0.0000323	40	15	0.918635548	0.984957094	0.993334757
W10	Otu00040_Lactobacillus	Diatrim_1	Y	-0.0000442	0.000443585	40	23	0.921191613	0.984957094	0.993334757
W10	Otu01075_Microbacteriaceae_unclassified	Synulox	Y	-0.00000332	0.000034	40	15	0.922857701	0.984957094	0.993846755
W1	Otu00324_Campylobacter	Diatrim_1	Y	0.0000437	0.000455759	43	6	0.924075983	0.999199659	0.994025958
W10	Otu02874_Proteobacteria_unclassified	Synulox	Y	-0.0000763	0.000793404	40	25	0.923983559	0.984957094	0.994025958
W1	Otu00528_Clostridium_XlVa	Synulox	Y	-0.0000219	0.000232511	43	28	0.925518031	0.999199659	0.994189851
W1	Otu00213_Allisonella	Diatrim_1	Y	-0.0000296	0.000319632	43	14	0.926613001	0.999199659	0.994189851
W5	Otu00520_Parolsenella	Halocur	Y	-0.0000153	0.000164734	42	17	0.926300063	0.990260247	0.994189851
W5	Otu00005_Collinsella	Diatrim_1	Y	-0.00133455	0.014644806	42	42	0.927910528	0.990260247	0.994189851
W5	Otu00449_Eggerthellaceae_unclassified	Diatrim_2	Y	0.00000809	0.0000856	42	24	0.925232607	0.990260247	0.994189851
W5	Otu00516_Parasutterella	Synulox	Y	0.00000746	0.0000807	42	20	0.92688051	0.990260247	0.994189851
W10	Otu00001_Phascolarctobacterium	Disease_Status	Cryptosporidium_Positive	-0.001311014	0.014298085	40	40	0.927497439	0.986915233	0.994189851
W1	Otu01194_Bifidobacteriaceae_unclassified	Diatrim_1	Y	-0.0000181	0.000210663	43	27	0.93199878	0.999199659	0.995659329
W1	Otu00310_Erysipelotrichaceae_unclassified	Diatrim_1	Y	-0.00000796	0.0000933	43	11	0.932442864	0.999199659	0.995659329
W5	Otu00122_Butyricimonas	Diatrim_1	Y	0.00000835	0.0000972	42	23	0.932077627	0.990791178	0.995659329
W5	Otu00535_Elusimicrobium	Diatrim_1	Y	-0.0000729	0.000839723	42	16	0.931342816	0.990791178	0.995659329
W5	Otu01585_Lactobacillaceae_unclassified	Diatrim_2	Y	-0.0000136	0.000157003	42	25	0.931356937	0.990791178	0.995659329
W10	Otu00143_Firmicutes_unclassified	Halocur	Y	-0.000392319	0.004508303	40	40	0.931180384	0.986915233	0.995659329
W10	Otu01224_Helcococcus	Synulox	Y	0.00000883	0.000105559	40	9	0.933868601	0.986915233	0.996618665
W10	Otu00024_Clostridium_sensu_stricto	Disease_Status	Cryptosporidium_Positive	0.000350542	0.004245263	40	37	0.934690285	0.986915233	0.99693264
W1	Otu00037_Alloprevotella	Synulox	Y	-0.000489502	0.010017082	43	7	0.96127493	0.999199659	0.996933336
W1	Otu00001_Phascolarctobacterium	Disease_Status	Cryptosporidium_Positive	0.000662716	0.010203992	43	25	0.948548217	0.999199659	0.996933336
W1	Otu00446_Peptostreptococcaceae_unclassified	Synulox	Y	-0.0000147	0.000245659	43	14	0.952575572	0.999199659	0.996933336
W1	Otu00005_Collinsella	Diatrim_1	Y	-0.001148224	0.017404561	43	30	0.947736676	0.999199659	0.996933336
W1	Otu00330_Eggerthella	Disease_Status	Cryptosporidium_Positive	0.00000521	0.000068	43	17	0.939349236	0.999199659	0.996933336
W1	Otu00330_Eggerthella	Synulox	Y	-0.00000844	0.000109655	43	17	0.93903329	0.999199659	0.996933336
W1	Otu00963_Streptococcaceae_unclassified	Disease_Status	Cryptosporidium_Positive	-0.00000248	0.0000449	43	12	0.956296712	0.999199659	0.996933336
W1	Otu00406_Lactococcus	Synulox	Y	-0.000122591	0.001609004	43	22	0.939657047	0.999199659	0.996933336
W1	Otu00298_Enterococcaceae_unclassified	Diatrim_1	Y	-0.000761527	0.017930344	43	35	0.966339615	0.999199659	0.996933336
W1	Otu00172_Pseudoflavonifractor	Diatrim_1	Y	0.0000119	0.00023491	43	16	0.959817968	0.999199659	0.996933336
W1	Otu00136_Negativibacillus	Disease_Status	Cryptosporidium_Positive	-0.00000755	0.000133111	43	14	0.955054672	0.999199659	0.996933336
W5	Otu00147_Peptacetobacter	Synulox	Y	-0.000343112	0.004266058	42	33	0.936354771	0.992732153	0.996933336
W5	Otu00655_Actinomycetaceae_unclassified	Diatrim_2	Y	-0.00000204	0.0000254	42	17	0.936238023	0.992732153	0.996933336
W5	Otu00008_Bifidobacterium	Halocur	Y	-0.001699217	0.021667078	42	36	0.937937494	0.992960998	0.996933336
W5	Otu00146_Bacteria_unclassified	Diatrim_1	Y	0.0000949	0.001231329	42	42	0.939022375	0.992960998	0.996933336
W5	Otu00088_Porphyromonadaceae_unclassified	Diatrim_2	Y	0.0000591	0.000827815	42	33	0.943494027	0.99379735	0.996933336
W5	Otu00011_Veillonella	Diatrim_1	Y	0.000937939	0.012601935	42	29	0.941093446	0.99379735	0.996933336
W5	Otu00511_Aerococcus	Halocur	Y	0.0000763	0.001049293	42	24	0.942453168	0.99379735	0.996933336
W5	Otu00853_Porphyromonas	Synulox	Y	-0.0000265	0.000415779	42	18	0.949464538	0.994570004	0.996933336
W5	Otu00037_Alloprevotella	Disease_Status	Cryptosporidium_Positive	0.000154772	0.002250947	42	39	0.945573232	0.994570004	0.996933336
W5	Otu00213_Allisonella	Disease_Status	Cryptosporidium_Positive	0.00000728	0.00011607	42	27	0.950366893	0.994570004	0.996933336
W5	Otu00785_Actinomyces	Diatrim_2	Y	0.00000224	0.0000335	42	20	0.947158157	0.994570004	0.996933336
W5	Otu00457_Ruthenibacterium	Draaxin	Y	-0.00000138	0.0000219	42	14	0.950024482	0.994570004	0.996933336
W5	Otu00028_Selenomonadaceae_unclassified	Disease_Status	Cryptosporidium_Positive	0.0000947	0.001559111	42	41	0.951902541	0.994891688	0.996933336
W5	Otu00449_Eggerthellaceae_unclassified	Diatrim_1	Y	0.00000665	0.000114248	42	24	0.95389305	0.995687333	0.996933336
W5	Otu00122_Butyricimonas	Disease_Status	Cryptosporidium_Positive	0.00000414	0.0000742	42	23	0.955789231	0.996382596	0.996933336
W5	Otu00020_Fusobacterium	Diatrim_1	Y	-0.000379195	0.007006648	42	20	0.957147846	0.996516395	0.996933336
W5	Otu00073_Faecalimonas	Diatrim_2	Y	-0.0000264	0.000599803	42	11	0.965207748	0.99652819	0.996933336
W5	Otu00539_Finegoldia	Halocur	Y	-0.00000984	0.000230656	42	21	0.966198673	0.99652819	0.996933336
W5	Otu00208_Succinivibrio	Diatrim_1	Y	-0.0000466	0.000932645	42	27	0.960409573	0.99652819	0.996933336
W5	Otu00511_Aerococcus	Diatrim_2	Y	0.0000402	0.000810853	42	24	0.960728919	0.99652819	0.996933336
W10	Otu00159_Anaerobutyricum	Diatrim_1	Y	-0.0000332	0.000620875	40	29	0.95761517	0.986915233	0.996933336
W10	Otu00903_Agathobacter	Disease_Status	Cryptosporidium_Positive	0.00000358	0.0000707	40	30	0.959889597	0.986915233	0.996933336
W10	Otu00853_Porphyromonas	Diatrim_1	Y	-0.00000929	0.00014337	40	8	0.948713938	0.986915233	0.996933336
W10	Otu00068_Prevotellaceae_unclassified	Synulox	Y	0.000624295	0.011813526	40	40	0.958173424	0.986915233	0.996933336
W10	Otu00135_Fusobacteriaceae_unclassified	Diatrim_2	Y	0.00000167	0.0000322	40	8	0.959003255	0.986915233	0.996933336
W10	Otu00028_Selenomonadaceae_unclassified	Diatrim_2	Y	-0.000148501	0.003363366	40	37	0.965048963	0.986915233	0.996933336
W10	Otu00351_Selenomonas	Diatrim_1	Y	0.0000547	0.001048539	40	19	0.958672232	0.986915233	0.996933336
W10	Otu01775_Selenomonadales_unclassified	Diatrim_1	Y	0.00000196	0.0000357	40	9	0.956520226	0.986915233	0.996933336
W10	Otu00110_Succiniclasticum	Diatrim_2	Y	0.000197774	0.002647833	40	27	0.94091023	0.986915233	0.996933336
W10	Otu00001_Phascolarctobacterium	Synulox	Y	0.001412509	0.019292966	40	40	0.942078047	0.986915233	0.996933336
W10	Otu00446_Peptostreptococcaceae_unclassified	Diatrim_2	Y	-0.0000157	0.000366389	40	30	0.9661668	0.986915233	0.996933336
W10	Otu00183_Romboutsia	Diatrim_1	Y	-0.0000508	0.000694191	40	20	0.942136775	0.986915233	0.996933336
W10	Otu00449_Eggerthellaceae_unclassified	Diatrim_2	Y	0.00000474	0.0000719	40	31	0.94780614	0.986915233	0.996933336
W10	Otu01286_Pyramidobacter	Diatrim_2	Y	-0.000000903	0.0000209	40	8	0.965817718	0.986915233	0.996933336
W10	Otu00208_Succinivibrio	Halocur	Y	-0.000178948	0.004158572	40	39	0.965936004	0.986915233	0.996933336
W10	Otu00166_Desulfovibrio	Disease_Status	Cryptosporidium_Positive	-0.0000247	0.000360123	40	17	0.945739635	0.986915233	0.996933336
W10	Otu00324_Campylobacter	Disease_Status	Cryptosporidium_Positive	-0.0000187	0.000348198	40	34	0.957587317	0.986915233	0.996933336
W10	Otu00657_Burkholderiales_unclassified	Halocur	Y	-0.00000212	0.0000306	40	25	0.945230266	0.986915233	0.996933336
W10	Otu00016_Sutterella	Halocur	Y	-0.000364949	0.006046665	40	39	0.952236645	0.986915233	0.996933336
W10	Otu00537_Mobiluncus	Draaxin	Y	-0.00000161	0.0000361	40	11	0.964648853	0.986915233	0.996933336
W10	Otu00655_Actinomycetaceae_unclassified	Disease_Status	Cryptosporidium_Positive	0.00000227	0.0000425	40	24	0.957665853	0.986915233	0.996933336
W10	Otu00761_Pseudonocardiaceae_unclassified	Synulox	Y	-0.0000105	0.000139056	40	8	0.940253836	0.986915233	0.996933336
W10	Otu00392_Lawsonella	Synulox	Y	-0.00000963	0.000213748	40	16	0.964352652	0.986915233	0.996933336
W10	Otu00295_Faecalibacillus	Halocur	Y	0.0000115	0.000201873	40	28	0.954970535	0.986915233	0.996933336
W10	Otu00190_Agathobaculum	Halocur	Y	0.0000245	0.000553622	40	33	0.964967827	0.986915233	0.996933336
W10	Otu00954_Monoglobus	Draaxin	Y	0.0000383	0.000891192	40	23	0.966001969	0.986915233	0.996933336
W10	Otu01008_Saccharofermentans	Synulox	Y	-0.00000156	0.0000351	40	12	0.964835168	0.986915233	0.996933336
W10	Otu00086_Clostridiaceae_1_unclassified	Diatrim_1	Y	0.00000383	0.0000504	40	9	0.939938402	0.986915233	0.996933336
W10	Otu00019_Blautia	Halocur	Y	0.000390527	0.007736202	40	40	0.960043863	0.986915233	0.996933336
W10	Otu00310_Erysipelotrichaceae_unclassified	Diatrim_1	Y	-0.00000645	0.00015477	40	39	0.967011713	0.986915233	0.997082454
W1	Otu00011_Veillonella	Disease_Status	Cryptosporidium_Positive	0.000660862	0.027907424	43	30	0.981228211	0.999199659	0.997139283
W1	Otu00340_Proteus	Synulox	Y	0.0000213	0.000588541	43	18	0.971371249	0.999199659	0.997139283
W1	Otu00963_Streptococcaceae_unclassified	Diatrim_1	Y	-0.00000167	0.0000695	43	12	0.98100038	0.999199659	0.997139283
W1	Otu00040_Lactobacillus	Diatrim_1	Y	-0.0000906	0.003841863	43	14	0.981305536	0.999199659	0.997139283
W1	Otu00044_Fournierella	Disease_Status	Cryptosporidium_Positive	0.000088	0.003932025	43	28	0.982268767	0.999199659	0.997139283
W1	Otu00010_Butyricicoccus	Diatrim_1	Y	0.000583342	0.025865065	43	37	0.982121606	0.999199659	0.997139283
W5	Otu00013_Lachnospiraceae_unclassified	Halocur	Y	0.000605111	0.026021494	42	42	0.98157951	0.99652819	0.997139283
W5	Otu00025_Phocaeicola	Diatrim_2	Y	-0.000696591	0.019000323	42	42	0.970962749	0.99652819	0.997139283
W5	Otu00193_Parabacteroides	Diatrim_2	Y	0.0000156	0.000462878	42	39	0.97331382	0.99652819	0.997139283
W5	Otu00213_Allisonella	Diatrim_1	Y	-0.00000462	0.000152135	42	27	0.975928377	0.99652819	0.997139283
W5	Otu00052_Megasphaera	Diatrim_2	Y	-0.000197329	0.006736741	42	38	0.976798513	0.99652819	0.997139283
W5	Otu00003_Escherichia.Shigella	Draaxin	Y	-0.000169337	0.005649421	42	32	0.976257902	0.99652819	0.997139283
W5	Otu02350_Coriobacteriia_unclassified	Diatrim_2	Y	-0.00000094	0.0000375	42	34	0.980118389	0.99652819	0.997139283
W5	Otu00370_Slackia	Draaxin	Y	0.00000535	0.000186791	42	37	0.977303788	0.99652819	0.997139283
W5	Otu00946_Neisseriaceae_unclassified	Diatrim_2	Y	-0.00000209	0.0000711	42	16	0.976685769	0.99652819	0.997139283
W5	Otu00146_Bacteria_unclassified	Halocur	Y	0.0000366	0.00119368	42	42	0.975682847	0.99652819	0.997139283
W5	Otu00295_Faecalibacillus	Diatrim_2	Y	-0.00000412	0.0001281	42	26	0.974555039	0.99652819	0.997139283
W5	Otu00160_Holdemanella	Diatrim_2	Y	-0.00000662	0.000268334	42	41	0.980444649	0.99652819	0.997139283
W5	Otu00010_Butyricicoccus	Diatrim_1	Y	0.0000489	0.002095319	42	42	0.98151859	0.99652819	0.997139283
W5	Otu00317_Intestinimonas	Synulox	Y	-0.0000149	0.000398617	42	29	0.970340987	0.99652819	0.997139283
W5	Otu00086_Clostridiaceae_1_unclassified	Diatrim_1	Y	-0.00000153	0.0000481	42	12	0.974813395	0.99652819	0.997139283
W10	Otu00008_Bifidobacterium	Diatrim_1	Y	0.0000481	0.001230955	40	13	0.969068755	0.986915233	0.997139283
W10	Otu00511_Aerococcus	Draaxin	Y	-0.0000494	0.001289674	40	22	0.969690809	0.986915233	0.997139283
W10	Otu00004_Faecalibacterium	Diatrim_1	Y	0.000677219	0.016600787	40	40	0.967705618	0.986915233	0.997139283
W10	Otu00326_Harryflintia	Diatrim_1	Y	-0.0000432	0.001158002	40	32	0.970466645	0.986915233	0.997139283
W10	Otu01286_Pyramidobacter	Disease_Status	Cryptosporidium_Positive	-0.000000717	0.0000207	40	8	0.972515701	0.98780313	0.997139283
W10	Otu00037_Alloprevotella	Diatrim_1	Y	0.000118295	0.003846061	40	34	0.975648304	0.989788134	0.997139283
W10	Otu00044_Fournierella	Disease_Status	Cryptosporidium_Positive	-0.0000231	0.000791914	40	40	0.976879293	0.989841503	0.997139283
W10	Otu00096_Anaerotignum	Diatrim_1	Y	-0.0000394	0.001852248	40	40	0.98314786	0.991742606	0.997139283
W10	Otu00193_Parabacteroides	Draaxin	Y	0.0000688	0.003392415	40	40	0.98394961	0.991742606	0.997139283
W10	Otu00048_Limosilactobacillus	Diatrim_1	Y	-0.00000538	0.000248965	40	19	0.98289412	0.991742606	0.997139283
W10	Otu00317_Intestinimonas	Diatrim_2	Y	-0.00000456	0.00022367	40	38	0.983847813	0.991742606	0.997139283
W1	Otu00062_Bacteroidaceae_unclassified	Diatrim_1	Y	0.00000183	0.000216835	43	26	0.99329317	0.999199659	0.997299506
W1	Otu00035_Peptostreptococcus	Synulox	Y	0.00008	0.011450849	43	29	0.994460826	0.999199659	0.997299506
W1	Otu00353_Comamonadaceae_unclassified	Diatrim_1	Y	-0.0000131	0.002088007	43	10	0.995036327	0.999199659	0.997299506
W1	Otu00407_Erysipelatoclostridium	Disease_Status	Cryptosporidium_Positive	-0.00000183	0.000122963	43	29	0.98820451	0.999199659	0.997299506
W5	Otu00047_Bacteroidales_unclassified	Draaxin	Y	-0.000122402	0.008773781	42	42	0.988948371	0.99652819	0.997299506
W5	Otu00051_Acidaminococcus	Diatrim_2	Y	0.0000433	0.003943331	42	33	0.991304601	0.99652819	0.997299506
W5	Otu01882_Clostridia_unclassified	Diatrim_2	Y	0.00000132	0.0000708	42	22	0.98518139	0.99652819	0.997299506
W5	Otu00914_Atopobiaceae_unclassified	Disease_Status	Cryptosporidium_Positive	0.00000248	0.000139291	42	14	0.985919304	0.99652819	0.997299506
W5	Otu00914_Atopobiaceae_unclassified	Halocur	Y	-0.0000024	0.00017699	42	14	0.989251687	0.99652819	0.997299506
W5	Otu00198_Mailhella	Diatrim_2	Y	0.00000081	0.0000591	42	28	0.989144463	0.99652819	0.997299506
W5	Otu00198_Mailhella	Synulox	Y	0.00000039	0.000082	42	28	0.996229759	0.99652819	0.997299506
W5	Otu00150_Enterobacteriaceae_unclassified	Draaxin	Y	-0.000000525	0.0000343	42	8	0.98789442	0.99652819	0.997299506
W5	Otu00102_Pelistega	Synulox	Y	-0.0000221	0.004926449	42	37	0.996442473	0.99652819	0.997299506
W5	Otu00016_Sutterella	Synulox	Y	0.0000464	0.002682003	42	39	0.986300646	0.99652819	0.997299506
W5	Otu00511_Aerococcus	Synulox	Y	0.00000493	0.001124858	42	24	0.99652819	0.99652819	0.997299506
W5	Otu00298_Enterococcaceae_unclassified	Disease_Status	Cryptosporidium_Positive	0.000000512	0.000114659	42	16	0.996461468	0.99652819	0.997299506
W5	Otu00341_Oscillibacter	Draaxin	Y	-0.00000142	0.000182489	42	36	0.993854161	0.99652819	0.997299506
W10	Otu00954_Monoglobus	Synulox	Y	-0.0000266	0.001373561	40	23	0.98465873	0.991742606	0.997299506
W10	Otu00064_Ruminococcus2	Disease_Status	Cryptosporidium_Positive	0.00000832	0.000704903	40	30	0.990655984	0.996043309	0.997299506
W10	Otu00295_Faecalibacillus	Diatrim_2	Y	-0.00000175	0.000159687	40	28	0.991300246	0.996043309	0.997299506
W10	Otu00063_Flintibacter	Disease_Status	Cryptosporidium_Positive	-0.00000828	0.000898736	40	40	0.992708145	0.996266238	0.997299506
W10	Otu01639_Adlercreutzia	Draaxin	Y	-0.000000125	0.0000213	40	19	0.995372556	0.996558936	0.997299506
W10	Otu00655_Actinomycetaceae_unclassified	Diatrim_2	Y	-0.000000274	0.000043	40	24	0.994952952	0.996558936	0.997299506
W10	Otu00040_Lactobacillus	Disease_Status	Cryptosporidium_Positive	-0.0000014	0.000343761	40	23	0.996771834	0.996771834	0.997299506
W1	Otu00018_Streptococcus	Synulox	Y	-0.0000164	0.028885267	43	43	0.999548867	0.999548867	0.999548867
