# Supplementary material for: Progression of the faecal microbiome in preweaning dairy calves that develop cryptosporidiosis
Source: Anim Microbiome. 2025 Jan 6;7:3. doi: 10.1186/s42523-024-00352-1 (PMC11706078; doi:10.1186/s42523-024-00352-1)
Supplement: Supplementary file 17 — Additional file 17: MaAsLin2 Genus Farm 3 Longitudinal Results [file 42523_2024_352_MOESM17_ESM.txt]

Sample_Group	feature	metadata	value	coef	stderr	N	N.not.0	pval	qval	recalc_qval
W1	Otu00014_Bacteroides	Synulox	Y	0.182003523	0.048622188	63	49	0.000419205	0.071264911	0.21290353
W1	Otu00710_Paraeggerthella	Synulox	Y	0.000233418	0.0000614	63	17	0.000349719	0.071264911	0.21290353
W5	Otu00070_Enterococcus	Diatrim_1	Y	-0.00042331	0.000101454	62	22	0.000110164	0.105647605	0.21290353
W5	Otu00853_Porphyromonas	Halocur	Y	0.00119857	0.000309578	62	19	0.000293885	0.14091798	0.21290353
W10	Otu00147_Peptacetobacter	Diatrim_1	Y	-0.003697053	0.000992205	60	25	0.000480378	0.220031738	0.21290353
W5	Otu00406_Lactococcus	Diatrim_1	Y	-0.000242282	0.0000682	62	23	0.000804455	0.246374721	0.222834035
W10	Otu00319_Coprococcus	Draaxin	Y	-0.000444782	0.000123704	60	32	0.000719842	0.220031738	0.222834035
W10	Otu01882_Clostridia_unclassified	Draaxin	Y	0.000946402	0.000262713	60	44	0.000704777	0.220031738	0.222834035
W1	Otu00710_Paraeggerthella	Farm	3	0.000205145	0.0000593	63	17	0.001026327	0.116317094	0.252704515
W5	Otu00319_Coprococcus	Diatrim_2	Y	-0.000793144	0.000250408	62	32	0.002530576	0.246374721	0.29963574
W5	Otu00853_Porphyromonas	Farm	3	-0.001391328	0.000414757	62	19	0.001459625	0.246374721	0.29963574
W5	Otu00088_Porphyromonadaceae_unclassified	Farm	3	-0.003912917	0.001237407	62	43	0.002569079	0.246374721	0.29963574
W5	Otu00914_Atopobiaceae_unclassified	Diatrim_1	Y	-0.000473152	0.000144135	62	17	0.001806639	0.246374721	0.29963574
W5	Otu00449_Eggerthellaceae_unclassified	Halocur	Y	0.00029083	0.0000909	62	31	0.002308556	0.246374721	0.29963574
W5	Otu00070_Enterococcus	Farm	3	-0.000430094	0.00013118	62	22	0.001828328	0.246374721	0.29963574
W5	Otu00190_Agathobaculum	Draaxin	Y	-0.001190511	0.000368159	62	39	0.002086594	0.246374721	0.29963574
W10	Otu00147_Peptacetobacter	Draaxin	Y	-0.002177619	0.00068265	60	25	0.002412327	0.351991384	0.29963574
W10	Otu00539_Finegoldia	Farm	3	-0.001417106	0.000431295	60	21	0.001825578	0.351991384	0.29963574
W10	Otu00016_Sutterella	Farm	3	-0.021980028	0.006792386	60	58	0.002110984	0.351991384	0.29963574
W10	Otu00190_Agathobaculum	Draaxin	Y	-0.001019	0.000327031	60	48	0.002983332	0.351991384	0.324043358
W10	Otu00341_Oscillibacter	Draaxin	Y	0.001593446	0.000513061	60	59	0.003070808	0.351991384	0.324043358
W5	Otu00314_Clostridiales_Incertae_Sedis_XIII_unclassified	Halocur	Y	0.002794491	0.000915833	62	52	0.003529073	0.272220503	0.340018512
W5	Otu00240_Subdoligranulum	Farm	3	-0.001489942	0.000488015	62	32	0.003511537	0.272220503	0.340018512
W5	Otu01136_Sarcina	Farm	3	-0.000347937	0.000114621	62	12	0.003690163	0.272220503	0.34072505
W5	Otu00449_Eggerthellaceae_unclassified	Farm	3	-0.000363532	0.000121798	62	31	0.004257561	0.273044857	0.350519904
W5	Otu00406_Lactococcus	Synulox	Y	-0.000215052	0.0000721	62	23	0.004270775	0.273044857	0.350519904
W10	Otu00543_Neglecta	Diatrim_2	Y	-0.000398898	0.000132423	60	16	0.003997867	0.39758486	0.350519904
W10	Otu00004_Faecalibacterium	Draaxin	Y	-0.037569832	0.012893248	60	60	0.005251713	0.39758486	0.415635572
W1	Otu00014_Bacteroides	Farm	3	0.135007207	0.046956035	63	49	0.005637816	0.47921435	0.416446675
W10	Otu01092_Treponema	Synulox	Y	-0.005218885	0.00180046	60	34	0.005476421	0.39758486	0.416446675
W10	Otu01092_Treponema	Diatrim_1	Y	-0.004863591	0.001692412	60	34	0.005861578	0.39758486	0.419008285
W1	Otu01588_Tyzzerella	Synulox	Y	0.0000871	0.000032	63	23	0.008590111	0.486772943	0.419255556
W1	Otu00025_Phocaeicola	Synulox	Y	-0.122936976	0.044725953	63	46	0.007963178	0.486772943	0.419255556
W5	Otu00170_Roseburia	Farm	3	-0.002070955	0.000733513	62	48	0.006641964	0.380163464	0.419255556
W5	Otu00118_Muribaculaceae_unclassified	Farm	3	-0.006846712	0.002508217	62	45	0.008540469	0.380163464	0.419255556
W5	Otu00006_Prevotella	Diatrim_1	Y	0.103332271	0.038055813	62	61	0.008873966	0.380163464	0.419255556
W5	Otu00333_Eubacterium	Draaxin	Y	-0.000258207	0.0000955	62	42	0.00911758	0.380163464	0.419255556
W5	Otu00914_Atopobiaceae_unclassified	Synulox	Y	-0.000426439	0.000152272	62	17	0.007065153	0.380163464	0.419255556
W5	Otu00402_Lacticaseibacillus	Draaxin	Y	-0.000202027	0.0000746	62	37	0.009005529	0.380163464	0.419255556
W5	Otu00070_Enterococcus	Draaxin	Y	-0.000185231	0.0000666	62	22	0.007428602	0.380163464	0.419255556
W5	Otu00240_Subdoligranulum	Synulox	Y	-0.001100522	0.000398738	62	32	0.007877394	0.380163464	0.419255556
W5	Otu00159_Anaerobutyricum	Diatrim_2	Y	0.001996886	0.000746994	62	48	0.009915178	0.394260747	0.419255556
W5	Otu00940_Desulfovibrionaceae_unclassified	Draaxin	Y	-0.000100736	0.0000379	62	26	0.010277913	0.394260747	0.419255556
W10	Otu00517_Alistipes	Draaxin	Y	0.005246295	0.001915773	60	48	0.008432877	0.39758486	0.419255556
W10	Otu00853_Porphyromonas	Diatrim_2	Y	0.000243373	0.0000893	60	9	0.008750147	0.39758486	0.419255556
W10	Otu00032_Prevotellamassilia	Farm	3	0.051745606	0.019396314	60	60	0.01015607	0.39758486	0.419255556
W10	Otu00006_Prevotella	Draaxin	Y	-0.078715124	0.028847162	60	60	0.00865413	0.39758486	0.419255556
W10	Otu00213_Allisonella	Draaxin	Y	-0.000226832	0.0000822	60	26	0.007953793	0.39758486	0.419255556
W10	Otu00232_Ihubacter	Draaxin	Y	0.001284089	0.000464023	60	51	0.007810814	0.39758486	0.419255556
W10	Otu00147_Peptacetobacter	Farm	3	-0.003443152	0.001287568	60	25	0.009989098	0.39758486	0.419255556
W10	Otu00657_Burkholderiales_unclassified	Farm	3	-0.0000951	0.0000354	60	32	0.00964302	0.39758486	0.419255556
W10	Otu00056_Candidatus_Saccharibacteria_unclassified	Diatrim_2	Y	-0.006453285	0.002427419	60	58	0.010405711	0.39758486	0.419255556
W10	Otu00655_Actinomycetaceae_unclassified	Farm	3	0.000232644	0.0000866	60	37	0.00964389	0.39758486	0.419255556
W10	Otu00010_Butyricicoccus	Farm	3	0.003599656	0.001275887	60	58	0.006757614	0.39758486	0.419255556
W10	Otu00844_Colidextribacter	Farm	3	-0.000109937	0.0000398	60	20	0.007873552	0.39758486	0.419255556
W1	Otu00180_Peptoniphilus	Farm	3	0.012244328	0.004675729	63	35	0.011243391	0.54610755	0.444917044
W5	Otu00240_Subdoligranulum	Diatrim_2	Y	0.000727944	0.00027837	62	32	0.011541195	0.424681686	0.448689265
W5	Otu00066_Lactobacillales_unclassified	Draaxin	Y	-0.0000803	0.0000309	62	32	0.011956627	0.424681686	0.449082804
W10	Otu00446_Peptostreptococcaceae_unclassified	Draaxin	Y	0.00072852	0.00027935	60	43	0.011863089	0.430826635	0.449082804
W10	Otu00326_Harryflintia	Draaxin	Y	0.00171678	0.000661181	60	43	0.012215368	0.430826635	0.451154258
W10	Otu00540_Anaerococcus	Farm	3	-0.001265494	0.000490274	60	17	0.012705512	0.431516843	0.461564174
W5	Otu00314_Clostridiales_Incertae_Sedis_XIII_unclassified	Farm	3	-0.003152547	0.001226988	62	52	0.012984111	0.42976127	0.464077258
W5	Otu00165_Peptococcus	Farm	3	-0.005888011	0.002299376	62	47	0.013274666	0.42976127	0.465500024
W5	Otu00190_Agathobaculum	Farm	3	-0.001853726	0.000725317	62	39	0.013444044	0.42976127	0.465500024
W5	Otu00406_Lactococcus	Farm	3	-0.000223989	0.0000882	62	23	0.014027669	0.433952713	0.478235608
W1	Otu01779_Pasteurellaceae_unclassified	Farm	3	0.000163647	0.0000651	63	20	0.014683864	0.624064223	0.493021858
W5	Otu00853_Porphyromonas	Diatrim_2	Y	-0.000591417	0.000236583	62	19	0.015495339	0.450303929	0.497647409
W5	Otu00016_Sutterella	Farm	3	-0.007377518	0.002939358	62	58	0.015105974	0.450303929	0.497647409
W10	Otu00761_Pseudonocardiaceae_unclassified	Diatrim_1	Y	-0.000273335	0.00010916	60	12	0.015456616	0.498797398	0.497647409
W10	Otu00147_Peptacetobacter	Synulox	Y	-0.002634519	0.00105555	60	25	0.0157744	0.498797398	0.499372434
W5	Otu00822_Senegalimassilia	Diatrim_1	Y	0.000222044	0.0000894	62	19	0.01611766	0.454612812	0.503052599
W10	Otu00657_Burkholderiales_unclassified	Synulox	Y	-0.0000718	0.000029	60	32	0.01651182	0.501058175	0.508197127
W1	Otu00068_Prevotellaceae_unclassified	Farm	3	-0.000567273	0.00023026	63	16	0.016741499	0.632456642	0.508207696
W10	Otu00047_Bacteroidales_unclassified	Farm	3	-0.048883659	0.01984201	60	60	0.017098327	0.501058175	0.512025576
W5	Otu00172_Pseudoflavonifractor	Diatrim_2	Y	0.004239378	0.001727867	62	58	0.017403934	0.476867791	0.514228237
W10	Otu00052_Megasphaera	Draaxin	Y	-0.000703367	0.000288188	60	29	0.018103186	0.501058175	0.526670331
W10	Otu01224_Helcococcus	Halocur	Y	0.000204936	0.0000841	60	11	0.018300368	0.501058175	0.526670331
W10	Otu00516_Parasutterella	Draaxin	Y	0.000412864	0.00016989	60	28	0.018577948	0.501058175	0.527804266
W5	Otu00822_Senegalimassilia	Synulox	Y	0.000228478	0.0000944	62	19	0.018935569	0.504422516	0.531154695
W10	Otu01250_Lachnospira	Disease_Status	Cryptosporidium_Positive	-0.0000781	0.0000324	60	13	0.019352717	0.507041179	0.536070261
W5	Otu00159_Anaerobutyricum	Synulox	Y	0.002570072	0.001069997	62	48	0.019778117	0.512627415	0.541090213
W5	Otu00039_Gallibacterium	Draaxin	Y	-0.001585804	0.000666368	62	51	0.020884818	0.527066845	0.550961389
W10	Otu00150_Enterobacteriaceae_unclassified	Diatrim_2	Y	0.0000796	0.0000334	60	14	0.020806821	0.515671756	0.550961389
W10	Otu00039_Gallibacterium	Farm	3	-0.001920939	0.000804798	60	37	0.020665326	0.515671756	0.550961389
W5	Otu00351_Selenomonas	Diatrim_2	Y	0.001816766	0.000772699	62	28	0.022393069	0.53114647	0.570165571
W5	Otu00914_Atopobiaceae_unclassified	Farm	3	-0.000437642	0.000186366	62	17	0.022551158	0.53114647	0.570165571
W5	Otu00198_Mailhella	Disease_Status	Cryptosporidium_Positive	-0.00012086	0.0000516	62	37	0.022895621	0.53114647	0.570165571
W10	Otu00657_Burkholderiales_unclassified	Draaxin	Y	-0.000044	0.0000188	60	32	0.022816844	0.533261453	0.570165571
W10	Otu00655_Actinomycetaceae_unclassified	Synulox	Y	0.000166385	0.000071	60	37	0.022899249	0.533261453	0.570165571
W1	Otu00340_Proteus	Diatrim_1	Y	-0.00121185	0.000521187	63	33	0.02358295	0.761464405	0.571234049
W5	Otu00121_Fusicatenibacter	Draaxin	Y	-0.002465302	0.001055576	62	52	0.023261889	0.53114647	0.571234049
W10	Otu00039_Gallibacterium	Diatrim_1	Y	-0.001445097	0.000620181	60	37	0.023715493	0.533261453	0.571234049
W1	Otu00552_Bacilli_unclassified	Farm	3	-0.000196744	0.0000853	63	41	0.024635613	0.761464405	0.574658089
W10	Otu00014_Bacteroides	Halocur	Y	0.014481595	0.006238706	60	59	0.024227308	0.533261453	0.574658089
W10	Otu00351_Selenomonas	Draaxin	Y	-0.001321704	0.000570221	60	24	0.024424189	0.533261453	0.574658089
W10	Otu00511_Aerococcus	Halocur	Y	0.003621032	0.001572313	60	38	0.025311138	0.539774739	0.584265436
W5	Otu00240_Subdoligranulum	Diatrim_1	Y	-0.000860132	0.00037743	62	32	0.026650485	0.594367795	0.602627293
W10	Otu00844_Colidextribacter	Diatrim_2	Y	-0.0000547	0.000024	60	20	0.026522256	0.552747935	0.602627293
W1	Otu00070_Enterococcus	Farm	3	-0.034116042	0.015101042	63	57	0.027645835	0.781985367	0.612631704
W10	Otu00940_Desulfovibrionaceae_unclassified	Draaxin	Y	-0.0000802	0.0000353	60	18	0.027430211	0.558966749	0.612631704
W5	Otu00535_Elusimicrobium	Draaxin	Y	-0.001034155	0.000458109	62	20	0.028046792	0.611292584	0.615363278
W10	Otu00037_Alloprevotella	Synulox	Y	0.007380026	0.003276735	60	40	0.02855478	0.56196085	0.620366593
W10	Otu00121_Fusicatenibacter	Synulox	Y	0.001962585	0.000874905	60	55	0.029170574	0.56196085	0.627592155
W1	Otu00710_Paraeggerthella	Diatrim_1	Y	0.000127993	0.0000575	63	17	0.02989944	0.781985367	0.637088068
W10	Otu00539_Finegoldia	Diatrim_1	Y	-0.000737538	0.000332358	60	21	0.030867066	0.56196085	0.651442079
W1	Otu00068_Prevotellaceae_unclassified	Diatrim_1	Y	-0.000481063	0.000223144	63	16	0.035257058	0.802453998	0.651850068
W5	Otu00197_Frisingicoccus	Diatrim_2	Y	0.000469456	0.000214497	62	42	0.032967868	0.657085185	0.651850068
W5	Otu00047_Bacteroidales_unclassified	Diatrim_2	Y	-0.021533961	0.009779462	62	62	0.031959491	0.657085185	0.651850068
W5	Otu00147_Peptacetobacter	Disease_Status	Cryptosporidium_Positive	0.004286514	0.001945184	62	33	0.031833053	0.657085185	0.651850068
W5	Otu00822_Senegalimassilia	Draaxin	Y	0.000128026	0.0000587	62	19	0.033446472	0.657085185	0.651850068
W5	Otu00066_Lactobacillales_unclassified	Halocur	Y	-0.000099	0.0000454	62	32	0.033573696	0.657085185	0.651850068
W5	Otu00121_Fusicatenibacter	Halocur	Y	-0.003324532	0.001552238	62	52	0.036740336	0.686350904	0.651850068
W5	Otu02350_Coriobacteriia_unclassified	Synulox	Y	0.0000949	0.0000442	62	45	0.036344624	0.686350904	0.651850068
W10	Otu00319_Coprococcus	Halocur	Y	-0.000385345	0.000176912	60	32	0.033950388	0.56196085	0.651850068
W10	Otu00903_Agathobacter	Diatrim_2	Y	-0.000122151	0.000057	60	34	0.036769521	0.56196085	0.651850068
W10	Otu00122_Butyricimonas	Halocur	Y	0.00324363	0.00147423	60	24	0.032257757	0.56196085	0.651850068
W10	Otu00032_Prevotellamassilia	Disease_Status	Cryptosporidium_Positive	-0.018825547	0.008740343	60	60	0.035906676	0.56196085	0.651850068
W10	Otu00213_Allisonella	Diatrim_1	Y	-0.000262815	0.000119432	60	26	0.032233976	0.56196085	0.651850068
W10	Otu00051_Acidaminococcus	Draaxin	Y	-0.000887429	0.00041199	60	23	0.03589504	0.56196085	0.651850068
W10	Otu00539_Finegoldia	Halocur	Y	0.000706526	0.000327022	60	21	0.035364477	0.56196085	0.651850068
W10	Otu00370_Slackia	Farm	3	0.000360581	0.000166294	60	39	0.034730512	0.56196085	0.651850068
W10	Otu00449_Eggerthellaceae_unclassified	Halocur	Y	0.000171651	0.0000792	60	47	0.034865405	0.56196085	0.651850068
W10	Otu00620_Sphaerochaetaceae_unclassified	Farm	3	-0.002297673	0.001069571	60	27	0.036375243	0.56196085	0.651850068
W10	Otu00620_Sphaerochaetaceae_unclassified	Halocur	Y	0.00177591	0.000810983	60	27	0.033046501	0.56196085	0.651850068
W10	Otu00065_Ligilactobacillus	Halocur	Y	0.00104028	0.000478375	60	24	0.034231153	0.56196085	0.651850068
W5	Otu00627_Pseudoramibacter	Draaxin	Y	-0.0000831	0.0000389	62	18	0.037216107	0.686350904	0.654530898
W10	Otu00118_Muribaculaceae_unclassified	Halocur	Y	-0.015812567	0.0074232	60	54	0.037909875	0.566558388	0.661482543
W10	Otu00003_Escherichia.Shigella	Diatrim_2	Y	0.014788686	0.006960876	60	56	0.038397984	0.566558388	0.664765098
W10	Otu00068_Prevotellaceae_unclassified	Draaxin	Y	-0.01543145	0.007283908	60	60	0.038923859	0.566558388	0.668645516
W5	Otu01585_Lactobacillaceae_unclassified	Synulox	Y	0.000406436	0.00019372	62	36	0.040594112	0.734523645	0.686691238
W10	Otu00013_Lachnospiraceae_unclassified	Draaxin	Y	0.042370167	0.020154435	60	60	0.040389586	0.578707041	0.686691238
W5	Otu00402_Lacticaseibacillus	Disease_Status	Cryptosporidium_Positive	0.000137163	0.0000658	62	37	0.041881597	0.743786133	0.703103174
W5	Otu00006_Prevotella	Synulox	Y	0.081999405	0.040204273	62	61	0.046298622	0.752548782	0.712938291
W5	Otu00006_Prevotella	Halocur	Y	0.075381717	0.036727694	62	61	0.044986042	0.752548782	0.712938291
W5	Otu00165_Peptococcus	Draaxin	Y	-0.002406286	0.001167124	62	47	0.04406109	0.752548782	0.712938291
W5	Otu00211_Sutterellaceae_unclassified	Disease_Status	Cryptosporidium_Positive	-0.00037085	0.000181341	62	30	0.045736227	0.752548782	0.712938291
W5	Otu00024_Clostridium_sensu_stricto	Diatrim_1	Y	-0.001121006	0.000546463	62	34	0.045093294	0.752548782	0.712938291
W10	Otu00064_Ruminococcus2	Farm	3	0.003767125	0.001831754	60	50	0.044761546	0.582997695	0.712938291
W10	Otu00232_Ihubacter	Diatrim_2	Y	-0.001092853	0.000527564	60	51	0.043289305	0.582997695	0.712938291
W10	Otu00165_Peptococcus	Draaxin	Y	-0.002102766	0.001024874	60	49	0.045247168	0.582997695	0.712938291
W10	Otu00761_Pseudonocardiaceae_unclassified	Disease_Status	Cryptosporidium_Positive	0.000131933	0.0000638	60	12	0.04374374	0.582997695	0.712938291
W10	Otu00511_Aerococcus	Farm	3	-0.004292573	0.002073656	60	38	0.043430927	0.582997695	0.712938291
W10	Otu00844_Colidextribacter	Halocur	Y	0.0000616	0.0000302	60	20	0.046036462	0.582997695	0.712938291
W10	Otu00791_Clostridium_IV	Draaxin	Y	0.000238689	0.00011694	60	25	0.04632812	0.582997695	0.712938291
W1	Otu00024_Clostridium_sensu_stricto	Farm	3	-0.120687414	0.059590855	63	57	0.047450404	0.802453998	0.718939141
W5	Otu00535_Elusimicrobium	Halocur	Y	-0.001364921	0.000673655	62	20	0.047702125	0.762438972	0.718939141
W10	Otu00193_Parabacteroides	Halocur	Y	0.008006028	0.003938853	60	60	0.047216214	0.582997695	0.718939141
W10	Otu00040_Lactobacillus	Farm	3	-0.000907072	0.000448612	60	25	0.048340222	0.582997695	0.718939141
W10	Otu00048_Limosilactobacillus	Halocur	Y	0.000495853	0.000245013	60	22	0.048145042	0.582997695	0.718939141
W1	Otu00332_Schaalia	Farm	3	0.00111763	0.000563368	63	21	0.052013826	0.802453998	0.725775389
W1	Otu00002_Megamonas	Farm	3	-0.095664617	0.048189528	63	26	0.05186071	0.802453998	0.725775389
W5	Otu00319_Coprococcus	Synulox	Y	0.000721323	0.000358685	62	32	0.049326612	0.775479029	0.725775389
W5	Otu00004_Faecalibacterium	Disease_Status	Cryptosporidium_Positive	-0.033282917	0.01666655	62	62	0.050876633	0.786946628	0.725775389
W5	Otu00822_Senegalimassilia	Farm	3	0.0002295	0.000115571	62	19	0.052144363	0.793753086	0.725775389
W10	Otu00013_Lachnospiraceae_unclassified	Diatrim_2	Y	-0.045464439	0.022914273	60	60	0.0525332	0.582997695	0.725775389
W10	Otu00193_Parabacteroides	Diatrim_2	Y	0.006264708	0.003131346	60	60	0.050664205	0.582997695	0.725775389
W10	Otu00147_Peptacetobacter	Halocur	Y	-0.001951812	0.000976276	60	25	0.050820442	0.582997695	0.725775389
W10	Otu00005_Collinsella	Farm	3	0.01621707	0.008198521	60	52	0.05323314	0.582997695	0.725775389
W10	Otu00039_Gallibacterium	Synulox	Y	-0.001303362	0.000659774	60	37	0.053533786	0.582997695	0.725775389
W10	Otu00056_Candidatus_Saccharibacteria_unclassified	Halocur	Y	-0.006051144	0.003053399	60	58	0.052802097	0.582997695	0.725775389
W10	Otu01285_Actinobacteria_unclassified	Diatrim_1	Y	-0.000066	0.0000329	60	16	0.050043179	0.582997695	0.725775389
W10	Otu00655_Actinomycetaceae_unclassified	Diatrim_1	Y	0.000132849	0.0000667	60	37	0.051681014	0.582997695	0.725775389
W10	Otu00040_Lactobacillus	Halocur	Y	0.000670723	0.000340152	60	25	0.053958919	0.582997695	0.725775389
W10	Otu00027_Ruminococcaceae_unclassified	Diatrim_2	Y	-0.026204655	0.013294138	60	60	0.054040135	0.582997695	0.725775389
W10	Otu00030_Clostridiales_unclassified	Draaxin	Y	0.04435412	0.022088638	60	60	0.049850636	0.582997695	0.725775389
W1	Otu00175_Mycobacteriales_unclassified	Disease_Status	Cryptosporidium_Positive	-0.0000782	0.00004	63	11	0.055471133	0.802453998	0.732330166
W1	Otu00143_Firmicutes_unclassified	Farm	3	-0.000123102	0.0000634	63	35	0.056994875	0.802453998	0.732330166
W5	Otu00351_Selenomonas	Halocur	Y	-0.001965146	0.001011108	62	28	0.057168224	0.830726273	0.732330166
W5	Otu00016_Sutterella	Diatrim_2	Y	-0.003271152	0.001676646	62	58	0.056252612	0.830726273	0.732330166
W5	Otu00190_Agathobaculum	Diatrim_1	Y	-0.00109024	0.00056096	62	39	0.057171985	0.830726273	0.732330166
W10	Otu00017_Mediterraneibacter	Farm	3	0.013187209	0.006728416	60	56	0.055373425	0.585496574	0.732330166
W10	Otu00313_Anaerovibrio	Diatrim_2	Y	0.009682733	0.004957382	60	23	0.056187239	0.585496574	0.732330166
W10	Otu00446_Peptostreptococcaceae_unclassified	Diatrim_1	Y	-0.000793165	0.000406025	60	43	0.056151351	0.585496574	0.732330166
W1	Otu00068_Prevotellaceae_unclassified	Synulox	Y	-0.000456906	0.00023843	63	16	0.060258042	0.802453998	0.741112967
W1	Otu00432_Enterobacterales_unclassified	Diatrim_1	Y	-0.000240497	0.000125543	63	28	0.060344382	0.802453998	0.741112967
W1	Otu00070_Enterococcus	Synulox	Y	-0.03001288	0.015636876	63	57	0.059862197	0.802453998	0.741112967
W1	Otu00044_Fournierella	Farm	3	-0.009562291	0.004996669	63	35	0.060593429	0.802453998	0.741112967
W5	Otu00406_Lactococcus	Halocur	Y	-0.000125695	0.0000658	62	23	0.061589493	0.858475363	0.741112967
W5	Otu00331_Sharpea	Disease_Status	Cryptosporidium_Positive	0.000183607	0.0000961	62	30	0.061366763	0.858475363	0.741112967
W10	Otu00197_Frisingicoccus	Diatrim_2	Y	-0.00041009	0.00021489	60	58	0.061870893	0.603570307	0.741112967
W10	Otu00903_Agathobacter	Farm	3	-0.000180935	0.0000945	60	34	0.061146747	0.603570307	0.741112967
W10	Otu00104_Bacteroidetes_unclassified	Draaxin	Y	0.0156974	0.008200672	60	60	0.061110123	0.603570307	0.741112967
W10	Otu00122_Butyricimonas	Farm	3	-0.003757615	0.001944299	60	24	0.05873641	0.603570307	0.741112967
W10	Otu00062_Bacteroidaceae_unclassified	Diatrim_1	Y	0.040967959	0.02145101	60	58	0.061677176	0.603570307	0.741112967
W10	Otu00051_Acidaminococcus	Disease_Status	Cryptosporidium_Positive	0.000673503	0.000350161	60	23	0.059911426	0.603570307	0.741112967
W1	Otu00020_Fusobacterium	Synulox	Y	0.066636114	0.035554462	63	43	0.065942673	0.802453998	0.743986837
W1	Otu00035_Peptostreptococcus	Disease_Status	Cryptosporidium_Positive	0.010772216	0.00570823	63	49	0.064149567	0.802453998	0.743986837
W1	Otu00063_Flintibacter	Diatrim_1	Y	-0.001152065	0.00061707	63	30	0.066959618	0.802453998	0.743986837
W5	Otu00121_Fusicatenibacter	Disease_Status	Cryptosporidium_Positive	0.001767209	0.000931734	62	52	0.063223376	0.858475363	0.743986837
W5	Otu00351_Selenomonas	Draaxin	Y	-0.001283425	0.000687589	62	28	0.067396777	0.858475363	0.743986837
W5	Otu00110_Succiniclasticum	Draaxin	Y	-0.002230705	0.001192473	62	52	0.066816261	0.858475363	0.743986837
W5	Otu00016_Sutterella	Halocur	Y	0.004106287	0.002193959	62	58	0.066678093	0.858475363	0.743986837
W5	Otu00331_Sharpea	Draaxin	Y	-0.000202382	0.00010887	62	30	0.068489763	0.858475363	0.743986837
W5	Otu01585_Lactobacillaceae_unclassified	Disease_Status	Cryptosporidium_Positive	0.000199341	0.000106226	62	36	0.065984489	0.858475363	0.743986837
W5	Otu00040_Lactobacillus	Synulox	Y	0.028132846	0.015073844	62	49	0.06742872	0.858475363	0.743986837
W10	Otu00110_Succiniclasticum	Draaxin	Y	-0.003371287	0.001805386	60	37	0.067494033	0.607488479	0.743986837
W10	Otu00540_Anaerococcus	Halocur	Y	0.000698563	0.000371741	60	17	0.065831429	0.607488479	0.743986837
W10	Otu00819_Actinobacteria_unclassified	Synulox	Y	0.0000858	0.0000458	60	32	0.066816054	0.607488479	0.743986837
W10	Otu00324_Campylobacter	Synulox	Y	-0.000716498	0.000384379	60	46	0.067965976	0.607488479	0.743986837
W10	Otu00657_Burkholderiales_unclassified	Diatrim_1	Y	-0.0000517	0.0000273	60	32	0.063457468	0.607488479	0.743986837
W10	Otu02269_Alphaproteobacteria_unclassified	Draaxin	Y	0.000159838	0.0000847	60	25	0.064629193	0.607488479	0.743986837
W10	Otu00620_Sphaerochaetaceae_unclassified	Diatrim_2	Y	0.001199803	0.000644723	60	27	0.068407936	0.607488479	0.743986837
W10	Otu00866_Intestinibaculum	Diatrim_2	Y	0.00015371	0.000082	60	17	0.066370003	0.607488479	0.743986837
W10	Otu00136_Negativibacillus	Halocur	Y	0.002118227	0.001118304	60	56	0.063774264	0.607488479	0.743986837
W10	Otu00001_Phascolarctobacterium	Farm	3	-0.042960432	0.023161536	60	60	0.069295937	0.607488479	0.748273805
W10	Otu00133_Corynebacterium	Halocur	Y	0.012717123	0.006862968	60	33	0.069559749	0.607488479	0.748273805
W5	Otu00118_Muribaculaceae_unclassified	Draaxin	Y	0.002353574	0.001273129	62	45	0.069985937	0.858475363	0.749221432
W1	Otu00552_Bacilli_unclassified	Diatrim_1	Y	-0.000149368	0.0000826	63	41	0.075878289	0.802453998	0.760402535
W1	Otu00070_Enterococcus	Diatrim_1	Y	-0.026452879	0.014634373	63	57	0.075857582	0.802453998	0.760402535
W1	Otu00066_Lactobacillales_unclassified	Farm	3	-0.000944529	0.000525147	63	55	0.077285917	0.802453998	0.760402535
W5	Otu00072_Anaerostipes	Draaxin	Y	-0.006266671	0.003467255	62	56	0.076273668	0.858475363	0.760402535
W5	Otu00068_Prevotellaceae_unclassified	Farm	3	-0.030564452	0.016744724	62	62	0.073485501	0.858475363	0.760402535
W5	Otu00006_Prevotella	Disease_Status	Cryptosporidium_Positive	-0.03987596	0.02204588	62	61	0.076055226	0.858475363	0.760402535
W5	Otu00088_Porphyromonadaceae_unclassified	Synulox	Y	-0.001822798	0.001011038	62	43	0.076985278	0.858475363	0.760402535
W5	Otu00110_Succiniclasticum	Halocur	Y	-0.00317711	0.001753548	62	52	0.075576438	0.858475363	0.760402535
W5	Otu00655_Actinomycetaceae_unclassified	Disease_Status	Cryptosporidium_Positive	-0.0000352	0.0000192	62	23	0.072033255	0.858475363	0.760402535
W5	Otu00065_Ligilactobacillus	Farm	3	-0.01280602	0.007069291	62	48	0.075626372	0.858475363	0.760402535
W5	Otu00065_Ligilactobacillus	Diatrim_1	Y	-0.00986802	0.005467381	62	48	0.076668826	0.858475363	0.760402535
W5	Otu00172_Pseudoflavonifractor	Halocur	Y	0.004078137	0.002260983	62	58	0.076857607	0.858475363	0.760402535
W5	Otu00019_Blautia	Disease_Status	Cryptosporidium_Positive	0.02101105	0.011502013	62	62	0.073269975	0.858475363	0.760402535
W10	Otu00197_Frisingicoccus	Farm	3	-0.000648784	0.000356495	60	58	0.074533078	0.630779786	0.760402535
W10	Otu01639_Adlercreutzia	Farm	3	-0.0000592	0.0000326	60	21	0.074978186	0.630779786	0.760402535
W10	Otu00324_Campylobacter	Halocur	Y	-0.000646619	0.000355511	60	46	0.074696233	0.630779786	0.760402535
W10	Otu00537_Mobiluncus	Halocur	Y	0.000105277	0.0000578	60	17	0.074472432	0.630779786	0.760402535
W10	Otu01092_Treponema	Farm	3	-0.003957566	0.002196216	60	34	0.077344394	0.640661457	0.760402535
W10	Otu00030_Clostridiales_unclassified	Diatrim_2	Y	-0.045221714	0.025113335	60	60	0.077550078	0.640661457	0.760402535
W1	Otu01588_Tyzzerella	Diatrim_1	Y	0.000053	0.00003	63	23	0.082217222	0.802453998	0.768748371
W1	Otu00873_Veillonellaceae_unclassified	Farm	3	0.000454423	0.000256764	63	32	0.08201572	0.802453998	0.768748371
W1	Otu00001_Phascolarctobacterium	Diatrim_1	Y	0.02539858	0.014310714	63	36	0.081179478	0.802453998	0.768748371
W1	Otu00039_Gallibacterium	Farm	3	0.045134822	0.025254045	63	35	0.079125499	0.802453998	0.768748371
W5	Otu00062_Bacteroidaceae_unclassified	Synulox	Y	-0.002194426	0.001236006	62	42	0.081464436	0.870733592	0.768748371
W5	Otu00198_Mailhella	Diatrim_1	Y	0.000159183	0.0000891	62	37	0.079555923	0.870733592	0.768748371
W5	Otu00402_Lacticaseibacillus	Halocur	Y	-0.000194787	0.000109636	62	37	0.081255415	0.870733592	0.768748371
W10	Otu00903_Agathobacter	Draaxin	Y	0.0000895	0.0000501	60	34	0.079946678	0.646445603	0.768748371
W10	Otu00055_Odoribacter	Draaxin	Y	0.003472606	0.001944998	60	55	0.080028483	0.646445603	0.768748371
W10	Otu00213_Allisonella	Farm	3	-0.000274963	0.000154985	60	26	0.081897141	0.646445603	0.768748371
W10	Otu00198_Mailhella	Farm	3	0.000344922	0.0001946	60	48	0.082174928	0.646445603	0.768748371
W10	Otu00065_Ligilactobacillus	Farm	3	-0.001116677	0.000630908	60	24	0.082597962	0.646445603	0.769063377
W1	Otu00073_Faecalimonas	Diatrim_1	Y	-0.013891796	0.007903234	63	40	0.084068953	0.802453998	0.771846838
W1	Otu00150_Enterobacteriaceae_unclassified	Diatrim_1	Y	-0.00873834	0.005007206	63	60	0.086254491	0.802453998	0.771846838
W1	Otu01585_Lactobacillaceae_unclassified	Disease_Status	Cryptosporidium_Positive	0.0000994	0.0000571	63	29	0.087175933	0.802453998	0.771846838
W5	Otu00170_Roseburia	Diatrim_1	Y	-0.000996833	0.000567298	62	48	0.084559118	0.870733592	0.771846838
W5	Otu00088_Porphyromonadaceae_unclassified	Halocur	Y	0.00161357	0.00092361	62	43	0.086318538	0.870733592	0.771846838
W5	Otu01194_Bifidobacteriaceae_unclassified	Farm	3	0.000412729	0.00023476	62	27	0.084399373	0.870733592	0.771846838
W5	Otu00240_Subdoligranulum	Halocur	Y	0.00063458	0.000364258	62	32	0.087181338	0.870733592	0.771846838
W5	Otu00024_Clostridium_sensu_stricto	Farm	3	-0.001234048	0.000706574	62	34	0.086406318	0.870733592	0.771846838
W10	Otu00470_Coprobacter	Halocur	Y	0.000401135	0.000227416	60	23	0.083626711	0.646445603	0.771846838
W10	Otu00351_Selenomonas	Halocur	Y	-0.001420714	0.000815487	60	24	0.087391704	0.646445603	0.771846838
W10	Otu00003_Escherichia.Shigella	Draaxin	Y	0.010678724	0.006122496	60	56	0.087036941	0.646445603	0.771846838
W10	Otu00539_Finegoldia	Synulox	Y	-0.00062085	0.000353576	60	21	0.08499153	0.646445603	0.771846838
W10	Otu00437_Paludicola	Disease_Status	Cryptosporidium_Positive	-0.0000496	0.0000285	60	32	0.08742489	0.646445603	0.771846838
W10	Otu00038_Dorea	Draaxin	Y	-0.004858077	0.002792978	60	52	0.087883195	0.646445603	0.772754989
W10	Otu01639_Adlercreutzia	Diatrim_2	Y	-0.0000341	0.0000196	60	21	0.088225186	0.646445603	0.772754989
W1	Otu00028_Selenomonadaceae_unclassified	Disease_Status	Cryptosporidium_Positive	-0.0000467	0.0000272	63	18	0.091737708	0.802453998	0.778053152
W1	Otu00145_Terrisporobacter	Farm	3	-0.007994675	0.0046555	63	35	0.091268644	0.802453998	0.778053152
W1	Otu00175_Mycobacteriales_unclassified	Farm	3	0.000130377	0.0000774	63	11	0.09739074	0.802453998	0.778053152
W1	Otu00146_Bacteria_unclassified	Synulox	Y	-0.0000732	0.0000433	63	35	0.096171071	0.802453998	0.778053152
W5	Otu00325_Howardella	Disease_Status	Cryptosporidium_Positive	0.000306008	0.000176872	62	30	0.089322231	0.870733592	0.778053152
W5	Otu00011_Veillonella	Diatrim_2	Y	-0.012540655	0.007452863	62	33	0.098214569	0.870733592	0.778053152
W5	Otu00682_Mitsuokella	Disease_Status	Cryptosporidium_Positive	0.000179447	0.000105844	62	14	0.09576129	0.870733592	0.778053152
W5	Otu00682_Mitsuokella	Draaxin	Y	-0.000201832	0.000119912	62	14	0.098117292	0.870733592	0.778053152
W5	Otu00333_Eubacterium	Halocur	Y	-0.000236119	0.000140366	62	42	0.098309965	0.870733592	0.778053152
W5	Otu00147_Peptacetobacter	Draaxin	Y	-0.003764276	0.002203729	62	33	0.093353725	0.870733592	0.778053152
W5	Otu00946_Neisseriaceae_unclassified	Halocur	Y	-0.00013452	0.0000798	62	19	0.097540923	0.870733592	0.778053152
W5	Otu00008_Bifidobacterium	Farm	3	0.070876695	0.041729739	62	55	0.095174795	0.870733592	0.778053152
W5	Otu00066_Lactobacillales_unclassified	Disease_Status	Cryptosporidium_Positive	0.0000464	0.0000272	62	32	0.094163265	0.870733592	0.778053152
W5	Otu01171_Leuconostoc	Diatrim_1	Y	-0.000132909	0.0000785	62	13	0.096237084	0.870733592	0.778053152
W10	Otu00055_Odoribacter	Farm	3	0.006235257	0.003668521	60	55	0.0951692	0.646445603	0.778053152
W10	Otu00055_Odoribacter	Diatrim_2	Y	0.003821432	0.002211335	60	55	0.08990319	0.646445603	0.778053152
W10	Otu00470_Coprobacter	Diatrim_2	Y	0.000309879	0.000180793	60	23	0.092485439	0.646445603	0.778053152
W10	Otu00051_Acidaminococcus	Halocur	Y	-0.001011702	0.000589197	60	23	0.091914562	0.646445603	0.778053152
W10	Otu01639_Adlercreutzia	Halocur	Y	0.0000421	0.0000247	60	21	0.09441509	0.646445603	0.778053152
W10	Otu00449_Eggerthellaceae_unclassified	Diatrim_1	Y	0.000138157	0.0000805	60	47	0.092136574	0.646445603	0.778053152
W10	Otu01614_Betaproteobacteria_unclassified	Farm	3	-0.0000974	0.000057	60	19	0.093394301	0.646445603	0.778053152
W10	Otu00866_Intestinibaculum	Draaxin	Y	-0.000122977	0.0000721	60	17	0.094009531	0.646445603	0.778053152
W10	Otu00341_Oscillibacter	Diatrim_2	Y	-0.000992844	0.000583316	60	59	0.094714749	0.646445603	0.778053152
W10	Otu00172_Pseudoflavonifractor	Draaxin	Y	-0.000623745	0.00036088	60	59	0.089850885	0.646445603	0.778053152
W10	Otu00143_Firmicutes_unclassified	Draaxin	Y	0.004927055	0.002869317	60	59	0.091902581	0.646445603	0.778053152
W10	Otu00019_Blautia	Farm	3	0.024430011	0.014271502	60	60	0.092891694	0.646445603	0.778053152
W10	Otu00172_Pseudoflavonifractor	Halocur	Y	0.00087053	0.000516104	60	59	0.097645595	0.658389783	0.778053152
W5	Otu00319_Coprococcus	Farm	3	-0.000736796	0.000438994	62	32	0.0990529	0.870733592	0.781143154
W1	Otu00213_Allisonella	Farm	3	0.000598204	0.000359476	63	31	0.101486829	0.802453998	0.786071262
W1	Otu00146_Bacteria_unclassified	Farm	3	-0.0000697	0.0000418	63	35	0.100812253	0.802453998	0.786071262
W1	Otu00146_Bacteria_unclassified	Diatrim_1	Y	-0.0000675	0.0000405	63	35	0.100923392	0.802453998	0.786071262
W5	Otu00096_Anaerotignum	Halocur	Y	0.004716332	0.002821153	62	62	0.100354388	0.870733592	0.786071262
W5	Otu00940_Desulfovibrionaceae_unclassified	Halocur	Y	-0.0000927	0.0000557	62	26	0.101841311	0.870733592	0.786071262
W10	Otu00118_Muribaculaceae_unclassified	Synulox	Y	-0.013353897	0.008025966	60	54	0.102160886	0.672501293	0.786071262
W10	Otu00317_Intestinimonas	Draaxin	Y	-0.000263844	0.000158333	60	52	0.101650506	0.672501293	0.786071262
W10	Otu00314_Clostridiales_Incertae_Sedis_XIII_unclassified	Draaxin	Y	-0.000523656	0.000315223	60	57	0.102687307	0.672501293	0.787387793
W10	Otu00314_Clostridiales_Incertae_Sedis_XIII_unclassified	Farm	3	-0.000985763	0.000594553	60	57	0.103340813	0.672501293	0.788858686
W10	Otu01224_Helcococcus	Farm	3	-0.000183801	0.00011094	60	11	0.1035911	0.672501293	0.788858686
W10	Otu00853_Porphyromonas	Farm	3	-0.000245116	0.00014819	60	9	0.104138695	0.672501293	0.790312836
W5	Otu00068_Prevotellaceae_unclassified	Synulox	Y	-0.022437602	0.013681467	62	62	0.106818492	0.870733592	0.793374047
W5	Otu00014_Bacteroides	Farm	3	0.014389542	0.008764259	62	49	0.106434333	0.870733592	0.793374047
W5	Otu00537_Mobiluncus	Disease_Status	Cryptosporidium_Positive	0.000507656	0.000307915	62	20	0.105018122	0.870733592	0.793374047
W5	Otu00310_Erysipelotrichaceae_unclassified	Disease_Status	Cryptosporidium_Positive	0.000400533	0.000243262	62	56	0.105466902	0.870733592	0.793374047
W10	Otu00540_Anaerococcus	Synulox	Y	-0.000659147	0.000401927	60	17	0.107048213	0.673311011	0.793374047
W10	Otu00819_Actinobacteria_unclassified	Draaxin	Y	-0.0000488	0.0000297	60	32	0.105666128	0.673311011	0.793374047
W10	Otu00019_Blautia	Draaxin	Y	-0.012418993	0.007566548	60	60	0.10677002	0.673311011	0.793374047
W10	Otu00370_Slackia	Diatrim_2	Y	0.000164171	0.00010024	60	39	0.107503191	0.673311011	0.794090238
W10	Otu01919_Spirochaetales_unclassified	Synulox	Y	0.0000659	0.0000403	60	13	0.107935353	0.673311011	0.794633695
W1	Otu00193_Parabacteroides	Disease_Status	Cryptosporidium_Positive	-0.001044184	0.000651893	63	34	0.114639115	0.84796118	0.797205111
W1	Otu00011_Veillonella	Synulox	Y	0.082785785	0.051707373	63	49	0.114800401	0.84796118	0.797205111
W1	Otu00070_Enterococcus	Disease_Status	Cryptosporidium_Positive	0.012462795	0.007810234	63	57	0.115990667	0.84796118	0.797205111
W1	Otu00143_Firmicutes_unclassified	Diatrim_1	Y	-0.0000965	0.0000614	63	35	0.121529318	0.84796118	0.797205111
W5	Otu00096_Anaerotignum	Diatrim_1	Y	0.004715949	0.002923169	62	62	0.112508712	0.870733592	0.797205111
W5	Otu00096_Anaerotignum	Draaxin	Y	0.003038775	0.001918482	62	62	0.119045222	0.870733592	0.797205111
W5	Otu00470_Coprobacter	Disease_Status	Cryptosporidium_Positive	0.000656674	0.000415646	62	20	0.119973078	0.870733592	0.797205111
W5	Otu00006_Prevotella	Diatrim_2	Y	-0.044245851	0.028067683	62	61	0.120774991	0.870733592	0.797205111
W5	Otu01047_Negativicutes_unclassified	Disease_Status	Cryptosporidium_Positive	0.0000488	0.0000306	62	26	0.11672368	0.870733592	0.797205111
W5	Otu00011_Veillonella	Disease_Status	Cryptosporidium_Positive	0.009201783	0.005853883	62	33	0.121812704	0.870733592	0.797205111
W5	Otu00011_Veillonella	Draaxin	Y	-0.010597544	0.006631952	62	33	0.115889312	0.870733592	0.797205111
W5	Otu00535_Elusimicrobium	Diatrim_2	Y	0.000825695	0.000514814	62	20	0.114575946	0.870733592	0.797205111
W5	Otu00370_Slackia	Farm	3	-0.000507745	0.000321849	62	45	0.120500737	0.870733592	0.797205111
W5	Otu00822_Senegalimassilia	Diatrim_2	Y	0.000104588	0.0000659	62	19	0.11846229	0.870733592	0.797205111
W5	Otu01001_Synergistes	Draaxin	Y	-0.000106564	0.0000666	62	19	0.115406539	0.870733592	0.797205111
W5	Otu00102_Pelistega	Disease_Status	Cryptosporidium_Positive	-0.003625334	0.002283722	62	53	0.118245778	0.870733592	0.797205111
W5	Otu00008_Bifidobacterium	Synulox	Y	0.054916729	0.034095757	62	55	0.113084143	0.870733592	0.797205111
W5	Otu01194_Bifidobacteriaceae_unclassified	Synulox	Y	0.000310487	0.000191813	62	27	0.111340075	0.870733592	0.797205111
W5	Otu00295_Faecalibacillus	Diatrim_1	Y	0.000241637	0.000151285	62	37	0.116049944	0.870733592	0.797205111
W5	Otu01585_Lactobacillaceae_unclassified	Halocur	Y	-0.000284414	0.000176969	62	36	0.113854939	0.870733592	0.797205111
W5	Otu00019_Blautia	Diatrim_1	Y	-0.032139421	0.019854887	62	62	0.111335069	0.870733592	0.797205111
W10	Otu00047_Bacteroidales_unclassified	Halocur	Y	0.023654457	0.015044852	60	60	0.121955114	0.680937009	0.797205111
W10	Otu00517_Alistipes	Diatrim_2	Y	-0.003498398	0.002178108	60	48	0.114294268	0.680937009	0.797205111
W10	Otu00460_Duncaniella	Draaxin	Y	0.001768692	0.001100373	60	33	0.114031906	0.680937009	0.797205111
W10	Otu00608_Muribaculum	Synulox	Y	-0.00077356	0.000488495	60	39	0.119357966	0.680937009	0.797205111
W10	Otu00313_Anaerovibrio	Halocur	Y	-0.010050031	0.006235785	60	23	0.113087494	0.680937009	0.797205111
W10	Otu00539_Finegoldia	Draaxin	Y	0.000370687	0.000228667	60	21	0.111049422	0.680937009	0.797205111
W10	Otu00165_Peptococcus	Farm	3	-0.003065252	0.001933046	60	49	0.118868162	0.680937009	0.797205111
W10	Otu00914_Atopobiaceae_unclassified	Farm	3	-0.000260182	0.000165169	60	44	0.121264087	0.680937009	0.797205111
W10	Otu02350_Coriobacteriia_unclassified	Synulox	Y	0.000172441	0.000106233	60	48	0.110587509	0.680937009	0.797205111
W10	Otu00039_Gallibacterium	Diatrim_2	Y	0.000778406	0.000485122	60	37	0.114648135	0.680937009	0.797205111
W10	Otu00295_Faecalibacillus	Farm	3	0.000503419	0.00031627	60	46	0.117504729	0.680937009	0.797205111
W10	Otu00065_Ligilactobacillus	Diatrim_2	Y	0.000604956	0.000380303	60	24	0.117734025	0.680937009	0.797205111
W10	Otu00190_Agathobaculum	Farm	3	-0.000987172	0.000616824	60	48	0.115566159	0.680937009	0.797205111
W10	Otu00172_Pseudoflavonifractor	Diatrim_2	Y	0.000646391	0.000410297	60	59	0.121224446	0.680937009	0.797205111
W10	Otu00437_Paludicola	Synulox	Y	0.000082	0.0000518	60	32	0.119584119	0.680937009	0.797205111
W10	Otu00136_Negativibacillus	Diatrim_2	Y	0.00141847	0.00088904	60	56	0.116659029	0.680937009	0.797205111
W10	Otu00024_Clostridium_sensu_stricto	Halocur	Y	-0.007099925	0.004417216	60	47	0.114037785	0.680937009	0.797205111
W5	Otu00402_Lacticaseibacillus	Synulox	Y	-0.000187956	0.000120014	62	37	0.123163297	0.870733592	0.798040544
W5	Otu01136_Sarcina	Diatrim_1	Y	-0.000138904	0.0000886	62	12	0.122975516	0.870733592	0.798040544
W10	Otu00122_Butyricimonas	Diatrim_2	Y	0.001839817	0.001171997	60	24	0.122524107	0.680937009	0.798040544
W5	Otu00197_Frisingicoccus	Disease_Status	Cryptosporidium_Positive	0.000262984	0.000168478	62	42	0.124380103	0.870733592	0.803002412
W10	Otu01919_Spirochaetales_unclassified	Disease_Status	Cryptosporidium_Positive	-0.0000346	0.0000222	60	13	0.124653804	0.688599628	0.803002412
W1	Otu00096_Anaerotignum	Farm	3	-0.001530307	0.000987352	63	34	0.126602751	0.84796118	0.807524263
W5	Otu00006_Prevotella	Farm	3	-0.076304012	0.04920594	62	61	0.126813377	0.870733592	0.807524263
W10	Otu00193_Parabacteroides	Farm	3	-0.008079485	0.005194784	60	60	0.125938704	0.689927961	0.807524263
W10	Otu00086_Clostridiaceae_1_unclassified	Disease_Status	Cryptosporidium_Positive	0.000236229	0.000152075	60	11	0.126399016	0.689927961	0.807524263
W1	Otu00340_Proteus	Farm	3	-0.000832002	0.000537807	63	33	0.127296234	0.84796118	0.808276374
W10	Otu00197_Frisingicoccus	Halocur	Y	0.000418463	0.000270306	60	58	0.127661364	0.692695096	0.808278807
W5	Otu01194_Bifidobacteriaceae_unclassified	Disease_Status	Cryptosporidium_Positive	-0.000162489	0.00010518	62	27	0.12822008	0.870733592	0.809503411
W1	Otu00025_Phocaeicola	Farm	3	-0.066102739	0.043193313	63	46	0.131355819	0.84796118	0.815921225
W1	Otu01327_Morganella	Diatrim_1	Y	-0.000238242	0.00015561	63	8	0.131200715	0.84796118	0.815921225
W1	Otu00016_Sutterella	Synulox	Y	0.004442893	0.002907224	63	38	0.131892273	0.84796118	0.815921225
W1	Otu01194_Bifidobacteriaceae_unclassified	Farm	3	0.000377893	0.000247465	63	45	0.132182184	0.84796118	0.815921225
W5	Otu00150_Enterobacteriaceae_unclassified	Halocur	Y	0.0000895	0.0000585	62	18	0.131745144	0.870733592	0.815921225
W5	Otu00102_Pelistega	Draaxin	Y	-0.00396433	0.002587263	62	53	0.131299317	0.870733592	0.815921225
W10	Otu00310_Erysipelotrichaceae_unclassified	Diatrim_2	Y	-0.000320073	0.000208275	60	58	0.130410484	0.699335754	0.815921225
W10	Otu00317_Intestinimonas	Farm	3	-0.000459431	0.000298637	60	52	0.130007757	0.699335754	0.815921225
W1	Otu00145_Terrisporobacter	Synulox	Y	-0.007257909	0.004820692	63	35	0.13760351	0.850639877	0.816874273
W1	Otu00310_Erysipelotrichaceae_unclassified	Disease_Status	Cryptosporidium_Positive	0.0000605	0.00004	63	11	0.135624967	0.850639877	0.816874273
W1	Otu00312_Staphylococcus	Synulox	Y	0.000218466	0.00014645	63	20	0.141183595	0.857186111	0.816874273
W5	Otu00096_Anaerotignum	Synulox	Y	0.004653484	0.003088198	62	62	0.137674509	0.870733592	0.816874273
W5	Otu00072_Anaerostipes	Diatrim_1	Y	-0.008017157	0.005283017	62	56	0.134965051	0.870733592	0.816874273
W5	Otu00170_Roseburia	Diatrim_2	Y	-0.000638384	0.000418405	62	48	0.132906543	0.870733592	0.816874273
W5	Otu00396_Paramuribaculum	Diatrim_2	Y	0.000476232	0.000314175	62	10	0.135397806	0.870733592	0.816874273
W5	Otu00001_Phascolarctobacterium	Diatrim_1	Y	0.031900825	0.021161497	62	62	0.137512599	0.870733592	0.816874273
W5	Otu00153_Olsenella	Halocur	Y	-0.002725038	0.001824673	62	55	0.141142734	0.870733592	0.816874273
W5	Otu00198_Mailhella	Draaxin	Y	-0.0000874	0.0000585	62	37	0.140855592	0.870733592	0.816874273
W5	Otu00331_Sharpea	Synulox	Y	-0.000266414	0.000175249	62	30	0.134294796	0.870733592	0.816874273
W5	Otu01171_Leuconostoc	Draaxin	Y	-0.0000773	0.0000515	62	13	0.13931051	0.870733592	0.816874273
W5	Otu00024_Clostridium_sensu_stricto	Draaxin	Y	0.000535916	0.000358645	62	34	0.140923296	0.870733592	0.816874273
W10	Otu00104_Bacteroidetes_unclassified	Diatrim_2	Y	0.013959561	0.009323626	60	60	0.14038069	0.70922551	0.816874273
W10	Otu00853_Porphyromonas	Halocur	Y	0.000168067	0.000112362	60	9	0.140762315	0.70922551	0.816874273
W10	Otu00153_Olsenella	Diatrim_2	Y	-0.003853286	0.002568797	60	58	0.139652861	0.70922551	0.816874273
W10	Otu00324_Campylobacter	Draaxin	Y	0.000372335	0.000248587	60	46	0.140230981	0.70922551	0.816874273
W10	Otu00016_Sutterella	Disease_Status	Cryptosporidium_Positive	-0.004641603	0.003060777	60	58	0.135454424	0.70922551	0.816874273
W10	Otu00016_Sutterella	Diatrim_1	Y	-0.007905172	0.005234238	60	58	0.137024833	0.70922551	0.816874273
W10	Otu00016_Sutterella	Synulox	Y	-0.008432289	0.005568405	60	58	0.136002433	0.70922551	0.816874273
W10	Otu02874_Proteobacteria_unclassified	Diatrim_2	Y	-0.000706168	0.000464474	60	33	0.134477881	0.70922551	0.816874273
W10	Otu00761_Pseudonocardiaceae_unclassified	Halocur	Y	-0.000161599	0.000107408	60	12	0.13849338	0.70922551	0.816874273
W10	Otu00040_Lactobacillus	Diatrim_2	Y	0.000410465	0.000270417	60	25	0.135097446	0.70922551	0.816874273
W10	Otu00002_Megamonas	Halocur	Y	0.046568613	0.030910734	60	26	0.137976907	0.70922551	0.816874273
W5	Otu00017_Mediterraneibacter	Disease_Status	Cryptosporidium_Positive	0.009639671	0.00646813	62	62	0.141954897	0.870733592	0.817082969
W5	Otu00396_Paramuribaculum	Halocur	Y	-0.000612401	0.000411111	62	10	0.142140698	0.870733592	0.817082969
W10	Otu00511_Aerococcus	Diatrim_2	Y	-0.001862169	0.001249972	60	38	0.142325824	0.713184594	0.817082969
W1	Otu00135_Fusobacteriaceae_unclassified	Disease_Status	Cryptosporidium_Positive	-0.013620679	0.009422562	63	26	0.153688483	0.916738319	0.817245648
W5	Otu00197_Frisingicoccus	Diatrim_1	Y	-0.00042546	0.000290828	62	42	0.149283769	0.870733592	0.817245648
W5	Otu00038_Dorea	Diatrim_1	Y	-0.013003331	0.008945072	62	59	0.151820692	0.870733592	0.817245648
W5	Otu00396_Paramuribaculum	Draaxin	Y	-0.000408791	0.00027957	62	10	0.149477885	0.870733592	0.817245648
W5	Otu00088_Porphyromonadaceae_unclassified	Diatrim_1	Y	-0.001412785	0.000957009	62	43	0.145684762	0.870733592	0.817245648
W5	Otu00121_Fusicatenibacter	Diatrim_1	Y	-0.002338815	0.001608369	62	52	0.151691855	0.870733592	0.817245648
W5	Otu00001_Phascolarctobacterium	Draaxin	Y	0.020435274	0.013888334	62	62	0.146987372	0.870733592	0.817245648
W5	Otu00914_Atopobiaceae_unclassified	Draaxin	Y	0.000139163	0.0000946	62	17	0.147061493	0.870733592	0.817245648
W5	Otu00819_Actinobacteria_unclassified	Diatrim_1	Y	0.0000816	0.0000561	62	31	0.151422888	0.870733592	0.817245648
W5	Otu00464_Cloacibacillus	Diatrim_2	Y	0.000446213	0.000307128	62	16	0.152050568	0.870733592	0.817245648
W5	Otu00516_Parasutterella	Disease_Status	Cryptosporidium_Positive	0.0000905	0.0000615	62	32	0.14675544	0.870733592	0.817245648
W5	Otu00056_Candidatus_Saccharibacteria_unclassified	Diatrim_2	Y	-0.003972633	0.002751042	62	43	0.154503161	0.870733592	0.817245648
W5	Otu00655_Actinomycetaceae_unclassified	Diatrim_1	Y	-0.0000478	0.0000331	62	23	0.153967643	0.870733592	0.817245648
W5	Otu00392_Lawsonella	Diatrim_2	Y	-0.000506903	0.000343165	62	36	0.145446671	0.870733592	0.817245648
W5	Otu00146_Bacteria_unclassified	Disease_Status	Cryptosporidium_Positive	-0.001674537	0.001129855	62	61	0.144131259	0.870733592	0.817245648
W5	Otu00160_Holdemanella	Disease_Status	Cryptosporidium_Positive	-0.000570231	0.000384647	62	49	0.144025385	0.870733592	0.817245648
W5	Otu00070_Enterococcus	Synulox	Y	-0.000159393	0.000107182	62	22	0.142797875	0.870733592	0.817245648
W5	Otu01171_Leuconostoc	Halocur	Y	-0.000110117	0.0000758	62	13	0.151922984	0.870733592	0.817245648
W5	Otu00143_Firmicutes_unclassified	Disease_Status	Cryptosporidium_Positive	-0.001679666	0.001147931	62	62	0.149205945	0.870733592	0.817245648
W5	Otu00030_Clostridiales_unclassified	Disease_Status	Cryptosporidium_Positive	-0.010434859	0.007147002	62	62	0.150074692	0.870733592	0.817245648
W10	Otu00072_Anaerostipes	Farm	3	0.0074862	0.005181619	60	45	0.154524335	0.722953138	0.817245648
W10	Otu00325_Howardella	Disease_Status	Cryptosporidium_Positive	-0.000131896	0.00009	60	42	0.148797141	0.722953138	0.817245648
W10	Otu00460_Duncaniella	Halocur	Y	-0.002273942	0.001573671	60	33	0.154459645	0.722953138	0.817245648
W10	Otu00608_Muribaculum	Halocur	Y	-0.000658235	0.000451808	60	39	0.151158609	0.722953138	0.817245648
W10	Otu00853_Porphyromonas	Disease_Status	Cryptosporidium_Positive	-0.0000966	0.0000668	60	9	0.153886839	0.722953138	0.817245648
W10	Otu00062_Bacteroidaceae_unclassified	Halocur	Y	-0.030770467	0.021106632	60	58	0.150893171	0.722953138	0.817245648
W10	Otu00351_Selenomonas	Disease_Status	Cryptosporidium_Positive	0.000704239	0.000484645	60	24	0.152203908	0.722953138	0.817245648
W10	Otu00314_Clostridiales_Incertae_Sedis_XIII_unclassified	Diatrim_1	Y	-0.000664321	0.000458165	60	57	0.153074153	0.722953138	0.817245648
W10	Otu00540_Anaerococcus	Diatrim_1	Y	-0.00055009	0.000377807	60	17	0.151401455	0.722953138	0.817245648
W10	Otu00914_Atopobiaceae_unclassified	Diatrim_2	Y	-0.000144349	0.0000996	60	44	0.153105309	0.722953138	0.817245648
W10	Otu00819_Actinobacteria_unclassified	Diatrim_2	Y	0.0000495	0.0000337	60	32	0.148363397	0.722953138	0.817245648
W10	Otu00940_Desulfovibrionaceae_unclassified	Diatrim_2	Y	-0.0000592	0.0000402	60	18	0.146400056	0.722953138	0.817245648
W10	Otu00027_Ruminococcaceae_unclassified	Disease_Status	Cryptosporidium_Positive	-0.01466641	0.009938159	60	60	0.146036412	0.722953138	0.817245648
W5	Otu00122_Butyricimonas	Disease_Status	Cryptosporidium_Positive	-0.000174564	0.000121391	62	30	0.156196305	0.870733592	0.818276624
W5	Otu00483_Barnesiella	Farm	3	0.000773858	0.000537086	62	17	0.155402323	0.870733592	0.818276624
W5	Otu00008_Bifidobacterium	Disease_Status	Cryptosporidium_Positive	-0.026905461	0.018696296	62	55	0.155899518	0.870733592	0.818276624
W10	Otu00175_Mycobacteriales_unclassified	Halocur	Y	0.000310235	0.000215244	60	19	0.155490112	0.723778848	0.818276624
W5	Otu00172_Pseudoflavonifractor	Farm	3	-0.004338736	0.003029153	62	58	0.157813982	0.870733592	0.822860668
W10	Otu01614_Betaproteobacteria_unclassified	Draaxin	Y	-0.0000433	0.0000302	60	19	0.157641074	0.730085175	0.822860668
W5	Otu00464_Cloacibacillus	Halocur	Y	-0.000574219	0.00040189	62	16	0.158822183	0.870733592	0.825768605
W10	Otu00001_Phascolarctobacterium	Halocur	Y	0.025087701	0.017561824	60	60	0.159116965	0.73321737	0.825768605
W5	Otu00086_Clostridiaceae_1_unclassified	Disease_Status	Cryptosporidium_Positive	0.0000412	0.0000289	62	16	0.159644727	0.870733592	0.826571764
W5	Otu01136_Sarcina	Halocur	Y	0.000121845	0.0000856	62	12	0.160146876	0.870733592	0.827238875
W5	Otu00878_Eisenbergiella	Disease_Status	Cryptosporidium_Positive	0.000124254	0.0000876	62	9	0.161713228	0.870733592	0.831453627
W5	Otu00540_Anaerococcus	Disease_Status	Cryptosporidium_Positive	0.000262206	0.000184673	62	28	0.161401882	0.870733592	0.831453627
W5	Otu00470_Coprobacter	Diatrim_1	Y	-0.00101604	0.000717492	62	20	0.162489316	0.870733592	0.831585044
W5	Otu00062_Bacteroidaceae_unclassified	Farm	3	-0.002143502	0.001512745	62	42	0.162237848	0.870733592	0.831585044
W5	Otu00324_Campylobacter	Disease_Status	Cryptosporidium_Positive	0.000433828	0.000306779	62	34	0.163061114	0.870733592	0.832588545
W5	Otu00165_Peptococcus	Diatrim_2	Y	0.001851278	0.001311593	62	47	0.163841208	0.870733592	0.832734213
W5	Otu00211_Sutterellaceae_unclassified	Draaxin	Y	0.000290235	0.000205444	62	30	0.163475014	0.870733592	0.832734213
W10	Otu00370_Slackia	Halocur	Y	-0.000177726	0.000126089	60	39	0.16463183	0.754836939	0.834837838
W1	Otu01588_Tyzzerella	Farm	3	0.000042	0.0000309	63	23	0.179393721	0.926123571	0.835952978
W1	Otu00037_Alloprevotella	Disease_Status	Cryptosporidium_Positive	-0.010902312	0.007890555	63	13	0.172365706	0.926123571	0.835952978
W1	Otu00011_Veillonella	Farm	3	0.067925332	0.049935498	63	49	0.179010773	0.926123571	0.835952978
W1	Otu00432_Enterobacterales_unclassified	Farm	3	-0.000181505	0.000129547	63	28	0.166518629	0.926123571	0.835952978
W1	Otu00558_Faecalicoccus	Disease_Status	Cryptosporidium_Positive	-0.0000519	0.0000371	63	21	0.167062509	0.926123571	0.835952978
W1	Otu00040_Lactobacillus	Disease_Status	Cryptosporidium_Positive	0.003427605	0.002477839	63	34	0.171873355	0.926123571	0.835952978
W1	Otu00048_Limosilactobacillus	Diatrim_1	Y	-0.002808362	0.002044947	63	35	0.174939363	0.926123571	0.835952978
W1	Otu00004_Faecalibacterium	Diatrim_1	Y	0.065265505	0.047464624	63	46	0.174409245	0.926123571	0.835952978
W5	Otu00303_Enterocloster	Farm	3	0.000292106	0.00021129	62	21	0.172512391	0.870733592	0.835952978
W5	Otu00032_Prevotellamassilia	Halocur	Y	0.022346686	0.015946051	62	53	0.166817959	0.870733592	0.835952978
W5	Otu00110_Succiniclasticum	Diatrim_1	Y	0.002532256	0.001816958	62	52	0.169124183	0.870733592	0.835952978
W5	Otu01528_Acidaminococcaceae_unclassified	Diatrim_2	Y	-0.00003	0.0000216	62	22	0.169779742	0.870733592	0.835952978
W5	Otu00655_Actinomycetaceae_unclassified	Farm	3	-0.0000594	0.0000428	62	23	0.170807725	0.870733592	0.835952978
W5	Otu00175_Mycobacteriales_unclassified	Diatrim_2	Y	-0.000206304	0.00014892	62	16	0.171646692	0.870733592	0.835952978
W5	Otu00040_Lactobacillus	Disease_Status	Cryptosporidium_Positive	0.011452869	0.008265692	62	49	0.17156828	0.870733592	0.835952978
W5	Otu00044_Fournierella	Disease_Status	Cryptosporidium_Positive	0.001524093	0.001090871	62	61	0.168088134	0.870733592	0.835952978
W5	Otu00240_Subdoligranulum	Draaxin	Y	0.000345794	0.000247708	62	32	0.168435897	0.870733592	0.835952978
W5	Otu01136_Sarcina	Diatrim_2	Y	-0.0000912	0.0000654	62	12	0.168880297	0.870733592	0.835952978
W5	Otu00052_Megasphaera	Draaxin	Y	-0.007893751	0.00573298	62	51	0.174224319	0.870933021	0.835952978
W5	Otu00457_Ruthenibacterium	Disease_Status	Cryptosporidium_Positive	-0.000153588	0.000111584	62	23	0.174368238	0.870933021	0.835952978
W5	Otu00001_Phascolarctobacterium	Synulox	Y	0.030428393	0.02235618	62	62	0.179143755	0.882471175	0.835952978
W5	Otu00208_Succinivibrio	Diatrim_2	Y	-0.000740281	0.00054539	62	33	0.180318377	0.882471175	0.835952978
W5	Otu00044_Fournierella	Synulox	Y	-0.00270134	0.001989381	62	61	0.180148965	0.882471175	0.835952978
W10	Otu00470_Coprobacter	Synulox	Y	0.000336901	0.000245883	60	23	0.176520075	0.757932036	0.835952978
W10	Otu00068_Prevotellaceae_unclassified	Halocur	Y	-0.014236493	0.010416903	60	60	0.17760834	0.757932036	0.835952978
W10	Otu00014_Bacteroides	Diatrim_2	Y	0.006959214	0.004959705	60	59	0.166515049	0.757932036	0.835952978
W10	Otu00025_Phocaeicola	Draaxin	Y	0.025106429	0.018166691	60	60	0.172878911	0.757932036	0.835952978
W10	Otu00213_Allisonella	Synulox	Y	-0.000175486	0.000127057	60	26	0.173137058	0.757932036	0.835952978
W10	Otu00028_Selenomonadaceae_unclassified	Farm	3	0.014893703	0.010869468	60	55	0.176501198	0.757932036	0.835952978
W10	Otu00535_Elusimicrobium	Disease_Status	Cryptosporidium_Positive	0.000894121	0.000648008	60	21	0.173552641	0.757932036	0.835952978
W10	Otu00232_Ihubacter	Farm	3	-0.001198266	0.000875209	60	51	0.17684678	0.757932036	0.835952978
W10	Otu00333_Eubacterium	Draaxin	Y	-0.0000678	0.0000494	60	33	0.175434096	0.757932036	0.835952978
W10	Otu01224_Helcococcus	Diatrim_2	Y	-0.0000918	0.0000669	60	11	0.175594052	0.757932036	0.835952978
W10	Otu00039_Gallibacterium	Disease_Status	Cryptosporidium_Positive	-0.000496254	0.000362657	60	37	0.177075669	0.757932036	0.835952978
W10	Otu00102_Pelistega	Synulox	Y	-0.003360211	0.002470976	60	46	0.179737638	0.757932036	0.835952978
W10	Otu02269_Alphaproteobacteria_unclassified	Diatrim_2	Y	-0.000132766	0.0000963	60	25	0.173721549	0.757932036	0.835952978
W10	Otu00146_Bacteria_unclassified	Draaxin	Y	0.006169641	0.004541013	60	60	0.180122718	0.757932036	0.835952978
W10	Otu00310_Erysipelotrichaceae_unclassified	Disease_Status	Cryptosporidium_Positive	0.000217973	0.000155698	60	58	0.167460213	0.757932036	0.835952978
W10	Otu00136_Negativibacillus	Farm	3	-0.002012435	0.001474883	60	56	0.178295582	0.757932036	0.835952978
W10	Otu00543_Neglecta	Diatrim_1	Y	0.000236516	0.00016929	60	16	0.168315624	0.757932036	0.835952978
W10	Otu00002_Megamonas	Diatrim_2	Y	0.033382207	0.024573702	60	26	0.180184497	0.757932036	0.835952978
W5	Otu00153_Olsenella	Draaxin	Y	-0.001680847	0.001240841	62	55	0.181184931	0.882471175	0.836905972
W5	Otu00295_Faecalibacillus	Farm	3	0.000264916	0.00019561	62	37	0.181279272	0.882471175	0.836905972
W1	Otu00598_Mannheimia	Disease_Status	Cryptosporidium_Positive	-0.000632788	0.000469571	63	12	0.183031922	0.926123571	0.837360157
W5	Otu00464_Cloacibacillus	Draaxin	Y	-0.000368513	0.000273299	62	16	0.18316247	0.882677433	0.837360157
W5	Otu00785_Actinomyces	Draaxin	Y	-0.0000351	0.000026	62	27	0.183015171	0.882677433	0.837360157
W10	Otu00037_Alloprevotella	Diatrim_2	Y	-0.003246698	0.002409331	60	40	0.183644872	0.762001571	0.837360157
W10	Otu00044_Fournierella	Draaxin	Y	-0.001269019	0.000940288	60	60	0.18298897	0.762001571	0.837360157
W10	Otu00889_Lawsonibacter	Disease_Status	Cryptosporidium_Positive	-0.0000257	0.000019	60	21	0.183373535	0.762001571	0.837360157
W1	Otu00048_Limosilactobacillus	Disease_Status	Cryptosporidium_Positive	0.001466219	0.00109137	63	35	0.184353911	0.926123571	0.838867078
W1	Otu00096_Anaerotignum	Synulox	Y	-0.001370779	0.001022386	63	34	0.185224714	0.926123571	0.839228542
W10	Otu00032_Prevotellamassilia	Draaxin	Y	0.013797954	0.01028365	60	60	0.185511303	0.762223452	0.839228542
W10	Otu00914_Atopobiaceae_unclassified	Draaxin	Y	-0.00011748	0.0000876	60	44	0.185569488	0.762223452	0.839228542
W5	Otu00946_Neisseriaceae_unclassified	Draaxin	Y	-0.0000727	0.0000543	62	19	0.186144858	0.892564593	0.8401161
W5	Otu00019_Blautia	Draaxin	Y	-0.017394152	0.013030803	62	62	0.187526628	0.8947166	0.841212566
W10	Otu00020_Fusobacterium	Disease_Status	Cryptosporidium_Positive	0.023833267	0.017825417	60	32	0.187030015	0.762223452	0.841212566
W10	Otu00016_Sutterella	Draaxin	Y	-0.004810106	0.003601227	60	58	0.187469051	0.762223452	0.841212566
W10	Otu00118_Muribaculaceae_unclassified	Disease_Status	Cryptosporidium_Positive	0.005876054	0.00441162	60	54	0.188685631	0.762223452	0.842998706
W10	Otu00844_Colidextribacter	Draaxin	Y	0.0000281	0.0000211	60	20	0.188572916	0.762223452	0.842998706
W1	Otu00011_Veillonella	Disease_Status	Cryptosporidium_Positive	0.034236664	0.025826559	63	49	0.190157472	0.937007835	0.847865107
W5	Otu00193_Parabacteroides	Disease_Status	Cryptosporidium_Positive	-0.001971755	0.001490252	62	57	0.191376982	0.90856696	0.850221482
W10	Otu00039_Gallibacterium	Halocur	Y	0.000807642	0.000610224	60	37	0.191453303	0.768909381	0.850221482
W10	Otu00039_Gallibacterium	Draaxin	Y	0.000563331	0.000426693	60	37	0.192541437	0.768909381	0.853032719
W10	Otu00341_Oscillibacter	Halocur	Y	-0.000968008	0.000733741	60	59	0.192856224	0.768909381	0.853032719
W5	Otu00133_Corynebacterium	Disease_Status	Cryptosporidium_Positive	0.001503916	0.001148384	62	30	0.195878049	0.920328354	0.864672822
W5	Otu00614_Trueperella	Farm	3	0.000139637	0.000106757	62	16	0.196418854	0.920328354	0.865336343
W10	Otu00940_Desulfovibrionaceae_unclassified	Diatrim_1	Y	0.0000671	0.0000514	60	18	0.197512285	0.778155277	0.865908679
W10	Otu00175_Mycobacteriales_unclassified	Draaxin	Y	0.000196375	0.000150507	60	19	0.197721025	0.778155277	0.865908679
W10	Otu00019_Blautia	Synulox	Y	0.015282353	0.011699791	60	60	0.197230538	0.778155277	0.865908679
W5	Otu00331_Sharpea	Diatrim_1	Y	-0.000216137	0.000165884	62	30	0.19812311	0.920328354	0.865958209
W5	Otu00197_Frisingicoccus	Draaxin	Y	-0.000247879	0.000190871	62	42	0.199575161	0.920328354	0.869851796
W5	Otu00446_Peptostreptococcaceae_unclassified	Farm	3	0.000185141	0.000143073	62	19	0.201162444	0.920328354	0.869851796
W5	Otu00102_Pelistega	Diatrim_1	Y	0.005097059	0.003942184	62	53	0.201531756	0.920328354	0.869851796
W5	Otu00027_Ruminococcaceae_unclassified	Synulox	Y	-0.017460957	0.013498624	62	61	0.201331651	0.920328354	0.869851796
W5	Otu00954_Monoglobus	Diatrim_2	Y	0.0000344	0.0000265	62	9	0.199911985	0.920328354	0.869851796
W10	Otu00429_Butyrivibrio	Disease_Status	Cryptosporidium_Positive	0.000965152	0.000746504	60	18	0.201761653	0.78662816	0.869851796
W10	Otu01919_Spirochaetales_unclassified	Diatrim_1	Y	0.0000491	0.0000379	60	13	0.200905133	0.78662816	0.869851796
W5	Otu00048_Limosilactobacillus	Diatrim_2	Y	0.011282662	0.00877825	62	53	0.204173669	0.927974163	0.873453379
W10	Otu00333_Eubacterium	Diatrim_2	Y	-0.0000722	0.0000561	60	33	0.203818485	0.78662816	0.873453379
W10	Otu01919_Spirochaetales_unclassified	Farm	3	0.0000632	0.0000492	60	13	0.204103979	0.78662816	0.873453379
W10	Otu00018_Streptococcus	Disease_Status	Cryptosporidium_Positive	0.004889885	0.003802595	60	48	0.204163034	0.78662816	0.873453379
W1	Otu00035_Peptostreptococcus	Diatrim_1	Y	-0.013686221	0.010695757	63	49	0.205783225	0.965862202	0.875819031
W1	Otu01658_Pseudomonadaceae_unclassified	Disease_Status	Cryptosporidium_Positive	0.0000398	0.0000312	63	10	0.206827283	0.965862202	0.875819031
W5	Otu00068_Prevotellaceae_unclassified	Halocur	Y	0.015945224	0.012498392	62	62	0.207493227	0.934206596	0.875819031
W5	Otu00025_Phocaeicola	Farm	3	0.060499581	0.047401285	62	62	0.207301749	0.934206596	0.875819031
W10	Otu00608_Muribaculum	Disease_Status	Cryptosporidium_Positive	0.000343819	0.00026851	60	39	0.206062267	0.787992828	0.875819031
W10	Otu00172_Pseudoflavonifractor	Disease_Status	Cryptosporidium_Positive	-0.000392595	0.000306721	60	59	0.206235855	0.787992828	0.875819031
W10	Otu00056_Candidatus_Saccharibacteria_unclassified	Draaxin	Y	-0.002725283	0.002135057	60	58	0.207469524	0.789417236	0.875819031
W5	Otu00319_Coprococcus	Disease_Status	Cryptosporidium_Positive	0.000249964	0.000196684	62	32	0.209214082	0.937552825	0.881218298
W10	Otu00121_Fusicatenibacter	Diatrim_1	Y	0.001044846	0.0008224	60	55	0.209567709	0.790057636	0.881218298
W5	Otu00005_Collinsella	Diatrim_2	Y	0.012250229	0.009664456	62	62	0.210395699	0.938462675	0.883024373
W1	Otu00325_Howardella	Diatrim_1	Y	-0.000181977	0.000144574	63	23	0.21317853	0.965862202	0.88364183
W5	Otu00333_Eubacterium	Disease_Status	Cryptosporidium_Positive	0.000106447	0.0000843	62	42	0.211874629	0.940684119	0.88364183
W5	Otu00048_Limosilactobacillus	Disease_Status	Cryptosporidium_Positive	0.008671524	0.006894914	62	53	0.213922992	0.945401608	0.88364183
W10	Otu00014_Bacteroides	Farm	3	-0.010381131	0.008227962	60	59	0.212690947	0.790057636	0.88364183
W10	Otu00028_Selenomonadaceae_unclassified	Draaxin	Y	-0.007276587	0.005762838	60	55	0.212339357	0.790057636	0.88364183
W10	Otu00940_Desulfovibrionaceae_unclassified	Disease_Status	Cryptosporidium_Positive	0.0000379	0.00003	60	18	0.21318924	0.790057636	0.88364183
W10	Otu01285_Actinobacteria_unclassified	Draaxin	Y	-0.0000284	0.0000226	60	16	0.214530372	0.790057636	0.88364183
W10	Otu01092_Treponema	Diatrim_2	Y	0.001664586	0.001323849	60	34	0.214232848	0.790057636	0.88364183
W10	Otu00889_Lawsonibacter	Draaxin	Y	-0.0000282	0.0000224	60	21	0.214014187	0.790057636	0.88364183
W10	Otu00136_Negativibacillus	Draaxin	Y	-0.000983587	0.000781962	60	56	0.21406713	0.790057636	0.88364183
W1	Otu00051_Acidaminococcus	Disease_Status	Cryptosporidium_Positive	-0.006078683	0.004860378	63	14	0.21608032	0.965862202	0.887421182
W5	Otu00317_Intestinimonas	Disease_Status	Cryptosporidium_Positive	-0.000234139	0.000187129	62	36	0.216248844	0.948749456	0.887421182
W5	Otu00517_Alistipes	Disease_Status	Cryptosporidium_Positive	-0.00148358	0.001186784	62	42	0.216659156	0.948749456	0.887461534
W1	Otu00014_Bacteroides	Diatrim_1	Y	0.056468856	0.045504949	63	49	0.219624301	0.965862202	0.887767052
W1	Otu00180_Peptoniphilus	Disease_Status	Cryptosporidium_Positive	0.003004712	0.00241828	63	35	0.219052356	0.965862202	0.887767052
W1	Otu00340_Proteus	Disease_Status	Cryptosporidium_Positive	0.000344095	0.000278153	63	33	0.22104616	0.965862202	0.887767052
W5	Otu00028_Selenomonadaceae_unclassified	Farm	3	0.030205047	0.024224725	62	60	0.217826982	0.949527618	0.887767052
W5	Otu00062_Bacteroidaceae_unclassified	Diatrim_1	Y	-0.001447269	0.001169955	62	42	0.221428725	0.957017835	0.887767052
W5	Otu00002_Megamonas	Synulox	Y	-0.063137149	0.051051907	62	53	0.221541146	0.957017835	0.887767052
W10	Otu00470_Coprobacter	Diatrim_1	Y	0.000286278	0.000231127	60	23	0.221049179	0.794910185	0.887767052
W10	Otu00006_Prevotella	Diatrim_2	Y	0.040674817	0.032797334	60	60	0.220473462	0.794910185	0.887767052
W10	Otu00940_Desulfovibrionaceae_unclassified	Halocur	Y	-0.000063	0.0000505	60	18	0.218243522	0.794910185	0.887767052
W10	Otu00150_Enterobacteriaceae_unclassified	Draaxin	Y	0.0000364	0.0000294	60	14	0.220860307	0.794910185	0.887767052
W10	Otu00657_Burkholderiales_unclassified	Disease_Status	Cryptosporidium_Positive	-0.0000198	0.0000159	60	32	0.220210575	0.794910185	0.887767052
W10	Otu00004_Faecalibacterium	Synulox	Y	0.024777113	0.019936214	60	60	0.219509448	0.794910185	0.887767052
W1	Otu00143_Firmicutes_unclassified	Disease_Status	Cryptosporidium_Positive	0.0000404	0.0000328	63	35	0.223029639	0.965862202	0.890511135
W10	Otu00183_Romboutsia	Diatrim_2	Y	0.000605498	0.000490754	60	38	0.222820722	0.798150791	0.890511135
W5	Otu00946_Neisseriaceae_unclassified	Disease_Status	Cryptosporidium_Positive	0.0000589	0.0000479	62	19	0.223926316	0.960211368	0.892483303
W1	Otu00037_Alloprevotella	Farm	3	0.018508209	0.015256342	63	13	0.229990748	0.965862202	0.894612236
W5	Otu00068_Prevotellaceae_unclassified	Diatrim_1	Y	-0.015772081	0.012950349	62	62	0.228561261	0.960211368	0.894612236
W5	Otu00193_Parabacteroides	Farm	3	0.004042655	0.003326211	62	57	0.229503246	0.960211368	0.894612236
W5	Otu00147_Peptacetobacter	Farm	3	-0.005265745	0.004341611	62	33	0.230464447	0.960211368	0.894612236
W5	Otu00955_Bilophila	Farm	3	0.000183936	0.000150687	62	13	0.227522839	0.960211368	0.894612236
W5	Otu00175_Mycobacteriales_unclassified	Disease_Status	Cryptosporidium_Positive	0.000142012	0.00011697	62	16	0.2299982	0.960211368	0.894612236
W5	Otu00018_Streptococcus	Halocur	Y	-0.006204272	0.005073883	62	60	0.226720599	0.960211368	0.894612236
W5	Otu00310_Erysipelotrichaceae_unclassified	Draaxin	Y	-0.00033703	0.000275595	62	56	0.226670307	0.960211368	0.894612236
W10	Otu01882_Clostridia_unclassified	Diatrim_1	Y	-0.000468421	0.000381843	60	44	0.225446312	0.801295612	0.894612236
W10	Otu00655_Actinomycetaceae_unclassified	Disease_Status	Cryptosporidium_Positive	-0.0000479	0.000039	60	37	0.225208538	0.801295612	0.894612236
W10	Otu01882_Clostridia_unclassified	Disease_Status	Cryptosporidium_Positive	-0.000270982	0.000223287	60	44	0.230381697	0.803738502	0.894612236
W10	Otu00056_Candidatus_Saccharibacteria_unclassified	Synulox	Y	0.004013081	0.003301336	60	58	0.229630057	0.803738502	0.894612236
W10	Otu00537_Mobiluncus	Farm	3	-0.0000932	0.0000763	60	17	0.227297761	0.803738502	0.894612236
W10	Otu00537_Mobiluncus	Diatrim_2	Y	0.0000558	0.000046	60	17	0.230297633	0.803738502	0.894612236
W10	Otu01011_Ruminococcus	Disease_Status	Cryptosporidium_Positive	0.000459487	0.000378724	60	34	0.230516059	0.803738502	0.894612236
W1	Otu00001_Phascolarctobacterium	Farm	3	0.017653746	0.014767061	63	36	0.236764094	0.965862202	0.898464765
W1	Otu00312_Staphylococcus	Disease_Status	Cryptosporidium_Positive	-0.0000877	0.0000731	63	20	0.235362167	0.965862202	0.898464765
W5	Otu00528_Clostridium_XlVa	Farm	3	0.0000826	0.000069	62	12	0.236298105	0.960211368	0.898464765
W5	Otu00038_Dorea	Draaxin	Y	-0.007071227	0.00587067	62	59	0.233648802	0.960211368	0.898464765
W5	Otu00627_Pseudoramibacter	Disease_Status	Cryptosporidium_Positive	0.0000413	0.0000343	62	18	0.234299926	0.960211368	0.898464765
W5	Otu00039_Gallibacterium	Diatrim_1	Y	0.001216574	0.001015337	62	51	0.236072745	0.960211368	0.898464765
W5	Otu00331_Sharpea	Farm	3	-0.00025696	0.000214487	62	30	0.236141053	0.960211368	0.898464765
W5	Otu00019_Blautia	Halocur	Y	-0.023043778	0.019161966	62	62	0.234385905	0.960211368	0.898464765
W10	Otu00429_Butyrivibrio	Draaxin	Y	0.001052054	0.000878316	60	18	0.236423229	0.807667767	0.898464765
W10	Otu00535_Elusimicrobium	Synulox	Y	-0.001421107	0.001178906	60	21	0.233488117	0.807667767	0.898464765
W10	Otu00110_Succiniclasticum	Farm	3	-0.004075629	0.003405196	60	37	0.236779523	0.807667767	0.898464765
W10	Otu00183_Romboutsia	Disease_Status	Cryptosporidium_Positive	0.000440137	0.000366868	60	38	0.235687634	0.807667767	0.898464765
W10	Otu00866_Intestinibaculum	Halocur	Y	-0.000123509	0.000103102	60	17	0.236376471	0.807667767	0.898464765
W10	Otu02874_Proteobacteria_unclassified	Diatrim_1	Y	0.000709938	0.000593784	60	33	0.237270535	0.807667767	0.898788898
W5	Otu00183_Romboutsia	Disease_Status	Cryptosporidium_Positive	-0.0000502	0.0000422	62	24	0.238862991	0.962078436	0.900204742
W10	Otu00914_Atopobiaceae_unclassified	Synulox	Y	0.000161531	0.000135406	60	44	0.238307649	0.807667767	0.900204742
W10	Otu00392_Lawsonella	Disease_Status	Cryptosporidium_Positive	-0.000126607	0.000106218	60	27	0.238689166	0.807667767	0.900204742
W1	Otu00016_Sutterella	Diatrim_1	Y	-0.003231562	0.002720837	63	38	0.239789475	0.965862202	0.90197028
W1	Otu00063_Flintibacter	Farm	3	-0.000754323	0.000636748	63	30	0.240987982	0.965862202	0.90197028
W5	Otu00516_Parasutterella	Draaxin	Y	-0.0000827	0.0000696	62	32	0.24031809	0.962078436	0.90197028
W5	Otu00579_Lentilactobacillus	Draaxin	Y	-0.0000357	0.0000301	62	14	0.241238746	0.962078436	0.90197028
W5	Otu00070_Enterococcus	Halocur	Y	-0.000115886	0.0000979	62	22	0.241773622	0.962078436	0.90197028
W5	Otu00298_Enterococcaceae_unclassified	Diatrim_2	Y	0.000110711	0.0000935	62	20	0.24141191	0.962078436	0.90197028
W10	Otu00047_Bacteroidales_unclassified	Disease_Status	Cryptosporidium_Positive	0.010568412	0.008941182	60	60	0.242585627	0.81179728	0.902151595
W10	Otu00104_Bacteroidetes_unclassified	Halocur	Y	-0.013837933	0.01172799	60	60	0.24340715	0.81179728	0.902151595
W10	Otu00048_Limosilactobacillus	Diatrim_2	Y	0.000229804	0.000194782	60	22	0.243450656	0.81179728	0.902151595
W10	Otu00954_Monoglobus	Diatrim_2	Y	-0.000950875	0.000804872	60	28	0.2428196	0.81179728	0.902151595
W1	Otu00072_Anaerostipes	Disease_Status	Cryptosporidium_Positive	-0.0000583	0.0000497	63	20	0.245363937	0.965862202	0.90772368
W1	Otu00025_Phocaeicola	Diatrim_1	Y	-0.048542647	0.041858507	63	46	0.250929252	0.965862202	0.91008056
W5	Otu00017_Mediterraneibacter	Draaxin	Y	-0.008584831	0.007327841	62	62	0.246526688	0.97337089	0.91008056
W5	Otu00118_Muribaculaceae_unclassified	Synulox	Y	-0.002386803	0.002049367	62	45	0.249278841	0.97337089	0.91008056
W5	Otu00052_Megasphaera	Synulox	Y	0.010737922	0.009228431	62	51	0.249714148	0.97337089	0.91008056
W5	Otu00627_Pseudoramibacter	Halocur	Y	-0.0000664	0.0000572	62	18	0.250705715	0.97337089	0.91008056
W5	Otu00332_Schaalia	Disease_Status	Cryptosporidium_Positive	0.0000796	0.000068	62	12	0.247406613	0.97337089	0.91008056
W5	Otu00136_Negativibacillus	Diatrim_2	Y	-0.000789137	0.000678972	62	58	0.25024367	0.97337089	0.91008056
W10	Otu00396_Paramuribaculum	Halocur	Y	-0.001435191	0.001233296	60	36	0.249856166	0.819258789	0.91008056
W10	Otu00028_Selenomonadaceae_unclassified	Disease_Status	Cryptosporidium_Positive	0.005696157	0.004897986	60	55	0.250155355	0.819258789	0.91008056
W10	Otu00166_Desulfovibrio	Diatrim_1	Y	-0.000585543	0.000503342	60	26	0.250014021	0.819258789	0.91008056
W10	Otu00027_Ruminococcaceae_unclassified	Diatrim_1	Y	0.019785255	0.016995257	60	60	0.249671404	0.819258789	0.91008056
W10	Otu00136_Negativibacillus	Synulox	Y	0.001411296	0.001209111	60	56	0.248446874	0.819258789	0.91008056
W5	Otu00878_Eisenbergiella	Farm	3	0.000226477	0.000195474	62	9	0.251716351	0.97337089	0.911443519
W1	Otu00136_Negativibacillus	Farm	3	-0.000194907	0.000168806	63	14	0.252982615	0.965862202	0.913044747
W5	Otu00032_Prevotellamassilia	Farm	3	-0.024690009	0.021363727	62	53	0.252892795	0.973992733	0.913044747
W10	Otu00437_Paludicola	Diatrim_1	Y	0.0000561	0.0000487	60	32	0.254241336	0.829677243	0.916095611
W5	Otu00539_Finegoldia	Draaxin	Y	-0.000141863	0.000123308	62	21	0.255018033	0.978249176	0.917402534
W1	Otu00528_Clostridium_XlVa	Disease_Status	Cryptosporidium_Positive	-0.000119779	0.000105056	63	40	0.258915461	0.965862202	0.92237568
W1	Otu01658_Pseudomonadaceae_unclassified	Farm	3	0.0000688	0.0000603	63	10	0.258780921	0.965862202	0.92237568
W1	Otu00598_Mannheimia	Farm	3	0.001034246	0.000907913	63	12	0.259324838	0.965862202	0.92237568
W1	Otu00065_Ligilactobacillus	Disease_Status	Cryptosporidium_Positive	0.002754641	0.002420224	63	40	0.259726669	0.965862202	0.92237568
W5	Otu00170_Roseburia	Disease_Status	Cryptosporidium_Positive	0.000373812	0.000328638	62	48	0.260368903	0.979920511	0.92237568
W5	Otu00038_Dorea	Halocur	Y	-0.009852632	0.008632896	62	59	0.25878558	0.979920511	0.92237568
W5	Otu00011_Veillonella	Halocur	Y	-0.011095389	0.009752372	62	33	0.260263745	0.979920511	0.92237568
W5	Otu00406_Lactococcus	Draaxin	Y	-0.000051	0.0000448	62	23	0.259800441	0.979920511	0.92237568
W5	Otu00004_Faecalibacterium	Farm	3	0.042295328	0.037199389	62	62	0.260562805	0.979920511	0.92237568
W10	Otu00027_Ruminococcaceae_unclassified	Draaxin	Y	0.013301465	0.011692968	60	60	0.260518365	0.847146599	0.92237568
W10	Otu00761_Pseudonocardiaceae_unclassified	Draaxin	Y	-0.0000852	0.0000751	60	12	0.261775044	0.848225144	0.925188991
W1	Otu00038_Dorea	Diatrim_1	Y	0.006717235	0.005944453	63	39	0.263127545	0.965862202	0.92848828
W1	Otu01327_Morganella	Farm	3	-0.00018031	0.000160572	63	8	0.266098262	0.965862202	0.928818311
W1	Otu00044_Fournierella	Diatrim_1	Y	-0.005441273	0.004842257	63	35	0.265767366	0.965862202	0.928818311
W5	Otu00213_Allisonella	Draaxin	Y	-0.000206727	0.000184477	62	34	0.267412492	0.988009085	0.928818311
W5	Otu02350_Coriobacteriia_unclassified	Disease_Status	Cryptosporidium_Positive	-0.0000272	0.0000243	62	45	0.267191913	0.988009085	0.928818311
W5	Otu00016_Sutterella	Draaxin	Y	-0.001680318	0.001491969	62	58	0.265043317	0.988009085	0.928818311
W5	Otu00511_Aerococcus	Draaxin	Y	-0.000636717	0.000565049	62	31	0.264794571	0.988009085	0.928818311
W10	Otu01285_Actinobacteria_unclassified	Disease_Status	Cryptosporidium_Positive	0.0000216	0.0000192	60	16	0.267320215	0.853165047	0.928818311
W10	Otu01285_Actinobacteria_unclassified	Farm	3	-0.000048	0.0000427	60	16	0.266376086	0.853165047	0.928818311
W10	Otu00866_Intestinibaculum	Diatrim_1	Y	-0.000117595	0.000104784	60	17	0.266906313	0.853165047	0.928818311
W10	Otu00048_Limosilactobacillus	Farm	3	-0.000363203	0.000323137	60	22	0.266178896	0.853165047	0.928818311
W1	Otu00020_Fusobacterium	Farm	3	0.038174418	0.034336105	63	43	0.270817272	0.965862202	0.930435775
W1	Otu00024_Clostridium_sensu_stricto	Diatrim_1	Y	-0.064375894	0.057749315	63	57	0.269556608	0.965862202	0.930435775
W5	Otu00062_Bacteroidaceae_unclassified	Diatrim_2	Y	-0.00096046	0.000862889	62	42	0.270606629	0.988009085	0.930435775
W5	Otu00048_Limosilactobacillus	Halocur	Y	-0.012784445	0.011486694	62	53	0.270647633	0.988009085	0.930435775
W10	Otu00166_Desulfovibrio	Synulox	Y	-0.000597625	0.000535477	60	26	0.269526815	0.853165047	0.930435775
W10	Otu00655_Actinomycetaceae_unclassified	Draaxin	Y	0.0000511	0.0000459	60	37	0.270732465	0.853165047	0.930435775
W10	Otu00024_Clostridium_sensu_stricto	Diatrim_2	Y	0.003918454	0.003511639	60	47	0.269617436	0.853165047	0.930435775
W1	Otu00006_Prevotella	Diatrim_1	Y	0.01903927	0.017166817	63	26	0.27197586	0.965862202	0.931967601
W1	Otu00063_Flintibacter	Synulox	Y	-0.000730122	0.000659342	63	30	0.272714033	0.965862202	0.931967601
W5	Otu00172_Pseudoflavonifractor	Synulox	Y	-0.002740453	0.002475004	62	58	0.273092954	0.988009085	0.931967601
W5	Otu00954_Monoglobus	Farm	3	0.0000515	0.0000465	62	9	0.273137882	0.988009085	0.931967601
W5	Otu00143_Firmicutes_unclassified	Synulox	Y	-0.002316631	0.002093439	62	62	0.273365948	0.988009085	0.931967601
W5	Otu00118_Muribaculaceae_unclassified	Diatrim_1	Y	-0.002139797	0.001939852	62	45	0.274887412	0.988009085	0.932184357
W10	Otu00197_Frisingicoccus	Disease_Status	Cryptosporidium_Positive	0.000177296	0.000160643	60	58	0.274820804	0.853165047	0.932184357
W10	Otu00170_Roseburia	Synulox	Y	0.002317898	0.002100699	60	56	0.274936267	0.853165047	0.932184357
W10	Otu00396_Paramuribaculum	Diatrim_2	Y	-0.001079792	0.000980457	60	36	0.275831715	0.853165047	0.932184357
W10	Otu00190_Agathobaculum	Diatrim_2	Y	-0.000409378	0.000371813	60	48	0.275953492	0.853165047	0.932184357
W10	Otu00954_Monoglobus	Diatrim_1	Y	0.001134146	0.001028951	60	28	0.275434706	0.853165047	0.932184357
W10	Otu00903_Agathobacter	Halocur	Y	0.0000788	0.0000717	60	34	0.276795014	0.853165047	0.933603883
W5	Otu00072_Anaerostipes	Halocur	Y	-0.005587839	0.005098644	62	56	0.277966136	0.988009085	0.934322356
W10	Otu00460_Duncaniella	Synulox	Y	-0.001864787	0.001701454	60	33	0.278130451	0.853165047	0.934322356
W10	Otu00314_Clostridiales_Incertae_Sedis_XIII_unclassified	Halocur	Y	-0.000493311	0.000450809	60	57	0.278875226	0.853165047	0.934322356
W10	Otu00198_Mailhella	Diatrim_1	Y	0.000164103	0.000149959	60	48	0.278859923	0.853165047	0.934322356
W10	Otu00102_Pelistega	Disease_Status	Cryptosporidium_Positive	-0.001485517	0.001358218	60	46	0.279116155	0.853165047	0.934322356
W5	Otu00208_Succinivibrio	Farm	3	-0.001041955	0.000956132	62	33	0.28065805	0.988009085	0.936686396
W5	Otu00211_Sutterellaceae_unclassified	Diatrim_1	Y	0.000340184	0.000313032	62	30	0.281979698	0.988009085	0.936686396
W5	Otu00018_Streptococcus	Draaxin	Y	-0.003748329	0.003450417	62	60	0.282153778	0.988009085	0.936686396
W5	Otu00002_Megamonas	Draaxin	Y	0.034547595	0.031714987	62	53	0.280852728	0.988009085	0.936686396
W10	Otu00159_Anaerobutyricum	Synulox	Y	0.000761219	0.000698941	60	48	0.281129522	0.855809851	0.936686396
W10	Otu01250_Lachnospira	Farm	3	0.000078	0.0000718	60	13	0.282781227	0.855809851	0.936686396
W10	Otu00030_Clostridiales_unclassified	Synulox	Y	-0.037100155	0.034154605	60	60	0.282381966	0.855809851	0.936686396
W5	Otu00197_Frisingicoccus	Farm	3	-0.00040574	0.000376039	62	42	0.285390487	0.988009085	0.942608226
W5	Otu00118_Muribaculaceae_unclassified	Halocur	Y	0.002019901	0.001872153	62	45	0.285419729	0.988009085	0.942608226
W10	Otu00627_Pseudoramibacter	Disease_Status	Cryptosporidium_Positive	0.0000492	0.0000458	60	20	0.288006431	0.86875624	0.949735493
W1	Otu00052_Megasphaera	Farm	3	0.009033929	0.008463745	63	13	0.290228451	0.991297704	0.949775462
W5	Otu00020_Fusobacterium	Farm	3	0.013471777	0.012580094	62	30	0.288986307	0.988009085	0.949775462
W5	Otu01528_Acidaminococcaceae_unclassified	Halocur	Y	-0.0000301	0.0000282	62	22	0.291158347	0.988009085	0.949775462
W5	Otu00392_Lawsonella	Halocur	Y	0.000478106	0.000449045	62	36	0.291741462	0.988009085	0.949775462
W5	Otu00040_Lactobacillus	Halocur	Y	-0.014705145	0.013770365	62	49	0.290323923	0.988009085	0.949775462
W10	Otu00853_Porphyromonas	Synulox	Y	-0.000129872	0.000121486	60	9	0.289994079	0.868994284	0.949775462
W10	Otu00314_Clostridiales_Incertae_Sedis_XIII_unclassified	Diatrim_2	Y	-0.00038325	0.000358388	60	57	0.289841256	0.868994284	0.949775462
W10	Otu00295_Faecalibacillus	Disease_Status	Cryptosporidium_Positive	-0.000151755	0.000142517	60	46	0.291875943	0.868994284	0.949775462
W10	Otu00160_Holdemanella	Draaxin	Y	-0.000130738	0.000122599	60	51	0.291175347	0.868994284	0.949775462
W5	Otu00314_Clostridiales_Incertae_Sedis_XIII_unclassified	Diatrim_2	Y	-0.000744193	0.000699889	62	52	0.292377545	0.988009085	0.950012668
W10	Otu00052_Megasphaera	Halocur	Y	-0.000437094	0.000412145	60	29	0.293802357	0.869868113	0.952707149
W10	Otu01092_Treponema	Halocur	Y	-0.00176507	0.001665242	60	34	0.294066647	0.869868113	0.952707149
W5	Otu00333_Eubacterium	Diatrim_1	Y	-0.000153706	0.000145441	62	42	0.295296192	0.988009085	0.953901402
W5	Otu00511_Aerococcus	Disease_Status	Cryptosporidium_Positive	-0.000527365	0.000498757	62	31	0.295054623	0.988009085	0.953901402
W5	Otu00470_Coprobacter	Synulox	Y	-0.000800217	0.000757999	62	20	0.295806804	0.988009085	0.954159938
W5	Otu00341_Oscillibacter	Disease_Status	Cryptosporidium_Positive	-0.00021741	0.000206335	62	50	0.296725377	0.988009085	0.955731738
W1	Otu00001_Phascolarctobacterium	Disease_Status	Cryptosporidium_Positive	-0.008024658	0.0076375	63	36	0.297758395	0.991297704	0.956366246
W5	Otu00822_Senegalimassilia	Disease_Status	Cryptosporidium_Positive	-0.0000544	0.0000518	62	19	0.298016484	0.988009085	0.956366246
W10	Otu00003_Escherichia.Shigella	Synulox	Y	-0.009947683	0.009466922	60	56	0.298217092	0.878980755	0.956366246
W1	Otu00303_Enterocloster	Farm	3	0.000510951	0.000498835	63	41	0.309952641	0.991297704	0.956622636
W1	Otu01047_Negativicutes_unclassified	Synulox	Y	0.0000744	0.0000711	63	31	0.30010557	0.991297704	0.956622636
W1	Otu00172_Pseudoflavonifractor	Synulox	Y	-0.000211495	0.000206418	63	19	0.309807603	0.991297704	0.956622636
W5	Otu00037_Alloprevotella	Disease_Status	Cryptosporidium_Positive	0.007456532	0.007185468	62	54	0.304023194	0.988009085	0.956622636
W5	Otu00037_Alloprevotella	Farm	3	0.016827503	0.016037813	62	54	0.298741365	0.988009085	0.956622636
W5	Otu00006_Prevotella	Draaxin	Y	0.025907804	0.024976109	62	61	0.304217227	0.988009085	0.956622636
W5	Otu00446_Peptostreptococcaceae_unclassified	Diatrim_1	Y	0.000114821	0.000110653	62	19	0.304046975	0.988009085	0.956622636
W5	Otu00464_Cloacibacillus	Synulox	Y	-0.000454252	0.000439932	62	16	0.306416668	0.988009085	0.956622636
W5	Otu00208_Succinivibrio	Synulox	Y	0.000816807	0.000781219	62	33	0.300424326	0.988009085	0.956622636
W5	Otu00166_Desulfovibrio	Halocur	Y	0.001282484	0.001244374	62	39	0.30731044	0.988009085	0.956622636
W5	Otu00298_Enterococcaceae_unclassified	Draaxin	Y	0.000086	0.0000832	62	20	0.30578744	0.988009085	0.956622636
W5	Otu00457_Ruthenibacterium	Farm	3	0.000255696	0.000249053	62	23	0.309152727	0.988009085	0.956622636
W5	Otu00190_Agathobaculum	Diatrim_2	Y	-0.000429566	0.00041373	62	39	0.303769099	0.988009085	0.956622636
W5	Otu00437_Paludicola	Farm	3	0.000519288	0.000500008	62	22	0.303637992	0.988009085	0.956622636
W5	Otu00086_Clostridiaceae_1_unclassified	Halocur	Y	-0.0000497	0.0000481	62	16	0.305980254	0.988009085	0.956622636
W5	Otu01136_Sarcina	Disease_Status	Cryptosporidium_Positive	0.0000537	0.0000514	62	12	0.300349061	0.988009085	0.956622636
W5	Otu01136_Sarcina	Synulox	Y	-0.000096	0.0000937	62	12	0.309825774	0.988009085	0.956622636
W10	Otu00096_Anaerotignum	Disease_Status	Cryptosporidium_Positive	-0.001100991	0.001054793	60	60	0.301407414	0.878980755	0.956622636
W10	Otu00118_Muribaculaceae_unclassified	Diatrim_2	Y	-0.006107614	0.005901364	60	54	0.305481716	0.878980755	0.956622636
W10	Otu00037_Alloprevotella	Disease_Status	Cryptosporidium_Positive	0.001854492	0.001801118	60	40	0.307947378	0.878980755	0.956622636
W10	Otu00062_Bacteroidaceae_unclassified	Diatrim_2	Y	-0.017517944	0.016779546	60	58	0.301311963	0.878980755	0.956622636
W10	Otu00446_Peptostreptococcaceae_unclassified	Farm	3	-0.000541006	0.000526892	60	43	0.30927334	0.878980755	0.956622636
W10	Otu00150_Enterobacteriaceae_unclassified	Halocur	Y	0.0000439	0.000042	60	14	0.300543176	0.878980755	0.956622636
W10	Otu00516_Parasutterella	Farm	3	-0.000330417	0.000320434	60	28	0.307240577	0.878980755	0.956622636
W10	Otu00516_Parasutterella	Diatrim_2	Y	-0.000199709	0.000193153	60	28	0.305949514	0.878980755	0.956622636
W10	Otu02874_Proteobacteria_unclassified	Draaxin	Y	0.000425918	0.000408532	60	33	0.301975912	0.878980755	0.956622636
W10	Otu00341_Oscillibacter	Synulox	Y	-0.000815165	0.000793321	60	59	0.308924666	0.878980755	0.956622636
W5	Otu00073_Faecalimonas	Diatrim_1	Y	0.000643755	0.000633425	62	12	0.314014885	0.988009085	0.956692709
W5	Otu00165_Peptococcus	Synulox	Y	0.001920393	0.001878731	62	47	0.311255363	0.988009085	0.956692709
W5	Otu00406_Lactococcus	Disease_Status	Cryptosporidium_Positive	0.0000403	0.0000395	62	23	0.312349971	0.988009085	0.956692709
W5	Otu00610_Clostridium_XVIII	Disease_Status	Cryptosporidium_Positive	0.000164079	0.000160944	62	19	0.312522268	0.988009085	0.956692709
W5	Otu00065_Ligilactobacillus	Disease_Status	Cryptosporidium_Positive	0.003224793	0.003167275	62	48	0.313141993	0.988009085	0.956692709
W10	Otu00197_Frisingicoccus	Diatrim_1	Y	-0.000279848	0.000274716	60	58	0.313071113	0.878980755	0.956692709
W10	Otu00052_Megasphaera	Disease_Status	Cryptosporidium_Positive	0.000248659	0.000244938	60	29	0.314716626	0.878980755	0.956692709
W10	Otu00183_Romboutsia	Farm	3	0.000828714	0.000814143	60	38	0.313439253	0.878980755	0.956692709
W10	Otu00240_Subdoligranulum	Farm	3	0.001244472	0.001225873	60	23	0.314724271	0.878980755	0.956692709
W10	Otu00010_Butyricicoccus	Diatrim_1	Y	0.001006413	0.000983204	60	58	0.310759837	0.878980755	0.956692709
W10	Otu00063_Flintibacter	Farm	3	0.001535639	0.001504812	60	60	0.312222775	0.878980755	0.956692709
W1	Otu00068_Prevotellaceae_unclassified	Disease_Status	Cryptosporidium_Positive	-0.000119687	0.00011909	63	16	0.319064402	0.991297704	0.957149072
W1	Otu00040_Lactobacillus	Farm	3	0.004824017	0.004790886	63	34	0.318157896	0.991297704	0.957149072
W1	Otu00298_Enterococcaceae_unclassified	Disease_Status	Cryptosporidium_Positive	-0.00778726	0.007723468	63	54	0.317517805	0.991297704	0.957149072
W5	Otu01171_Leuconostoc	Farm	3	-0.000102535	0.000101512	62	13	0.316965471	0.988009085	0.957149072
W10	Otu00429_Butyrivibrio	Diatrim_2	Y	-0.001004329	0.000998588	60	18	0.319193666	0.878980755	0.957149072
W10	Otu00535_Elusimicrobium	Diatrim_1	Y	-0.001115009	0.001108158	60	21	0.318987316	0.878980755	0.957149072
W10	Otu00133_Corynebacterium	Farm	3	-0.009112457	0.009051274	60	33	0.318712222	0.878980755	0.957149072
W10	Otu00866_Intestinibaculum	Synulox	Y	0.00011301	0.000111474	60	17	0.315381579	0.878980755	0.957149072
W10	Otu00543_Neglecta	Draaxin	Y	0.000117391	0.000116474	60	16	0.318182964	0.878980755	0.957149072
W10	Otu00002_Megamonas	Disease_Status	Cryptosporidium_Positive	-0.018562619	0.018370303	60	26	0.316949613	0.878980755	0.957149072
W1	Otu01327_Morganella	Synulox	Y	0.000166477	0.00016627	63	8	0.320867109	0.991297704	0.958936394
W5	Otu01047_Negativicutes_unclassified	Halocur	Y	-0.0000511	0.0000509	62	26	0.320388982	0.988009085	0.958936394
W5	Otu00317_Intestinimonas	Diatrim_1	Y	0.000322901	0.000323024	62	36	0.321953374	0.988009085	0.958936394
W10	Otu00211_Sutterellaceae_unclassified	Farm	3	0.001902982	0.001902131	60	53	0.321726921	0.88110148	0.958936394
W10	Otu00044_Fournierella	Disease_Status	Cryptosporidium_Positive	-0.000799269	0.000799176	60	60	0.321885492	0.88110148	0.958936394
W5	Otu00039_Gallibacterium	Diatrim_2	Y	-0.000747358	0.000748852	62	51	0.322728215	0.988009085	0.959953993
W10	Otu00102_Pelistega	Diatrim_1	Y	-0.002314281	0.00232269	60	46	0.323679806	0.883376137	0.961493901
W5	Otu00198_Mailhella	Halocur	Y	0.0000854	0.000086	62	37	0.324918846	0.988009085	0.963882413
W1	Otu00150_Enterobacteriaceae_unclassified	Farm	3	-0.005115293	0.005166878	63	60	0.326278479	0.991297704	0.964208857
W5	Otu00001_Phascolarctobacterium	Halocur	Y	0.020133925	0.020422977	62	62	0.328605082	0.988009085	0.964208857
W5	Otu01882_Clostridia_unclassified	Halocur	Y	0.000222382	0.000225402	62	31	0.328236528	0.988009085	0.964208857
W5	Otu00018_Streptococcus	Synulox	Y	-0.005509826	0.005554168	62	60	0.325613966	0.988009085	0.964208857
W10	Otu00051_Acidaminococcus	Synulox	Y	0.000628165	0.00063704	60	23	0.328665843	0.884582031	0.964208857
W10	Otu00211_Sutterellaceae_unclassified	Diatrim_2	Y	0.001135693	0.001146579	60	53	0.326513674	0.884582031	0.964208857
W10	Otu00761_Pseudonocardiaceae_unclassified	Farm	3	-0.000140202	0.000141656	60	12	0.32688503	0.884582031	0.964208857
W10	Otu00761_Pseudonocardiaceae_unclassified	Diatrim_2	Y	0.0000843	0.0000854	60	12	0.328104588	0.884582031	0.964208857
W10	Otu00620_Sphaerochaetaceae_unclassified	Diatrim_1	Y	-0.000812259	0.000824215	60	27	0.328944899	0.884582031	0.964208857
W5	Otu00610_Clostridium_XVIII	Farm	3	0.000351787	0.000359223	62	19	0.331799887	0.988009085	0.970011279
W5	Otu00010_Butyricicoccus	Synulox	Y	-0.004026663	0.00411043	62	62	0.331641952	0.988009085	0.970011279
W1	Otu00048_Limosilactobacillus	Synulox	Y	0.002133814	0.002185033	63	35	0.332843127	0.991297704	0.970500486
W10	Otu00051_Acidaminococcus	Diatrim_2	Y	0.000458085	0.000468405	60	23	0.332618491	0.891845486	0.970500486
W1	Otu00019_Blautia	Disease_Status	Cryptosporidium_Positive	0.002169621	0.002228434	63	31	0.334294416	0.991297704	0.970899641
W5	Otu01528_Acidaminococcaceae_unclassified	Disease_Status	Cryptosporidium_Positive	0.0000165	0.0000169	62	22	0.333512106	0.988009085	0.970899641
W5	Otu00175_Mycobacteriales_unclassified	Draaxin	Y	0.000129181	0.000132517	62	16	0.333994747	0.988009085	0.970899641
W5	Otu00295_Faecalibacillus	Halocur	Y	-0.000142012	0.000146005	62	37	0.335063621	0.988009085	0.971859927
W5	Otu00232_Ihubacter	Halocur	Y	-0.000148792	0.00015312	62	25	0.335513659	0.988009085	0.971893161
W1	Otu00017_Mediterraneibacter	Farm	3	-0.001809826	0.001870066	63	32	0.33716895	0.991297704	0.973598486
W5	Otu00682_Mitsuokella	Diatrim_2	Y	-0.000130427	0.000134755	62	14	0.337420414	0.988009085	0.973598486
W10	Otu00516_Parasutterella	Disease_Status	Cryptosporidium_Positive	-0.00014006	0.000144394	60	28	0.336544819	0.899742272	0.973598486
W1	Otu00024_Clostridium_sensu_stricto	Synulox	Y	-0.059619957	0.061705333	63	57	0.337953604	0.991297704	0.973868903
W5	Otu00325_Howardella	Farm	3	0.000379881	0.000394774	62	30	0.340200435	0.988009085	0.973959549
W5	Otu00052_Megasphaera	Diatrim_1	Y	-0.00839064	0.008735277	62	51	0.341061647	0.988009085	0.973959549
W5	Otu00183_Romboutsia	Draaxin	Y	-0.0000459	0.0000478	62	24	0.34072656	0.988009085	0.973959549
W10	Otu00170_Roseburia	Draaxin	Y	-0.001309415	0.001358574	60	56	0.339599459	0.900291663	0.973959549
W10	Otu00001_Phascolarctobacterium	Diatrim_2	Y	-0.013426	0.013961462	60	60	0.340677434	0.900291663	0.973959549
W10	Otu00002_Megamonas	Diatrim_1	Y	0.030244981	0.031415076	60	26	0.340127004	0.900291663	0.973959549
W10	Otu00030_Clostridiales_unclassified	Halocur	Y	-0.030514171	0.031589527	60	60	0.3385361	0.900291663	0.973959549
W5	Otu00121_Fusicatenibacter	Synulox	Y	-0.001627419	0.00169917	62	52	0.342445988	0.988009085	0.975398855
W10	Otu00183_Romboutsia	Draaxin	Y	0.000413694	0.000431647	60	38	0.342291594	0.901324685	0.975398855
W10	Otu00370_Slackia	Diatrim_1	Y	0.000122626	0.000128146	60	39	0.343034149	0.901324685	0.975819864
W5	Otu00056_Candidatus_Saccharibacteria_unclassified	Diatrim_1	Y	0.003560347	0.003730025	62	43	0.34407887	0.988009085	0.976285244
W10	Otu00004_Faecalibacterium	Halocur	Y	0.017607906	0.018438965	60	60	0.344031854	0.901363457	0.976285244
W5	Otu00232_Ihubacter	Draaxin	Y	-0.0000992	0.000104127	62	25	0.344837319	0.988009085	0.97718606
W1	Otu00873_Veillonellaceae_unclassified	Disease_Status	Cryptosporidium_Positive	0.000125987	0.000132798	63	32	0.34670427	0.991297704	0.977558762
W1	Otu00298_Enterococcaceae_unclassified	Farm	3	-0.014148193	0.014933279	63	54	0.347351963	0.991297704	0.977558762
W5	Otu00014_Bacteroides	Disease_Status	Cryptosporidium_Positive	-0.003721155	0.003926676	62	49	0.347524179	0.988009085	0.977558762
W5	Otu00003_Escherichia.Shigella	Halocur	Y	0.008991465	0.009478349	62	52	0.347034086	0.988009085	0.977558762
W5	Otu00324_Campylobacter	Draaxin	Y	-0.000330302	0.000347554	62	34	0.346162748	0.988009085	0.977558762
W10	Otu00313_Anaerovibrio	Draaxin	Y	-0.004132695	0.004360306	60	23	0.347615661	0.907295581	0.977558762
W10	Otu00051_Acidaminococcus	Diatrim_1	Y	-0.00056677	0.00059881	60	23	0.348274858	0.907295581	0.978171211
W1	Otu00710_Paraeggerthella	Disease_Status	Cryptosporidium_Positive	0.0000289	0.0000307	63	17	0.350347445	0.991297704	0.980819434
W5	Otu00013_Lachnospiraceae_unclassified	Diatrim_1	Y	-0.029464192	0.031375729	62	62	0.351873398	0.988009085	0.980819434
W5	Otu00392_Lawsonella	Draaxin	Y	-0.000287488	0.000305366	62	36	0.350665705	0.988009085	0.980819434
W5	Otu01171_Leuconostoc	Synulox	Y	-0.0000782	0.0000829	62	13	0.349778771	0.988009085	0.980819434
W10	Otu00535_Elusimicrobium	Halocur	Y	-0.001024524	0.001090368	60	21	0.35176018	0.90736399	0.980819434
W10	Otu00146_Bacteria_unclassified	Halocur	Y	-0.006104971	0.006494219	60	60	0.351532029	0.90736399	0.980819434
W5	Otu00010_Butyricicoccus	Farm	3	0.004719377	0.005030748	62	62	0.352366795	0.988009085	0.980960826
W5	Otu00104_Bacteroidetes_unclassified	Halocur	Y	0.00377098	0.004024635	62	58	0.352943445	0.988009085	0.981133247
W5	Otu00165_Peptococcus	Diatrim_1	Y	-0.001664424	0.001778334	62	47	0.353468341	0.988009085	0.981133247
W10	Otu00333_Eubacterium	Diatrim_1	Y	0.0000671	0.0000717	60	33	0.354142167	0.90736399	0.981133247
W10	Otu00331_Sharpea	Synulox	Y	0.000200053	0.000214001	60	36	0.354199728	0.90736399	0.981133247
W10	Otu01882_Clostridia_unclassified	Farm	3	-0.000462569	0.000495511	60	44	0.354866746	0.90736399	0.981753694
W10	Otu00005_Collinsella	Diatrim_2	Y	0.00459938	0.004941958	60	52	0.356320025	0.90736399	0.984545106
W1	Otu00028_Selenomonadaceae_unclassified	Farm	3	-0.0000485	0.0000526	63	18	0.361107198	0.991297704	0.985443711
W1	Otu00150_Enterobacteriaceae_unclassified	Disease_Status	Cryptosporidium_Positive	0.002460927	0.002672301	63	60	0.360916349	0.991297704	0.985443711
W5	Otu00517_Alistipes	Farm	3	0.002454933	0.002648877	62	42	0.358163276	0.988009085	0.985443711
W5	Otu00005_Collinsella	Disease_Status	Cryptosporidium_Positive	-0.00702833	0.007590988	62	62	0.358628787	0.988009085	0.985443711
W10	Otu00159_Anaerobutyricum	Halocur	Y	0.000595088	0.000646449	60	48	0.361536885	0.90736399	0.985443711
W10	Otu00170_Roseburia	Farm	3	0.002369877	0.00256245	60	56	0.359317065	0.90736399	0.985443711
W10	Otu00003_Escherichia.Shigella	Diatrim_1	Y	-0.008212978	0.0088988	60	56	0.360305933	0.90736399	0.985443711
W10	Otu00627_Pseudoramibacter	Draaxin	Y	-0.00005	0.0000539	60	20	0.357753508	0.90736399	0.985443711
W10	Otu02350_Coriobacteriia_unclassified	Disease_Status	Cryptosporidium_Positive	0.0000542	0.0000584	60	48	0.357172102	0.90736399	0.985443711
W10	Otu02350_Coriobacteriia_unclassified	Diatrim_2	Y	-0.0000723	0.0000781	60	48	0.358917274	0.90736399	0.985443711
W10	Otu00063_Flintibacter	Diatrim_1	Y	0.001068445	0.001159614	60	60	0.361107181	0.90736399	0.985443711
W10	Otu00170_Roseburia	Disease_Status	Cryptosporidium_Positive	-0.001059366	0.001154688	60	56	0.363143494	0.90736399	0.987393844
W10	Otu01614_Betaproteobacteria_unclassified	Synulox	Y	-0.0000429	0.0000467	60	19	0.362741296	0.90736399	0.987393844
W5	Otu00047_Bacteroidales_unclassified	Halocur	Y	-0.011654838	0.01279682	62	62	0.366469278	0.988009085	0.989624584
W5	Otu01047_Negativicutes_unclassified	Synulox	Y	-0.0000508	0.0000558	62	26	0.366643404	0.988009085	0.989624584
W5	Otu00819_Actinobacteria_unclassified	Diatrim_2	Y	-0.0000377	0.0000414	62	31	0.366421946	0.988009085	0.989624584
W5	Otu00341_Oscillibacter	Diatrim_2	Y	0.000239716	0.000262696	62	50	0.365549025	0.988009085	0.989624584
W10	Otu00470_Coprobacter	Disease_Status	Cryptosporidium_Positive	-0.000123654	0.000135154	60	23	0.364458836	0.908175959	0.989624584
W10	Otu00118_Muribaculaceae_unclassified	Diatrim_1	Y	-0.006884558	0.007544317	60	54	0.36569141	0.908777839	0.989624584
W5	Otu00579_Lentilactobacillus	Farm	3	-0.0000539	0.0000594	62	14	0.368162814	0.988009085	0.992516783
W1	Otu01588_Tyzzerella	Disease_Status	Cryptosporidium_Positive	-0.0000125	0.000016	63	23	0.438933423	0.991297704	0.993252401
W1	Otu00017_Mediterraneibacter	Disease_Status	Cryptosporidium_Positive	0.000103294	0.000967195	63	32	0.915318372	0.991297704	0.993252401
W1	Otu00017_Mediterraneibacter	Diatrim_1	Y	-0.000961652	0.001812275	63	32	0.597699597	0.991297704	0.993252401
W1	Otu00017_Mediterraneibacter	Synulox	Y	0.001290496	0.001936422	63	32	0.507776702	0.991297704	0.993252401
W1	Otu00096_Anaerotignum	Disease_Status	Cryptosporidium_Positive	0.0000789	0.000510657	63	34	0.877794651	0.991297704	0.993252401
W1	Otu00096_Anaerotignum	Diatrim_1	Y	-0.000765746	0.00095684	63	34	0.426810552	0.991297704	0.993252401
W1	Otu00072_Anaerostipes	Farm	3	-0.000069	0.0000961	63	20	0.475803992	0.991297704	0.993252401
W1	Otu00072_Anaerostipes	Diatrim_1	Y	0.00000764	0.0000931	63	20	0.934907291	0.991297704	0.993252401
W1	Otu00072_Anaerostipes	Synulox	Y	-0.0000506	0.0000995	63	20	0.612955796	0.991297704	0.993252401
W1	Otu00528_Clostridium_XlVa	Farm	3	0.0000849	0.000203126	63	40	0.677592794	0.991297704	0.993252401
W1	Otu00528_Clostridium_XlVa	Diatrim_1	Y	0.000169508	0.000196848	63	40	0.392724026	0.991297704	0.993252401
W1	Otu00528_Clostridium_XlVa	Synulox	Y	-0.0000374	0.000210333	63	40	0.85949252	0.991297704	0.993252401
W1	Otu00325_Howardella	Disease_Status	Cryptosporidium_Positive	-0.0000688	0.0000772	63	23	0.376036435	0.991297704	0.993252401
W1	Otu00325_Howardella	Farm	3	0.0000648	0.000149184	63	23	0.665831481	0.991297704	0.993252401
W1	Otu00325_Howardella	Synulox	Y	-0.0000242	0.000154478	63	23	0.875885582	0.991297704	0.993252401
W1	Otu00038_Dorea	Disease_Status	Cryptosporidium_Positive	-0.000955783	0.003172501	63	39	0.764285369	0.991297704	0.993252401
W1	Otu00038_Dorea	Synulox	Y	-0.002446027	0.006351668	63	39	0.70157201	0.991297704	0.993252401
W1	Otu00073_Faecalimonas	Disease_Status	Cryptosporidium_Positive	0.002436034	0.004217885	63	40	0.565804237	0.991297704	0.993252401
W1	Otu00073_Faecalimonas	Farm	3	-0.004995252	0.008155257	63	40	0.542588365	0.991297704	0.993252401
W1	Otu00073_Faecalimonas	Synulox	Y	-0.001752391	0.008444632	63	40	0.83633428	0.991297704	0.993252401
W1	Otu00303_Enterocloster	Disease_Status	Cryptosporidium_Positive	-0.000161995	0.000257997	63	41	0.53253687	0.991297704	0.993252401
W1	Otu00303_Enterocloster	Diatrim_1	Y	0.000253032	0.00048342	63	41	0.602676288	0.991297704	0.993252401
W1	Otu00303_Enterocloster	Synulox	Y	-0.000239407	0.000516536	63	41	0.644751451	0.991297704	0.993252401
W1	Otu00013_Lachnospiraceae_unclassified	Disease_Status	Cryptosporidium_Positive	0.006088929	0.01576918	63	58	0.700814352	0.991297704	0.993252401
W1	Otu00013_Lachnospiraceae_unclassified	Farm	3	-0.004780854	0.030489615	63	58	0.875944893	0.991297704	0.993252401
W1	Otu00013_Lachnospiraceae_unclassified	Diatrim_1	Y	0.020028422	0.029547393	63	58	0.500568033	0.991297704	0.993252401
W1	Otu00047_Bacteroidales_unclassified	Disease_Status	Cryptosporidium_Positive	0.0000127	0.000056	63	26	0.821795092	0.991297704	0.993252401
W1	Otu00047_Bacteroidales_unclassified	Farm	3	-0.0000169	0.000108277	63	26	0.876617415	0.991297704	0.993252401
W1	Otu00047_Bacteroidales_unclassified	Diatrim_1	Y	0.0000361	0.000104931	63	26	0.732355055	0.991297704	0.993252401
W1	Otu00047_Bacteroidales_unclassified	Synulox	Y	-0.0000389	0.000112119	63	26	0.730126258	0.991297704	0.993252401
W1	Otu00037_Alloprevotella	Diatrim_1	Y	0.012129332	0.014784874	63	13	0.41535399	0.991297704	0.993252401
W1	Otu00037_Alloprevotella	Synulox	Y	0.001671737	0.015797687	63	13	0.916089001	0.991297704	0.993252401
W1	Otu00006_Prevotella	Disease_Status	Cryptosporidium_Positive	-0.008260131	0.009161777	63	26	0.371005563	0.991297704	0.993252401
W1	Otu00006_Prevotella	Farm	3	-0.001936741	0.017714242	63	26	0.913316218	0.991297704	0.993252401
W1	Otu00006_Prevotella	Synulox	Y	0.00281384	0.018342801	63	26	0.878612984	0.991297704	0.993252401
W1	Otu00014_Bacteroides	Disease_Status	Cryptosporidium_Positive	-0.012916819	0.024285585	63	49	0.596846214	0.991297704	0.993252401
W1	Otu00025_Phocaeicola	Disease_Status	Cryptosporidium_Positive	-0.018922307	0.022339511	63	46	0.400458257	0.991297704	0.993252401
W1	Otu00062_Bacteroidaceae_unclassified	Disease_Status	Cryptosporidium_Positive	-0.0000432	0.000110012	63	41	0.695993674	0.991297704	0.993252401
W1	Otu00062_Bacteroidaceae_unclassified	Farm	3	0.000141631	0.000212708	63	41	0.508148033	0.991297704	0.993252401
W1	Otu00062_Bacteroidaceae_unclassified	Diatrim_1	Y	0.0000948	0.000206134	63	41	0.64722347	0.991297704	0.993252401
W1	Otu00062_Bacteroidaceae_unclassified	Synulox	Y	-0.0000393	0.000220255	63	41	0.859179347	0.991297704	0.993252401
W1	Otu00193_Parabacteroides	Farm	3	-0.0001074	0.001260431	63	34	0.932388627	0.991297704	0.993252401
W1	Otu00193_Parabacteroides	Diatrim_1	Y	0.000402899	0.00122148	63	34	0.742705848	0.991297704	0.993252401
W1	Otu00193_Parabacteroides	Synulox	Y	-0.000818971	0.001305156	63	34	0.532801329	0.991297704	0.993252401
W1	Otu00121_Fusicatenibacter	Disease_Status	Cryptosporidium_Positive	0.000451986	0.000565692	63	9	0.42755195	0.991297704	0.993252401
W1	Otu00121_Fusicatenibacter	Farm	3	-0.000510968	0.001093761	63	9	0.64213123	0.991297704	0.993252401
W1	Otu00121_Fusicatenibacter	Diatrim_1	Y	0.000474186	0.001059961	63	9	0.656279832	0.991297704	0.993252401
W1	Otu00121_Fusicatenibacter	Synulox	Y	-0.000529764	0.001132572	63	9	0.641714002	0.991297704	0.993252401
W1	Otu00135_Fusobacteriaceae_unclassified	Farm	3	0.007034262	0.018218467	63	26	0.700830798	0.991297704	0.993252401
W1	Otu00135_Fusobacteriaceae_unclassified	Diatrim_1	Y	0.01560715	0.017655461	63	26	0.38035443	0.991297704	0.993252401
W1	Otu00135_Fusobacteriaceae_unclassified	Synulox	Y	0.002206554	0.018864918	63	26	0.907291073	0.991297704	0.993252401
W1	Otu00020_Fusobacterium	Disease_Status	Cryptosporidium_Positive	0.001818016	0.017758578	63	43	0.91881297	0.991297704	0.993252401
W1	Otu00213_Allisonella	Disease_Status	Cryptosporidium_Positive	0.000127299	0.00018592	63	31	0.49626302	0.991297704	0.993252401
W1	Otu00213_Allisonella	Diatrim_1	Y	-0.0000769	0.000348367	63	31	0.826024731	0.991297704	0.993252401
W1	Otu00213_Allisonella	Synulox	Y	-0.000235266	0.000372231	63	31	0.529843425	0.991297704	0.993252401
W1	Otu01047_Negativicutes_unclassified	Disease_Status	Cryptosporidium_Positive	0.0000247	0.0000355	63	31	0.489016683	0.991297704	0.993252401
W1	Otu01047_Negativicutes_unclassified	Farm	3	-0.0000086	0.0000687	63	31	0.900828851	0.991297704	0.993252401
W1	Otu01047_Negativicutes_unclassified	Diatrim_1	Y	-0.0000488	0.0000666	63	31	0.466392712	0.991297704	0.993252401
W1	Otu00873_Veillonellaceae_unclassified	Diatrim_1	Y	-0.000214496	0.000248829	63	32	0.392225881	0.991297704	0.993252401
W1	Otu00873_Veillonellaceae_unclassified	Synulox	Y	0.000215684	0.000265875	63	32	0.420553916	0.991297704	0.993252401
W1	Otu00011_Veillonella	Diatrim_1	Y	-0.028699521	0.048392338	63	49	0.5554471	0.991297704	0.993252401
W1	Otu00052_Megasphaera	Diatrim_1	Y	-0.00164714	0.008202189	63	13	0.841544142	0.991297704	0.993252401
W1	Otu00052_Megasphaera	Synulox	Y	0.005947589	0.008764066	63	13	0.500069031	0.991297704	0.993252401
W1	Otu00028_Selenomonadaceae_unclassified	Diatrim_1	Y	0.0000351	0.000051	63	18	0.494386264	0.991297704	0.993252401
W1	Otu00028_Selenomonadaceae_unclassified	Synulox	Y	0.00000945	0.0000545	63	18	0.862941743	0.991297704	0.993252401
W1	Otu00051_Acidaminococcus	Farm	3	0.00212283	0.009397512	63	14	0.822078995	0.991297704	0.993252401
W1	Otu00051_Acidaminococcus	Diatrim_1	Y	0.008211444	0.0091071	63	14	0.370970334	0.991297704	0.993252401
W1	Otu00051_Acidaminococcus	Synulox	Y	0.001615498	0.009730966	63	14	0.868721576	0.991297704	0.993252401
W1	Otu00001_Phascolarctobacterium	Synulox	Y	0.008229706	0.015291045	63	36	0.592495499	0.991297704	0.993252401
W1	Otu00003_Escherichia.Shigella	Disease_Status	Cryptosporidium_Positive	0.015498488	0.053393578	63	63	0.772645936	0.991297704	0.993252401
W1	Otu00003_Escherichia.Shigella	Farm	3	-0.052451638	0.103236166	63	63	0.613328214	0.991297704	0.993252401
W1	Otu00003_Escherichia.Shigella	Diatrim_1	Y	0.0278801	0.100045852	63	63	0.781486793	0.991297704	0.993252401
W1	Otu00003_Escherichia.Shigella	Synulox	Y	-0.081996633	0.106899322	63	63	0.446165703	0.991297704	0.993252401
W1	Otu00035_Peptostreptococcus	Farm	3	0.003492481	0.011036829	63	49	0.752805523	0.991297704	0.993252401
W1	Otu00035_Peptostreptococcus	Synulox	Y	0.00119407	0.011428452	63	49	0.917147154	0.991297704	0.993252401
W1	Otu00446_Peptostreptococcaceae_unclassified	Disease_Status	Cryptosporidium_Positive	0.0000373	0.000100015	63	17	0.710889644	0.991297704	0.993252401
W1	Otu00446_Peptostreptococcaceae_unclassified	Farm	3	-0.0000607	0.000193379	63	17	0.754828518	0.991297704	0.993252401
W1	Otu00446_Peptostreptococcaceae_unclassified	Diatrim_1	Y	0.0000749	0.000187403	63	17	0.690964764	0.991297704	0.993252401
W1	Otu00145_Terrisporobacter	Disease_Status	Cryptosporidium_Positive	0.00150375	0.002407817	63	35	0.534729692	0.991297704	0.993252401
W1	Otu00145_Terrisporobacter	Diatrim_1	Y	-0.003076088	0.004511631	63	35	0.498070994	0.991297704	0.993252401
W1	Otu00180_Peptoniphilus	Diatrim_1	Y	-0.001761567	0.004531235	63	35	0.698876604	0.991297704	0.993252401
W1	Otu00180_Peptoniphilus	Synulox	Y	-0.000995649	0.00484164	63	35	0.837789926	0.991297704	0.993252401
W1	Otu00005_Collinsella	Disease_Status	Cryptosporidium_Positive	-0.005546611	0.008875594	63	49	0.534468972	0.991297704	0.993252401
W1	Otu00005_Collinsella	Farm	3	0.007535306	0.017160909	63	49	0.662222713	0.991297704	0.993252401
W1	Otu00005_Collinsella	Synulox	Y	0.008919483	0.017769834	63	49	0.617606282	0.991297704	0.993252401
W1	Otu00330_Eggerthella	Disease_Status	Cryptosporidium_Positive	0.0000351	0.000057	63	27	0.540130816	0.991297704	0.993252401
W1	Otu00330_Eggerthella	Farm	3	0.0000142	0.000110199	63	27	0.898161185	0.991297704	0.993252401
W1	Otu00330_Eggerthella	Synulox	Y	-0.0000178	0.000114109	63	27	0.87641219	0.991297704	0.993252401
W1	Otu01658_Pseudomonadaceae_unclassified	Diatrim_1	Y	-0.0000157	0.0000584	63	10	0.789530118	0.991297704	0.993252401
W1	Otu01658_Pseudomonadaceae_unclassified	Synulox	Y	-0.0000158	0.0000624	63	10	0.801566578	0.991297704	0.993252401
W1	Otu01040_Acinetobacter	Disease_Status	Cryptosporidium_Positive	-0.0000221	0.0000319	63	15	0.490033526	0.991297704	0.993252401
W1	Otu01040_Acinetobacter	Farm	3	-0.0000503	0.0000616	63	15	0.417039114	0.991297704	0.993252401
W1	Otu01040_Acinetobacter	Diatrim_1	Y	-0.0000138	0.0000597	63	15	0.818285322	0.991297704	0.993252401
W1	Otu01040_Acinetobacter	Synulox	Y	0.0000379	0.0000638	63	15	0.554937717	0.991297704	0.993252401
W1	Otu00340_Proteus	Synulox	Y	0.0000808	0.00055689	63	33	0.885124375	0.991297704	0.993252401
W1	Otu00432_Enterobacterales_unclassified	Disease_Status	Cryptosporidium_Positive	0.0000357	0.000067	63	28	0.596687041	0.991297704	0.993252401
W1	Otu00432_Enterobacterales_unclassified	Synulox	Y	0.0000144	0.000134144	63	28	0.914950509	0.991297704	0.993252401
W1	Otu00324_Campylobacter	Disease_Status	Cryptosporidium_Positive	0.000164379	0.000193965	63	7	0.400219458	0.991297704	0.993252401
W1	Otu00324_Campylobacter	Farm	3	-0.000119552	0.00037503	63	7	0.751038352	0.991297704	0.993252401
W1	Otu00324_Campylobacter	Diatrim_1	Y	0.000094	0.000363441	63	7	0.796896121	0.991297704	0.993252401
W1	Otu00324_Campylobacter	Synulox	Y	-0.00009	0.000388338	63	7	0.817497562	0.991297704	0.993252401
W1	Otu01779_Pasteurellaceae_unclassified	Disease_Status	Cryptosporidium_Positive	-0.0000133	0.0000336	63	20	0.693551749	0.991297704	0.993252401
W1	Otu01779_Pasteurellaceae_unclassified	Diatrim_1	Y	0.0000121	0.000063	63	20	0.848031219	0.991297704	0.993252401
W1	Otu01779_Pasteurellaceae_unclassified	Synulox	Y	0.0000177	0.0000674	63	20	0.793573531	0.991297704	0.993252401
W1	Otu00039_Gallibacterium	Disease_Status	Cryptosporidium_Positive	-0.009121832	0.013061351	63	35	0.487728181	0.991297704	0.993252401
W1	Otu00039_Gallibacterium	Diatrim_1	Y	0.007398013	0.024473617	63	35	0.763516013	0.991297704	0.993252401
W1	Otu00039_Gallibacterium	Synulox	Y	0.003733828	0.02615014	63	35	0.886955477	0.991297704	0.993252401
W1	Otu00353_Comamonadaceae_unclassified	Disease_Status	Cryptosporidium_Positive	0.000695666	0.000888447	63	11	0.436804824	0.991297704	0.993252401
W1	Otu00353_Comamonadaceae_unclassified	Farm	3	-0.00046758	0.001717807	63	11	0.786437831	0.991297704	0.993252401
W1	Otu00353_Comamonadaceae_unclassified	Diatrim_1	Y	0.00023659	0.001664721	63	11	0.887477692	0.991297704	0.993252401
W1	Otu00353_Comamonadaceae_unclassified	Synulox	Y	-0.000355506	0.00177876	63	11	0.842288012	0.991297704	0.993252401
W1	Otu00016_Sutterella	Disease_Status	Cryptosporidium_Positive	-0.000262795	0.001452087	63	38	0.85701618	0.991297704	0.993252401
W1	Otu00016_Sutterella	Farm	3	0.000873132	0.002807601	63	38	0.756924346	0.991297704	0.993252401
W1	Otu00332_Schaalia	Diatrim_1	Y	0.000180118	0.000545958	63	21	0.742655589	0.991297704	0.993252401
W1	Otu00332_Schaalia	Synulox	Y	0.000171999	0.000583358	63	21	0.769166778	0.991297704	0.993252401
W1	Otu00990_Kocuria	Disease_Status	Cryptosporidium_Positive	0.00000472	0.0000115	63	15	0.683499392	0.991297704	0.993252401
W1	Otu00990_Kocuria	Farm	3	-0.00000951	0.0000223	63	15	0.67116877	0.991297704	0.993252401
W1	Otu00990_Kocuria	Diatrim_1	Y	0.0000108	0.0000216	63	15	0.617723715	0.991297704	0.993252401
W1	Otu00990_Kocuria	Synulox	Y	-0.0000145	0.0000231	63	15	0.533460404	0.991297704	0.993252401
W1	Otu00133_Corynebacterium	Disease_Status	Cryptosporidium_Positive	-0.00017721	0.000268041	63	31	0.511145858	0.991297704	0.993252401
W1	Otu00133_Corynebacterium	Farm	3	0.000442157	0.000518255	63	31	0.397078099	0.991297704	0.993252401
W1	Otu00133_Corynebacterium	Diatrim_1	Y	-0.000303095	0.00050224	63	31	0.54853777	0.991297704	0.993252401
W1	Otu00175_Mycobacteriales_unclassified	Diatrim_1	Y	0.0000268	0.000075	63	11	0.722181329	0.991297704	0.993252401
W1	Otu00175_Mycobacteriales_unclassified	Synulox	Y	0.0000159	0.0000801	63	11	0.843419946	0.991297704	0.993252401
W1	Otu00008_Bifidobacterium	Farm	3	0.03394501	0.040019582	63	54	0.399808044	0.991297704	0.993252401
W1	Otu00008_Bifidobacterium	Diatrim_1	Y	-0.022652584	0.038782854	63	54	0.561426321	0.991297704	0.993252401
W1	Otu00008_Bifidobacterium	Synulox	Y	0.009319766	0.041439607	63	54	0.822847596	0.991297704	0.993252401
W1	Otu01194_Bifidobacteriaceae_unclassified	Disease_Status	Cryptosporidium_Positive	0.0000216	0.000127989	63	45	0.866794623	0.991297704	0.993252401
W1	Otu01194_Bifidobacteriaceae_unclassified	Diatrim_1	Y	-0.000079	0.000239818	63	45	0.74301974	0.991297704	0.993252401
W1	Otu01194_Bifidobacteriaceae_unclassified	Synulox	Y	0.0000683	0.000256246	63	45	0.790668597	0.991297704	0.993252401
W1	Otu00018_Streptococcus	Disease_Status	Cryptosporidium_Positive	0.006803531	0.012222959	63	61	0.579929246	0.991297704	0.993252401
W1	Otu00018_Streptococcus	Farm	3	-0.018318085	0.023633019	63	61	0.44142602	0.991297704	0.993252401
W1	Otu00018_Streptococcus	Diatrim_1	Y	-0.005414931	0.022902686	63	61	0.813930364	0.991297704	0.993252401
W1	Otu00963_Streptococcaceae_unclassified	Farm	3	-0.0000425	0.0000577	63	17	0.464124239	0.991297704	0.993252401
W1	Otu00963_Streptococcaceae_unclassified	Synulox	Y	0.000021	0.0000597	63	17	0.726610207	0.991297704	0.993252401
W1	Otu00406_Lactococcus	Disease_Status	Cryptosporidium_Positive	-0.000218665	0.00066488	63	30	0.743432112	0.991297704	0.993252401
W1	Otu00406_Lactococcus	Diatrim_1	Y	0.001014087	0.001245815	63	30	0.418977488	0.991297704	0.993252401
W1	Otu00406_Lactococcus	Synulox	Y	-0.00024065	0.001331157	63	30	0.857168356	0.991297704	0.993252401
W1	Otu00407_Erysipelatoclostridium	Disease_Status	Cryptosporidium_Positive	-0.0000663	0.000113151	63	46	0.560266494	0.991297704	0.993252401
W1	Otu00407_Erysipelatoclostridium	Farm	3	0.0000452	0.000218777	63	46	0.837127655	0.991297704	0.993252401
W1	Otu00407_Erysipelatoclostridium	Diatrim_1	Y	-0.0000303	0.000212016	63	46	0.886741287	0.991297704	0.993252401
W1	Otu00407_Erysipelatoclostridium	Synulox	Y	-0.000159951	0.00022654	63	46	0.48297608	0.991297704	0.993252401
W1	Otu00310_Erysipelotrichaceae_unclassified	Farm	3	-0.0000545	0.0000774	63	11	0.484012972	0.991297704	0.993252401
W1	Otu00310_Erysipelotrichaceae_unclassified	Diatrim_1	Y	0.0000136	0.000075	63	11	0.856424781	0.991297704	0.993252401
W1	Otu00310_Erysipelotrichaceae_unclassified	Synulox	Y	-0.0000451	0.0000801	63	11	0.575817284	0.991297704	0.993252401
W1	Otu00558_Faecalicoccus	Synulox	Y	-0.0000237	0.0000742	63	21	0.750301177	0.991297704	0.993252401
W1	Otu01585_Lactobacillaceae_unclassified	Farm	3	-0.0000467	0.000110482	63	29	0.674296332	0.991297704	0.993252401
W1	Otu01585_Lactobacillaceae_unclassified	Diatrim_1	Y	-0.0000321	0.000107068	63	29	0.765198978	0.991297704	0.993252401
W1	Otu01585_Lactobacillaceae_unclassified	Synulox	Y	-0.000022	0.000114402	63	29	0.847924062	0.991297704	0.993252401
W1	Otu00040_Lactobacillus	Diatrim_1	Y	-0.000488851	0.004642833	63	34	0.916507732	0.991297704	0.993252401
W1	Otu00040_Lactobacillus	Synulox	Y	-0.001361754	0.004960883	63	34	0.784677079	0.991297704	0.993252401
W1	Otu00048_Limosilactobacillus	Farm	3	-0.001316671	0.002110158	63	35	0.535095019	0.991297704	0.993252401
W1	Otu00312_Staphylococcus	Farm	3	0.000115178	0.000141431	63	20	0.418759275	0.991297704	0.993252401
W1	Otu00312_Staphylococcus	Diatrim_1	Y	-0.0000263	0.00013706	63	20	0.848507331	0.991297704	0.993252401
W1	Otu00552_Bacilli_unclassified	Disease_Status	Cryptosporidium_Positive	0.0000388	0.0000441	63	41	0.383152483	0.991297704	0.993252401
W1	Otu00552_Bacilli_unclassified	Synulox	Y	-0.0000383	0.0000883	63	41	0.665890878	0.991297704	0.993252401
W1	Otu00298_Enterococcaceae_unclassified	Diatrim_1	Y	-0.003955747	0.014471795	63	54	0.785561429	0.991297704	0.993252401
W1	Otu00298_Enterococcaceae_unclassified	Synulox	Y	0.001692494	0.01546316	63	54	0.913220787	0.991297704	0.993252401
W1	Otu00066_Lactobacillales_unclassified	Disease_Status	Cryptosporidium_Positive	0.0000469	0.000271605	63	55	0.863365912	0.991297704	0.993252401
W1	Otu00066_Lactobacillales_unclassified	Diatrim_1	Y	-0.00024535	0.000508918	63	55	0.631548707	0.991297704	0.993252401
W1	Otu00066_Lactobacillales_unclassified	Synulox	Y	-0.00039455	0.000543781	63	55	0.471021155	0.991297704	0.993252401
W1	Otu00065_Ligilactobacillus	Farm	3	-0.002605924	0.004679489	63	40	0.579750496	0.991297704	0.993252401
W1	Otu00065_Ligilactobacillus	Diatrim_1	Y	0.001828882	0.004534878	63	40	0.688216105	0.991297704	0.993252401
W1	Otu00065_Ligilactobacillus	Synulox	Y	-0.00119241	0.004845532	63	40	0.806485673	0.991297704	0.993252401
W1	Otu00004_Faecalibacterium	Disease_Status	Cryptosporidium_Positive	-0.016690741	0.025331446	63	46	0.512571177	0.991297704	0.993252401
W1	Otu00004_Faecalibacterium	Farm	3	0.035956735	0.048978201	63	46	0.465822506	0.991297704	0.993252401
W1	Otu00004_Faecalibacterium	Synulox	Y	-0.015086153	0.050716107	63	46	0.767176086	0.991297704	0.993252401
W1	Otu00044_Fournierella	Synulox	Y	-0.002124761	0.005173968	63	35	0.682832377	0.991297704	0.993252401
W1	Otu00027_Ruminococcaceae_unclassified	Farm	3	0.001418229	0.004572678	63	55	0.757556431	0.991297704	0.993252401
W1	Otu00027_Ruminococcaceae_unclassified	Diatrim_1	Y	0.003563221	0.004431368	63	55	0.424628257	0.991297704	0.993252401
W1	Otu00027_Ruminococcaceae_unclassified	Synulox	Y	-0.002073062	0.004734931	63	55	0.663140802	0.991297704	0.993252401
W1	Otu00010_Butyricicoccus	Disease_Status	Cryptosporidium_Positive	0.006851661	0.013684436	63	57	0.618484077	0.991297704	0.993252401
W1	Otu00010_Butyricicoccus	Farm	3	0.019437446	0.026458777	63	57	0.465523946	0.991297704	0.993252401
W1	Otu00010_Butyricicoccus	Diatrim_1	Y	0.005361734	0.025641119	63	57	0.835097501	0.991297704	0.993252401
W1	Otu00010_Butyricicoccus	Synulox	Y	-0.004241265	0.02739762	63	57	0.877513197	0.991297704	0.993252401
W1	Otu00172_Pseudoflavonifractor	Disease_Status	Cryptosporidium_Positive	0.000018	0.000103101	63	19	0.861934283	0.991297704	0.993252401
W1	Otu00172_Pseudoflavonifractor	Farm	3	-0.00016071	0.000199344	63	19	0.423425832	0.991297704	0.993252401
W1	Otu00172_Pseudoflavonifractor	Diatrim_1	Y	0.0000276	0.000193184	63	19	0.886823433	0.991297704	0.993252401
W1	Otu00443_Flavonifractor	Disease_Status	Cryptosporidium_Positive	-0.000057	0.000083	63	16	0.494693535	0.991297704	0.993252401
W1	Otu00443_Flavonifractor	Farm	3	0.0000756	0.000160399	63	16	0.638959924	0.991297704	0.993252401
W1	Otu00443_Flavonifractor	Diatrim_1	Y	0.0000693	0.000155442	63	16	0.657311266	0.991297704	0.993252401
W1	Otu00443_Flavonifractor	Synulox	Y	-0.0000676	0.00016609	63	16	0.685701017	0.991297704	0.993252401
W1	Otu00063_Flintibacter	Disease_Status	Cryptosporidium_Positive	-0.0000536	0.000329325	63	30	0.871338348	0.991297704	0.993252401
W1	Otu00136_Negativibacillus	Diatrim_1	Y	-0.000043	0.00016359	63	14	0.793693974	0.991297704	0.993252401
W1	Otu00136_Negativibacillus	Synulox	Y	-0.000150423	0.000174796	63	14	0.393023069	0.991297704	0.993252401
W1	Otu00002_Megamonas	Disease_Status	Cryptosporidium_Positive	-0.021214761	0.024923545	63	26	0.398162534	0.991297704	0.993252401
W1	Otu00002_Megamonas	Diatrim_1	Y	-0.018918436	0.046700323	63	26	0.686892221	0.991297704	0.993252401
W1	Otu00002_Megamonas	Synulox	Y	-0.03039092	0.049899449	63	26	0.544874099	0.991297704	0.993252401
W1	Otu00086_Clostridiaceae_1_unclassified	Disease_Status	Cryptosporidium_Positive	0.002837856	0.007177838	63	61	0.694024975	0.991297704	0.993252401
W1	Otu00086_Clostridiaceae_1_unclassified	Farm	3	-0.012314685	0.013878307	63	61	0.378564283	0.991297704	0.993252401
W1	Otu00086_Clostridiaceae_1_unclassified	Diatrim_1	Y	0.003660861	0.013449425	63	61	0.786439044	0.991297704	0.993252401
W1	Otu00086_Clostridiaceae_1_unclassified	Synulox	Y	-0.009825243	0.014370755	63	61	0.496888955	0.991297704	0.993252401
W1	Otu00024_Clostridium_sensu_stricto	Disease_Status	Cryptosporidium_Positive	0.023886983	0.030820294	63	57	0.441464034	0.991297704	0.993252401
W1	Otu00143_Firmicutes_unclassified	Synulox	Y	-0.0000343	0.0000656	63	35	0.603026029	0.991297704	0.993252401
W1	Otu00030_Clostridiales_unclassified	Disease_Status	Cryptosporidium_Positive	0.001526031	0.001846532	63	41	0.411946554	0.991297704	0.993252401
W1	Otu00030_Clostridiales_unclassified	Farm	3	-0.001983014	0.003570259	63	41	0.580739575	0.991297704	0.993252401
W1	Otu00030_Clostridiales_unclassified	Diatrim_1	Y	-0.000538517	0.003459927	63	41	0.87685403	0.991297704	0.993252401
W1	Otu00030_Clostridiales_unclassified	Synulox	Y	-0.001780194	0.003696943	63	41	0.631950788	0.991297704	0.993252401
W1	Otu00019_Blautia	Farm	3	-0.002994929	0.004308665	63	31	0.489771541	0.991297704	0.993252401
W1	Otu00019_Blautia	Diatrim_1	Y	0.002497704	0.004175514	63	31	0.552049402	0.991297704	0.993252401
W1	Otu00019_Blautia	Synulox	Y	-0.002545737	0.00446155	63	31	0.570478553	0.991297704	0.993252401
W5	Otu00017_Mediterraneibacter	Farm	3	-0.008632088	0.014436729	62	62	0.552389206	0.988009085	0.993252401
W5	Otu00017_Mediterraneibacter	Diatrim_1	Y	-0.006401223	0.011165348	62	62	0.568813755	0.988009085	0.993252401
W5	Otu00017_Mediterraneibacter	Halocur	Y	-0.006331067	0.010775686	62	62	0.55929498	0.988009085	0.993252401
W5	Otu00064_Ruminococcus2	Disease_Status	Cryptosporidium_Positive	0.001652993	0.003780668	62	50	0.663693577	0.988009085	0.993252401
W5	Otu00064_Ruminococcus2	Farm	3	0.001297321	0.008438371	62	50	0.878387299	0.988009085	0.993252401
W5	Otu00064_Ruminococcus2	Diatrim_1	Y	-0.004751825	0.006526226	62	50	0.46969046	0.988009085	0.993252401
W5	Otu00064_Ruminococcus2	Diatrim_2	Y	0.001955439	0.004813352	62	50	0.686162139	0.988009085	0.993252401
W5	Otu00064_Ruminococcus2	Synulox	Y	-0.003745649	0.006894667	62	50	0.589181276	0.988009085	0.993252401
W5	Otu00064_Ruminococcus2	Halocur	Y	0.003591537	0.006298465	62	50	0.570890689	0.988009085	0.993252401
W5	Otu00064_Ruminococcus2	Draaxin	Y	0.001864338	0.004283175	62	50	0.665101305	0.988009085	0.993252401
W5	Otu00878_Eisenbergiella	Diatrim_1	Y	-0.0000439	0.00015118	62	9	0.772478437	0.988009085	0.993252401
W5	Otu00878_Eisenbergiella	Diatrim_2	Y	-0.000052	0.000111501	62	9	0.64281137	0.988009085	0.993252401
W5	Otu00878_Eisenbergiella	Synulox	Y	-0.0000276	0.000159715	62	9	0.863332329	0.988009085	0.993252401
W5	Otu00878_Eisenbergiella	Halocur	Y	-0.0000515	0.000145904	62	9	0.725619545	0.988009085	0.993252401
W5	Otu00878_Eisenbergiella	Draaxin	Y	-0.0000171	0.0000992	62	9	0.864003706	0.988009085	0.993252401
W5	Otu00159_Anaerobutyricum	Disease_Status	Cryptosporidium_Positive	0.0000753	0.00058673	62	48	0.898375455	0.988009085	0.993252401
W5	Otu00159_Anaerobutyricum	Farm	3	-0.001051704	0.001309568	62	48	0.425442209	0.988009085	0.993252401
W5	Otu00159_Anaerobutyricum	Diatrim_1	Y	-0.000541555	0.001012818	62	48	0.595051549	0.988009085	0.993252401
W5	Otu00159_Anaerobutyricum	Halocur	Y	0.000190259	0.000977472	62	48	0.846402498	0.988009085	0.993252401
W5	Otu00159_Anaerobutyricum	Draaxin	Y	0.000110097	0.000664715	62	48	0.869066911	0.988009085	0.993252401
W5	Otu00096_Anaerotignum	Disease_Status	Cryptosporidium_Positive	-0.001164502	0.001693403	62	62	0.494604242	0.988009085	0.993252401
W5	Otu00096_Anaerotignum	Farm	3	-0.000415794	0.00377964	62	62	0.912810096	0.988009085	0.993252401
W5	Otu00096_Anaerotignum	Diatrim_2	Y	0.000843781	0.002155954	62	62	0.697062143	0.988009085	0.993252401
W5	Otu00072_Anaerostipes	Disease_Status	Cryptosporidium_Positive	0.00230277	0.003060472	62	56	0.455064172	0.988009085	0.993252401
W5	Otu00072_Anaerostipes	Farm	3	-0.003137311	0.00683091	62	56	0.647875586	0.988009085	0.993252401
W5	Otu00072_Anaerostipes	Diatrim_2	Y	0.002352961	0.003896436	62	56	0.548455252	0.988009085	0.993252401
W5	Otu00072_Anaerostipes	Synulox	Y	-0.004870115	0.005581272	62	56	0.38675479	0.988009085	0.993252401
W5	Otu00197_Frisingicoccus	Synulox	Y	0.000244756	0.000307247	62	42	0.429165282	0.988009085	0.993252401
W5	Otu00197_Frisingicoccus	Halocur	Y	-0.000180895	0.000280678	62	42	0.521985244	0.988009085	0.993252401
W5	Otu00528_Clostridium_XlVa	Disease_Status	Cryptosporidium_Positive	-0.00000566	0.0000309	62	12	0.855330162	0.988009085	0.993252401
W5	Otu00528_Clostridium_XlVa	Diatrim_1	Y	0.0000163	0.0000533	62	12	0.761437601	0.988009085	0.993252401
W5	Otu00528_Clostridium_XlVa	Diatrim_2	Y	0.000016	0.0000393	62	12	0.68517844	0.988009085	0.993252401
W5	Otu00528_Clostridium_XlVa	Synulox	Y	-0.00000879	0.0000563	62	12	0.876656754	0.988009085	0.993252401
W5	Otu00528_Clostridium_XlVa	Halocur	Y	-0.0000157	0.0000515	62	12	0.761059574	0.988009085	0.993252401
W5	Otu00528_Clostridium_XlVa	Draaxin	Y	-0.0000261	0.000035	62	12	0.459444156	0.988009085	0.993252401
W5	Otu00319_Coprococcus	Diatrim_1	Y	0.000294225	0.000339517	62	32	0.389996824	0.988009085	0.993252401
W5	Otu00319_Coprococcus	Halocur	Y	0.000241945	0.000327669	62	32	0.463478233	0.988009085	0.993252401
W5	Otu00319_Coprococcus	Draaxin	Y	0.0000621	0.000222826	62	32	0.781512104	0.988009085	0.993252401
W5	Otu00325_Howardella	Diatrim_1	Y	-0.000118971	0.000305318	62	30	0.698318935	0.988009085	0.993252401
W5	Otu00325_Howardella	Diatrim_2	Y	-0.000103817	0.000225184	62	30	0.646627744	0.988009085	0.993252401
W5	Otu00325_Howardella	Synulox	Y	-0.000108964	0.000322554	62	30	0.736811228	0.988009085	0.993252401
W5	Otu00325_Howardella	Halocur	Y	-0.00012848	0.000294662	62	30	0.664556562	0.988009085	0.993252401
W5	Otu00325_Howardella	Draaxin	Y	-0.0000584	0.000200381	62	30	0.771714995	0.988009085	0.993252401
W5	Otu00170_Roseburia	Synulox	Y	-0.0000605	0.000599325	62	48	0.919932075	0.988009085	0.993252401
W5	Otu00170_Roseburia	Halocur	Y	0.000097	0.0005475	62	48	0.86001916	0.988009085	0.993252401
W5	Otu00170_Roseburia	Draaxin	Y	-0.000147004	0.000372319	62	48	0.69452182	0.988009085	0.993252401
W5	Otu00038_Dorea	Disease_Status	Cryptosporidium_Positive	0.003750402	0.005181915	62	59	0.47234405	0.988009085	0.993252401
W5	Otu00038_Dorea	Farm	3	-0.004727393	0.011565925	62	59	0.684350985	0.988009085	0.993252401
W5	Otu00038_Dorea	Diatrim_2	Y	0.002466785	0.006597348	62	59	0.709938744	0.988009085	0.993252401
W5	Otu00038_Dorea	Synulox	Y	-0.003142262	0.009450071	62	59	0.740790074	0.988009085	0.993252401
W5	Otu00073_Faecalimonas	Disease_Status	Cryptosporidium_Positive	-0.000278796	0.000366946	62	12	0.45069288	0.988009085	0.993252401
W5	Otu00073_Faecalimonas	Farm	3	0.000416655	0.000819015	62	12	0.613015671	0.988009085	0.993252401
W5	Otu00073_Faecalimonas	Diatrim_2	Y	-0.000117699	0.000467176	62	12	0.802046965	0.988009085	0.993252401
W5	Otu00073_Faecalimonas	Synulox	Y	0.000210333	0.000669185	62	12	0.754495049	0.988009085	0.993252401
W5	Otu00073_Faecalimonas	Halocur	Y	-0.000389663	0.000611319	62	12	0.526549105	0.988009085	0.993252401
W5	Otu00073_Faecalimonas	Draaxin	Y	0.0001543	0.000415718	62	12	0.711966691	0.988009085	0.993252401
W5	Otu00303_Enterocloster	Disease_Status	Cryptosporidium_Positive	0.0000502	0.0000947	62	21	0.597802516	0.988009085	0.993252401
W5	Otu00303_Enterocloster	Diatrim_2	Y	-0.0000166	0.000120522	62	21	0.891129865	0.988009085	0.993252401
W5	Otu00303_Enterocloster	Halocur	Y	-0.0000224	0.000157708	62	21	0.887396633	0.988009085	0.993252401
W5	Otu00303_Enterocloster	Draaxin	Y	-0.0000241	0.000107247	62	21	0.823106848	0.988009085	0.993252401
W5	Otu00013_Lachnospiraceae_unclassified	Disease_Status	Cryptosporidium_Positive	0.005157332	0.018176082	62	62	0.777692588	0.988009085	0.993252401
W5	Otu00013_Lachnospiraceae_unclassified	Farm	3	-0.019904899	0.040568632	62	62	0.625663721	0.988009085	0.993252401
W5	Otu00013_Lachnospiraceae_unclassified	Diatrim_2	Y	0.003113943	0.023140854	62	62	0.893456333	0.988009085	0.993252401
W5	Otu00013_Lachnospiraceae_unclassified	Synulox	Y	-0.007295357	0.033147062	62	62	0.826630521	0.988009085	0.993252401
W5	Otu00013_Lachnospiraceae_unclassified	Halocur	Y	-0.007710751	0.03028074	62	62	0.799966818	0.988009085	0.993252401
W5	Otu00013_Lachnospiraceae_unclassified	Draaxin	Y	-0.011080718	0.020591956	62	62	0.592712868	0.988009085	0.993252401
W5	Otu00047_Bacteroidales_unclassified	Disease_Status	Cryptosporidium_Positive	0.004829079	0.00768132	62	62	0.532210075	0.988009085	0.993252401
W5	Otu00047_Bacteroidales_unclassified	Farm	3	-0.009147382	0.017144544	62	62	0.595845944	0.988009085	0.993252401
W5	Otu00047_Bacteroidales_unclassified	Diatrim_1	Y	0.008340798	0.013259569	62	62	0.531975075	0.988009085	0.993252401
W5	Otu00047_Bacteroidales_unclassified	Synulox	Y	0.010379255	0.014008144	62	62	0.461937191	0.988009085	0.993252401
W5	Otu00047_Bacteroidales_unclassified	Draaxin	Y	-0.001030129	0.008702283	62	62	0.906210132	0.988009085	0.993252401
W5	Otu00104_Bacteroidetes_unclassified	Disease_Status	Cryptosporidium_Positive	0.000364624	0.002415796	62	58	0.88059075	0.988009085	0.993252401
W5	Otu00104_Bacteroidetes_unclassified	Farm	3	-0.001253249	0.005392006	62	58	0.817084888	0.988009085	0.993252401
W5	Otu00104_Bacteroidetes_unclassified	Diatrim_1	Y	-0.001886093	0.004170171	62	58	0.652877619	0.988009085	0.993252401
W5	Otu00104_Bacteroidetes_unclassified	Diatrim_2	Y	-0.001181013	0.003075667	62	58	0.702496814	0.988009085	0.993252401
W5	Otu00104_Bacteroidetes_unclassified	Synulox	Y	-0.00237982	0.0044056	62	58	0.591293422	0.988009085	0.993252401
W5	Otu00104_Bacteroidetes_unclassified	Draaxin	Y	0.000973662	0.002736892	62	58	0.72341028	0.988009085	0.993252401
W5	Otu00517_Alistipes	Diatrim_1	Y	0.000447813	0.002048638	62	42	0.827793167	0.988009085	0.993252401
W5	Otu00517_Alistipes	Diatrim_2	Y	0.000635652	0.001510952	62	42	0.675646636	0.988009085	0.993252401
W5	Otu00517_Alistipes	Synulox	Y	0.000195106	0.002164295	62	42	0.92850342	0.988009085	0.993252401
W5	Otu00517_Alistipes	Halocur	Y	0.000609009	0.001977142	62	42	0.759248318	0.988009085	0.993252401
W5	Otu00517_Alistipes	Draaxin	Y	0.000257667	0.001344525	62	42	0.848741886	0.988009085	0.993252401
W5	Otu00122_Butyricimonas	Farm	3	0.0000667	0.000270942	62	30	0.806516117	0.988009085	0.993252401
W5	Otu00122_Butyricimonas	Diatrim_1	Y	0.000081	0.000209546	62	30	0.700620132	0.988009085	0.993252401
W5	Otu00122_Butyricimonas	Diatrim_2	Y	0.0000336	0.000154549	62	30	0.828835634	0.988009085	0.993252401
W5	Otu00122_Butyricimonas	Synulox	Y	0.0000284	0.000221376	62	30	0.898313462	0.988009085	0.993252401
W5	Otu00122_Butyricimonas	Halocur	Y	0.000144201	0.000202233	62	30	0.478888658	0.988009085	0.993252401
W5	Otu00122_Butyricimonas	Draaxin	Y	-0.0000398	0.000137526	62	30	0.773223045	0.988009085	0.993252401
W5	Otu00055_Odoribacter	Disease_Status	Cryptosporidium_Positive	0.001100704	0.002375291	62	48	0.644941731	0.988009085	0.993252401
W5	Otu00055_Odoribacter	Farm	3	0.00141567	0.0053016	62	48	0.790465638	0.988009085	0.993252401
W5	Otu00055_Odoribacter	Diatrim_1	Y	0.000573815	0.004100251	62	48	0.889223072	0.988009085	0.993252401
W5	Otu00055_Odoribacter	Diatrim_2	Y	-0.000963908	0.003024099	62	48	0.75115161	0.988009085	0.993252401
W5	Otu00055_Odoribacter	Synulox	Y	-0.000907063	0.004331732	62	48	0.834924342	0.988009085	0.993252401
W5	Otu00055_Odoribacter	Halocur	Y	0.002547283	0.003957155	62	48	0.52248437	0.988009085	0.993252401
W5	Otu00055_Odoribacter	Draaxin	Y	-0.000766379	0.002691003	62	48	0.776892146	0.988009085	0.993252401
W5	Otu00396_Paramuribaculum	Disease_Status	Cryptosporidium_Positive	0.0000284	0.00024677	62	10	0.908898165	0.988009085	0.993252401
W5	Otu00396_Paramuribaculum	Farm	3	0.000332253	0.000550786	62	10	0.548878232	0.988009085	0.993252401
W5	Otu00396_Paramuribaculum	Diatrim_1	Y	0.0000943	0.000425977	62	10	0.825595471	0.988009085	0.993252401
W5	Otu00396_Paramuribaculum	Synulox	Y	-0.000226625	0.000450026	62	10	0.616603796	0.988009085	0.993252401
W5	Otu00483_Barnesiella	Diatrim_1	Y	0.0000449	0.000415382	62	17	0.914309314	0.988009085	0.993252401
W5	Otu00483_Barnesiella	Diatrim_2	Y	-0.0000401	0.000306361	62	17	0.89630803	0.988009085	0.993252401
W5	Otu00483_Barnesiella	Synulox	Y	0.000036	0.000438832	62	17	0.934983984	0.988009085	0.993252401
W5	Otu00483_Barnesiella	Draaxin	Y	0.0000718	0.000272616	62	17	0.793277735	0.988009085	0.993252401
W5	Otu00470_Coprobacter	Farm	3	0.000415342	0.000927713	62	20	0.656156934	0.988009085	0.993252401
W5	Otu00470_Coprobacter	Diatrim_2	Y	-0.000194666	0.000529179	62	20	0.714412897	0.988009085	0.993252401
W5	Otu00470_Coprobacter	Halocur	Y	-0.000213642	0.000692452	62	20	0.758866224	0.988009085	0.993252401
W5	Otu00470_Coprobacter	Draaxin	Y	0.00018736	0.000470892	62	20	0.692284288	0.988009085	0.993252401
W5	Otu00853_Porphyromonas	Disease_Status	Cryptosporidium_Positive	0.000138223	0.000185825	62	19	0.460202425	0.988009085	0.993252401
W5	Otu00853_Porphyromonas	Diatrim_1	Y	0.000116955	0.000320773	62	19	0.716832122	0.988009085	0.993252401
W5	Otu00853_Porphyromonas	Draaxin	Y	-0.000145046	0.000210524	62	19	0.493789118	0.988009085	0.993252401
W5	Otu00118_Muribaculaceae_unclassified	Diatrim_2	Y	0.00032642	0.001430718	62	45	0.820390578	0.988009085	0.993252401
W5	Otu00068_Prevotellaceae_unclassified	Disease_Status	Cryptosporidium_Positive	-0.002648045	0.007502188	62	62	0.72548526	0.988009085	0.993252401
W5	Otu00068_Prevotellaceae_unclassified	Diatrim_2	Y	0.003459687	0.0095514	62	62	0.718603034	0.988009085	0.993252401
W5	Otu00068_Prevotellaceae_unclassified	Draaxin	Y	-0.002975322	0.008499341	62	62	0.727651648	0.988009085	0.993252401
W5	Otu00037_Alloprevotella	Synulox	Y	0.003715882	0.013103877	62	54	0.777823425	0.988009085	0.993252401
W5	Otu00037_Alloprevotella	Halocur	Y	-0.001176063	0.011970748	62	54	0.922101714	0.988009085	0.993252401
W5	Otu00032_Prevotellamassilia	Disease_Status	Cryptosporidium_Positive	0.004382422	0.009571653	62	53	0.648894176	0.988009085	0.993252401
W5	Otu00032_Prevotellamassilia	Diatrim_1	Y	0.002990863	0.01652268	62	53	0.857033027	0.988009085	0.993252401
W5	Otu00032_Prevotellamassilia	Diatrim_2	Y	0.002077242	0.012186137	62	53	0.865285921	0.988009085	0.993252401
W5	Otu00032_Prevotellamassilia	Synulox	Y	0.012169922	0.017455476	62	53	0.488669776	0.988009085	0.993252401
W5	Otu00032_Prevotellamassilia	Draaxin	Y	-0.008235353	0.010843869	62	53	0.450887377	0.988009085	0.993252401
W5	Otu00014_Bacteroides	Diatrim_1	Y	0.001603192	0.006778267	62	49	0.813924526	0.988009085	0.993252401
W5	Otu00014_Bacteroides	Diatrim_2	Y	0.001408076	0.004999243	62	49	0.779282466	0.988009085	0.993252401
W5	Otu00014_Bacteroides	Halocur	Y	0.001669415	0.00654171	62	49	0.799541578	0.988009085	0.993252401
W5	Otu00014_Bacteroides	Draaxin	Y	0.000375949	0.004448591	62	49	0.932963747	0.988009085	0.993252401
W5	Otu00025_Phocaeicola	Disease_Status	Cryptosporidium_Positive	-0.002397663	0.021237336	62	62	0.910529697	0.988009085	0.993252401
W5	Otu00025_Phocaeicola	Diatrim_2	Y	-0.00870658	0.027038285	62	62	0.74868893	0.988009085	0.993252401
W5	Otu00025_Phocaeicola	Synulox	Y	-0.027804978	0.038729759	62	62	0.475899462	0.988009085	0.993252401
W5	Otu00025_Phocaeicola	Halocur	Y	-0.019618421	0.035380686	62	62	0.58152936	0.988009085	0.993252401
W5	Otu00025_Phocaeicola	Draaxin	Y	0.002293558	0.024060096	62	62	0.924408582	0.988009085	0.993252401
W5	Otu00062_Bacteroidaceae_unclassified	Disease_Status	Cryptosporidium_Positive	0.000604078	0.00067776	62	42	0.376729707	0.988009085	0.993252401
W5	Otu00062_Bacteroidaceae_unclassified	Halocur	Y	-0.000588528	0.001129125	62	42	0.604340849	0.988009085	0.993252401
W5	Otu00062_Bacteroidaceae_unclassified	Draaxin	Y	-0.000312874	0.000767844	62	42	0.685273409	0.988009085	0.993252401
W5	Otu00193_Parabacteroides	Diatrim_1	Y	0.000358565	0.002572487	62	57	0.889664903	0.988009085	0.993252401
W5	Otu00193_Parabacteroides	Diatrim_2	Y	0.000849391	0.001897312	62	57	0.656174277	0.988009085	0.993252401
W5	Otu00193_Parabacteroides	Synulox	Y	-0.000630193	0.002717718	62	57	0.817505206	0.988009085	0.993252401
W5	Otu00193_Parabacteroides	Halocur	Y	0.001094498	0.00248271	62	57	0.661082954	0.988009085	0.993252401
W5	Otu00193_Parabacteroides	Draaxin	Y	0.000324017	0.001688329	62	57	0.848527925	0.988009085	0.993252401
W5	Otu00088_Porphyromonadaceae_unclassified	Disease_Status	Cryptosporidium_Positive	-0.000186563	0.000554399	62	43	0.737787499	0.988009085	0.993252401
W5	Otu00088_Porphyromonadaceae_unclassified	Diatrim_2	Y	-0.000172238	0.000705833	62	43	0.808139795	0.988009085	0.993252401
W5	Otu00088_Porphyromonadaceae_unclassified	Draaxin	Y	0.00034782	0.000628087	62	43	0.582017926	0.988009085	0.993252401
W5	Otu00121_Fusicatenibacter	Farm	3	-0.001148212	0.002079612	62	52	0.583138679	0.988009085	0.993252401
W5	Otu00121_Fusicatenibacter	Diatrim_2	Y	0.000463591	0.001186236	62	52	0.697476704	0.988009085	0.993252401
W5	Otu00020_Fusobacterium	Disease_Status	Cryptosporidium_Positive	-0.002190546	0.005636296	62	30	0.699063281	0.988009085	0.993252401
W5	Otu00020_Fusobacterium	Diatrim_1	Y	0.002129715	0.009729429	62	30	0.827557782	0.988009085	0.993252401
W5	Otu00020_Fusobacterium	Diatrim_2	Y	0.00475162	0.007175843	62	30	0.510679129	0.988009085	0.993252401
W5	Otu00020_Fusobacterium	Synulox	Y	-0.002289314	0.010278709	62	30	0.824590723	0.988009085	0.993252401
W5	Otu00020_Fusobacterium	Halocur	Y	-0.003371469	0.00938988	62	30	0.720955215	0.988009085	0.993252401
W5	Otu00020_Fusobacterium	Draaxin	Y	0.005758318	0.006385445	62	30	0.371174228	0.988009085	0.993252401
W5	Otu00213_Allisonella	Disease_Status	Cryptosporidium_Positive	0.000128428	0.000162834	62	34	0.433733273	0.988009085	0.993252401
W5	Otu00213_Allisonella	Farm	3	0.0000747	0.000363442	62	34	0.837939668	0.988009085	0.993252401
W5	Otu00213_Allisonella	Diatrim_1	Y	-0.0000539	0.000281086	62	34	0.848716208	0.988009085	0.993252401
W5	Otu00213_Allisonella	Diatrim_2	Y	0.0000527	0.000207312	62	34	0.800251994	0.988009085	0.993252401
W5	Otu00213_Allisonella	Synulox	Y	0.000150796	0.000296955	62	34	0.613655421	0.988009085	0.993252401
W5	Otu00213_Allisonella	Halocur	Y	-0.0000257	0.000271276	62	34	0.924985615	0.988009085	0.993252401
W5	Otu01047_Negativicutes_unclassified	Farm	3	-0.0000206	0.0000683	62	26	0.764422305	0.988009085	0.993252401
W5	Otu01047_Negativicutes_unclassified	Diatrim_1	Y	-0.00000642	0.0000528	62	26	0.903614144	0.988009085	0.993252401
W5	Otu01047_Negativicutes_unclassified	Draaxin	Y	-0.0000114	0.0000346	62	26	0.7432367	0.988009085	0.993252401
W5	Otu00011_Veillonella	Farm	3	-0.002707952	0.013065743	62	33	0.836589635	0.988009085	0.993252401
W5	Otu00011_Veillonella	Diatrim_1	Y	0.003902272	0.01010503	62	33	0.700887206	0.988009085	0.993252401
W5	Otu00011_Veillonella	Synulox	Y	-0.005165433	0.010675514	62	33	0.630443131	0.988009085	0.993252401
W5	Otu00052_Megasphaera	Disease_Status	Cryptosporidium_Positive	0.001341066	0.00506038	62	51	0.792008574	0.988009085	0.993252401
W5	Otu00052_Megasphaera	Farm	3	-0.005115452	0.011294661	62	51	0.652428938	0.988009085	0.993252401
W5	Otu00052_Megasphaera	Diatrim_2	Y	0.001638361	0.006442616	62	51	0.800229224	0.988009085	0.993252401
W5	Otu00052_Megasphaera	Halocur	Y	-0.003562392	0.008430422	62	51	0.674291414	0.988009085	0.993252401
W5	Otu00028_Selenomonadaceae_unclassified	Disease_Status	Cryptosporidium_Positive	0.00957609	0.010853474	62	60	0.381521903	0.988009085	0.993252401
W5	Otu00028_Selenomonadaceae_unclassified	Diatrim_1	Y	-0.006912676	0.018735372	62	60	0.713597405	0.988009085	0.993252401
W5	Otu00028_Selenomonadaceae_unclassified	Diatrim_2	Y	-0.003029833	0.013818086	62	60	0.827269726	0.988009085	0.993252401
W5	Otu00028_Selenomonadaceae_unclassified	Synulox	Y	-0.005304855	0.019793086	62	60	0.789708483	0.988009085	0.993252401
W5	Otu00028_Selenomonadaceae_unclassified	Halocur	Y	-0.00195176	0.018081522	62	60	0.914441603	0.988009085	0.993252401
W5	Otu00028_Selenomonadaceae_unclassified	Draaxin	Y	-0.003738954	0.012296063	62	60	0.762237644	0.988009085	0.993252401
W5	Otu00682_Mitsuokella	Farm	3	-0.000151777	0.000236242	62	14	0.523289673	0.988009085	0.993252401
W5	Otu00682_Mitsuokella	Diatrim_1	Y	0.0000305	0.000182709	62	14	0.867918523	0.988009085	0.993252401
W5	Otu00682_Mitsuokella	Synulox	Y	-0.0000852	0.000193024	62	14	0.660614178	0.988009085	0.993252401
W5	Otu00682_Mitsuokella	Halocur	Y	-0.0000435	0.000176333	62	14	0.8061508	0.988009085	0.993252401
W5	Otu00351_Selenomonas	Disease_Status	Cryptosporidium_Positive	0.000430495	0.00060692	62	28	0.481182724	0.988009085	0.993252401
W5	Otu00351_Selenomonas	Farm	3	0.00067036	0.001354633	62	28	0.622703263	0.988009085	0.993252401
W5	Otu00351_Selenomonas	Diatrim_1	Y	-0.000335322	0.001047671	62	28	0.750154757	0.988009085	0.993252401
W5	Otu00351_Selenomonas	Synulox	Y	-0.000836912	0.001106818	62	28	0.452850052	0.988009085	0.993252401
W5	Otu00535_Elusimicrobium	Disease_Status	Cryptosporidium_Positive	0.000355986	0.000404363	62	20	0.382564481	0.988009085	0.993252401
W5	Otu00535_Elusimicrobium	Farm	3	0.000767549	0.000902529	62	20	0.398834703	0.988009085	0.993252401
W5	Otu00535_Elusimicrobium	Diatrim_1	Y	0.000163295	0.000698015	62	20	0.815915	0.988009085	0.993252401
W5	Otu00535_Elusimicrobium	Synulox	Y	-0.000580753	0.000737422	62	20	0.43440577	0.988009085	0.993252401
W5	Otu00051_Acidaminococcus	Disease_Status	Cryptosporidium_Positive	-0.000970006	0.002497131	62	45	0.699211557	0.988009085	0.993252401
W5	Otu00051_Acidaminococcus	Farm	3	-0.004495772	0.005573543	62	45	0.423419635	0.988009085	0.993252401
W5	Otu00051_Acidaminococcus	Diatrim_1	Y	-0.002292806	0.004310571	62	45	0.596974745	0.988009085	0.993252401
W5	Otu00051_Acidaminococcus	Diatrim_2	Y	-0.000303837	0.003179219	62	45	0.924216042	0.988009085	0.993252401
W5	Otu00051_Acidaminococcus	Synulox	Y	-0.003268095	0.004553927	62	45	0.476070424	0.988009085	0.993252401
W5	Otu00051_Acidaminococcus	Halocur	Y	0.000628613	0.004160136	62	45	0.880456691	0.988009085	0.993252401
W5	Otu00051_Acidaminococcus	Draaxin	Y	0.000491112	0.002829037	62	45	0.86283137	0.988009085	0.993252401
W5	Otu00110_Succiniclasticum	Disease_Status	Cryptosporidium_Positive	-0.000453694	0.001052571	62	52	0.668159379	0.988009085	0.993252401
W5	Otu00110_Succiniclasticum	Farm	3	0.00103513	0.002349316	62	52	0.661255054	0.988009085	0.993252401
W5	Otu00110_Succiniclasticum	Diatrim_2	Y	-0.000933786	0.001340079	62	52	0.488908276	0.988009085	0.993252401
W5	Otu01528_Acidaminococcaceae_unclassified	Farm	3	0.0000271	0.0000378	62	22	0.477130229	0.988009085	0.993252401
W5	Otu01528_Acidaminococcaceae_unclassified	Diatrim_1	Y	0.0000216	0.0000292	62	22	0.463819144	0.988009085	0.993252401
W5	Otu01528_Acidaminococcaceae_unclassified	Synulox	Y	0.00000858	0.0000309	62	22	0.782232887	0.988009085	0.993252401
W5	Otu01528_Acidaminococcaceae_unclassified	Draaxin	Y	-0.00000428	0.0000192	62	22	0.824484064	0.988009085	0.993252401
W5	Otu00001_Phascolarctobacterium	Disease_Status	Cryptosporidium_Positive	0.00130797	0.012258937	62	62	0.915426166	0.988009085	0.993252401
W5	Otu00001_Phascolarctobacterium	Diatrim_2	Y	-0.001513083	0.01560745	62	62	0.923128057	0.988009085	0.993252401
W5	Otu00003_Escherichia.Shigella	Disease_Status	Cryptosporidium_Positive	-0.0034768	0.0056894	62	52	0.543696486	0.988009085	0.993252401
W5	Otu00003_Escherichia.Shigella	Farm	3	-0.007575431	0.012698622	62	52	0.55329714	0.988009085	0.993252401
W5	Otu00003_Escherichia.Shigella	Diatrim_1	Y	-0.002417011	0.009821098	62	52	0.806534861	0.988009085	0.993252401
W5	Otu00003_Escherichia.Shigella	Diatrim_2	Y	0.001221676	0.007243453	62	52	0.866694796	0.988009085	0.993252401
W5	Otu00003_Escherichia.Shigella	Synulox	Y	-0.007589183	0.010375553	62	52	0.467667633	0.988009085	0.993252401
W5	Otu00232_Ihubacter	Disease_Status	Cryptosporidium_Positive	-0.0000224	0.0000919	62	25	0.808646434	0.988009085	0.993252401
W5	Otu00232_Ihubacter	Farm	3	0.000112113	0.000205142	62	25	0.586965511	0.988009085	0.993252401
W5	Otu00232_Ihubacter	Diatrim_1	Y	0.000136424	0.000158657	62	25	0.393663803	0.988009085	0.993252401
W5	Otu00232_Ihubacter	Diatrim_2	Y	-0.0000837	0.000117016	62	25	0.477684801	0.988009085	0.993252401
W5	Otu00333_Eubacterium	Farm	3	0.0000836	0.000188055	62	42	0.658349152	0.988009085	0.993252401
W5	Otu00333_Eubacterium	Diatrim_2	Y	0.0000558	0.000107269	62	42	0.605034338	0.988009085	0.993252401
W5	Otu00333_Eubacterium	Synulox	Y	-0.000053	0.000153652	62	42	0.731710166	0.988009085	0.993252401
W5	Otu00314_Clostridiales_Incertae_Sedis_XIII_unclassified	Disease_Status	Cryptosporidium_Positive	-0.0000745	0.000549731	62	52	0.892716522	0.988009085	0.993252401
W5	Otu00314_Clostridiales_Incertae_Sedis_XIII_unclassified	Diatrim_1	Y	0.000370169	0.000948951	62	52	0.698009965	0.988009085	0.993252401
W5	Otu00314_Clostridiales_Incertae_Sedis_XIII_unclassified	Synulox	Y	0.000479653	0.001002525	62	52	0.634265106	0.988009085	0.993252401
W5	Otu00314_Clostridiales_Incertae_Sedis_XIII_unclassified	Draaxin	Y	-0.000104118	0.000622799	62	52	0.867855281	0.988009085	0.993252401
W5	Otu00147_Peptacetobacter	Diatrim_1	Y	-0.001604883	0.003357796	62	33	0.634609879	0.988009085	0.993252401
W5	Otu00147_Peptacetobacter	Diatrim_2	Y	-0.001650925	0.002476509	62	33	0.507844482	0.988009085	0.993252401
W5	Otu00147_Peptacetobacter	Synulox	Y	0.000405499	0.003547362	62	33	0.909415953	0.988009085	0.993252401
W5	Otu00147_Peptacetobacter	Halocur	Y	-0.002694926	0.003240612	62	33	0.409291317	0.988009085	0.993252401
W5	Otu00446_Peptostreptococcaceae_unclassified	Disease_Status	Cryptosporidium_Positive	-0.0000559	0.0000641	62	19	0.387443371	0.988009085	0.993252401
W5	Otu00446_Peptostreptococcaceae_unclassified	Diatrim_2	Y	-0.00000669	0.0000816	62	19	0.934923009	0.988009085	0.993252401
W5	Otu00446_Peptostreptococcaceae_unclassified	Halocur	Y	-0.0000834	0.000106791	62	19	0.438064891	0.988009085	0.993252401
W5	Otu00446_Peptostreptococcaceae_unclassified	Draaxin	Y	-0.0000576	0.0000726	62	19	0.431125313	0.988009085	0.993252401
W5	Otu00183_Romboutsia	Diatrim_1	Y	0.0000541	0.0000728	62	24	0.460720235	0.988009085	0.993252401
W5	Otu00183_Romboutsia	Diatrim_2	Y	0.0000143	0.0000537	62	24	0.791405165	0.988009085	0.993252401
W5	Otu00183_Romboutsia	Synulox	Y	0.0000674	0.0000769	62	24	0.384492213	0.988009085	0.993252401
W5	Otu00183_Romboutsia	Halocur	Y	0.0000504	0.0000703	62	24	0.475846365	0.988009085	0.993252401
W5	Otu00539_Finegoldia	Disease_Status	Cryptosporidium_Positive	-0.0000651	0.000108841	62	21	0.551983423	0.988009085	0.993252401
W5	Otu00539_Finegoldia	Farm	3	-0.000160943	0.000242932	62	21	0.510467179	0.988009085	0.993252401
W5	Otu00539_Finegoldia	Diatrim_1	Y	0.0000567	0.000187883	62	21	0.763802558	0.988009085	0.993252401
W5	Otu00539_Finegoldia	Diatrim_2	Y	-0.000083	0.000138571	62	21	0.551651029	0.988009085	0.993252401
W5	Otu00539_Finegoldia	Synulox	Y	-0.0000659	0.00019849	62	21	0.741331227	0.988009085	0.993252401
W5	Otu00539_Finegoldia	Halocur	Y	-0.0000327	0.000181326	62	21	0.857665356	0.988009085	0.993252401
W5	Otu00540_Anaerococcus	Diatrim_1	Y	-0.000129891	0.000318784	62	28	0.685283983	0.988009085	0.993252401
W5	Otu00540_Anaerococcus	Diatrim_2	Y	0.0000673	0.000235116	62	28	0.775783621	0.988009085	0.993252401
W5	Otu00540_Anaerococcus	Synulox	Y	-0.000239826	0.000336782	62	28	0.479460856	0.988009085	0.993252401
W5	Otu00540_Anaerococcus	Halocur	Y	-0.000207534	0.000307659	62	28	0.502834697	0.988009085	0.993252401
W5	Otu00540_Anaerococcus	Draaxin	Y	-0.000138596	0.000209219	62	28	0.51050492	0.988009085	0.993252401
W5	Otu00627_Pseudoramibacter	Farm	3	-0.0000351	0.0000766	62	18	0.648564966	0.988009085	0.993252401
W5	Otu00627_Pseudoramibacter	Diatrim_1	Y	0.0000281	0.0000593	62	18	0.637921069	0.988009085	0.993252401
W5	Otu00627_Pseudoramibacter	Diatrim_2	Y	-0.0000314	0.0000437	62	18	0.475243856	0.988009085	0.993252401
W5	Otu00627_Pseudoramibacter	Synulox	Y	-0.00003	0.0000626	62	18	0.633372403	0.988009085	0.993252401
W5	Otu01882_Clostridia_unclassified	Disease_Status	Cryptosporidium_Positive	-0.000100801	0.000135298	62	31	0.459485917	0.988009085	0.993252401
W5	Otu01882_Clostridia_unclassified	Farm	3	0.0000271	0.000301982	62	31	0.928789598	0.988009085	0.993252401
W5	Otu01882_Clostridia_unclassified	Diatrim_1	Y	0.0000487	0.000233553	62	31	0.83550496	0.988009085	0.993252401
W5	Otu01882_Clostridia_unclassified	Synulox	Y	-0.0000597	0.000246738	62	31	0.809880483	0.988009085	0.993252401
W5	Otu01882_Clostridia_unclassified	Draaxin	Y	0.0000552	0.000153281	62	31	0.720284514	0.988009085	0.993252401
W5	Otu00165_Peptococcus	Disease_Status	Cryptosporidium_Positive	0.000905712	0.001030196	62	47	0.383207629	0.988009085	0.993252401
W5	Otu00165_Peptococcus	Halocur	Y	0.000938938	0.001716272	62	47	0.586577603	0.988009085	0.993252401
W5	Otu00520_Parolsenella	Disease_Status	Cryptosporidium_Positive	-0.000131852	0.000166047	62	25	0.430634671	0.988009085	0.993252401
W5	Otu00520_Parolsenella	Farm	3	0.0003171	0.000370613	62	25	0.395993898	0.988009085	0.993252401
W5	Otu00520_Parolsenella	Diatrim_1	Y	-0.000130856	0.000286631	62	25	0.64984035	0.988009085	0.993252401
W5	Otu00520_Parolsenella	Diatrim_2	Y	0.00014972	0.000211402	62	25	0.481851578	0.988009085	0.993252401
W5	Otu00520_Parolsenella	Synulox	Y	0.000162005	0.000302813	62	25	0.594845811	0.988009085	0.993252401
W5	Otu00520_Parolsenella	Draaxin	Y	0.0000322	0.000188117	62	25	0.864675467	0.988009085	0.993252401
W5	Otu00153_Olsenella	Disease_Status	Cryptosporidium_Positive	0.000638416	0.001095264	62	55	0.562395085	0.988009085	0.993252401
W5	Otu00153_Olsenella	Farm	3	-0.001488179	0.002444607	62	55	0.545236062	0.988009085	0.993252401
W5	Otu00153_Olsenella	Diatrim_1	Y	-0.001700847	0.001890656	62	55	0.372323829	0.988009085	0.993252401
W5	Otu00153_Olsenella	Diatrim_2	Y	0.000963429	0.001394434	62	55	0.492581181	0.988009085	0.993252401
W5	Otu00153_Olsenella	Synulox	Y	-0.000690901	0.001997394	62	55	0.730761066	0.988009085	0.993252401
W5	Otu00914_Atopobiaceae_unclassified	Disease_Status	Cryptosporidium_Positive	0.00000971	0.0000835	62	17	0.907874583	0.988009085	0.993252401
W5	Otu00914_Atopobiaceae_unclassified	Diatrim_2	Y	0.0000691	0.000106305	62	17	0.518358839	0.988009085	0.993252401
W5	Otu00005_Collinsella	Farm	3	-0.008216276	0.016942925	62	62	0.62968146	0.988009085	0.993252401
W5	Otu00005_Collinsella	Diatrim_1	Y	-0.004259143	0.013103637	62	62	0.746410431	0.988009085	0.993252401
W5	Otu00005_Collinsella	Synulox	Y	-0.003703017	0.013843409	62	62	0.790108557	0.988009085	0.993252401
W5	Otu00005_Collinsella	Draaxin	Y	0.003641296	0.008599944	62	62	0.673678351	0.988009085	0.993252401
W5	Otu02350_Coriobacteriia_unclassified	Farm	3	-0.0000465	0.0000541	62	45	0.394010615	0.988009085	0.993252401
W5	Otu02350_Coriobacteriia_unclassified	Diatrim_1	Y	0.0000132	0.0000419	62	45	0.754135214	0.988009085	0.993252401
W5	Otu02350_Coriobacteriia_unclassified	Diatrim_2	Y	-0.0000105	0.0000309	62	45	0.73467087	0.988009085	0.993252401
W5	Otu02350_Coriobacteriia_unclassified	Halocur	Y	0.00000647	0.0000404	62	45	0.87341212	0.988009085	0.993252401
W5	Otu02350_Coriobacteriia_unclassified	Draaxin	Y	0.00000568	0.0000275	62	45	0.837057991	0.988009085	0.993252401
W5	Otu00819_Actinobacteria_unclassified	Farm	3	0.000057	0.0000725	62	31	0.435276775	0.988009085	0.993252401
W5	Otu00819_Actinobacteria_unclassified	Synulox	Y	0.0000216	0.0000592	62	31	0.716398569	0.988009085	0.993252401
W5	Otu00819_Actinobacteria_unclassified	Halocur	Y	-0.0000161	0.0000541	62	31	0.767336794	0.988009085	0.993252401
W5	Otu00819_Actinobacteria_unclassified	Draaxin	Y	0.00000413	0.0000368	62	31	0.910971856	0.988009085	0.993252401
W5	Otu00370_Slackia	Disease_Status	Cryptosporidium_Positive	-0.0000698	0.000144199	62	45	0.63052593	0.988009085	0.993252401
W5	Otu00370_Slackia	Diatrim_1	Y	0.0000665	0.000248917	62	45	0.790300838	0.988009085	0.993252401
W5	Otu00370_Slackia	Diatrim_2	Y	-0.0000999	0.000183586	62	45	0.588675737	0.988009085	0.993252401
W5	Otu00370_Slackia	Synulox	Y	-0.0000967	0.00026297	62	45	0.714561245	0.988009085	0.993252401
W5	Otu00370_Slackia	Halocur	Y	0.000180786	0.00024023	62	45	0.454985981	0.988009085	0.993252401
W5	Otu00822_Senegalimassilia	Halocur	Y	-0.0000634	0.0000863	62	19	0.465200491	0.988009085	0.993252401
W5	Otu00449_Eggerthellaceae_unclassified	Disease_Status	Cryptosporidium_Positive	0.00000469	0.0000546	62	31	0.931857862	0.988009085	0.993252401
W5	Otu00449_Eggerthellaceae_unclassified	Diatrim_1	Y	-0.0000138	0.0000942	62	31	0.884467287	0.988009085	0.993252401
W5	Otu00449_Eggerthellaceae_unclassified	Diatrim_2	Y	-0.0000117	0.0000695	62	31	0.866534395	0.988009085	0.993252401
W5	Otu00449_Eggerthellaceae_unclassified	Synulox	Y	-0.0000827	0.0000995	62	31	0.409647601	0.988009085	0.993252401
W5	Otu00449_Eggerthellaceae_unclassified	Draaxin	Y	0.00004	0.0000618	62	31	0.520429782	0.988009085	0.993252401
W5	Otu01001_Synergistes	Disease_Status	Cryptosporidium_Positive	-0.0000127	0.0000588	62	19	0.829989615	0.988009085	0.993252401
W5	Otu01001_Synergistes	Farm	3	-0.0000995	0.000131205	62	19	0.451710742	0.988009085	0.993252401
W5	Otu01001_Synergistes	Diatrim_1	Y	0.00000887	0.000101474	62	19	0.930674007	0.988009085	0.993252401
W5	Otu01001_Synergistes	Diatrim_2	Y	0.0000394	0.0000748	62	19	0.600776784	0.988009085	0.993252401
W5	Otu01001_Synergistes	Synulox	Y	0.0000128	0.000107203	62	19	0.905326779	0.988009085	0.993252401
W5	Otu01001_Synergistes	Halocur	Y	-0.0000237	0.0000979	62	19	0.809884124	0.988009085	0.993252401
W5	Otu00464_Cloacibacillus	Disease_Status	Cryptosporidium_Positive	0.000208705	0.000241235	62	16	0.39078419	0.988009085	0.993252401
W5	Otu00464_Cloacibacillus	Farm	3	0.0000463	0.000538432	62	16	0.931844017	0.988009085	0.993252401
W5	Otu00464_Cloacibacillus	Diatrim_1	Y	-0.0002197	0.000416423	62	16	0.599946637	0.988009085	0.993252401
W5	Otu00208_Succinivibrio	Disease_Status	Cryptosporidium_Positive	-0.00010517	0.000428379	62	33	0.806995293	0.988009085	0.993252401
W5	Otu00208_Succinivibrio	Halocur	Y	0.000603236	0.000713664	62	33	0.401692519	0.988009085	0.993252401
W5	Otu00208_Succinivibrio	Draaxin	Y	0.000362408	0.000485317	62	33	0.45845679	0.988009085	0.993252401
W5	Otu00955_Bilophila	Disease_Status	Cryptosporidium_Positive	-0.0000339	0.0000675	62	13	0.617828982	0.988009085	0.993252401
W5	Otu00955_Bilophila	Diatrim_1	Y	0.0000134	0.000116541	62	13	0.908818969	0.988009085	0.993252401
W5	Otu00955_Bilophila	Diatrim_2	Y	0.0000327	0.000086	62	13	0.705060364	0.988009085	0.993252401
W5	Otu00166_Desulfovibrio	Disease_Status	Cryptosporidium_Positive	0.00017126	0.000746938	62	39	0.81951547	0.988009085	0.993252401
W5	Otu00166_Desulfovibrio	Farm	3	0.000181428	0.001667151	62	39	0.913744627	0.988009085	0.993252401
W5	Otu00166_Desulfovibrio	Diatrim_1	Y	0.000571389	0.001289372	62	39	0.659425314	0.988009085	0.993252401
W5	Otu00166_Desulfovibrio	Diatrim_2	Y	-0.000849011	0.000950964	62	39	0.37593102	0.988009085	0.993252401
W5	Otu00166_Desulfovibrio	Synulox	Y	-0.000207521	0.001362164	62	39	0.879481709	0.988009085	0.993252401
W5	Otu00166_Desulfovibrio	Draaxin	Y	0.000119581	0.000846218	62	39	0.888149	0.988009085	0.993252401
W5	Otu00940_Desulfovibrionaceae_unclassified	Disease_Status	Cryptosporidium_Positive	0.0000179	0.0000334	62	26	0.593905743	0.988009085	0.993252401
W5	Otu00940_Desulfovibrionaceae_unclassified	Diatrim_1	Y	0.0000251	0.0000577	62	26	0.664979273	0.988009085	0.993252401
W5	Otu00940_Desulfovibrionaceae_unclassified	Diatrim_2	Y	-0.0000301	0.0000426	62	26	0.482352628	0.988009085	0.993252401
W5	Otu00940_Desulfovibrionaceae_unclassified	Synulox	Y	0.0000278	0.000061	62	26	0.650702857	0.988009085	0.993252401
W5	Otu00198_Mailhella	Farm	3	-0.0000111	0.00011518	62	37	0.923625953	0.988009085	0.993252401
W5	Otu00198_Mailhella	Diatrim_2	Y	-0.00000761	0.0000657	62	37	0.908250929	0.988009085	0.993252401
W5	Otu00150_Enterobacteriaceae_unclassified	Disease_Status	Cryptosporidium_Positive	-0.0000245	0.0000351	62	18	0.488484995	0.988009085	0.993252401
W5	Otu00150_Enterobacteriaceae_unclassified	Farm	3	-0.0000525	0.0000783	62	18	0.505183096	0.988009085	0.993252401
W5	Otu00150_Enterobacteriaceae_unclassified	Diatrim_1	Y	-0.0000117	0.0000606	62	18	0.847097525	0.988009085	0.993252401
W5	Otu00150_Enterobacteriaceae_unclassified	Diatrim_2	Y	0.0000208	0.0000447	62	18	0.644015215	0.988009085	0.993252401
W5	Otu00150_Enterobacteriaceae_unclassified	Synulox	Y	-0.0000447	0.000064	62	18	0.488256905	0.988009085	0.993252401
W5	Otu00324_Campylobacter	Farm	3	-0.000349569	0.000684724	62	34	0.611764471	0.988009085	0.993252401
W5	Otu00324_Campylobacter	Diatrim_1	Y	-0.000345194	0.000529564	62	34	0.517266491	0.988009085	0.993252401
W5	Otu00324_Campylobacter	Diatrim_2	Y	-0.000170171	0.000390575	62	34	0.664796114	0.988009085	0.993252401
W5	Otu00324_Campylobacter	Synulox	Y	-0.000285263	0.000559461	62	34	0.612207659	0.988009085	0.993252401
W5	Otu00324_Campylobacter	Halocur	Y	0.00015774	0.000511083	62	34	0.75878413	0.988009085	0.993252401
W5	Otu00039_Gallibacterium	Disease_Status	Cryptosporidium_Positive	0.000220129	0.000588189	62	51	0.709684483	0.988009085	0.993252401
W5	Otu00039_Gallibacterium	Farm	3	0.000423616	0.001312825	62	51	0.748187581	0.988009085	0.993252401
W5	Otu00039_Gallibacterium	Synulox	Y	-0.000283616	0.001072659	62	51	0.792474909	0.988009085	0.993252401
W5	Otu00039_Gallibacterium	Halocur	Y	-0.000753185	0.000979903	62	51	0.445460192	0.988009085	0.993252401
W5	Otu00102_Pelistega	Farm	3	0.000632483	0.00509722	62	53	0.9017095	0.988009085	0.993252401
W5	Otu00102_Pelistega	Diatrim_2	Y	-0.002455319	0.002907518	62	53	0.402131236	0.988009085	0.993252401
W5	Otu00102_Pelistega	Halocur	Y	0.000613159	0.003804605	62	53	0.872566988	0.988009085	0.993252401
W5	Otu00946_Neisseriaceae_unclassified	Diatrim_1	Y	-0.0000421	0.0000827	62	19	0.612667001	0.988009085	0.993252401
W5	Otu00946_Neisseriaceae_unclassified	Diatrim_2	Y	-0.00000946	0.000061	62	19	0.87727425	0.988009085	0.993252401
W5	Otu00946_Neisseriaceae_unclassified	Synulox	Y	-0.0000285	0.0000873	62	19	0.745327271	0.988009085	0.993252401
W5	Otu00516_Parasutterella	Farm	3	0.0000888	0.000137197	62	32	0.520357906	0.988009085	0.993252401
W5	Otu00516_Parasutterella	Diatrim_1	Y	-0.0000428	0.000106108	62	32	0.688398467	0.988009085	0.993252401
W5	Otu00516_Parasutterella	Diatrim_2	Y	0.0000267	0.0000783	62	32	0.734165157	0.988009085	0.993252401
W5	Otu00516_Parasutterella	Halocur	Y	-0.0000845	0.000102405	62	32	0.413011928	0.988009085	0.993252401
W5	Otu00211_Sutterellaceae_unclassified	Farm	3	-0.0000585	0.000404748	62	30	0.88554488	0.988009085	0.993252401
W5	Otu00211_Sutterellaceae_unclassified	Halocur	Y	0.000201158	0.000302107	62	30	0.508341075	0.988009085	0.993252401
W5	Otu00016_Sutterella	Disease_Status	Cryptosporidium_Positive	0.000459678	0.001316929	62	58	0.728407194	0.988009085	0.993252401
W5	Otu00016_Sutterella	Synulox	Y	-0.000233581	0.002401636	62	58	0.922880542	0.988009085	0.993252401
W5	Otu00056_Candidatus_Saccharibacteria_unclassified	Disease_Status	Cryptosporidium_Positive	-0.000650793	0.002160818	62	43	0.764434513	0.988009085	0.993252401
W5	Otu00056_Candidatus_Saccharibacteria_unclassified	Farm	3	-0.001447063	0.0048229	62	43	0.765298609	0.988009085	0.993252401
W5	Otu00056_Candidatus_Saccharibacteria_unclassified	Synulox	Y	0.000849767	0.003940605	62	43	0.830077884	0.988009085	0.993252401
W5	Otu00056_Candidatus_Saccharibacteria_unclassified	Halocur	Y	-0.002480983	0.00359985	62	43	0.493654089	0.988009085	0.993252401
W5	Otu00056_Candidatus_Saccharibacteria_unclassified	Draaxin	Y	-0.001676021	0.002448023	62	43	0.496497475	0.988009085	0.993252401
W5	Otu00785_Actinomyces	Disease_Status	Cryptosporidium_Positive	0.0000103	0.000023	62	27	0.655534904	0.988009085	0.993252401
W5	Otu00785_Actinomyces	Farm	3	-0.0000226	0.0000513	62	27	0.661553608	0.988009085	0.993252401
W5	Otu00785_Actinomyces	Diatrim_1	Y	0.00000523	0.0000396	62	27	0.895597101	0.988009085	0.993252401
W5	Otu00785_Actinomyces	Synulox	Y	-0.0000159	0.0000419	62	27	0.705210393	0.988009085	0.993252401
W5	Otu00785_Actinomyces	Halocur	Y	-0.00000934	0.0000383	62	27	0.808085447	0.988009085	0.993252401
W5	Otu00537_Mobiluncus	Farm	3	0.000447888	0.00068726	62	20	0.517358352	0.988009085	0.993252401
W5	Otu00537_Mobiluncus	Diatrim_1	Y	-0.000244471	0.000531526	62	20	0.647404133	0.988009085	0.993252401
W5	Otu00537_Mobiluncus	Diatrim_2	Y	-0.000229843	0.000392022	62	20	0.560114851	0.988009085	0.993252401
W5	Otu00537_Mobiluncus	Synulox	Y	-0.00018263	0.000561533	62	20	0.746260297	0.988009085	0.993252401
W5	Otu00537_Mobiluncus	Halocur	Y	-0.000180971	0.000512976	62	20	0.725621479	0.988009085	0.993252401
W5	Otu00537_Mobiluncus	Draaxin	Y	-0.0000895	0.000348842	62	20	0.798447694	0.988009085	0.993252401
W5	Otu00332_Schaalia	Farm	3	0.000125084	0.000151884	62	12	0.413819427	0.988009085	0.993252401
W5	Otu00332_Schaalia	Diatrim_1	Y	-0.0000104	0.000117467	62	12	0.930053832	0.988009085	0.993252401
W5	Otu00332_Schaalia	Diatrim_2	Y	-0.0000289	0.0000866	62	12	0.739783074	0.988009085	0.993252401
W5	Otu00332_Schaalia	Synulox	Y	-0.0000249	0.000124099	62	12	0.841451023	0.988009085	0.993252401
W5	Otu00332_Schaalia	Halocur	Y	-0.0000542	0.000113368	62	12	0.634549133	0.988009085	0.993252401
W5	Otu00332_Schaalia	Draaxin	Y	-0.0000356	0.0000771	62	12	0.645925531	0.988009085	0.993252401
W5	Otu00614_Trueperella	Disease_Status	Cryptosporidium_Positive	-0.0000406	0.0000478	62	16	0.400014265	0.988009085	0.993252401
W5	Otu00614_Trueperella	Diatrim_1	Y	0.0000262	0.0000826	62	16	0.752407885	0.988009085	0.993252401
W5	Otu00614_Trueperella	Diatrim_2	Y	0.0000294	0.0000609	62	16	0.630706028	0.988009085	0.993252401
W5	Otu00614_Trueperella	Synulox	Y	-0.0000256	0.0000872	62	16	0.76991328	0.988009085	0.993252401
W5	Otu00614_Trueperella	Halocur	Y	-0.0000162	0.0000797	62	16	0.839449612	0.988009085	0.993252401
W5	Otu00614_Trueperella	Draaxin	Y	-0.000032	0.0000542	62	16	0.557702414	0.988009085	0.993252401
W5	Otu00655_Actinomycetaceae_unclassified	Synulox	Y	-0.0000029	0.0000349	62	23	0.934074621	0.988009085	0.993252401
W5	Otu00655_Actinomycetaceae_unclassified	Halocur	Y	0.0000183	0.0000319	62	23	0.569473167	0.988009085	0.993252401
W5	Otu00655_Actinomycetaceae_unclassified	Draaxin	Y	0.00000894	0.0000217	62	23	0.682027101	0.988009085	0.993252401
W5	Otu00133_Corynebacterium	Farm	3	-0.001097654	0.002563169	62	30	0.670179028	0.988009085	0.993252401
W5	Otu00133_Corynebacterium	Diatrim_1	Y	0.00061236	0.001982352	62	30	0.758581845	0.988009085	0.993252401
W5	Otu00133_Corynebacterium	Diatrim_2	Y	-0.001246265	0.001462064	62	30	0.397756076	0.988009085	0.993252401
W5	Otu00133_Corynebacterium	Synulox	Y	-0.000514828	0.002094267	62	30	0.806747738	0.988009085	0.993252401
W5	Otu00133_Corynebacterium	Halocur	Y	0.001252919	0.001913169	62	30	0.515317253	0.988009085	0.993252401
W5	Otu00133_Corynebacterium	Draaxin	Y	0.000514424	0.001301022	62	30	0.694105454	0.988009085	0.993252401
W5	Otu00175_Mycobacteriales_unclassified	Farm	3	0.000106359	0.000261075	62	16	0.685333444	0.988009085	0.993252401
W5	Otu00175_Mycobacteriales_unclassified	Diatrim_1	Y	0.000118247	0.000201915	62	16	0.560566664	0.988009085	0.993252401
W5	Otu00175_Mycobacteriales_unclassified	Halocur	Y	-0.000100692	0.000194868	62	16	0.607461244	0.988009085	0.993252401
W5	Otu00392_Lawsonella	Disease_Status	Cryptosporidium_Positive	0.0000703	0.00026954	62	36	0.79508961	0.988009085	0.993252401
W5	Otu00392_Lawsonella	Farm	3	-0.000424377	0.000601608	62	36	0.483590468	0.988009085	0.993252401
W5	Otu00392_Lawsonella	Diatrim_1	Y	0.000352663	0.000465283	62	36	0.451773399	0.988009085	0.993252401
W5	Otu00008_Bifidobacterium	Diatrim_1	Y	0.021731326	0.032273728	62	55	0.503600157	0.988009085	0.993252401
W5	Otu00008_Bifidobacterium	Diatrim_2	Y	0.014520078	0.023803164	62	55	0.544416291	0.988009085	0.993252401
W5	Otu00008_Bifidobacterium	Halocur	Y	0.005088029	0.031147399	62	55	0.870850134	0.988009085	0.993252401
W5	Otu00008_Bifidobacterium	Draaxin	Y	0.004679208	0.021181315	62	55	0.825994062	0.988009085	0.993252401
W5	Otu01194_Bifidobacteriaceae_unclassified	Diatrim_1	Y	0.000126097	0.000181563	62	27	0.490339586	0.988009085	0.993252401
W5	Otu01194_Bifidobacteriaceae_unclassified	Diatrim_2	Y	0.0000783	0.00013391	62	27	0.561090322	0.988009085	0.993252401
W5	Otu01194_Bifidobacteriaceae_unclassified	Halocur	Y	0.0000556	0.000175227	62	27	0.752327213	0.988009085	0.993252401
W5	Otu01194_Bifidobacteriaceae_unclassified	Draaxin	Y	0.0000274	0.00011916	62	27	0.8186941	0.988009085	0.993252401
W5	Otu00146_Bacteria_unclassified	Farm	3	0.000700664	0.002521812	62	61	0.782194955	0.988009085	0.993252401
W5	Otu00146_Bacteria_unclassified	Diatrim_1	Y	0.000633062	0.001950367	62	61	0.746748273	0.988009085	0.993252401
W5	Otu00146_Bacteria_unclassified	Diatrim_2	Y	-0.000194735	0.001438473	62	61	0.892817697	0.988009085	0.993252401
W5	Otu00146_Bacteria_unclassified	Synulox	Y	-0.000908875	0.002060475	62	61	0.660901959	0.988009085	0.993252401
W5	Otu00146_Bacteria_unclassified	Halocur	Y	0.000607569	0.0018823	62	61	0.74810841	0.988009085	0.993252401
W5	Otu00146_Bacteria_unclassified	Draaxin	Y	-0.000423114	0.00128003	62	61	0.742263325	0.988009085	0.993252401
W5	Otu00620_Sphaerochaetaceae_unclassified	Disease_Status	Cryptosporidium_Positive	-0.0000307	0.0000384	62	11	0.426521997	0.988009085	0.993252401
W5	Otu00620_Sphaerochaetaceae_unclassified	Farm	3	0.0000254	0.0000856	62	11	0.767686607	0.988009085	0.993252401
W5	Otu00620_Sphaerochaetaceae_unclassified	Diatrim_1	Y	0.00000718	0.0000662	62	11	0.91411389	0.988009085	0.993252401
W5	Otu00620_Sphaerochaetaceae_unclassified	Diatrim_2	Y	0.00003	0.0000488	62	11	0.542257362	0.988009085	0.993252401
W5	Otu00620_Sphaerochaetaceae_unclassified	Synulox	Y	-0.0000249	0.00007	62	11	0.723174319	0.988009085	0.993252401
W5	Otu00620_Sphaerochaetaceae_unclassified	Halocur	Y	0.00000787	0.0000639	62	11	0.902436965	0.988009085	0.993252401
W5	Otu00620_Sphaerochaetaceae_unclassified	Draaxin	Y	-0.0000207	0.0000435	62	11	0.636522079	0.988009085	0.993252401
W5	Otu00018_Streptococcus	Disease_Status	Cryptosporidium_Positive	0.002042748	0.00304561	62	60	0.505258353	0.988009085	0.993252401
W5	Otu00018_Streptococcus	Farm	3	-0.005208125	0.006797736	62	60	0.446919878	0.988009085	0.993252401
W5	Otu00018_Streptococcus	Diatrim_1	Y	-0.001374661	0.005257361	62	60	0.794722015	0.988009085	0.993252401
W5	Otu00018_Streptococcus	Diatrim_2	Y	-0.001877109	0.003877514	62	60	0.630271722	0.988009085	0.993252401
W5	Otu00406_Lactococcus	Diatrim_2	Y	-0.0000288	0.0000503	62	23	0.569387382	0.988009085	0.993252401
W5	Otu00610_Clostridium_XVIII	Diatrim_2	Y	-0.000108504	0.000204905	62	19	0.598606578	0.988009085	0.993252401
W5	Otu00610_Clostridium_XVIII	Synulox	Y	-0.0000335	0.000293507	62	19	0.909612026	0.988009085	0.993252401
W5	Otu00610_Clostridium_XVIII	Halocur	Y	-0.000113375	0.000268127	62	19	0.674090861	0.988009085	0.993252401
W5	Otu00610_Clostridium_XVIII	Draaxin	Y	-0.000064	0.000182336	62	19	0.727103192	0.988009085	0.993252401
W5	Otu00295_Faecalibacillus	Disease_Status	Cryptosporidium_Positive	-0.0000478	0.0000876	62	37	0.587661977	0.988009085	0.993252401
W5	Otu00295_Faecalibacillus	Diatrim_2	Y	-0.0000693	0.000111578	62	37	0.537298316	0.988009085	0.993252401
W5	Otu00295_Faecalibacillus	Synulox	Y	0.000130815	0.000159825	62	37	0.416676631	0.988009085	0.993252401
W5	Otu00295_Faecalibacillus	Draaxin	Y	-0.0000615	0.0000993	62	37	0.538182153	0.988009085	0.993252401
W5	Otu00310_Erysipelotrichaceae_unclassified	Farm	3	-0.00044053	0.000542955	62	56	0.420722272	0.988009085	0.993252401
W5	Otu00310_Erysipelotrichaceae_unclassified	Diatrim_1	Y	-0.0000559	0.00041992	62	56	0.894508891	0.988009085	0.993252401
W5	Otu00310_Erysipelotrichaceae_unclassified	Diatrim_2	Y	0.0000639	0.000309708	62	56	0.837246467	0.988009085	0.993252401
W5	Otu00310_Erysipelotrichaceae_unclassified	Synulox	Y	-0.0000843	0.000443627	62	56	0.849926652	0.988009085	0.993252401
W5	Otu00310_Erysipelotrichaceae_unclassified	Halocur	Y	0.0000522	0.000405266	62	56	0.898048032	0.988009085	0.993252401
W5	Otu00331_Sharpea	Diatrim_2	Y	-0.0000275	0.000122346	62	30	0.823181784	0.988009085	0.993252401
W5	Otu00331_Sharpea	Halocur	Y	-0.000105371	0.000160095	62	30	0.513218833	0.988009085	0.993252401
W5	Otu00160_Holdemanella	Farm	3	0.000489435	0.000858523	62	49	0.57098168	0.988009085	0.993252401
W5	Otu00160_Holdemanella	Diatrim_1	Y	0.000351251	0.000663981	62	49	0.598968305	0.988009085	0.993252401
W5	Otu00160_Holdemanella	Diatrim_2	Y	0.000247482	0.000489712	62	49	0.615361317	0.988009085	0.993252401
W5	Otu00160_Holdemanella	Synulox	Y	0.000566579	0.000701466	62	49	0.422802799	0.988009085	0.993252401
W5	Otu00160_Holdemanella	Halocur	Y	0.000203243	0.000640808	62	49	0.752340385	0.988009085	0.993252401
W5	Otu00160_Holdemanella	Draaxin	Y	-0.000186172	0.000435772	62	49	0.670915837	0.988009085	0.993252401
W5	Otu01585_Lactobacillaceae_unclassified	Farm	3	0.0000901	0.000237094	62	36	0.70555858	0.988009085	0.993252401
W5	Otu01585_Lactobacillaceae_unclassified	Diatrim_1	Y	-0.000125194	0.000183368	62	36	0.49768514	0.988009085	0.993252401
W5	Otu01585_Lactobacillaceae_unclassified	Diatrim_2	Y	0.0000814	0.000135241	62	36	0.54976035	0.988009085	0.993252401
W5	Otu01585_Lactobacillaceae_unclassified	Draaxin	Y	-0.000104611	0.000120345	62	36	0.388551318	0.988009085	0.993252401
W5	Otu00040_Lactobacillus	Farm	3	0.016084842	0.018448851	62	49	0.387144017	0.988009085	0.993252401
W5	Otu00040_Lactobacillus	Diatrim_1	Y	-0.005709298	0.014268319	62	49	0.690633337	0.988009085	0.993252401
W5	Otu00040_Lactobacillus	Diatrim_2	Y	0.002970826	0.010523455	62	49	0.778788703	0.988009085	0.993252401
W5	Otu00040_Lactobacillus	Draaxin	Y	-0.007686504	0.009364327	62	49	0.415353077	0.988009085	0.993252401
W5	Otu00048_Limosilactobacillus	Farm	3	0.010251147	0.015389302	62	53	0.508169196	0.988009085	0.993252401
W5	Otu00048_Limosilactobacillus	Diatrim_1	Y	-0.00505689	0.011902067	62	53	0.672616074	0.988009085	0.993252401
W5	Otu00048_Limosilactobacillus	Synulox	Y	0.00722468	0.012574004	62	53	0.567966352	0.988009085	0.993252401
W5	Otu00048_Limosilactobacillus	Draaxin	Y	0.005536535	0.007811351	62	53	0.481509414	0.988009085	0.993252401
W5	Otu00402_Lacticaseibacillus	Farm	3	-0.000116318	0.000146885	62	37	0.431885917	0.988009085	0.993252401
W5	Otu00402_Lacticaseibacillus	Diatrim_1	Y	-0.0000725	0.000113601	62	37	0.525876629	0.988009085	0.993252401
W5	Otu00402_Lacticaseibacillus	Diatrim_2	Y	-0.0000753	0.0000838	62	37	0.372789126	0.988009085	0.993252401
W5	Otu00579_Lentilactobacillus	Disease_Status	Cryptosporidium_Positive	-0.0000156	0.0000266	62	14	0.558874165	0.988009085	0.993252401
W5	Otu00579_Lentilactobacillus	Diatrim_1	Y	0.0000406	0.0000459	62	14	0.381076765	0.988009085	0.993252401
W5	Otu00579_Lentilactobacillus	Diatrim_2	Y	-0.0000191	0.0000339	62	14	0.575749677	0.988009085	0.993252401
W5	Otu00579_Lentilactobacillus	Synulox	Y	-0.0000225	0.0000485	62	14	0.644957258	0.988009085	0.993252401
W5	Otu00579_Lentilactobacillus	Halocur	Y	0.0000221	0.0000443	62	14	0.619730896	0.988009085	0.993252401
W5	Otu00511_Aerococcus	Farm	3	-0.000156936	0.001113214	62	31	0.888413522	0.988009085	0.993252401
W5	Otu00511_Aerococcus	Diatrim_1	Y	0.00064925	0.000860959	62	31	0.454064527	0.988009085	0.993252401
W5	Otu00511_Aerococcus	Diatrim_2	Y	-0.00013227	0.000634991	62	31	0.835776389	0.988009085	0.993252401
W5	Otu00511_Aerococcus	Synulox	Y	-0.0000889	0.000909564	62	31	0.922470733	0.988009085	0.993252401
W5	Otu00511_Aerococcus	Halocur	Y	-0.000112074	0.000830912	62	31	0.893207586	0.988009085	0.993252401
W5	Otu00070_Enterococcus	Disease_Status	Cryptosporidium_Positive	0.0000497	0.0000588	62	22	0.401390128	0.988009085	0.993252401
W5	Otu00070_Enterococcus	Diatrim_2	Y	-0.0000419	0.0000748	62	22	0.577516426	0.988009085	0.993252401
W5	Otu00298_Enterococcaceae_unclassified	Disease_Status	Cryptosporidium_Positive	0.00000815	0.0000734	62	20	0.912042129	0.988009085	0.993252401
W5	Otu00298_Enterococcaceae_unclassified	Diatrim_1	Y	-0.000101705	0.00012673	62	20	0.425764147	0.988009085	0.993252401
W5	Otu00298_Enterococcaceae_unclassified	Synulox	Y	0.0000371	0.000133885	62	20	0.782901702	0.988009085	0.993252401
W5	Otu00298_Enterococcaceae_unclassified	Halocur	Y	-0.000074	0.000122307	62	20	0.547596875	0.988009085	0.993252401
W5	Otu00066_Lactobacillales_unclassified	Farm	3	-0.0000265	0.0000608	62	32	0.664540372	0.988009085	0.993252401
W5	Otu00066_Lactobacillales_unclassified	Diatrim_1	Y	-0.0000406	0.000047	62	32	0.391122742	0.988009085	0.993252401
W5	Otu00066_Lactobacillales_unclassified	Diatrim_2	Y	-0.00000347	0.0000347	62	32	0.920639179	0.988009085	0.993252401
W5	Otu00066_Lactobacillales_unclassified	Synulox	Y	-0.0000346	0.0000497	62	32	0.488855297	0.988009085	0.993252401
W5	Otu00065_Ligilactobacillus	Diatrim_2	Y	0.000660939	0.004032412	62	48	0.870416616	0.988009085	0.993252401
W5	Otu00065_Ligilactobacillus	Synulox	Y	0.001738976	0.005776044	62	48	0.764519684	0.988009085	0.993252401
W5	Otu00065_Ligilactobacillus	Halocur	Y	-0.001944718	0.005276573	62	48	0.713898922	0.988009085	0.993252401
W5	Otu00065_Ligilactobacillus	Draaxin	Y	-0.003121003	0.003588253	62	48	0.388268647	0.988009085	0.993252401
W5	Otu01171_Leuconostoc	Disease_Status	Cryptosporidium_Positive	0.000039	0.0000455	62	13	0.394932741	0.988009085	0.993252401
W5	Otu01171_Leuconostoc	Diatrim_2	Y	0.0000196	0.0000579	62	13	0.7363046	0.988009085	0.993252401
W5	Otu00004_Faecalibacterium	Diatrim_1	Y	0.011820339	0.028769961	62	62	0.682803288	0.988009085	0.993252401
W5	Otu00004_Faecalibacterium	Diatrim_2	Y	0.013255923	0.021218996	62	62	0.534785976	0.988009085	0.993252401
W5	Otu00004_Faecalibacterium	Synulox	Y	-0.011714773	0.030394183	62	62	0.701434384	0.988009085	0.993252401
W5	Otu00004_Faecalibacterium	Halocur	Y	-0.006692662	0.027765911	62	62	0.810437922	0.988009085	0.993252401
W5	Otu00004_Faecalibacterium	Draaxin	Y	0.016444106	0.018881785	62	62	0.387665279	0.988009085	0.993252401
W5	Otu00044_Fournierella	Diatrim_1	Y	-0.001394503	0.001883072	62	61	0.462176156	0.988009085	0.993252401
W5	Otu00044_Fournierella	Diatrim_2	Y	-0.000311467	0.001388841	62	61	0.823398466	0.988009085	0.993252401
W5	Otu00044_Fournierella	Halocur	Y	-0.000549025	0.001817354	62	61	0.763735202	0.988009085	0.993252401
W5	Otu00044_Fournierella	Draaxin	Y	-0.000556092	0.001235864	62	61	0.654538857	0.988009085	0.993252401
W5	Otu00457_Ruthenibacterium	Diatrim_1	Y	0.00010535	0.000192618	62	23	0.586675287	0.988009085	0.993252401
W5	Otu00457_Ruthenibacterium	Diatrim_2	Y	0.0000661	0.000142063	62	23	0.643445572	0.988009085	0.993252401
W5	Otu00457_Ruthenibacterium	Synulox	Y	0.0000621	0.000203492	62	23	0.761237879	0.988009085	0.993252401
W5	Otu00457_Ruthenibacterium	Halocur	Y	0.000115083	0.000185895	62	23	0.538471683	0.988009085	0.993252401
W5	Otu00457_Ruthenibacterium	Draaxin	Y	0.0000113	0.000126415	62	23	0.928823822	0.988009085	0.993252401
W5	Otu00240_Subdoligranulum	Disease_Status	Cryptosporidium_Positive	-0.0000381	0.000218647	62	32	0.862185324	0.988009085	0.993252401
W5	Otu00027_Ruminococcaceae_unclassified	Disease_Status	Cryptosporidium_Positive	-0.00069598	0.007401926	62	61	0.925435803	0.988009085	0.993252401
W5	Otu00027_Ruminococcaceae_unclassified	Farm	3	-0.014553552	0.016520942	62	61	0.382267672	0.988009085	0.993252401
W5	Otu00027_Ruminococcaceae_unclassified	Diatrim_1	Y	-0.007942488	0.012777276	62	61	0.536813645	0.988009085	0.993252401
W5	Otu00027_Ruminococcaceae_unclassified	Diatrim_2	Y	0.000875029	0.009423752	62	61	0.926363564	0.988009085	0.993252401
W5	Otu00027_Ruminococcaceae_unclassified	Halocur	Y	0.002184277	0.012331359	62	61	0.860067509	0.988009085	0.993252401
W5	Otu00027_Ruminococcaceae_unclassified	Draaxin	Y	-0.003669163	0.008385753	62	61	0.663459583	0.988009085	0.993252401
W5	Otu00010_Butyricicoccus	Disease_Status	Cryptosporidium_Positive	0.002008676	0.002253941	62	62	0.376784073	0.988009085	0.993252401
W5	Otu00010_Butyricicoccus	Diatrim_1	Y	-0.001247087	0.003890774	62	62	0.749808101	0.988009085	0.993252401
W5	Otu00010_Butyricicoccus	Diatrim_2	Y	0.000598824	0.002869602	62	62	0.835484526	0.988009085	0.993252401
W5	Otu00010_Butyricicoccus	Halocur	Y	-0.000843084	0.003754989	62	62	0.823197261	0.988009085	0.993252401
W5	Otu00190_Agathobaculum	Disease_Status	Cryptosporidium_Positive	0.0000295	0.000324966	62	39	0.928074963	0.988009085	0.993252401
W5	Otu00190_Agathobaculum	Synulox	Y	-0.000521011	0.000592629	62	39	0.383213939	0.988009085	0.993252401
W5	Otu00190_Agathobaculum	Halocur	Y	-0.000170135	0.000541383	62	39	0.754534125	0.988009085	0.993252401
W5	Otu00341_Oscillibacter	Farm	3	-0.000101761	0.000460536	62	50	0.82595529	0.988009085	0.993252401
W5	Otu00341_Oscillibacter	Diatrim_1	Y	0.0000506	0.000356178	62	50	0.887585179	0.988009085	0.993252401
W5	Otu00341_Oscillibacter	Synulox	Y	-0.000186145	0.000376286	62	50	0.622824931	0.988009085	0.993252401
W5	Otu00341_Oscillibacter	Halocur	Y	0.000261248	0.000343748	62	50	0.45056088	0.988009085	0.993252401
W5	Otu00172_Pseudoflavonifractor	Disease_Status	Cryptosporidium_Positive	-0.000753701	0.00135716	62	58	0.580947699	0.988009085	0.993252401
W5	Otu00172_Pseudoflavonifractor	Diatrim_1	Y	-0.001540381	0.002342743	62	58	0.513645085	0.988009085	0.993252401
W5	Otu00172_Pseudoflavonifractor	Draaxin	Y	-0.000689185	0.001537547	62	58	0.655775935	0.988009085	0.993252401
W5	Otu00317_Intestinimonas	Farm	3	-0.000036	0.000417668	62	36	0.931715303	0.988009085	0.993252401
W5	Otu00317_Intestinimonas	Diatrim_2	Y	0.0000819	0.000238243	62	36	0.732218692	0.988009085	0.993252401
W5	Otu00317_Intestinimonas	Synulox	Y	-0.0000518	0.000341261	62	36	0.879859071	0.988009085	0.993252401
W5	Otu00317_Intestinimonas	Halocur	Y	0.0000649	0.000311751	62	36	0.835842104	0.988009085	0.993252401
W5	Otu00317_Intestinimonas	Draaxin	Y	-0.0000603	0.000212002	62	36	0.777025703	0.988009085	0.993252401
W5	Otu00954_Monoglobus	Disease_Status	Cryptosporidium_Positive	-0.00000612	0.0000208	62	9	0.769854801	0.988009085	0.993252401
W5	Otu00954_Monoglobus	Diatrim_1	Y	0.00000517	0.0000359	62	9	0.886202935	0.988009085	0.993252401
W5	Otu00954_Monoglobus	Synulox	Y	-0.0000129	0.000038	62	9	0.734985863	0.988009085	0.993252401
W5	Otu00954_Monoglobus	Halocur	Y	-0.0000125	0.0000347	62	9	0.719465481	0.988009085	0.993252401
W5	Otu00954_Monoglobus	Draaxin	Y	-0.0000209	0.0000236	62	9	0.3787718	0.988009085	0.993252401
W5	Otu00063_Flintibacter	Disease_Status	Cryptosporidium_Positive	0.000834156	0.001080094	62	61	0.443304137	0.988009085	0.993252401
W5	Otu00063_Flintibacter	Farm	3	0.000333659	0.002410747	62	61	0.890435377	0.988009085	0.993252401
W5	Otu00063_Flintibacter	Diatrim_2	Y	-0.00049539	0.00137512	62	61	0.72006366	0.988009085	0.993252401
W5	Otu00063_Flintibacter	Synulox	Y	-0.001648904	0.001969728	62	61	0.406213364	0.988009085	0.993252401
W5	Otu00063_Flintibacter	Halocur	Y	-0.000370048	0.0017994	62	61	0.83783723	0.988009085	0.993252401
W5	Otu00063_Flintibacter	Draaxin	Y	0.000146918	0.001223655	62	61	0.904877054	0.988009085	0.993252401
W5	Otu00437_Paludicola	Disease_Status	Cryptosporidium_Positive	0.0001226	0.00022402	62	22	0.586447813	0.988009085	0.993252401
W5	Otu00437_Paludicola	Diatrim_1	Y	-0.000222321	0.000386706	62	22	0.567740282	0.988009085	0.993252401
W5	Otu00437_Paludicola	Diatrim_2	Y	0.0000273	0.000285211	62	22	0.924083014	0.988009085	0.993252401
W5	Otu00437_Paludicola	Synulox	Y	-0.000224631	0.000408537	62	22	0.584694742	0.988009085	0.993252401
W5	Otu00326_Harryflintia	Disease_Status	Cryptosporidium_Positive	-0.0000479	0.0000986	62	24	0.628899834	0.988009085	0.993252401
W5	Otu00326_Harryflintia	Farm	3	0.0000958	0.000219983	62	24	0.664884643	0.988009085	0.993252401
W5	Otu00326_Harryflintia	Diatrim_1	Y	-0.0000897	0.000170134	62	24	0.599992694	0.988009085	0.993252401
W5	Otu00326_Harryflintia	Diatrim_2	Y	0.0000501	0.000125481	62	24	0.691006342	0.988009085	0.993252401
W5	Otu00326_Harryflintia	Synulox	Y	-0.000112116	0.000179739	62	24	0.53540681	0.988009085	0.993252401
W5	Otu00326_Harryflintia	Halocur	Y	0.0000837	0.000164197	62	24	0.612496185	0.988009085	0.993252401
W5	Otu00326_Harryflintia	Draaxin	Y	0.0000557	0.00011166	62	24	0.619922579	0.988009085	0.993252401
W5	Otu00136_Negativibacillus	Disease_Status	Cryptosporidium_Positive	0.000370166	0.000533301	62	58	0.490593522	0.988009085	0.993252401
W5	Otu00136_Negativibacillus	Farm	3	-0.001046704	0.001190318	62	58	0.383108597	0.988009085	0.993252401
W5	Otu00136_Negativibacillus	Diatrim_1	Y	0.00048287	0.00092059	62	58	0.602062292	0.988009085	0.993252401
W5	Otu00136_Negativibacillus	Synulox	Y	0.000337813	0.000972563	62	58	0.729683878	0.988009085	0.993252401
W5	Otu00136_Negativibacillus	Halocur	Y	0.000110036	0.000888462	62	58	0.901893686	0.988009085	0.993252401
W5	Otu00136_Negativibacillus	Draaxin	Y	-0.000471728	0.000604185	62	58	0.4383488	0.988009085	0.993252401
W5	Otu00002_Megamonas	Disease_Status	Cryptosporidium_Positive	0.020315346	0.027994145	62	53	0.471156378	0.988009085	0.993252401
W5	Otu00002_Megamonas	Farm	3	0.016975954	0.062482341	62	53	0.786894878	0.988009085	0.993252401
W5	Otu00002_Megamonas	Diatrim_1	Y	-0.006527724	0.048323765	62	53	0.893048442	0.988009085	0.993252401
W5	Otu00002_Megamonas	Diatrim_2	Y	0.029306089	0.035640708	62	53	0.414542475	0.988009085	0.993252401
W5	Otu00002_Megamonas	Halocur	Y	-0.030384006	0.046637302	62	53	0.517489679	0.988009085	0.993252401
W5	Otu00086_Clostridiaceae_1_unclassified	Farm	3	0.0000277	0.0000645	62	16	0.668785292	0.988009085	0.993252401
W5	Otu00086_Clostridiaceae_1_unclassified	Diatrim_1	Y	-0.0000137	0.0000499	62	16	0.783935995	0.988009085	0.993252401
W5	Otu00086_Clostridiaceae_1_unclassified	Diatrim_2	Y	-0.0000167	0.0000368	62	16	0.650663599	0.988009085	0.993252401
W5	Otu00086_Clostridiaceae_1_unclassified	Synulox	Y	-0.0000342	0.0000527	62	16	0.519126839	0.988009085	0.993252401
W5	Otu00086_Clostridiaceae_1_unclassified	Draaxin	Y	-0.0000102	0.0000327	62	16	0.756609154	0.988009085	0.993252401
W5	Otu01136_Sarcina	Draaxin	Y	-0.0000361	0.0000582	62	12	0.537928272	0.988009085	0.993252401
W5	Otu00024_Clostridium_sensu_stricto	Disease_Status	Cryptosporidium_Positive	-0.0000992	0.000316568	62	34	0.755189691	0.988009085	0.993252401
W5	Otu00024_Clostridium_sensu_stricto	Diatrim_2	Y	-0.000232741	0.000403039	62	34	0.566024641	0.988009085	0.993252401
W5	Otu00024_Clostridium_sensu_stricto	Synulox	Y	-0.000294306	0.000577314	62	34	0.612279428	0.988009085	0.993252401
W5	Otu00024_Clostridium_sensu_stricto	Halocur	Y	0.0000538	0.000527392	62	34	0.919144571	0.988009085	0.993252401
W5	Otu00143_Firmicutes_unclassified	Farm	3	-0.00174919	0.002562157	62	62	0.497713616	0.988009085	0.993252401
W5	Otu00143_Firmicutes_unclassified	Diatrim_1	Y	-0.001379608	0.001981569	62	62	0.489276988	0.988009085	0.993252401
W5	Otu00143_Firmicutes_unclassified	Diatrim_2	Y	0.000727768	0.001461486	62	62	0.620531098	0.988009085	0.993252401
W5	Otu00143_Firmicutes_unclassified	Halocur	Y	0.0012061	0.001912414	62	62	0.530917302	0.988009085	0.993252401
W5	Otu00143_Firmicutes_unclassified	Draaxin	Y	0.000726095	0.001300508	62	62	0.578935943	0.988009085	0.993252401
W5	Otu00030_Clostridiales_unclassified	Farm	3	-0.00616885	0.015951957	62	62	0.700487467	0.988009085	0.993252401
W5	Otu00030_Clostridiales_unclassified	Diatrim_1	Y	-0.010223478	0.012337224	62	62	0.410939419	0.988009085	0.993252401
W5	Otu00030_Clostridiales_unclassified	Diatrim_2	Y	0.005005144	0.009099196	62	62	0.584543305	0.988009085	0.993252401
W5	Otu00030_Clostridiales_unclassified	Synulox	Y	-0.006614961	0.013033728	62	62	0.613852206	0.988009085	0.993252401
W5	Otu00030_Clostridiales_unclassified	Halocur	Y	0.009827503	0.011906664	62	62	0.412788319	0.988009085	0.993252401
W5	Otu00030_Clostridiales_unclassified	Draaxin	Y	0.005299694	0.008096946	62	62	0.515548632	0.988009085	0.993252401
W5	Otu00019_Blautia	Farm	3	-0.009265662	0.025672251	62	62	0.719566463	0.988009085	0.993252401
W5	Otu00019_Blautia	Diatrim_2	Y	-0.012236567	0.014643773	62	62	0.407053283	0.988009085	0.993252401
W5	Otu00019_Blautia	Synulox	Y	-0.018263182	0.020975804	62	62	0.387783983	0.988009085	0.993252401
W10	Otu02350_Coriobacteriia_unclassified	Farm	3	0.000117437	0.000129584	60	48	0.368977934	0.914466935	0.993252401
W10	Otu00013_Lachnospiraceae_unclassified	Diatrim_1	Y	-0.026486099	0.029293658	60	60	0.370081448	0.914729616	0.993252401
W10	Otu00540_Anaerococcus	Draaxin	Y	0.000233511	0.000259936	60	17	0.373144271	0.91982069	0.993252401
W10	Otu00159_Anaerobutyricum	Diatrim_2	Y	0.000458074	0.00051392	60	48	0.376856484	0.921539723	0.993252401
W10	Otu00175_Mycobacteriales_unclassified	Farm	3	-0.000253629	0.000283876	60	19	0.375732952	0.921539723	0.993252401
W10	Otu01011_Ruminococcus	Diatrim_2	Y	-0.000451824	0.000506614	60	34	0.376581612	0.921539723	0.993252401
W10	Otu00159_Anaerobutyricum	Draaxin	Y	-0.00040189	0.000452022	60	48	0.378048182	0.921995167	0.993252401
W10	Otu00064_Ruminococcus2	Halocur	Y	0.001216166	0.001388895	60	50	0.385255077	0.92465323	0.993252401
W10	Otu00170_Roseburia	Diatrim_1	Y	0.001736759	0.001974633	60	56	0.383157862	0.92465323	0.993252401
W10	Otu00038_Dorea	Synulox	Y	0.003632457	0.004318649	60	52	0.40413789	0.92465323	0.993252401
W10	Otu00047_Bacteroidales_unclassified	Synulox	Y	-0.013843639	0.016266498	60	60	0.398642502	0.92465323	0.993252401
W10	Otu00104_Bacteroidetes_unclassified	Farm	3	0.013140768	0.015467543	60	60	0.399458516	0.92465323	0.993252401
W10	Otu00122_Butyricimonas	Diatrim_1	Y	-0.001283566	0.001498284	60	24	0.395546715	0.92465323	0.993252401
W10	Otu00470_Coprobacter	Farm	3	0.000251278	0.00029993	60	23	0.405983522	0.92465323	0.993252401
W10	Otu00068_Prevotellaceae_unclassified	Diatrim_1	Y	0.008773518	0.010586867	60	60	0.411052272	0.92465323	0.993252401
W10	Otu00037_Alloprevotella	Farm	3	-0.003308531	0.003996988	60	40	0.411591487	0.92465323	0.993252401
W10	Otu00032_Prevotellamassilia	Diatrim_1	Y	0.012594185	0.01494687	60	60	0.403312957	0.92465323	0.993252401
W10	Otu00032_Prevotellamassilia	Diatrim_2	Y	0.010019716	0.011691837	60	60	0.395386109	0.92465323	0.993252401
W10	Otu00032_Prevotellamassilia	Synulox	Y	0.013335627	0.015901116	60	60	0.405499032	0.92465323	0.993252401
W10	Otu00062_Bacteroidaceae_unclassified	Farm	3	0.023464032	0.027836632	60	58	0.403134226	0.92465323	0.993252401
W10	Otu00153_Olsenella	Diatrim_1	Y	0.002726892	0.003283956	60	58	0.410127038	0.92465323	0.993252401
W10	Otu00819_Actinobacteria_unclassified	Disease_Status	Cryptosporidium_Positive	0.0000212	0.0000252	60	32	0.404704695	0.92465323	0.993252401
W10	Otu01639_Adlercreutzia	Diatrim_1	Y	0.0000213	0.0000251	60	21	0.400408471	0.92465323	0.993252401
W10	Otu01639_Adlercreutzia	Synulox	Y	0.0000225	0.0000267	60	21	0.402704075	0.92465323	0.993252401
W10	Otu00166_Desulfovibrio	Diatrim_2	Y	0.000345369	0.000393727	60	26	0.38442534	0.92465323	0.993252401
W10	Otu00150_Enterobacteriaceae_unclassified	Synulox	Y	-0.0000377	0.0000454	60	14	0.410250131	0.92465323	0.993252401
W10	Otu00774_Gammaproteobacteria_unclassified	Farm	3	-0.000826882	0.001000713	60	18	0.412413491	0.92465323	0.993252401
W10	Otu00516_Parasutterella	Diatrim_1	Y	-0.000204407	0.000246928	60	28	0.411565728	0.92465323	0.993252401
W10	Otu02269_Alphaproteobacteria_unclassified	Diatrim_1	Y	0.000103429	0.000123058	60	25	0.404483895	0.92465323	0.993252401
W10	Otu00056_Candidatus_Saccharibacteria_unclassified	Farm	3	-0.003473741	0.004026997	60	58	0.392311147	0.92465323	0.993252401
W10	Otu00133_Corynebacterium	Synulox	Y	0.00621577	0.007420243	60	33	0.406045602	0.92465323	0.993252401
W10	Otu00133_Corynebacterium	Draaxin	Y	0.003994385	0.004798857	60	33	0.409011305	0.92465323	0.993252401
W10	Otu00392_Lawsonella	Diatrim_2	Y	0.000123289	0.000142086	60	27	0.389544151	0.92465323	0.993252401
W10	Otu00331_Sharpea	Draaxin	Y	-0.000121014	0.0001384	60	36	0.385930292	0.92465323	0.993252401
W10	Otu00240_Subdoligranulum	Disease_Status	Cryptosporidium_Positive	0.000486928	0.000552402	60	23	0.382117672	0.92465323	0.993252401
W10	Otu00341_Oscillibacter	Disease_Status	Cryptosporidium_Positive	0.000372071	0.000436064	60	59	0.397434236	0.92465323	0.993252401
W10	Otu00317_Intestinimonas	Diatrim_1	Y	0.000191316	0.000230131	60	52	0.409586108	0.92465323	0.993252401
W10	Otu00437_Paludicola	Diatrim_2	Y	-0.0000322	0.0000381	60	32	0.401431666	0.92465323	0.993252401
W10	Otu00326_Harryflintia	Synulox	Y	0.000864147	0.001022353	60	43	0.401841911	0.92465323	0.993252401
W10	Otu00024_Clostridium_sensu_stricto	Farm	3	0.005059635	0.005825676	60	47	0.389108198	0.92465323	0.993252401
W10	Otu00017_Mediterraneibacter	Disease_Status	Cryptosporidium_Positive	0.00246645	0.003031951	60	56	0.419648783	0.925623079	0.993252401
W10	Otu00064_Ruminococcus2	Diatrim_1	Y	0.001093308	0.001411556	60	50	0.442118766	0.925623079	0.993252401
W10	Otu00325_Howardella	Halocur	Y	0.000124359	0.000151436	60	42	0.41528366	0.925623079	0.993252401
W10	Otu00013_Lachnospiraceae_unclassified	Halocur	Y	-0.022409585	0.028823373	60	60	0.440398802	0.925623079	0.993252401
W10	Otu00047_Bacteroidales_unclassified	Diatrim_1	Y	-0.012040591	0.015290325	60	60	0.434584622	0.925623079	0.993252401
W10	Otu00104_Bacteroidetes_unclassified	Synulox	Y	-0.010004797	0.012680306	60	60	0.433693111	0.925623079	0.993252401
W10	Otu00396_Paramuribaculum	Diatrim_1	Y	0.000978279	0.001253419	60	36	0.43864184	0.925623079	0.993252401
W10	Otu00608_Muribaculum	Farm	3	-0.000462498	0.00059587	60	39	0.44116302	0.925623079	0.993252401
W10	Otu00025_Phocaeicola	Diatrim_2	Y	0.016046345	0.020654338	60	60	0.440737978	0.925623079	0.993252401
W10	Otu00052_Megasphaera	Diatrim_2	Y	-0.000258577	0.000327651	60	29	0.43358781	0.925623079	0.993252401
W10	Otu00028_Selenomonadaceae_unclassified	Synulox	Y	0.00704221	0.0089108	60	55	0.432941705	0.925623079	0.993252401
W10	Otu00333_Eubacterium	Synulox	Y	0.0000605	0.0000763	60	33	0.431731105	0.925623079	0.993252401
W10	Otu00147_Peptacetobacter	Diatrim_2	Y	0.000613679	0.000776129	60	25	0.432714837	0.925623079	0.993252401
W10	Otu00183_Romboutsia	Halocur	Y	-0.000478506	0.000617309	60	38	0.441763333	0.925623079	0.993252401
W10	Otu00627_Pseudoramibacter	Halocur	Y	-0.0000611	0.0000771	60	20	0.431643833	0.925623079	0.993252401
W10	Otu00165_Peptococcus	Disease_Status	Cryptosporidium_Positive	-0.000698992	0.000871067	60	49	0.425942337	0.925623079	0.993252401
W10	Otu00165_Peptococcus	Synulox	Y	0.001264294	0.001584713	60	49	0.428611248	0.925623079	0.993252401
W10	Otu00449_Eggerthellaceae_unclassified	Synulox	Y	0.0000684	0.0000857	60	47	0.428507061	0.925623079	0.993252401
W10	Otu00166_Desulfovibrio	Draaxin	Y	0.00026913	0.000346306	60	26	0.440595177	0.925623079	0.993252401
W10	Otu02874_Proteobacteria_unclassified	Disease_Status	Cryptosporidium_Positive	0.000277528	0.000347222	60	33	0.427763353	0.925623079	0.993252401
W10	Otu00008_Bifidobacterium	Disease_Status	Cryptosporidium_Positive	0.004755769	0.006126078	60	30	0.441079675	0.925623079	0.993252401
W10	Otu00008_Bifidobacterium	Farm	3	0.011128562	0.013594813	60	30	0.416756739	0.925623079	0.993252401
W10	Otu00620_Sphaerochaetaceae_unclassified	Synulox	Y	-0.000707955	0.000876835	60	27	0.423115085	0.925623079	0.993252401
W10	Otu00310_Erysipelotrichaceae_unclassified	Synulox	Y	0.00022872	0.000283258	60	58	0.423077911	0.925623079	0.993252401
W10	Otu00954_Monoglobus	Halocur	Y	-0.000812693	0.001012432	60	28	0.425794074	0.925623079	0.993252401
W10	Otu00326_Harryflintia	Farm	3	-0.001011837	0.001247074	60	43	0.420852292	0.925623079	0.993252401
W10	Otu00326_Harryflintia	Diatrim_2	Y	-0.000590808	0.00075172	60	43	0.435468341	0.925623079	0.993252401
W10	Otu00543_Neglecta	Disease_Status	Cryptosporidium_Positive	0.0000781	0.000099	60	16	0.433481902	0.925623079	0.993252401
W10	Otu00543_Neglecta	Farm	3	-0.000173463	0.000219685	60	16	0.433349131	0.925623079	0.993252401
W10	Otu00319_Coprococcus	Diatrim_2	Y	0.00010812	0.000140643	60	32	0.445515735	0.930610316	0.993252401
W10	Otu00013_Lachnospiraceae_unclassified	Farm	3	-0.029081666	0.03801391	60	60	0.447713724	0.933076102	0.993252401
W10	Otu00170_Roseburia	Diatrim_2	Y	-0.001147408	0.00154461	60	56	0.460917511	0.935091498	0.993252401
W10	Otu00038_Dorea	Farm	3	0.003958079	0.005267924	60	52	0.45582642	0.935091498	0.993252401
W10	Otu00055_Odoribacter	Diatrim_1	Y	0.00210664	0.002826976	60	55	0.459510757	0.935091498	0.993252401
W10	Otu00118_Muribaculaceae_unclassified	Farm	3	-0.007310921	0.00979014	60	54	0.45856943	0.935091498	0.993252401
W10	Otu00118_Muribaculaceae_unclassified	Draaxin	Y	0.003879038	0.005190593	60	54	0.458236121	0.935091498	0.993252401
W10	Otu00088_Porphyromonadaceae_unclassified	Farm	3	0.005487758	0.007221919	60	59	0.450760559	0.935091498	0.993252401
W10	Otu00370_Slackia	Draaxin	Y	-0.0000659	0.0000882	60	39	0.458466336	0.935091498	0.993252401
W10	Otu02874_Proteobacteria_unclassified	Halocur	Y	-0.000440193	0.000584251	60	33	0.454588878	0.935091498	0.993252401
W10	Otu02269_Alphaproteobacteria_unclassified	Halocur	Y	-0.0000908	0.000121083	60	25	0.456757043	0.935091498	0.993252401
W10	Otu00010_Butyricicoccus	Diatrim_2	Y	0.000583435	0.000769088	60	58	0.451512557	0.935091498	0.993252401
W10	Otu00437_Paludicola	Farm	3	0.000047	0.0000632	60	32	0.460714638	0.935091498	0.993252401
W10	Otu00791_Clostridium_IV	Diatrim_2	Y	-0.0000996	0.000132953	60	25	0.457195076	0.935091498	0.993252401
W10	Otu00017_Mediterraneibacter	Synulox	Y	0.003910946	0.005515962	60	56	0.481476859	0.938415779	0.993252401
W10	Otu00017_Mediterraneibacter	Draaxin	Y	-0.002621362	0.003567311	60	56	0.46574507	0.938415779	0.993252401
W10	Otu00072_Anaerostipes	Disease_Status	Cryptosporidium_Positive	0.001619503	0.002334935	60	45	0.491021859	0.938415779	0.993252401
W10	Otu00047_Bacteroidales_unclassified	Diatrim_2	Y	0.008497383	0.011960496	60	60	0.480596948	0.938415779	0.993252401
W10	Otu00517_Alistipes	Synulox	Y	0.002178035	0.002962267	60	48	0.465484954	0.938415779	0.993252401
W10	Otu00122_Butyricimonas	Synulox	Y	-0.001086792	0.001593938	60	24	0.498373484	0.938415779	0.993252401
W10	Otu00396_Paramuribaculum	Disease_Status	Cryptosporidium_Positive	0.000502621	0.00073295	60	36	0.495916342	0.938415779	0.993252401
W10	Otu00608_Muribaculum	Draaxin	Y	0.000221093	0.000315922	60	39	0.487150675	0.938415779	0.993252401
W10	Otu00068_Prevotellaceae_unclassified	Disease_Status	Cryptosporidium_Positive	-0.004507869	0.006190784	60	60	0.469783274	0.938415779	0.993252401
W10	Otu00121_Fusicatenibacter	Farm	3	0.000775788	0.001067216	60	55	0.470530653	0.938415779	0.993252401
W10	Otu00028_Selenomonadaceae_unclassified	Halocur	Y	-0.005628074	0.008241582	60	55	0.497709153	0.938415779	0.993252401
W10	Otu00110_Succiniclasticum	Halocur	Y	0.001832393	0.002581929	60	37	0.481061033	0.938415779	0.993252401
W10	Otu00627_Pseudoramibacter	Farm	3	0.0000718	0.000101699	60	20	0.483075083	0.938415779	0.993252401
W10	Otu00914_Atopobiaceae_unclassified	Diatrim_1	Y	-0.0000935	0.00012728	60	44	0.465794848	0.938415779	0.993252401
W10	Otu00914_Atopobiaceae_unclassified	Halocur	Y	0.0000892	0.000125236	60	44	0.479604778	0.938415779	0.993252401
W10	Otu00005_Collinsella	Synulox	Y	0.004670017	0.006721155	60	52	0.49025902	0.938415779	0.993252401
W10	Otu00208_Succinivibrio	Draaxin	Y	0.001591103	0.002316218	60	50	0.495172805	0.938415779	0.993252401
W10	Otu00774_Gammaproteobacteria_unclassified	Diatrim_1	Y	0.000549967	0.000771153	60	18	0.478926005	0.938415779	0.993252401
W10	Otu00324_Campylobacter	Diatrim_1	Y	-0.000259261	0.000361312	60	46	0.476243084	0.938415779	0.993252401
W10	Otu00102_Pelistega	Diatrim_2	Y	0.001261361	0.001816869	60	46	0.490615849	0.938415779	0.993252401
W10	Otu02269_Alphaproteobacteria_unclassified	Farm	3	0.000114575	0.000159691	60	25	0.47628784	0.938415779	0.993252401
W10	Otu01285_Actinobacteria_unclassified	Diatrim_2	Y	0.0000176	0.0000257	60	16	0.496787515	0.938415779	0.993252401
W10	Otu01075_Microbacteriaceae_unclassified	Draaxin	Y	0.0000156	0.0000216	60	28	0.472852591	0.938415779	0.993252401
W10	Otu00175_Mycobacteriales_unclassified	Synulox	Y	0.000163615	0.000232722	60	19	0.485161068	0.938415779	0.993252401
W10	Otu00146_Bacteria_unclassified	Diatrim_2	Y	-0.003538875	0.005162834	60	60	0.496103278	0.938415779	0.993252401
W10	Otu00620_Sphaerochaetaceae_unclassified	Draaxin	Y	0.000400487	0.000567071	60	27	0.483193145	0.938415779	0.993252401
W10	Otu01092_Treponema	Draaxin	Y	0.000805792	0.001164402	60	34	0.492002393	0.938415779	0.993252401
W10	Otu00310_Erysipelotrichaceae_unclassified	Farm	3	0.000246156	0.00034552	60	58	0.479387998	0.938415779	0.993252401
W10	Otu00040_Lactobacillus	Draaxin	Y	-0.000172045	0.000237848	60	25	0.472711532	0.938415779	0.993252401
W10	Otu00317_Intestinimonas	Halocur	Y	0.000163881	0.000226436	60	52	0.472468867	0.938415779	0.993252401
W10	Otu00326_Harryflintia	Disease_Status	Cryptosporidium_Positive	-0.000407262	0.000561955	60	43	0.471870721	0.938415779	0.993252401
W10	Otu00543_Neglecta	Halocur	Y	0.000117458	0.000166573	60	16	0.48386677	0.938415779	0.993252401
W10	Otu00791_Clostridium_IV	Halocur	Y	-0.000115804	0.000167239	60	25	0.491737132	0.938415779	0.993252401
W10	Otu00030_Clostridiales_unclassified	Farm	3	-0.028429617	0.041662071	60	60	0.498023523	0.938415779	0.993252401
W10	Otu00019_Blautia	Diatrim_2	Y	0.006062531	0.008602669	60	60	0.484124904	0.938415779	0.993252401
W10	Otu00232_Ihubacter	Disease_Status	Cryptosporidium_Positive	0.000266791	0.000394386	60	51	0.501739162	0.942244231	0.993252401
W10	Otu00449_Eggerthellaceae_unclassified	Farm	3	-0.0000706	0.000104485	60	47	0.502461755	0.942244231	0.993252401
W10	Otu00460_Duncaniella	Diatrim_1	Y	-0.001064514	0.001599347	60	33	0.508613381	0.944304304	0.993252401
W10	Otu00608_Muribaculum	Diatrim_1	Y	-0.000299445	0.00045918	60	39	0.517189193	0.944304304	0.993252401
W10	Otu00025_Phocaeicola	Synulox	Y	-0.018354491	0.028090286	60	60	0.516370544	0.944304304	0.993252401
W10	Otu00121_Fusicatenibacter	Disease_Status	Cryptosporidium_Positive	0.000320893	0.000480908	60	55	0.507553132	0.944304304	0.993252401
W10	Otu00052_Megasphaera	Diatrim_1	Y	0.000272642	0.000418869	60	29	0.51797717	0.944304304	0.993252401
W10	Otu00313_Anaerovibrio	Disease_Status	Cryptosporidium_Positive	0.002457847	0.003705938	60	23	0.510120059	0.944304304	0.993252401
W10	Otu00540_Anaerococcus	Disease_Status	Cryptosporidium_Positive	-0.000144032	0.000220926	60	17	0.517306772	0.944304304	0.993252401
W10	Otu00166_Desulfovibrio	Disease_Status	Cryptosporidium_Positive	0.000197378	0.000294335	60	26	0.505450215	0.944304304	0.993252401
W10	Otu00056_Candidatus_Saccharibacteria_unclassified	Diatrim_1	Y	0.002030682	0.003103219	60	58	0.515751334	0.944304304	0.993252401
W10	Otu00146_Bacteria_unclassified	Synulox	Y	0.004602648	0.007021551	60	60	0.51503369	0.944304304	0.993252401
W10	Otu00044_Fournierella	Diatrim_1	Y	0.000904321	0.001366671	60	60	0.511087657	0.944304304	0.993252401
W10	Otu00063_Flintibacter	Draaxin	Y	0.000526937	0.00079783	60	60	0.511872393	0.944304304	0.993252401
W10	Otu00791_Clostridium_IV	Diatrim_1	Y	-0.000111152	0.000169967	60	25	0.516020046	0.944304304	0.993252401
W10	Otu00086_Clostridiaceae_1_unclassified	Farm	3	0.000224826	0.00033748	60	11	0.508233661	0.944304304	0.993252401
W10	Otu00460_Duncaniella	Disease_Status	Cryptosporidium_Positive	0.000600709	0.000935235	60	33	0.523495134	0.946049495	0.993252401
W10	Otu00535_Elusimicrobium	Draaxin	Y	0.000493023	0.000762428	60	21	0.520703233	0.946049495	0.993252401
W10	Otu00449_Eggerthellaceae_unclassified	Draaxin	Y	0.0000353	0.0000554	60	47	0.52647687	0.946049495	0.993252401
W10	Otu00774_Gammaproteobacteria_unclassified	Halocur	Y	0.000486009	0.000758773	60	18	0.52464776	0.946049495	0.993252401
W10	Otu02269_Alphaproteobacteria_unclassified	Synulox	Y	0.0000832	0.000130915	60	25	0.527868206	0.946049495	0.993252401
W10	Otu01285_Actinobacteria_unclassified	Halocur	Y	-0.0000207	0.0000324	60	16	0.525856523	0.946049495	0.993252401
W10	Otu00136_Negativibacillus	Diatrim_1	Y	0.00072642	0.00113655	60	56	0.525534473	0.946049495	0.993252401
W10	Otu00002_Megamonas	Farm	3	-0.025886514	0.040766841	60	26	0.528219565	0.946049495	0.993252401
W10	Otu00143_Firmicutes_unclassified	Diatrim_2	Y	-0.002095018	0.003262226	60	59	0.523561367	0.946049495	0.993252401
W10	Otu00068_Prevotellaceae_unclassified	Farm	3	0.008696187	0.013738407	60	60	0.529518312	0.946137027	0.993252401
W10	Otu00213_Allisonella	Diatrim_2	Y	0.0000589	0.0000934	60	26	0.530838645	0.946137027	0.993252401
W10	Otu00313_Anaerovibrio	Farm	3	0.005182323	0.008224109	60	23	0.531363761	0.946137027	0.993252401
W10	Otu00889_Lawsonibacter	Farm	3	-0.0000265	0.0000423	60	21	0.532929113	0.947085265	0.993252401
W10	Otu00096_Anaerotignum	Synulox	Y	0.001199745	0.001918963	60	60	0.534570776	0.947357	0.993252401
W10	Otu00429_Butyrivibrio	Halocur	Y	-0.000777318	0.001256102	60	18	0.538727746	0.947357	0.993252401
W10	Otu00047_Bacteroidales_unclassified	Draaxin	Y	0.006553421	0.010519951	60	60	0.536038949	0.947357	0.993252401
W10	Otu00517_Alistipes	Disease_Status	Cryptosporidium_Positive	0.001010888	0.001628265	60	48	0.537418241	0.947357	0.993252401
W10	Otu00460_Duncaniella	Diatrim_2	Y	0.000776841	0.001251052	60	33	0.537344802	0.947357	0.993252401
W10	Otu00014_Bacteroides	Disease_Status	Cryptosporidium_Positive	-0.002285444	0.003707674	60	59	0.540313752	0.947357	0.993252401
W10	Otu00324_Campylobacter	Diatrim_2	Y	0.000174408	0.000282628	60	46	0.5398657	0.947357	0.993252401
W10	Otu00470_Coprobacter	Draaxin	Y	0.0000971	0.000159018	60	23	0.544211179	0.950555526	0.993252401
W10	Otu00110_Succiniclasticum	Diatrim_1	Y	0.00160452	0.002624056	60	37	0.543555536	0.950555526	0.993252401
W10	Otu00005_Collinsella	Halocur	Y	0.003769862	0.006216383	60	52	0.54686129	0.952971357	0.993252401
W10	Otu00791_Clostridium_IV	Disease_Status	Cryptosporidium_Positive	0.0000602	0.0000994	60	25	0.547672743	0.952971357	0.993252401
W10	Otu00193_Parabacteroides	Synulox	Y	-0.002550776	0.004258689	60	60	0.551801419	0.954720569	0.993252401
W10	Otu00232_Ihubacter	Synulox	Y	0.000430724	0.000717497	60	51	0.550904571	0.954720569	0.993252401
W10	Otu00016_Sutterella	Diatrim_2	Y	-0.002456231	0.004094359	60	58	0.551174218	0.954720569	0.993252401
W10	Otu00001_Phascolarctobacterium	Draaxin	Y	-0.007334143	0.012279917	60	60	0.552934437	0.954879244	0.993252401
W10	Otu00064_Ruminococcus2	Diatrim_2	Y	0.000631655	0.001104157	60	50	0.569739621	0.956224543	0.993252401
W10	Otu00096_Anaerotignum	Farm	3	-0.00137099	0.002340766	60	60	0.560609739	0.956224543	0.993252401
W10	Otu00072_Anaerostipes	Draaxin	Y	-0.001626196	0.002747221	60	45	0.556454197	0.956224543	0.993252401
W10	Otu00903_Agathobacter	Synulox	Y	0.0000454	0.0000775	60	34	0.560365843	0.956224543	0.993252401
W10	Otu00104_Bacteroidetes_unclassified	Disease_Status	Cryptosporidium_Positive	-0.004080223	0.006969965	60	60	0.560810261	0.956224543	0.993252401
W10	Otu00313_Anaerovibrio	Synulox	Y	-0.003910719	0.006742132	60	23	0.564391364	0.956224543	0.993252401
W10	Otu00028_Selenomonadaceae_unclassified	Diatrim_1	Y	-0.004722327	0.008376052	60	55	0.575321209	0.956224543	0.993252401
W10	Otu00539_Finegoldia	Diatrim_2	Y	-0.000147076	0.000259979	60	21	0.57401641	0.956224543	0.993252401
W10	Otu01882_Clostridia_unclassified	Synulox	Y	-0.000232276	0.00040622	60	44	0.569922452	0.956224543	0.993252401
W10	Otu00153_Olsenella	Farm	3	0.002419916	0.004261537	60	58	0.572580244	0.956224543	0.993252401
W10	Otu00819_Actinobacteria_unclassified	Diatrim_1	Y	-0.0000251	0.0000431	60	32	0.562102017	0.956224543	0.993252401
W10	Otu00370_Slackia	Synulox	Y	0.0000779	0.000136328	60	39	0.57000101	0.956224543	0.993252401
W10	Otu00657_Burkholderiales_unclassified	Diatrim_2	Y	-0.0000124	0.0000213	60	32	0.564706664	0.956224543	0.993252401
W10	Otu00211_Sutterellaceae_unclassified	Disease_Status	Cryptosporidium_Positive	0.000488473	0.000857136	60	53	0.571206196	0.956224543	0.993252401
W10	Otu02269_Alphaproteobacteria_unclassified	Disease_Status	Cryptosporidium_Positive	0.0000405	0.000072	60	25	0.576132262	0.956224543	0.993252401
W10	Otu00175_Mycobacteriales_unclassified	Diatrim_1	Y	-0.000127623	0.000218756	60	19	0.562144026	0.956224543	0.993252401
W10	Otu00331_Sharpea	Farm	3	0.000152836	0.00026104	60	36	0.560751911	0.956224543	0.993252401
W10	Otu00172_Pseudoflavonifractor	Farm	3	-0.000384602	0.000680667	60	59	0.574478725	0.956224543	0.993252401
W10	Otu00889_Lawsonibacter	Synulox	Y	-0.0000195	0.0000346	60	21	0.576654495	0.956224543	0.993252401
W10	Otu00136_Negativibacillus	Disease_Status	Cryptosporidium_Positive	-0.000379303	0.00066461	60	56	0.570651287	0.956224543	0.993252401
W10	Otu00791_Clostridium_IV	Farm	3	-0.000125231	0.000220564	60	25	0.572628429	0.956224543	0.993252401
W10	Otu00086_Clostridiaceae_1_unclassified	Halocur	Y	-0.000151064	0.000255888	60	11	0.557512767	0.956224543	0.993252401
W10	Otu00153_Olsenella	Synulox	Y	0.00194596	0.003493612	60	58	0.579913621	0.958163586	0.993252401
W10	Otu02874_Proteobacteria_unclassified	Farm	3	0.000429669	0.000770544	60	33	0.579497893	0.958163586	0.993252401
W10	Otu00013_Lachnospiraceae_unclassified	Disease_Status	Cryptosporidium_Positive	0.009451011	0.017129781	60	60	0.583496856	0.958310854	0.993252401
W10	Otu00446_Peptostreptococcaceae_unclassified	Synulox	Y	-0.000237168	0.000431946	60	43	0.585308202	0.958310854	0.993252401
W10	Otu00153_Olsenella	Draaxin	Y	0.001239044	0.002259406	60	58	0.585768402	0.958310854	0.993252401
W10	Otu01075_Microbacteriaceae_unclassified	Diatrim_2	Y	-0.0000135	0.0000246	60	28	0.583934169	0.958310854	0.993252401
W10	Otu00240_Subdoligranulum	Halocur	Y	-0.000509042	0.000929497	60	23	0.586273052	0.958310854	0.993252401
W10	Otu00143_Firmicutes_unclassified	Diatrim_1	Y	0.002290256	0.004170437	60	59	0.58524322	0.958310854	0.993252401
W10	Otu00133_Corynebacterium	Disease_Status	Cryptosporidium_Positive	-0.002221581	0.004078674	60	33	0.588300573	0.959913925	0.993252401
W10	Otu01224_Helcococcus	Diatrim_1	Y	0.0000463	0.0000855	60	11	0.590587755	0.96193423	0.993252401
W10	Otu01250_Lachnospira	Diatrim_2	Y	0.0000232	0.0000433	60	13	0.594372269	0.962967086	0.993252401
W10	Otu00122_Butyricimonas	Draaxin	Y	0.000553638	0.00103084	60	24	0.593506583	0.962967086	0.993252401
W10	Otu00048_Limosilactobacillus	Disease_Status	Cryptosporidium_Positive	-0.0000781	0.000145611	60	22	0.594085883	0.962967086	0.993252401
W10	Otu00064_Ruminococcus2	Disease_Status	Cryptosporidium_Positive	-0.000347516	0.000825423	60	50	0.675479021	0.9636266	0.993252401
W10	Otu00096_Anaerotignum	Draaxin	Y	-0.000505379	0.001241041	60	60	0.685516457	0.9636266	0.993252401
W10	Otu01250_Lachnospira	Diatrim_1	Y	0.0000225	0.0000553	60	13	0.686338605	0.9636266	0.993252401
W10	Otu01250_Lachnospira	Halocur	Y	0.0000253	0.0000545	60	13	0.64453103	0.9636266	0.993252401
W10	Otu01250_Lachnospira	Draaxin	Y	0.0000182	0.0000381	60	13	0.634912979	0.9636266	0.993252401
W10	Otu00197_Frisingicoccus	Synulox	Y	-0.000128825	0.000292255	60	58	0.661186821	0.9636266	0.993252401
W10	Otu00197_Frisingicoccus	Draaxin	Y	-0.000072	0.000189009	60	58	0.704693844	0.9636266	0.993252401
W10	Otu00319_Coprococcus	Synulox	Y	0.0000791	0.000191277	60	32	0.680778816	0.9636266	0.993252401
W10	Otu00325_Howardella	Draaxin	Y	-0.0000387	0.00010589	60	42	0.71610316	0.9636266	0.993252401
W10	Otu00429_Butyrivibrio	Diatrim_1	Y	0.000576422	0.001276597	60	18	0.65348485	0.9636266	0.993252401
W10	Otu00038_Dorea	Disease_Status	Cryptosporidium_Positive	0.001071157	0.002373825	60	52	0.653695377	0.9636266	0.993252401
W10	Otu00038_Dorea	Diatrim_1	Y	-0.00184368	0.004059481	60	52	0.651599234	0.9636266	0.993252401
W10	Otu00104_Bacteroidetes_unclassified	Diatrim_1	Y	-0.00436682	0.011919345	60	60	0.715579912	0.9636266	0.993252401
W10	Otu00517_Alistipes	Diatrim_1	Y	0.001412116	0.002784498	60	48	0.614204257	0.9636266	0.993252401
W10	Otu00055_Odoribacter	Disease_Status	Cryptosporidium_Positive	-0.000763306	0.001653105	60	55	0.646193112	0.9636266	0.993252401
W10	Otu00055_Odoribacter	Synulox	Y	-0.001207599	0.003007457	60	55	0.689671752	0.9636266	0.993252401
W10	Otu00460_Duncaniella	Farm	3	-0.000872019	0.002075447	60	33	0.676100067	0.9636266	0.993252401
W10	Otu00396_Paramuribaculum	Draaxin	Y	-0.000430788	0.000862369	60	36	0.619505933	0.9636266	0.993252401
W10	Otu00853_Porphyromonas	Diatrim_1	Y	-0.000047	0.000114196	60	9	0.682406353	0.9636266	0.993252401
W10	Otu00853_Porphyromonas	Draaxin	Y	-0.0000391	0.0000786	60	9	0.620952996	0.9636266	0.993252401
W10	Otu00037_Alloprevotella	Draaxin	Y	-0.000988158	0.002119146	60	40	0.642948258	0.9636266	0.993252401
W10	Otu00032_Prevotellamassilia	Halocur	Y	0.007683004	0.014706911	60	60	0.603605099	0.9636266	0.993252401
W10	Otu00006_Prevotella	Farm	3	0.025430965	0.054409535	60	60	0.642167207	0.9636266	0.993252401
W10	Otu00006_Prevotella	Synulox	Y	0.022533583	0.044604987	60	60	0.615566389	0.9636266	0.993252401
W10	Otu00025_Phocaeicola	Farm	3	0.017095651	0.034264764	60	60	0.61993429	0.9636266	0.993252401
W10	Otu00062_Bacteroidaceae_unclassified	Disease_Status	Cryptosporidium_Positive	-0.004933411	0.012543708	60	58	0.695707577	0.9636266	0.993252401
W10	Otu00193_Parabacteroides	Disease_Status	Cryptosporidium_Positive	-0.001227529	0.002340867	60	60	0.602235103	0.9636266	0.993252401
W10	Otu00193_Parabacteroides	Diatrim_1	Y	-0.001521786	0.004003119	60	60	0.705382343	0.9636266	0.993252401
W10	Otu00088_Porphyromonadaceae_unclassified	Disease_Status	Cryptosporidium_Positive	-0.001641406	0.003254332	60	59	0.616128022	0.9636266	0.993252401
W10	Otu00088_Porphyromonadaceae_unclassified	Diatrim_2	Y	0.002179373	0.004353275	60	59	0.618745218	0.9636266	0.993252401
W10	Otu00088_Porphyromonadaceae_unclassified	Draaxin	Y	0.001492908	0.003828959	60	59	0.698203617	0.9636266	0.993252401
W10	Otu00121_Fusicatenibacter	Diatrim_2	Y	-0.00026829	0.000643303	60	55	0.67835777	0.9636266	0.993252401
W10	Otu00121_Fusicatenibacter	Draaxin	Y	-0.000205657	0.000565823	60	55	0.717730558	0.9636266	0.993252401
W10	Otu00020_Fusobacterium	Farm	3	0.020463633	0.039557645	60	32	0.607132236	0.9636266	0.993252401
W10	Otu00020_Fusobacterium	Diatrim_1	Y	-0.012429837	0.030483266	60	32	0.68512434	0.9636266	0.993252401
W10	Otu00020_Fusobacterium	Diatrim_2	Y	-0.009906845	0.023844815	60	32	0.679506122	0.9636266	0.993252401
W10	Otu00020_Fusobacterium	Halocur	Y	-0.012142089	0.029993883	60	32	0.687271185	0.9636266	0.993252401
W10	Otu00213_Allisonella	Halocur	Y	-0.0000548	0.000117515	60	26	0.642672676	0.9636266	0.993252401
W10	Otu00535_Elusimicrobium	Farm	3	0.000543991	0.001438039	60	21	0.706757553	0.9636266	0.993252401
W10	Otu00110_Succiniclasticum	Synulox	Y	0.001105763	0.002791583	60	37	0.693647503	0.9636266	0.993252401
W10	Otu00001_Phascolarctobacterium	Disease_Status	Cryptosporidium_Positive	-0.003809984	0.010437022	60	60	0.716558308	0.9636266	0.993252401
W10	Otu00001_Phascolarctobacterium	Diatrim_1	Y	-0.009077379	0.017848364	60	60	0.61319543	0.9636266	0.993252401
W10	Otu00003_Escherichia.Shigella	Disease_Status	Cryptosporidium_Positive	0.002483026	0.005203669	60	56	0.635241672	0.9636266	0.993252401
W10	Otu00333_Eubacterium	Disease_Status	Cryptosporidium_Positive	0.0000208	0.0000419	60	33	0.622263014	0.9636266	0.993252401
W10	Otu00446_Peptostreptococcaceae_unclassified	Disease_Status	Cryptosporidium_Positive	0.000115544	0.000237427	60	43	0.628551083	0.9636266	0.993252401
W10	Otu00183_Romboutsia	Synulox	Y	-0.000258887	0.000667435	60	38	0.6996855	0.9636266	0.993252401
W10	Otu00540_Anaerococcus	Diatrim_2	Y	-0.000128512	0.00029553	60	17	0.665469633	0.9636266	0.993252401
W10	Otu00627_Pseudoramibacter	Diatrim_2	Y	-0.0000264	0.0000613	60	20	0.668821873	0.9636266	0.993252401
W10	Otu00627_Pseudoramibacter	Synulox	Y	0.0000372	0.0000834	60	20	0.656955	0.9636266	0.993252401
W10	Otu01882_Clostridia_unclassified	Diatrim_2	Y	-0.000125303	0.000298687	60	44	0.676570333	0.9636266	0.993252401
W10	Otu00165_Peptococcus	Diatrim_2	Y	0.000541742	0.001165214	60	49	0.643923509	0.9636266	0.993252401
W10	Otu00153_Olsenella	Disease_Status	Cryptosporidium_Positive	0.00101662	0.001920329	60	58	0.598781593	0.9636266	0.993252401
W10	Otu00153_Olsenella	Halocur	Y	-0.001252758	0.003231235	60	58	0.699818579	0.9636266	0.993252401
W10	Otu00914_Atopobiaceae_unclassified	Disease_Status	Cryptosporidium_Positive	0.0000339	0.0000744	60	44	0.650250473	0.9636266	0.993252401
W10	Otu00005_Collinsella	Diatrim_1	Y	0.003127856	0.00631781	60	52	0.622625399	0.9636266	0.993252401
W10	Otu00005_Collinsella	Draaxin	Y	-0.001582728	0.004346739	60	52	0.717246059	0.9636266	0.993252401
W10	Otu02350_Coriobacteriia_unclassified	Diatrim_1	Y	0.0000448	0.0000999	60	48	0.655527055	0.9636266	0.993252401
W10	Otu02350_Coriobacteriia_unclassified	Halocur	Y	-0.0000503	0.0000983	60	48	0.610721568	0.9636266	0.993252401
W10	Otu02350_Coriobacteriia_unclassified	Draaxin	Y	-0.0000262	0.0000687	60	48	0.704259454	0.9636266	0.993252401
W10	Otu00370_Slackia	Disease_Status	Cryptosporidium_Positive	-0.0000292	0.0000749	60	39	0.698349982	0.9636266	0.993252401
W10	Otu00449_Eggerthellaceae_unclassified	Disease_Status	Cryptosporidium_Positive	-0.0000175	0.0000471	60	47	0.710952575	0.9636266	0.993252401
W10	Otu00208_Succinivibrio	Diatrim_1	Y	0.001477339	0.00336653	60	50	0.662601688	0.9636266	0.993252401
W10	Otu00940_Desulfovibrionaceae_unclassified	Farm	3	0.0000293	0.0000667	60	18	0.662011302	0.9636266	0.993252401
W10	Otu00198_Mailhella	Disease_Status	Cryptosporidium_Positive	-0.0000447	0.0000877	60	48	0.612599242	0.9636266	0.993252401
W10	Otu00774_Gammaproteobacteria_unclassified	Draaxin	Y	-0.00027996	0.000530564	60	18	0.599976302	0.9636266	0.993252401
W10	Otu00324_Campylobacter	Disease_Status	Cryptosporidium_Positive	-0.0000794	0.000211281	60	46	0.708543802	0.9636266	0.993252401
W10	Otu00324_Campylobacter	Farm	3	-0.000202577	0.000468869	60	46	0.667487978	0.9636266	0.993252401
W10	Otu00102_Pelistega	Farm	3	-0.001383968	0.003014117	60	46	0.648031486	0.9636266	0.993252401
W10	Otu00102_Pelistega	Draaxin	Y	0.000578577	0.001598042	60	46	0.718779274	0.9636266	0.993252401
W10	Otu01614_Betaproteobacteria_unclassified	Disease_Status	Cryptosporidium_Positive	-0.0000134	0.0000257	60	19	0.603902124	0.9636266	0.993252401
W10	Otu01614_Betaproteobacteria_unclassified	Diatrim_1	Y	-0.0000214	0.0000439	60	19	0.628009689	0.9636266	0.993252401
W10	Otu00516_Parasutterella	Synulox	Y	-0.000116384	0.000262692	60	28	0.659572194	0.9636266	0.993252401
W10	Otu00211_Sutterellaceae_unclassified	Halocur	Y	-0.000561658	0.001442257	60	53	0.698548333	0.9636266	0.993252401
W10	Otu00211_Sutterellaceae_unclassified	Draaxin	Y	0.000484385	0.001008483	60	53	0.633020964	0.9636266	0.993252401
W10	Otu01285_Actinobacteria_unclassified	Synulox	Y	-0.000017	0.000035	60	16	0.629732741	0.9636266	0.993252401
W10	Otu01075_Microbacteriaceae_unclassified	Farm	3	0.0000194	0.0000407	60	28	0.636102618	0.9636266	0.993252401
W10	Otu00133_Corynebacterium	Diatrim_2	Y	0.002067627	0.005455986	60	33	0.706257026	0.9636266	0.993252401
W10	Otu01919_Spirochaetales_unclassified	Diatrim_2	Y	0.0000137	0.0000296	60	13	0.645653083	0.9636266	0.993252401
W10	Otu01919_Spirochaetales_unclassified	Halocur	Y	-0.0000144	0.0000373	60	13	0.70014821	0.9636266	0.993252401
W10	Otu01919_Spirochaetales_unclassified	Draaxin	Y	0.00000962	0.0000261	60	13	0.713553645	0.9636266	0.993252401
W10	Otu00620_Sphaerochaetaceae_unclassified	Disease_Status	Cryptosporidium_Positive	-0.000255597	0.000481969	60	27	0.598148133	0.9636266	0.993252401
W10	Otu01092_Treponema	Disease_Status	Cryptosporidium_Positive	0.000416354	0.000989656	60	34	0.675703335	0.9636266	0.993252401
W10	Otu00018_Streptococcus	Farm	3	0.00359419	0.008438608	60	48	0.671922405	0.9636266	0.993252401
W10	Otu00018_Streptococcus	Draaxin	Y	-0.001925525	0.00447403	60	48	0.668699127	0.9636266	0.993252401
W10	Otu00295_Faecalibacillus	Diatrim_1	Y	0.000114847	0.000243719	60	46	0.639447836	0.9636266	0.993252401
W10	Otu00295_Faecalibacillus	Draaxin	Y	0.0000889	0.000167682	60	46	0.59838303	0.9636266	0.993252401
W10	Otu00310_Erysipelotrichaceae_unclassified	Draaxin	Y	-0.000078	0.00018319	60	58	0.671857944	0.9636266	0.993252401
W10	Otu00331_Sharpea	Halocur	Y	-0.0000843	0.000197929	60	36	0.67203384	0.9636266	0.993252401
W10	Otu00866_Intestinibaculum	Disease_Status	Cryptosporidium_Positive	0.0000288	0.0000613	60	17	0.639774931	0.9636266	0.993252401
W10	Otu00160_Holdemanella	Disease_Status	Cryptosporidium_Positive	-0.0000504	0.0001042	60	51	0.630455252	0.9636266	0.993252401
W10	Otu00160_Holdemanella	Diatrim_1	Y	0.0000722	0.000178192	60	51	0.686964519	0.9636266	0.993252401
W10	Otu00160_Holdemanella	Synulox	Y	0.0000828	0.000189569	60	51	0.664054989	0.9636266	0.993252401
W10	Otu00160_Holdemanella	Halocur	Y	-0.0000681	0.000175332	60	51	0.699454129	0.9636266	0.993252401
W10	Otu00040_Lactobacillus	Synulox	Y	-0.00016719	0.000367772	60	25	0.651288579	0.9636266	0.993252401
W10	Otu00511_Aerococcus	Synulox	Y	-0.00084256	0.001699985	60	38	0.622244971	0.9636266	0.993252401
W10	Otu00044_Fournierella	Diatrim_2	Y	-0.00042769	0.001069046	60	60	0.690745974	0.9636266	0.993252401
W10	Otu00044_Fournierella	Synulox	Y	0.000764865	0.001453923	60	60	0.601076511	0.9636266	0.993252401
W10	Otu00240_Subdoligranulum	Diatrim_1	Y	0.000413129	0.000944662	60	23	0.663683006	0.9636266	0.993252401
W10	Otu00240_Subdoligranulum	Synulox	Y	0.000383021	0.001004972	60	23	0.704662169	0.9636266	0.993252401
W10	Otu00010_Butyricicoccus	Synulox	Y	0.000491559	0.001045974	60	58	0.640353368	0.9636266	0.993252401
W10	Otu00190_Agathobaculum	Synulox	Y	0.000194774	0.000505673	60	48	0.701677012	0.9636266	0.993252401
W10	Otu00172_Pseudoflavonifractor	Diatrim_1	Y	0.000194095	0.000524525	60	59	0.712855776	0.9636266	0.993252401
W10	Otu00889_Lawsonibacter	Halocur	Y	0.000016	0.000032	60	21	0.620218986	0.9636266	0.993252401
W10	Otu00317_Intestinimonas	Synulox	Y	0.000114993	0.000244823	60	52	0.640533905	0.9636266	0.993252401
W10	Otu00954_Monoglobus	Farm	3	0.000646977	0.001335253	60	28	0.630040936	0.9636266	0.993252401
W10	Otu00063_Flintibacter	Diatrim_2	Y	0.000331343	0.00090708	60	60	0.716380331	0.9636266	0.993252401
W10	Otu01011_Ruminococcus	Diatrim_1	Y	-0.00027018	0.000647656	60	34	0.678274034	0.9636266	0.993252401
W10	Otu01011_Ruminococcus	Draaxin	Y	0.000218233	0.000445596	60	34	0.62636657	0.9636266	0.993252401
W10	Otu00002_Megamonas	Synulox	Y	0.015884263	0.033420694	60	26	0.636576217	0.9636266	0.993252401
W10	Otu00002_Megamonas	Draaxin	Y	-0.007935461	0.021613999	60	26	0.715001202	0.9636266	0.993252401
W10	Otu00086_Clostridiaceae_1_unclassified	Draaxin	Y	-0.0000823	0.000178927	60	11	0.647585971	0.9636266	0.993252401
W10	Otu00024_Clostridium_sensu_stricto	Disease_Status	Cryptosporidium_Positive	0.001216912	0.002625159	60	47	0.644899309	0.9636266	0.993252401
W10	Otu00024_Clostridium_sensu_stricto	Synulox	Y	-0.001748649	0.004775895	60	47	0.7157456	0.9636266	0.993252401
W10	Otu00024_Clostridium_sensu_stricto	Draaxin	Y	-0.001147932	0.003088691	60	47	0.7116589	0.9636266	0.993252401
W10	Otu00143_Firmicutes_unclassified	Synulox	Y	-0.001730781	0.004436688	60	59	0.698051132	0.9636266	0.993252401
W10	Otu00030_Clostridiales_unclassified	Diatrim_1	Y	-0.01636748	0.032104944	60	60	0.612340364	0.9636266	0.993252401
W10	Otu00019_Blautia	Diatrim_1	Y	0.005045342	0.010997672	60	60	0.648315068	0.9636266	0.993252401
W10	Otu00019_Blautia	Halocur	Y	0.004251462	0.010821113	60	60	0.696009846	0.9636266	0.993252401
W10	Otu00208_Succinivibrio	Synulox	Y	0.001290983	0.003581457	60	50	0.719961032	0.963801849	0.993252401
W10	Otu00096_Anaerotignum	Halocur	Y	0.00063274	0.001774845	60	60	0.722905481	0.963839709	0.993252401
W10	Otu00165_Peptococcus	Diatrim_1	Y	0.000530779	0.001489612	60	49	0.723042417	0.963839709	0.993252401
W10	Otu00954_Monoglobus	Disease_Status	Cryptosporidium_Positive	-0.000214313	0.00060169	60	28	0.723142552	0.963839709	0.993252401
W10	Otu00351_Selenomonas	Diatrim_2	Y	-0.00022859	0.000648304	60	24	0.725816117	0.965219738	0.993252401
W10	Otu00166_Desulfovibrio	Halocur	Y	-0.000174317	0.000495261	60	26	0.726283118	0.965219738	0.993252401
W10	Otu00429_Butyrivibrio	Synulox	Y	-0.000455681	0.001358098	60	18	0.738576085	0.965420383	0.993252401
W10	Otu00903_Agathobacter	Diatrim_1	Y	0.0000249	0.0000729	60	34	0.734281312	0.965420383	0.993252401
W10	Otu00055_Odoribacter	Halocur	Y	-0.000933114	0.002781591	60	55	0.73862737	0.965420383	0.993252401
W10	Otu00068_Prevotellaceae_unclassified	Diatrim_2	Y	0.002814521	0.008281326	60	60	0.735328296	0.965420383	0.993252401
W10	Otu00025_Phocaeicola	Halocur	Y	0.008764782	0.02598065	60	60	0.737204972	0.965420383	0.993252401
W10	Otu00351_Selenomonas	Farm	3	0.000359175	0.001075511	60	24	0.739754775	0.965420383	0.993252401
W10	Otu00351_Selenomonas	Diatrim_1	Y	0.000286138	0.000828793	60	24	0.73130148	0.965420383	0.993252401
W10	Otu00232_Ihubacter	Halocur	Y	0.000227018	0.000663612	60	51	0.733658628	0.965420383	0.993252401
W10	Otu00314_Clostridiales_Incertae_Sedis_XIII_unclassified	Synulox	Y	0.000162538	0.000487415	60	57	0.740120533	0.965420383	0.993252401
W10	Otu00516_Parasutterella	Halocur	Y	0.0000828	0.000242964	60	28	0.734537889	0.965420383	0.993252401
W10	Otu00211_Sutterellaceae_unclassified	Synulox	Y	-0.00052651	0.001559369	60	53	0.736991541	0.965420383	0.993252401
W10	Otu00190_Agathobaculum	Diatrim_1	Y	-0.000165425	0.000475327	60	48	0.729226586	0.965420383	0.993252401
W10	Otu00086_Clostridiaceae_1_unclassified	Diatrim_1	Y	-0.000091	0.000260063	60	11	0.727754837	0.965420383	0.993252401
W10	Otu00064_Ruminococcus2	Synulox	Y	0.000470846	0.001501674	60	50	0.755118858	0.966890177	0.993252401
W10	Otu00325_Howardella	Diatrim_2	Y	-0.0000388	0.00012039	60	42	0.748427971	0.966890177	0.993252401
W10	Otu00037_Alloprevotella	Diatrim_1	Y	0.000972917	0.003080094	60	40	0.753363652	0.966890177	0.993252401
W10	Otu00062_Bacteroidaceae_unclassified	Draaxin	Y	-0.004793659	0.014758587	60	58	0.746631966	0.966890177	0.993252401
W10	Otu00198_Mailhella	Synulox	Y	0.0000507	0.000159533	60	48	0.751974935	0.966890177	0.993252401
W10	Otu00198_Mailhella	Draaxin	Y	-0.0000326	0.000103174	60	48	0.753584248	0.966890177	0.993252401
W10	Otu00150_Enterobacteriaceae_unclassified	Farm	3	-0.0000176	0.0000554	60	14	0.752432099	0.966890177	0.993252401
W10	Otu01075_Microbacteriaceae_unclassified	Halocur	Y	0.00000983	0.0000309	60	28	0.751584646	0.966890177	0.993252401
W10	Otu00655_Actinomycetaceae_unclassified	Diatrim_2	Y	0.0000172	0.0000522	60	37	0.743508971	0.966890177	0.993252401
W10	Otu00008_Bifidobacterium	Diatrim_2	Y	-0.002562431	0.00819477	60	30	0.755766072	0.966890177	0.993252401
W10	Otu00044_Fournierella	Farm	3	0.000568422	0.001773507	60	60	0.749868276	0.966890177	0.993252401
W10	Otu00889_Lawsonibacter	Diatrim_1	Y	0.0000103	0.0000326	60	21	0.75215145	0.966890177	0.993252401
W10	Otu00326_Harryflintia	Diatrim_1	Y	-0.000302966	0.000961	60	43	0.753825252	0.966890177	0.993252401
W10	Otu00543_Neglecta	Synulox	Y	0.0000563	0.000180098	60	16	0.756009004	0.966890177	0.993252401
W10	Otu00017_Mediterraneibacter	Halocur	Y	-0.001473356	0.005101702	60	56	0.77388496	0.967084783	0.993252401
W10	Otu00064_Ruminococcus2	Draaxin	Y	0.000286914	0.00097117	60	50	0.768840907	0.967084783	0.993252401
W10	Otu00159_Anaerobutyricum	Diatrim_1	Y	0.000184021	0.000656996	60	48	0.780516333	0.967084783	0.993252401
W10	Otu00006_Prevotella	Disease_Status	Cryptosporidium_Positive	0.007057267	0.024517957	60	60	0.774612754	0.967084783	0.993252401
W10	Otu00351_Selenomonas	Synulox	Y	0.000260929	0.000881705	60	24	0.768456636	0.967084783	0.993252401
W10	Otu00051_Acidaminococcus	Farm	3	0.000229191	0.000777066	60	23	0.769211575	0.967084783	0.993252401
W10	Otu00627_Pseudoramibacter	Diatrim_1	Y	-0.0000219	0.0000784	60	20	0.781472	0.967084783	0.993252401
W10	Otu00208_Succinivibrio	Diatrim_2	Y	-0.000740453	0.002633388	60	50	0.77968922	0.967084783	0.993252401
W10	Otu00198_Mailhella	Halocur	Y	-0.0000439	0.000147552	60	48	0.767134479	0.967084783	0.993252401
W10	Otu00657_Burkholderiales_unclassified	Halocur	Y	-0.00000793	0.0000268	60	32	0.768771418	0.967084783	0.993252401
W10	Otu01614_Betaproteobacteria_unclassified	Diatrim_2	Y	0.0000102	0.0000343	60	19	0.76865747	0.967084783	0.993252401
W10	Otu00537_Mobiluncus	Diatrim_1	Y	-0.0000172	0.0000588	60	17	0.771599347	0.967084783	0.993252401
W10	Otu00537_Mobiluncus	Draaxin	Y	-0.0000119	0.0000404	60	17	0.770546181	0.967084783	0.993252401
W10	Otu00331_Sharpea	Disease_Status	Cryptosporidium_Positive	-0.0000345	0.000117629	60	36	0.770414414	0.967084783	0.993252401
W10	Otu00866_Intestinibaculum	Farm	3	0.0000383	0.000135977	60	17	0.77941509	0.967084783	0.993252401
W10	Otu00065_Ligilactobacillus	Synulox	Y	-0.000144723	0.000517219	60	24	0.780733791	0.967084783	0.993252401
W10	Otu00240_Subdoligranulum	Draaxin	Y	-0.000191126	0.000649941	60	23	0.769877066	0.967084783	0.993252401
W10	Otu00027_Ruminococcaceae_unclassified	Halocur	Y	0.00475027	0.016722412	60	60	0.777487851	0.967084783	0.993252401
W10	Otu00010_Butyricicoccus	Draaxin	Y	-0.000189513	0.000676457	60	58	0.780470447	0.967084783	0.993252401
W10	Otu00844_Colidextribacter	Diatrim_1	Y	-0.00000862	0.0000306	60	20	0.77956571	0.967084783	0.993252401
W10	Otu00844_Colidextribacter	Synulox	Y	-0.0000099	0.0000326	60	20	0.762665981	0.967084783	0.993252401
W10	Otu01011_Ruminococcus	Synulox	Y	-0.000197217	0.000689004	60	34	0.775835215	0.967084783	0.993252401
W10	Otu00086_Clostridiaceae_1_unclassified	Synulox	Y	-0.0000825	0.000276666	60	11	0.766748606	0.967084783	0.993252401
W10	Otu00143_Firmicutes_unclassified	Farm	3	-0.001525813	0.005411909	60	59	0.779111474	0.967084783	0.993252401
W10	Otu00027_Ruminococcaceae_unclassified	Synulox	Y	0.004981649	0.018080277	60	60	0.784001467	0.968907473	0.993252401
W10	Otu00429_Butyrivibrio	Farm	3	0.000438425	0.001656619	60	18	0.792324786	0.971709231	0.993252401
W10	Otu00165_Peptococcus	Halocur	Y	0.000387321	0.001465698	60	49	0.792626505	0.971709231	0.993252401
W10	Otu00005_Collinsella	Disease_Status	Cryptosporidium_Positive	-0.000998314	0.003694407	60	52	0.788058183	0.971709231	0.993252401
W10	Otu01614_Betaproteobacteria_unclassified	Halocur	Y	0.0000115	0.0000432	60	19	0.791407765	0.971709231	0.993252401
W10	Otu00175_Mycobacteriales_unclassified	Disease_Status	Cryptosporidium_Positive	-0.000034	0.00012792	60	19	0.7913964	0.971709231	0.993252401
W10	Otu00024_Clostridium_sensu_stricto	Diatrim_1	Y	0.001203914	0.004489287	60	47	0.78962579	0.971709231	0.993252401
W10	Otu01882_Clostridia_unclassified	Halocur	Y	0.0000972	0.000375712	60	44	0.796845004	0.974275825	0.993252401
W10	Otu01075_Microbacteriaceae_unclassified	Diatrim_1	Y	0.00000814	0.0000314	60	28	0.796423449	0.974275825	0.993252401
W10	Otu00065_Ligilactobacillus	Diatrim_1	Y	-0.000124678	0.00048618	60	24	0.798619214	0.975144899	0.993252401
W10	Otu00159_Anaerobutyricum	Disease_Status	Cryptosporidium_Positive	-0.0000758	0.000384186	60	48	0.844298157	0.975688643	0.993252401
W10	Otu00072_Anaerostipes	Diatrim_1	Y	0.000730489	0.003992974	60	45	0.855553713	0.975688643	0.993252401
W10	Otu00072_Anaerostipes	Diatrim_2	Y	-0.000752488	0.00312341	60	45	0.810565397	0.975688643	0.993252401
W10	Otu00072_Anaerostipes	Synulox	Y	0.000761987	0.004247896	60	45	0.858336651	0.975688643	0.993252401
W10	Otu00319_Coprococcus	Farm	3	-0.0000496	0.000233322	60	32	0.832359342	0.975688643	0.993252401
W10	Otu00319_Coprococcus	Diatrim_1	Y	0.000033	0.000179799	60	32	0.854956546	0.975688643	0.993252401
W10	Otu00013_Lachnospiraceae_unclassified	Synulox	Y	-0.007573313	0.031163839	60	60	0.808949042	0.975688643	0.993252401
W10	Otu00517_Alistipes	Halocur	Y	-0.000608377	0.002739795	60	48	0.825143312	0.975688643	0.993252401
W10	Otu00396_Paramuribaculum	Farm	3	-0.000346578	0.001626542	60	36	0.832100176	0.975688643	0.993252401
W10	Otu00608_Muribaculum	Diatrim_2	Y	-0.0000727	0.000359183	60	39	0.84032898	0.975688643	0.993252401
W10	Otu00014_Bacteroides	Diatrim_1	Y	-0.001296726	0.006340498	60	59	0.838749531	0.975688643	0.993252401
W10	Otu00014_Bacteroides	Synulox	Y	-0.001229195	0.006745291	60	59	0.856110763	0.975688643	0.993252401
W10	Otu00014_Bacteroides	Draaxin	Y	0.000863889	0.004362349	60	59	0.84379139	0.975688643	0.993252401
W10	Otu00025_Phocaeicola	Disease_Status	Cryptosporidium_Positive	-0.002882403	0.015440346	60	60	0.852637987	0.975688643	0.993252401
W10	Otu00025_Phocaeicola	Diatrim_1	Y	-0.005190446	0.026404553	60	60	0.844927268	0.975688643	0.993252401
W10	Otu00062_Bacteroidaceae_unclassified	Synulox	Y	-0.005667696	0.022820497	60	58	0.804834201	0.975688643	0.993252401
W10	Otu00088_Porphyromonadaceae_unclassified	Halocur	Y	-0.001085983	0.005475892	60	59	0.843567412	0.975688643	0.993252401
W10	Otu00020_Fusobacterium	Draaxin	Y	-0.004734486	0.020972901	60	32	0.822286205	0.975688643	0.993252401
W10	Otu00052_Megasphaera	Synulox	Y	0.0000902	0.000445611	60	29	0.840365165	0.975688643	0.993252401
W10	Otu00110_Succiniclasticum	Disease_Status	Cryptosporidium_Positive	0.000290957	0.001534445	60	37	0.850347487	0.975688643	0.993252401
W10	Otu00003_Escherichia.Shigella	Halocur	Y	-0.00158043	0.008755938	60	56	0.857463218	0.975688643	0.993252401
W10	Otu00147_Peptacetobacter	Disease_Status	Cryptosporidium_Positive	0.000135009	0.000580202	60	25	0.816913741	0.975688643	0.993252401
W10	Otu00446_Peptostreptococcaceae_unclassified	Halocur	Y	0.0000719	0.000399506	60	43	0.857953396	0.975688643	0.993252401
W10	Otu00183_Romboutsia	Diatrim_1	Y	-0.000146812	0.000627382	60	38	0.815897715	0.975688643	0.993252401
W10	Otu00539_Finegoldia	Disease_Status	Cryptosporidium_Positive	-0.0000381	0.00019435	60	21	0.84543821	0.975688643	0.993252401
[truncated: 217 more rows]
