# Supplementary material for: Progression of the faecal microbiome in preweaning dairy calves that develop cryptosporidiosis
Source: Anim Microbiome. 2025 Jan 6;7:3. doi: 10.1186/s42523-024-00352-1 (PMC11706078; doi:10.1186/s42523-024-00352-1)
Supplement: Supplementary file 18 — Additional file 18: MaAsLin2 Genus Farm 3 Pairwise Results [file 42523_2024_352_MOESM18_ESM.txt]

Sample_Group	feature	metadata	value	coef	stderr	N	N.not.0	pval	qval	recalc_qval
W5	Otu00135_Fusobacteriaceae_unclassified	Farm	1	0.001115195	0.00018719	64	17	0.000000188	0.00020797	0.00048598
W1	Otu00063_Flintibacter	Farm	1	0.006738033	0.001260205	65	32	0.00000152	0.000646489	0.0019646
W5	Otu00020_Fusobacterium	Farm	1	0.103130758	0.022608973	64	32	0.0000289	0.01592682	0.024902167
W10	Otu00064_Ruminococcus2	Farm	1	0.011386527	0.00264535	62	52	0.0000725	0.076602269	0.046853125
W5	Otu00070_Enterococcus	Diatrim_1	Y	-0.000422435	0.000100436	64	22	0.0000966	0.035534825	0.0499422
W5	Otu00853_Porphyromonas	Halocur	Y	0.001201153	0.000306373	64	19	0.000247062	0.068189154	0.106442545
W1	Otu00014_Bacteroides	Synulox	Y	0.181787658	0.048197098	65	51	0.000377725	0.056399982	0.128641879
W1	Otu00710_Paraeggerthella	Synulox	Y	0.000237214	0.0000632	65	18	0.000398118	0.056399982	0.128641879
W5	Otu00406_Lactococcus	Diatrim_1	Y	-0.000241572	0.0000676	64	23	0.000735818	0.162468609	0.16455873
W10	Otu00319_Coprococcus	Draaxin	Y	-0.00044469	0.000122467	62	32	0.000636527	0.177493	0.16455873
W10	Otu00147_Peptacetobacter	Diatrim_1	Y	-0.003615894	0.001005756	62	26	0.000711207	0.177493	0.16455873
W10	Otu01882_Clostridia_unclassified	Draaxin	Y	0.00093787	0.000262564	62	46	0.000763909	0.177493	0.16455873
W10	Otu00483_Barnesiella	Farm	1	0.000518782	0.000146514	62	11	0.000840402	0.177493	0.167110705
W1	Otu00016_Sutterella	Farm	1	0.016700354	0.00479143	65	40	0.000933572	0.086416482	0.172377401
W1	Otu00710_Paraeggerthella	Farm	3	0.000210806	0.000061	65	18	0.001016664	0.086416482	0.175205096
W5	Otu00853_Porphyromonas	Farm	3	-0.001391005	0.000411055	64	19	0.0013232	0.229820199	0.2137795
W5	Otu00914_Atopobiaceae_unclassified	Diatrim_1	Y	-0.000472981	0.000142648	64	17	0.001623043	0.229820199	0.226577155
W5	Otu00070_Enterococcus	Farm	3	-0.000429978	0.000130018	64	22	0.001665364	0.229820199	0.226577155
W10	Otu00539_Finegoldia	Farm	3	-0.001417253	0.000427244	62	22	0.001647324	0.289928995	0.226577155
W5	Otu00190_Agathobaculum	Draaxin	Y	-0.001190355	0.000364706	64	39	0.001892649	0.232164906	0.23974484
W10	Otu00016_Sutterella	Farm	3	-0.021970363	0.0067387	62	60	0.001947637	0.293815002	0.23974484
W1	Otu00001_Phascolarctobacterium	Farm	1	0.078795042	0.024693932	65	38	0.002273507	0.161040071	0.257664076
W5	Otu00319_Coprococcus	Diatrim_2	Y	-0.000788867	0.000247764	64	32	0.002392239	0.240093804	0.257664076
W5	Otu00088_Porphyromonadaceae_unclassified	Farm	3	-0.003915693	0.001228342	64	44	0.002365672	0.240093804	0.257664076
W1	Otu00213_Allisonella	Farm	1	0.00196807	0.000631224	65	33	0.002815032	0.170912656	0.286653948
W5	Otu00314_Clostridiales_Incertae_Sedis_XIII_unclassified	Halocur	Y	0.002793099	0.000906158	64	54	0.003207013	0.268699813	0.286653948
W5	Otu00240_Subdoligranulum	Farm	3	-0.001490031	0.000483558	64	32	0.003215847	0.268699813	0.286653948
W10	Otu00147_Peptacetobacter	Draaxin	Y	-0.00214181	0.000692499	62	26	0.003159944	0.356694321	0.286653948
W10	Otu00341_Oscillibacter	Draaxin	Y	0.001588394	0.000508375	62	61	0.002887381	0.356694321	0.286653948
W5	Otu01136_Sarcina	Farm	3	-0.000347812	0.000113623	64	12	0.003407425	0.268699813	0.291618103
W10	Otu00190_Agathobaculum	Draaxin	Y	-0.00100534	0.000328848	62	49	0.003497161	0.356694321	0.291618103
W10	Otu00543_Neglecta	Diatrim_2	Y	-0.000397698	0.000131007	62	16	0.003715566	0.356694321	0.300148066
W5	Otu00406_Lactococcus	Synulox	Y	-0.000214676	0.0000714	64	23	0.003988959	0.293587351	0.312468455
W1	Otu00014_Bacteroides	Farm	3	0.134685273	0.046517706	65	51	0.005302923	0.281717771	0.370428459
W5	Otu00037_Alloprevotella	Farm	1	0.077655178	0.026821029	64	55	0.005423524	0.361421286	0.370428459
W10	Otu01092_Treponema	Diatrim_1	Y	-0.004853119	0.001674449	62	35	0.00544537	0.41073649	0.370428459
W10	Otu01092_Treponema	Synulox	Y	-0.005213016	0.001783011	62	35	0.005077942	0.41073649	0.370428459
W10	Otu00004_Faecalibacterium	Draaxin	Y	-0.037428379	0.012778212	62	62	0.005003312	0.41073649	0.370428459
W5	Otu00449_Eggerthellaceae_unclassified	Halocur	Y	0.00027715	0.0000962	64	32	0.005654169	0.361421286	0.37476992
W1	Otu00025_Phocaeicola	Synulox	Y	-0.122820774	0.04432918	65	48	0.007469968	0.344752456	0.390869385
W5	Otu00170_Roseburia	Farm	3	-0.002070573	0.000726877	64	50	0.006165758	0.361421286	0.390869385
W5	Otu00914_Atopobiaceae_unclassified	Synulox	Y	-0.000426349	0.000150837	64	17	0.006547487	0.361421286	0.390869385
W5	Otu00449_Eggerthellaceae_unclassified	Farm	3	-0.000365244	0.000129105	64	32	0.006503304	0.361421286	0.390869385
W5	Otu00070_Enterococcus	Draaxin	Y	-0.000184968	0.000066	64	22	0.006971333	0.365570183	0.390869385
W5	Otu00240_Subdoligranulum	Synulox	Y	-0.001100877	0.000394983	64	32	0.007284913	0.365570183	0.390869385
W5	Otu00006_Prevotella	Diatrim_1	Y	0.104892714	0.03790615	64	63	0.007687559	0.367972506	0.390869385
W10	Otu00517_Alistipes	Draaxin	Y	0.005254428	0.001896918	62	50	0.007711543	0.425880092	0.390869385
W10	Otu00213_Allisonella	Draaxin	Y	-0.00022685	0.0000813	62	26	0.007335985	0.425880092	0.390869385
W10	Otu00232_Ihubacter	Draaxin	Y	0.001285812	0.000459439	62	53	0.007140462	0.425880092	0.390869385
W10	Otu00010_Butyricicoccus	Farm	3	0.003595514	0.001274249	62	60	0.006710594	0.425880092	0.390869385
W10	Otu00844_Colidextribacter	Farm	3	-0.000109938	0.0000394	62	20	0.007293271	0.425880092	0.390869385
W1	Otu01588_Tyzzerella	Synulox	Y	0.000087	0.0000317	65	23	0.008111822	0.344752456	0.395642639
W5	Otu00118_Muribaculaceae_unclassified	Farm	3	-0.006852174	0.002489579	64	46	0.007999402	0.367972506	0.395642639
W10	Otu00853_Porphyromonas	Diatrim_2	Y	0.00024189	0.0000884	62	9	0.008454251	0.425880092	0.404708127
W5	Otu00333_Eubacterium	Draaxin	Y	-0.000257086	0.0000948	64	43	0.008908684	0.378276411	0.407480353
W5	Otu00402_Lacticaseibacillus	Draaxin	Y	-0.000201301	0.000074	64	37	0.008701379	0.378276411	0.407480353
W10	Otu00657_Burkholderiales_unclassified	Farm	3	-0.0000951	0.0000351	62	32	0.00898506	0.425880092	0.407480353
W10	Otu00655_Actinomycetaceae_unclassified	Farm	3	0.00023248	0.000086	62	39	0.009193828	0.425880092	0.409759403
W5	Otu00940_Desulfovibrionaceae_unclassified	Draaxin	Y	-0.000100641	0.0000375	64	26	0.00964674	0.394444496	0.4101714
W10	Otu00032_Prevotellamassilia	Farm	3	0.051743748	0.019212481	62	62	0.009453296	0.425880092	0.4101714
W10	Otu00056_Candidatus_Saccharibacteria_unclassified	Diatrim_2	Y	-0.006444682	0.002400918	62	60	0.009679093	0.425880092	0.4101714
W1	Otu00710_Paraeggerthella	Farm	1	0.00026523	0.0000996	65	18	0.009982315	0.3621631	0.416198133
W1	Otu00180_Peptoniphilus	Farm	3	0.012293678	0.004633333	65	35	0.010225782	0.3621631	0.41958169
W5	Otu00159_Anaerobutyricum	Diatrim_2	Y	0.001954953	0.00074378	64	50	0.011098225	0.409325748	0.424831863
W5	Otu00240_Subdoligranulum	Diatrim_2	Y	0.000727292	0.000275255	64	32	0.010704509	0.409325748	0.424831863
W10	Otu00006_Prevotella	Draaxin	Y	-0.077166957	0.029295888	62	62	0.011035319	0.432193162	0.424831863
W10	Otu00147_Peptacetobacter	Farm	3	-0.003435906	0.001306829	62	26	0.011175461	0.432193162	0.424831863
W10	Otu00446_Peptostreptococcaceae_unclassified	Draaxin	Y	0.000729026	0.000276564	62	45	0.010979355	0.432193162	0.424831863
W5	Otu00066_Lactobacillales_unclassified	Draaxin	Y	-0.00008	0.0000306	64	32	0.011494326	0.409325748	0.430421777
W10	Otu00326_Harryflintia	Draaxin	Y	0.001711386	0.000654962	62	45	0.011655522	0.432193162	0.430421777
W10	Otu00540_Anaerococcus	Farm	3	-0.001265728	0.000485711	62	17	0.011868941	0.432193162	0.432129753
W5	Otu00314_Clostridiales_Incertae_Sedis_XIII_unclassified	Farm	3	-0.003152721	0.001215776	64	54	0.012160453	0.409325748	0.43448842
W5	Otu01882_Clostridia_unclassified	Farm	1	0.001330392	0.000514754	64	32	0.012435168	0.409325748	0.43448842
W5	Otu00165_Peptococcus	Farm	3	-0.005886139	0.002278899	64	48	0.012487734	0.409325748	0.43448842
W5	Otu00190_Agathobaculum	Farm	3	-0.001853657	0.000718687	64	39	0.012606047	0.409325748	0.43448842
W10	Otu00037_Alloprevotella	Farm	1	0.01769326	0.006884339	62	41	0.013014799	0.458120913	0.442674413
W5	Otu00406_Lactococcus	Farm	3	-0.000223895	0.0000874	64	23	0.013231851	0.417370379	0.444212141
W5	Otu00853_Porphyromonas	Diatrim_2	Y	-0.000589053	0.000233985	64	19	0.014762406	0.440478277	0.483048348
W5	Otu00016_Sutterella	Farm	3	-0.007367824	0.002924022	64	60	0.014677325	0.440478277	0.483048348
W1	Otu00068_Prevotellaceae_unclassified	Farm	3	-0.000568374	0.000228087	65	17	0.015535357	0.490312333	0.483842143
W5	Otu00822_Senegalimassilia	Diatrim_1	Y	0.000221086	0.0000885	64	19	0.015502337	0.450383675	0.483842143
W10	Otu00657_Burkholderiales_unclassified	Synulox	Y	-0.0000721	0.0000287	62	32	0.015252627	0.507488942	0.483842143
W10	Otu00761_Pseudonocardiaceae_unclassified	Diatrim_1	Y	-0.000270929	0.000108182	62	12	0.015378453	0.507488942	0.483842143
W1	Otu01779_Pasteurellaceae_unclassified	Farm	3	0.000160835	0.0000649	65	21	0.016151465	0.490312333	0.49126155
W5	Otu00853_Porphyromonas	Farm	1	-0.001442353	0.000581161	64	19	0.016153668	0.457273071	0.49126155
W5	Otu00172_Pseudoflavonifractor	Diatrim_2	Y	0.004221981	0.001708899	64	59	0.016617556	0.458644533	0.496458283
W10	Otu00047_Bacteroidales_unclassified	Farm	3	-0.048831838	0.01975928	62	62	0.016708654	0.515549386	0.496458283
W10	Otu01224_Helcococcus	Halocur	Y	0.000204837	0.0000832	62	11	0.017070573	0.515549386	0.501448082
W5	Otu00822_Senegalimassilia	Synulox	Y	0.000227972	0.0000936	64	19	0.018112316	0.487707238	0.513141607
W10	Otu00052_Megasphaera	Draaxin	Y	-0.000697555	0.000286356	62	30	0.0182468	0.515549386	0.513141607
W10	Otu00657_Burkholderiales_unclassified	Farm	1	-0.000120471	0.0000495	62	32	0.01826268	0.515549386	0.513141607
W10	Otu00516_Parasutterella	Draaxin	Y	0.000411737	0.000168257	62	28	0.017750867	0.515549386	0.513141607
W5	Otu00070_Enterococcus	Farm	1	-0.000445513	0.000183822	64	22	0.01868405	0.491123588	0.519336228
W1	Otu00096_Anaerotignum	Farm	1	0.004518833	0.001875983	65	35	0.019147258	0.531152133	0.519587639
W10	Otu00147_Peptacetobacter	Synulox	Y	-0.002589036	0.001070963	62	26	0.019100399	0.515549386	0.519587639
W10	Otu00150_Enterobacteriaceae_unclassified	Diatrim_2	Y	0.0000797	0.000033	62	16	0.019296098	0.515549386	0.519587639
W10	Otu00039_Gallibacterium	Farm	3	-0.001921833	0.00079794	62	39	0.019528386	0.515549386	0.520421421
W5	Otu00159_Anaerobutyricum	Synulox	Y	0.002547252	0.0010673	64	50	0.020470516	0.513623865	0.534507918
W5	Otu00351_Selenomonas	Diatrim_2	Y	0.001824131	0.000764199	64	28	0.02045277	0.513623865	0.534507918
W5	Otu00914_Atopobiaceae_unclassified	Farm	3	-0.00043762	0.000184662	64	17	0.021331142	0.523324024	0.539282524
W10	Otu01250_Lachnospira	Disease_Status	Cryptosporidium_Positive	-0.0000747	0.0000314	62	13	0.021125094	0.527701702	0.539282524
W10	Otu00039_Gallibacterium	Diatrim_1	Y	-0.001455106	0.000614107	62	39	0.021487853	0.527701702	0.539282524
W10	Otu00657_Burkholderiales_unclassified	Draaxin	Y	-0.0000442	0.0000186	62	32	0.021104175	0.527701702	0.539282524
W1	Otu00014_Bacteroides	Farm	1	0.178925651	0.076012588	65	51	0.02192767	0.531152133	0.544270646
W1	Otu00330_Eggerthella	Farm	1	0.000416398	0.000178437	65	29	0.023044607	0.531152133	0.544270646
W1	Otu00340_Proteus	Diatrim_1	Y	-0.001204202	0.000515954	65	33	0.023024983	0.531152133	0.544270646
W5	Otu00039_Gallibacterium	Draaxin	Y	-0.001570152	0.000666775	64	53	0.022126586	0.531038063	0.544270646
W5	Otu00121_Fusicatenibacter	Draaxin	Y	-0.002455391	0.001047365	64	54	0.022699193	0.533189547	0.544270646
W10	Otu00655_Actinomycetaceae_unclassified	Synulox	Y	0.000165358	0.0000705	62	39	0.022710833	0.543498627	0.544270646
W10	Otu00511_Aerococcus	Halocur	Y	0.003636681	0.001555068	62	40	0.023160453	0.543498627	0.544270646
W1	Otu00552_Bacilli_unclassified	Farm	3	-0.000196107	0.0000845	65	41	0.023745625	0.531152133	0.550946243
W5	Otu00190_Agathobaculum	Farm	1	-0.00236033	0.001016097	64	39	0.023908624	0.549898355	0.550946243
W10	Otu00351_Selenomonas	Draaxin	Y	-0.001313497	0.000565577	62	25	0.024083917	0.547180925	0.550946243
W1	Otu00710_Paraeggerthella	Diatrim_1	Y	0.000135653	0.000059	65	18	0.025104822	0.533477474	0.554666366
W5	Otu00240_Subdoligranulum	Diatrim_1	Y	-0.000860804	0.000373538	64	32	0.024997988	0.563219965	0.554666366
W10	Otu00539_Finegoldia	Farm	1	-0.001391866	0.000602748	62	22	0.024860615	0.547180925	0.554666366
W10	Otu00844_Colidextribacter	Diatrim_2	Y	-0.0000547	0.0000237	62	20	0.02487186	0.547180925	0.554666366
W10	Otu00940_Desulfovibrionaceae_unclassified	Draaxin	Y	-0.0000799	0.000035	62	18	0.026536567	0.571890097	0.581330726
W5	Otu00535_Elusimicrobium	Draaxin	Y	-0.001031435	0.000454105	64	21	0.027060193	0.597489068	0.584084714
W10	Otu00121_Fusicatenibacter	Synulox	Y	0.001981999	0.000872023	62	57	0.027114184	0.57265156	0.584084714
W1	Otu00070_Enterococcus	Farm	3	-0.033876772	0.014972869	65	59	0.027359926	0.553712792	0.58450751
W10	Otu00539_Finegoldia	Diatrim_1	Y	-0.000739192	0.000328814	62	22	0.028756351	0.586858556	0.60930465
W5	Otu00240_Subdoligranulum	Farm	1	-0.001532944	0.000683666	64	32	0.028997856	0.627346905	0.609426486
W5	Otu00047_Bacteroidales_unclassified	Diatrim_2	Y	-0.021608021	0.009671165	64	64	0.029548948	0.627346905	0.615511372
W10	Otu00449_Eggerthellaceae_unclassified	Halocur	Y	0.000179032	0.0000802	62	49	0.029763606	0.586858556	0.615511372
W10	Otu00122_Butyricimonas	Halocur	Y	0.003244029	0.001457669	62	24	0.030325526	0.586858556	0.618233343
W10	Otu00213_Allisonella	Diatrim_1	Y	-0.000262857	0.000118148	62	26	0.030373553	0.586858556	0.618233343
W10	Otu00032_Prevotellamassilia	Disease_Status	Cryptosporidium_Positive	-0.018775154	0.008464274	62	62	0.03085091	0.586858556	0.623043768
W5	Otu00822_Senegalimassilia	Draaxin	Y	0.000127738	0.0000581	64	19	0.032238579	0.659801275	0.631338839
W10	Otu00319_Coprococcus	Halocur	Y	-0.000385106	0.000174926	62	32	0.032072906	0.586858556	0.631338839
W10	Otu00620_Sphaerochaetaceae_unclassified	Halocur	Y	0.001770533	0.000801968	62	27	0.031612897	0.586858556	0.631338839
W10	Otu00065_Ligilactobacillus	Halocur	Y	0.001040323	0.000473001	62	24	0.032232762	0.586858556	0.631338839
W1	Otu00068_Prevotellaceae_unclassified	Diatrim_1	Y	-0.000482553	0.000220823	65	17	0.032853254	0.634665137	0.63149816
W5	Otu00197_Frisingicoccus	Diatrim_2	Y	0.00046405	0.000212394	64	43	0.033178234	0.659801275	0.63149816
W5	Otu00066_Lactobacillales_unclassified	Halocur	Y	-0.0000981	0.0000449	64	32	0.033380145	0.659801275	0.63149816
W5	Otu01136_Sarcina	Farm	1	-0.00035038	0.000160643	64	12	0.033468181	0.659801275	0.63149816
W10	Otu00370_Slackia	Farm	3	0.000360876	0.000165125	62	40	0.033295114	0.594947116	0.63149816
W10	Otu00539_Finegoldia	Halocur	Y	0.000704618	0.000323378	62	22	0.033803813	0.594947116	0.633209106
W5	Otu00088_Porphyromonadaceae_unclassified	Farm	1	-0.003764198	0.001736661	64	44	0.034543516	0.665055446	0.638780827
W10	Otu00620_Sphaerochaetaceae_unclassified	Farm	3	-0.002298089	0.001059553	62	27	0.03459548	0.59874569	0.638780827
W5	Otu00170_Roseburia	Farm	1	-0.002207331	0.001027677	64	50	0.036144318	0.665055446	0.642489675
W5	Otu00627_Pseudoramibacter	Draaxin	Y	-0.0000829	0.0000386	64	18	0.036012367	0.665055446	0.642489675
W5	Otu02350_Coriobacteriia_unclassified	Synulox	Y	0.0000947	0.0000438	64	45	0.035143794	0.665055446	0.642489675
W10	Otu00903_Agathobacter	Diatrim_2	Y	-0.000121392	0.0000564	62	36	0.035925832	0.59874569	0.642489675
W10	Otu00003_Escherichia.Shigella	Diatrim_2	Y	0.014852669	0.006886475	62	58	0.035577576	0.59874569	0.642489675
W10	Otu00016_Sutterella	Farm	1	-0.020422544	0.009506834	62	60	0.036287618	0.59874569	0.642489675
W5	Otu00121_Fusicatenibacter	Halocur	Y	-0.003289547	0.001538314	64	54	0.036940756	0.668567127	0.649604451
W5	Otu01585_Lactobacillaceae_unclassified	Synulox	Y	0.000408292	0.000192164	64	36	0.03812029	0.678787097	0.665817227
W10	Otu00068_Prevotellaceae_unclassified	Draaxin	Y	-0.015936477	0.007519194	62	62	0.038755101	0.605067155	0.670662464
W10	Otu00051_Acidaminococcus	Draaxin	Y	-0.000873118	0.000412312	62	24	0.038916584	0.605067155	0.670662464
W5	Otu00006_Prevotella	Halocur	Y	0.077037071	0.036574079	64	63	0.039752928	0.696622747	0.680538536
W1	Otu00332_Schaalia	Farm	3	0.001160688	0.000571508	65	22	0.046776832	0.748679813	0.693583259
W1	Otu00407_Erysipelatoclostridium	Farm	1	0.000776954	0.000383364	65	48	0.04722269	0.748679813	0.693583259
W1	Otu00552_Bacilli_unclassified	Farm	1	-0.000284819	0.000138049	65	41	0.043505221	0.748679813	0.693583259
W1	Otu00024_Clostridium_sensu_stricto	Farm	3	-0.12034436	0.059031149	65	59	0.045973179	0.748679813	0.693583259
W5	Otu00165_Peptococcus	Draaxin	Y	-0.002402049	0.001156454	64	48	0.042477661	0.723339045	0.693583259
W5	Otu00024_Clostridium_sensu_stricto	Diatrim_1	Y	-0.001122754	0.000540843	64	34	0.042587897	0.723339045	0.693583259
W5	Otu00006_Prevotella	Synulox	Y	0.082824291	0.040082299	64	63	0.043516738	0.727916343	0.693583259
W5	Otu00319_Coprococcus	Synulox	Y	0.000723651	0.000355533	64	32	0.046640388	0.73152271	0.693583259
W5	Otu00006_Prevotella	Disease_Status	Cryptosporidium_Positive	-0.04371426	0.021504099	64	63	0.046907769	0.73152271	0.693583259
W5	Otu00535_Elusimicrobium	Halocur	Y	-0.00135532	0.000666965	64	21	0.046987501	0.73152271	0.693583259
W5	Otu00165_Peptococcus	Farm	1	-0.00654548	0.003221965	64	48	0.047045392	0.73152271	0.693583259
W5	Otu00402_Lacticaseibacillus	Disease_Status	Cryptosporidium_Positive	0.000131221	0.0000639	64	37	0.044758606	0.73152271	0.693583259
W10	Otu00013_Lachnospiraceae_unclassified	Diatrim_2	Y	-0.047838165	0.023433809	62	62	0.046201683	0.605067155	0.693583259
W10	Otu00118_Muribaculaceae_unclassified	Halocur	Y	-0.015409929	0.007398225	62	56	0.042098836	0.605067155	0.693583259
W10	Otu00014_Bacteroides	Halocur	Y	0.013583166	0.006506802	62	61	0.041663252	0.605067155	0.693583259
W10	Otu00193_Parabacteroides	Halocur	Y	0.008011206	0.003894623	62	62	0.044623162	0.605067155	0.693583259
W10	Otu00232_Ihubacter	Diatrim_2	Y	-0.001089565	0.000521849	62	53	0.041629257	0.605067155	0.693583259
W10	Otu00165_Peptococcus	Draaxin	Y	-0.002107966	0.001014858	62	50	0.042654202	0.605067155	0.693583259
W10	Otu00761_Pseudonocardiaceae_unclassified	Disease_Status	Cryptosporidium_Positive	0.000126107	0.0000619	62	12	0.04672511	0.605067155	0.693583259
W10	Otu00040_Lactobacillus	Farm	3	-0.000907051	0.000444358	62	25	0.046217452	0.605067155	0.693583259
W10	Otu00048_Limosilactobacillus	Halocur	Y	0.00049421	0.00024229	62	22	0.046373768	0.605067155	0.693583259
W10	Otu00511_Aerococcus	Farm	3	-0.004291362	0.00205454	62	40	0.041551583	0.605067155	0.693583259
W10	Otu00844_Colidextribacter	Farm	1	-0.000115179	0.0000556	62	20	0.043100361	0.605067155	0.693583259
W10	Otu00844_Colidextribacter	Halocur	Y	0.0000616	0.0000298	62	20	0.043647727	0.605067155	0.693583259
W10	Otu00791_Clostridium_IV	Draaxin	Y	0.000239173	0.000115788	62	25	0.043769597	0.605067155	0.693583259
W10	Otu00047_Bacteroidales_unclassified	Farm	1	-0.056534724	0.027876027	62	62	0.047591858	0.605067155	0.695056231
W10	Otu00193_Parabacteroides	Diatrim_2	Y	0.006268488	0.003097048	62	62	0.048021688	0.605067155	0.697393615
W10	Otu00064_Ruminococcus2	Farm	3	0.003779154	0.001875095	62	52	0.048941311	0.605067155	0.703692376
W10	Otu01285_Actinobacteria_unclassified	Diatrim_1	Y	-0.0000656	0.0000326	62	16	0.048999856	0.605067155	0.703692376
W1	Otu00002_Megamonas	Farm	3	-0.09496017	0.047773039	65	27	0.05148814	0.748679813	0.705128612
W5	Otu00822_Senegalimassilia	Farm	3	0.000229372	0.000114565	64	19	0.050213679	0.760677674	0.705128612
W5	Otu00211_Sutterellaceae_unclassified	Disease_Status	Cryptosporidium_Positive	-0.000352504	0.000176133	64	31	0.050298433	0.760677674	0.705128612
W5	Otu00324_Campylobacter	Farm	1	0.002013581	0.001012071	64	36	0.051620635	0.770124068	0.705128612
W5	Otu00198_Mailhella	Disease_Status	Cryptosporidium_Positive	-0.000101943	0.0000514	64	38	0.052462757	0.772251781	0.705128612
W10	Otu00013_Lachnospiraceae_unclassified	Draaxin	Y	0.041126315	0.020631284	62	62	0.051376423	0.605067155	0.705128612
W10	Otu00313_Anaerovibrio	Diatrim_2	Y	0.009719662	0.004903937	62	25	0.052673912	0.605067155	0.705128612
W10	Otu00005_Collinsella	Farm	3	0.016219471	0.008121308	62	54	0.05095461	0.605067155	0.705128612
W10	Otu00039_Gallibacterium	Synulox	Y	-0.001308971	0.000653922	62	39	0.050444838	0.605067155	0.705128612
W10	Otu00056_Candidatus_Saccharibacteria_unclassified	Halocur	Y	-0.006039356	0.00301922	62	60	0.050602599	0.605067155	0.705128612
W10	Otu00655_Actinomycetaceae_unclassified	Diatrim_1	Y	0.000131017	0.0000662	62	39	0.052918743	0.605067155	0.705128612
W10	Otu00040_Lactobacillus	Halocur	Y	0.000670999	0.000336331	62	25	0.051189865	0.605067155	0.705128612
W10	Otu00027_Ruminococcaceae_unclassified	Diatrim_2	Y	-0.026048419	0.013154315	62	62	0.052880877	0.605067155	0.705128612
W10	Otu00030_Clostridiales_unclassified	Draaxin	Y	0.043767368	0.022007323	62	62	0.051901004	0.605067155	0.705128612
W10	Otu00540_Anaerococcus	Farm	1	-0.001353581	0.000685232	62	17	0.053444848	0.605067155	0.708486831
W10	Otu00446_Peptostreptococcaceae_unclassified	Diatrim_1	Y	-0.000792018	0.00040167	62	45	0.053860144	0.605067155	0.710349348
W1	Otu00044_Fournierella	Farm	3	-0.009726937	0.004971539	65	36	0.055141723	0.748679813	0.713950136
W1	Otu00143_Firmicutes_unclassified	Farm	3	-0.000122438	0.0000628	65	37	0.056023138	0.748679813	0.713950136
W5	Otu00028_Selenomonadaceae_unclassified	Farm	1	0.07236228	0.037118506	64	62	0.05634268	0.791804351	0.713950136
W5	Otu00351_Selenomonas	Halocur	Y	-0.001957102	0.001000621	64	28	0.055565128	0.791804351	0.713950136
W5	Otu00190_Agathobaculum	Diatrim_1	Y	-0.001089721	0.00055517	64	39	0.054728194	0.791804351	0.713950136
W10	Otu00017_Mediterraneibacter	Farm	3	0.013210503	0.006727317	62	58	0.054818922	0.608881604	0.713950136
W10	Otu00037_Alloprevotella	Synulox	Y	0.007835166	0.003999063	62	41	0.055352873	0.608881604	0.713950136
W10	Otu00122_Butyricimonas	Farm	3	-0.003757584	0.001925858	62	24	0.05633734	0.613321966	0.713950136
W5	Otu00314_Clostridiales_Incertae_Sedis_XIII_unclassified	Farm	1	-0.003346526	0.001718895	64	54	0.056659913	0.791804351	0.714467683
W1	Otu00068_Prevotellaceae_unclassified	Synulox	Y	-0.000457645	0.000236322	65	17	0.057596749	0.748679813	0.717947788
W1	Otu00432_Enterobacterales_unclassified	Diatrim_1	Y	-0.000239704	0.000124236	65	28	0.058491226	0.748679813	0.717947788
W1	Otu00175_Mycobacteriales_unclassified	Disease_Status	Cryptosporidium_Positive	-0.0000755	0.000039	65	11	0.057901059	0.748679813	0.717947788
W1	Otu00070_Enterococcus	Synulox	Y	-0.029852443	0.015513423	65	59	0.059144457	0.748679813	0.717947788
W5	Otu00016_Sutterella	Diatrim_2	Y	-0.003200256	0.00166444	64	60	0.05969932	0.810670606	0.717947788
W10	Otu00197_Frisingicoccus	Diatrim_2	Y	-0.000408984	0.000212554	62	60	0.059713259	0.618207862	0.717947788
W10	Otu00903_Agathobacter	Farm	3	-0.000180855	0.0000937	62	36	0.058935498	0.618207862	0.717947788
W10	Otu00062_Bacteroidaceae_unclassified	Diatrim_1	Y	0.040841529	0.021223055	62	60	0.059681215	0.618207862	0.717947788
W10	Otu00657_Burkholderiales_unclassified	Diatrim_1	Y	-0.0000521	0.000027	62	32	0.059065453	0.618207862	0.717947788
W10	Otu00136_Negativibacillus	Halocur	Y	0.002134607	0.001106385	62	57	0.059048505	0.618207862	0.717947788
W5	Otu00016_Sutterella	Halocur	Y	0.004183711	0.002179369	64	60	0.060090235	0.810670606	0.719135451
W5	Otu00406_Lactococcus	Halocur	Y	-0.000124942	0.0000652	64	23	0.060440894	0.810670606	0.719998668
W5	Otu00406_Lactococcus	Farm	1	-0.000236349	0.000123633	64	23	0.061130815	0.810670606	0.721477699
W5	Otu00019_Blautia	Disease_Status	Cryptosporidium_Positive	0.021265948	0.011148532	64	64	0.061681459	0.810670606	0.721477699
W10	Otu00104_Bacteroidetes_unclassified	Draaxin	Y	0.015552782	0.008141527	62	62	0.061511359	0.624576878	0.721477699
W10	Otu02269_Alphaproteobacteria_unclassified	Draaxin	Y	0.000160164	0.0000838	62	25	0.061475596	0.624576878	0.721477699
W1	Otu00020_Fusobacterium	Synulox	Y	0.066741921	0.035239794	65	45	0.0631392	0.748679813	0.723714717
W1	Otu00146_Bacteria_unclassified	Farm	1	-0.000127531	0.0000676	65	35	0.064256582	0.748679813	0.723714717
W5	Otu00470_Coprobacter	Disease_Status	Cryptosporidium_Positive	0.000774154	0.00040965	64	21	0.064060555	0.812906355	0.723714717
W5	Otu00110_Succiniclasticum	Draaxin	Y	-0.00223255	0.001181337	64	54	0.06405279	0.812906355	0.723714717
W5	Otu00040_Lactobacillus	Synulox	Y	0.028239968	0.014943287	64	51	0.064058248	0.812906355	0.723714717
W10	Otu00540_Anaerococcus	Halocur	Y	0.000695533	0.000367631	62	17	0.063968947	0.629614694	0.723714717
W10	Otu00819_Actinobacteria_unclassified	Synulox	Y	0.0000861	0.0000454	62	32	0.06356256	0.629614694	0.723714717
W10	Otu00324_Campylobacter	Synulox	Y	-0.000719461	0.000380903	62	48	0.064392412	0.629614694	0.723714717
W10	Otu00866_Intestinibaculum	Diatrim_2	Y	0.000154153	0.0000811	62	17	0.062695802	0.629614694	0.723714717
W5	Otu00351_Selenomonas	Draaxin	Y	-0.001281147	0.000681275	64	28	0.065337307	0.818847886	0.731155578
W1	Otu00001_Phascolarctobacterium	Diatrim_1	Y	0.027191203	0.014630701	65	38	0.068088152	0.748679813	0.732634647
W5	Otu00118_Muribaculaceae_unclassified	Draaxin	Y	0.002341215	0.001263366	64	46	0.069227368	0.818847886	0.732634647
W5	Otu00121_Fusicatenibacter	Disease_Status	Cryptosporidium_Positive	0.001686089	0.000904467	64	54	0.067637153	0.818847886	0.732634647
W5	Otu00331_Sharpea	Disease_Status	Cryptosporidium_Positive	0.000173372	0.0000934	64	31	0.068664014	0.818847886	0.732634647
W5	Otu00331_Sharpea	Draaxin	Y	-0.000201131	0.00010811	64	31	0.068173343	0.818847886	0.732634647
W5	Otu01585_Lactobacillaceae_unclassified	Disease_Status	Cryptosporidium_Positive	0.000190705	0.000103096	64	36	0.069720744	0.818847886	0.732634647
W5	Otu00004_Faecalibacterium	Disease_Status	Cryptosporidium_Positive	-0.030276828	0.016264579	64	64	0.068017957	0.818847886	0.732634647
W10	Otu00483_Barnesiella	Synulox	Y	-0.000158574	0.0000851	62	11	0.06798106	0.630392682	0.732634647
W10	Otu00213_Allisonella	Farm	1	-0.000401172	0.000216576	62	26	0.069550101	0.630392682	0.732634647
W10	Otu00110_Succiniclasticum	Draaxin	Y	-0.003343539	0.001791155	62	39	0.067480451	0.630392682	0.732634647
W10	Otu00147_Peptacetobacter	Halocur	Y	-0.001858179	0.00098913	62	26	0.065804257	0.630392682	0.732634647
W10	Otu00324_Campylobacter	Halocur	Y	-0.000652718	0.000351798	62	48	0.069107606	0.630392682	0.732634647
W10	Otu00133_Corynebacterium	Halocur	Y	0.012667065	0.006786851	62	34	0.067520523	0.630392682	0.732634647
W10	Otu00620_Sphaerochaetaceae_unclassified	Diatrim_2	Y	0.001195878	0.000637734	62	27	0.066279385	0.630392682	0.732634647
W10	Otu00030_Clostridiales_unclassified	Diatrim_2	Y	-0.046341452	0.024996768	62	62	0.069322457	0.630392682	0.732634647
W10	Otu00001_Phascolarctobacterium	Farm	3	-0.042872812	0.02319941	62	62	0.070183686	0.630392682	0.734513475
W10	Otu00483_Barnesiella	Disease_Status	Cryptosporidium_Positive	0.0000844	0.0000458	62	11	0.070572951	0.630392682	0.735609187
W1	Otu00035_Peptostreptococcus	Disease_Status	Cryptosporidium_Positive	0.010246159	0.005570984	65	51	0.070919107	0.748679813	0.736248561
W5	Otu00072_Anaerostipes	Draaxin	Y	-0.006274819	0.003435073	64	58	0.073174831	0.822040607	0.737464994
W5	Otu00088_Porphyromonadaceae_unclassified	Synulox	Y	-0.001833846	0.001003342	64	44	0.073015193	0.822040607	0.737464994
W5	Otu00110_Succiniclasticum	Halocur	Y	-0.00318362	0.001735085	64	54	0.071938339	0.822040607	0.737464994
W5	Otu00065_Ligilactobacillus	Farm	3	-0.012796752	0.007009035	64	49	0.07331857	0.822040607	0.737464994
W10	Otu00197_Frisingicoccus	Farm	3	-0.000648667	0.000353144	62	60	0.071844656	0.630392682	0.737464994
W10	Otu01639_Adlercreutzia	Farm	3	-0.0000592	0.0000322	62	21	0.072232495	0.630392682	0.737464994
W10	Otu00039_Gallibacterium	Farm	1	-0.002069284	0.001125719	62	39	0.071641464	0.630392682	0.737464994
W10	Otu00068_Prevotellaceae_unclassified	Farm	1	0.036607133	0.02001845	62	62	0.073078457	0.632547954	0.737464994
W1	Otu00552_Bacilli_unclassified	Diatrim_1	Y	-0.000148507	0.0000818	65	41	0.074502875	0.748679813	0.73916218
W1	Otu00066_Lactobacillales_unclassified	Farm	3	-0.000944623	0.000520142	65	57	0.074438894	0.748679813	0.73916218
W5	Otu00068_Prevotellaceae_unclassified	Farm	3	-0.030678014	0.016867936	64	64	0.074400673	0.822040607	0.73916218
W10	Otu01092_Treponema	Farm	3	-0.003956631	0.002175696	62	35	0.074631075	0.64073508	0.73916218
W5	Otu00655_Actinomycetaceae_unclassified	Disease_Status	Cryptosporidium_Positive	-0.0000336	0.0000186	64	23	0.075949404	0.822040607	0.740864941
W5	Otu00065_Ligilactobacillus	Diatrim_1	Y	-0.009798245	0.005414331	64	49	0.075809726	0.822040607	0.740864941
W5	Otu00172_Pseudoflavonifractor	Halocur	Y	0.004059138	0.002237583	64	59	0.075122731	0.822040607	0.740864941
W10	Otu00903_Agathobacter	Draaxin	Y	0.0000899	0.0000496	62	36	0.075820529	0.645697409	0.740864941
W1	Otu00070_Enterococcus	Diatrim_1	Y	-0.02612911	0.014495966	65	59	0.07657366	0.748679813	0.744146282
W1	Otu00073_Faecalimonas	Diatrim_1	Y	-0.014055223	0.007827448	65	42	0.077674239	0.748679813	0.750996332
W1	Otu00873_Veillonellaceae_unclassified	Farm	3	0.000456492	0.000254387	65	32	0.077859581	0.748679813	0.750996332
W1	Otu01585_Lactobacillaceae_unclassified	Disease_Status	Cryptosporidium_Positive	0.0000996	0.0000557	65	30	0.078555498	0.748679813	0.752096157
W10	Otu00537_Mobiluncus	Halocur	Y	0.000103079	0.0000574	62	18	0.078274213	0.653328242	0.752096157
W10	Otu00055_Odoribacter	Draaxin	Y	0.003445292	0.001928986	62	57	0.079809984	0.653328242	0.752951856
W10	Otu00213_Allisonella	Farm	3	-0.000274967	0.000153515	62	26	0.078982023	0.653328242	0.752951856
W10	Otu00198_Mailhella	Farm	3	0.000345106	0.00019289	62	49	0.079308671	0.653328242	0.752951856
W10	Otu00065_Ligilactobacillus	Farm	3	-0.001116674	0.000624924	62	24	0.079673894	0.653328242	0.752951856
W1	Otu01588_Tyzzerella	Diatrim_1	Y	0.0000527	0.0000297	65	23	0.080605532	0.748679813	0.756562052
W1	Otu00028_Selenomonadaceae_unclassified	Disease_Status	Cryptosporidium_Positive	-0.0000469	0.0000265	65	19	0.082151991	0.748679813	0.756562052
W5	Otu00170_Roseburia	Diatrim_1	Y	-0.000993957	0.000561497	64	50	0.082237811	0.859599835	0.756562052
W5	Otu00147_Peptacetobacter	Disease_Status	Cryptosporidium_Positive	0.00346009	0.001956584	64	34	0.082534042	0.859599835	0.756562052
W5	Otu01194_Bifidobacteriaceae_unclassified	Farm	3	0.000412472	0.000232715	64	28	0.081861026	0.859599835	0.756562052
W5	Otu00402_Lacticaseibacillus	Halocur	Y	-0.000192224	0.000108666	64	37	0.082446833	0.859599835	0.756562052
W10	Otu00539_Finegoldia	Synulox	Y	-0.000621777	0.000350132	62	22	0.081501077	0.660089491	0.756562052
W10	Otu00449_Eggerthellaceae_unclassified	Diatrim_1	Y	0.000144555	0.0000815	62	49	0.081886102	0.660089491	0.756562052
W10	Otu00003_Escherichia.Shigella	Draaxin	Y	0.010712251	0.006062899	62	58	0.083010747	0.663878396	0.758243042
W5	Otu00024_Clostridium_sensu_stricto	Farm	3	-0.00123428	0.00070014	64	34	0.08347187	0.860561808	0.759770366
W5	Otu00240_Subdoligranulum	Halocur	Y	0.000633868	0.000360412	64	32	0.084185394	0.860561808	0.763576293
W1	Otu00303_Enterocloster	Farm	1	0.001463707	0.000837472	65	43	0.085706717	0.748679813	0.766615444
W1	Otu00150_Enterobacteriaceae_unclassified	Diatrim_1	Y	-0.008681308	0.004956017	65	62	0.085027059	0.748679813	0.766615444
W10	Otu00055_Odoribacter	Farm	1	0.008999875	0.005135564	62	57	0.085478085	0.663878396	0.766615444
W10	Otu01639_Adlercreutzia	Diatrim_2	Y	-0.0000341	0.0000194	62	21	0.085127296	0.663878396	0.766615444
W10	Otu00038_Dorea	Draaxin	Y	-0.004827016	0.002768142	62	54	0.0869965	0.663878396	0.77280396
W10	Otu00172_Pseudoflavonifractor	Halocur	Y	0.000896595	0.000513829	62	61	0.086793384	0.663878396	0.77280396
W1	Otu00145_Terrisporobacter	Farm	3	-0.007969977	0.004611677	65	35	0.089180211	0.748679813	0.774089819
W1	Otu00039_Gallibacterium	Farm	3	0.043771331	0.025317372	65	37	0.089056019	0.748679813	0.774089819
W5	Otu00088_Porphyromonadaceae_unclassified	Halocur	Y	0.001591401	0.000915524	64	44	0.087764421	0.888916702	0.774089819
W5	Otu00062_Bacteroidaceae_unclassified	Synulox	Y	-0.002289747	0.001331709	64	44	0.091164521	0.88967976	0.774089819
W5	Otu00914_Atopobiaceae_unclassified	Farm	1	-0.000451242	0.00026108	64	17	0.089533715	0.88967976	0.774089819
W10	Otu00055_Odoribacter	Diatrim_2	Y	0.003769308	0.002191016	62	57	0.091203871	0.663878396	0.774089819
W10	Otu00351_Selenomonas	Halocur	Y	-0.001399255	0.000807841	62	25	0.089073939	0.663878396	0.774089819
W10	Otu00051_Acidaminococcus	Disease_Status	Cryptosporidium_Positive	0.000594966	0.000342793	62	24	0.088438251	0.663878396	0.774089819
W10	Otu01639_Adlercreutzia	Halocur	Y	0.0000421	0.0000244	62	21	0.09028493	0.663878396	0.774089819
W10	Otu01614_Betaproteobacteria_unclassified	Farm	3	-0.0000974	0.0000564	62	19	0.090235768	0.663878396	0.774089819
W10	Otu00866_Intestinibaculum	Draaxin	Y	-0.000122745	0.0000714	62	17	0.091333615	0.663878396	0.774089819
W10	Otu00341_Oscillibacter	Diatrim_2	Y	-0.001002485	0.000577432	62	61	0.088355112	0.663878396	0.774089819
W10	Otu00143_Firmicutes_unclassified	Draaxin	Y	0.004901132	0.002842718	62	61	0.090518588	0.663878396	0.774089819
W10	Otu00019_Blautia	Farm	3	0.02445053	0.014159172	62	62	0.090022451	0.663878396	0.774089819
W10	Otu00437_Paludicola	Disease_Status	Cryptosporidium_Positive	-0.0000474	0.0000276	62	32	0.091786218	0.663878396	0.775383574
W1	Otu00146_Bacteria_unclassified	Synulox	Y	-0.0000732	0.0000429	65	35	0.093128313	0.748679813	0.779083136
W5	Otu00008_Bifidobacterium	Farm	3	0.070813752	0.041382448	64	57	0.09267861	0.88967976	0.779083136
W10	Otu00055_Odoribacter	Farm	3	0.00622973	0.003640226	62	57	0.092862164	0.667091465	0.779083136
W10	Otu00172_Pseudoflavonifractor	Draaxin	Y	-0.000613777	0.000359736	62	61	0.093827725	0.669473494	0.782402158
W1	Otu00213_Allisonella	Farm	3	0.000650432	0.000386292	65	33	0.097508098	0.748679813	0.782545007
W1	Otu00175_Mycobacteriales_unclassified	Farm	3	0.000129092	0.0000767	65	11	0.097784815	0.748679813	0.782545007
W1	Otu00146_Bacteria_unclassified	Farm	3	-0.0000697	0.0000414	65	35	0.097464449	0.748679813	0.782545007
W1	Otu00146_Bacteria_unclassified	Diatrim_1	Y	-0.0000675	0.0000401	65	35	0.097215483	0.748679813	0.782545007
W1	Otu00040_Lactobacillus	Disease_Status	Cryptosporidium_Positive	0.004149918	0.002463072	65	36	0.097299796	0.748679813	0.782545007
W1	Otu00070_Enterococcus	Farm	1	-0.041053284	0.024466523	65	59	0.098649575	0.748679813	0.782545007
W5	Otu00197_Frisingicoccus	Disease_Status	Cryptosporidium_Positive	0.000276672	0.000163513	64	43	0.096295718	0.88967976	0.782545007
W5	Otu00319_Coprococcus	Farm	3	-0.000736212	0.000435261	64	32	0.09641515	0.88967976	0.782545007
W5	Otu00118_Muribaculaceae_unclassified	Farm	1	-0.005935227	0.003519829	64	46	0.097417726	0.88967976	0.782545007
W5	Otu00011_Veillonella	Diatrim_2	Y	-0.012379624	0.007377031	64	34	0.098995679	0.88967976	0.782545007
W5	Otu00682_Mitsuokella	Disease_Status	Cryptosporidium_Positive	0.000171673	0.000102699	64	14	0.100281202	0.88967976	0.782545007
W5	Otu00682_Mitsuokella	Draaxin	Y	-0.000200882	0.000118924	64	14	0.096850667	0.88967976	0.782545007
W5	Otu00333_Eubacterium	Halocur	Y	-0.000232164	0.000139233	64	43	0.101110264	0.88967976	0.782545007
W5	Otu00940_Desulfovibrionaceae_unclassified	Halocur	Y	-0.0000924	0.0000551	64	26	0.099447873	0.88967976	0.782545007
W5	Otu00198_Mailhella	Diatrim_1	Y	0.000151492	0.0000907	64	38	0.100392678	0.88967976	0.782545007
W5	Otu00102_Pelistega	Disease_Status	Cryptosporidium_Positive	-0.00371909	0.002214104	64	55	0.098682885	0.88967976	0.782545007
W5	Otu00946_Neisseriaceae_unclassified	Halocur	Y	-0.000133419	0.000079	64	19	0.096847657	0.88967976	0.782545007
W5	Otu00066_Lactobacillales_unclassified	Disease_Status	Cryptosporidium_Positive	0.0000444	0.0000264	64	32	0.098646977	0.88967976	0.782545007
W5	Otu01171_Leuconostoc	Diatrim_1	Y	-0.000132222	0.0000777	64	13	0.094550154	0.88967976	0.782545007
W10	Otu00317_Intestinimonas	Draaxin	Y	-0.000265879	0.000156984	62	53	0.096198737	0.681784336	0.782545007
W10	Otu00853_Porphyromonas	Farm	3	-0.000245274	0.000146915	62	9	0.100916379	0.690396247	0.782545007
W10	Otu00314_Clostridiales_Incertae_Sedis_XIII_unclassified	Farm	3	-0.000985007	0.000589663	62	59	0.100725059	0.690396247	0.782545007
W10	Otu01224_Helcococcus	Farm	3	-0.000183809	0.000109888	62	11	0.100283039	0.690396247	0.782545007
W10	Otu00370_Slackia	Diatrim_2	Y	0.000166955	0.0000994	62	40	0.098873053	0.690396247	0.782545007
W1	Otu00193_Parabacteroides	Disease_Status	Cryptosporidium_Positive	-0.00105372	0.00063493	65	35	0.102304872	0.762799485	0.782730406
W5	Otu00068_Prevotellaceae_unclassified	Synulox	Y	-0.022889558	0.013778167	64	64	0.102345407	0.88967976	0.782730406
W5	Otu00537_Mobiluncus	Disease_Status	Cryptosporidium_Positive	0.000497064	0.000298496	64	21	0.101554789	0.88967976	0.782730406
W10	Otu00314_Clostridiales_Incertae_Sedis_XIII_unclassified	Draaxin	Y	-0.000519922	0.000312467	62	59	0.102030246	0.690396247	0.782730406
W1	Otu00068_Prevotellaceae_unclassified	Farm	1	-0.000615139	0.000372708	65	17	0.104163018	0.763263494	0.784540944
W5	Otu00014_Bacteroides	Farm	3	0.014378743	0.00868892	64	50	0.103653863	0.894014564	0.784540944
W10	Otu00051_Acidaminococcus	Halocur	Y	-0.000974282	0.000588926	62	24	0.103970082	0.690396247	0.784540944
W10	Otu00540_Anaerococcus	Synulox	Y	-0.000660619	0.000398046	62	17	0.102890804	0.690396247	0.784540944
W10	Otu02350_Coriobacteriia_unclassified	Synulox	Y	0.000174609	0.000105776	62	49	0.104706625	0.690396247	0.784540944
W10	Otu00819_Actinobacteria_unclassified	Draaxin	Y	-0.0000487	0.0000294	62	32	0.103435333	0.690396247	0.784540944
W10	Otu00016_Sutterella	Disease_Status	Cryptosporidium_Positive	-0.00490375	0.00296881	62	60	0.104497663	0.690396247	0.784540944
W5	Otu00019_Blautia	Diatrim_1	Y	-0.032243048	0.019651971	64	64	0.106566348	0.904382036	0.78980259
W10	Otu00118_Muribaculaceae_unclassified	Synulox	Y	-0.013158314	0.008010296	62	56	0.106370882	0.690396247	0.78980259
W10	Otu01919_Spirochaetales_unclassified	Synulox	Y	0.0000656	0.0000399	62	13	0.106630988	0.690396247	0.78980259
W10	Otu00019_Blautia	Draaxin	Y	-0.012317585	0.007503061	62	62	0.106578927	0.690396247	0.78980259
W1	Otu00011_Veillonella	Synulox	Y	0.083117041	0.051266241	65	51	0.110289813	0.781219509	0.790515898
W1	Otu00558_Faecalicoccus	Disease_Status	Cryptosporidium_Positive	-0.0000593	0.0000365	65	22	0.109213293	0.781219509	0.790515898
W5	Otu00325_Howardella	Disease_Status	Cryptosporidium_Positive	0.00027907	0.000172266	64	32	0.110953288	0.904382036	0.790515898
W5	Otu00535_Elusimicrobium	Diatrim_2	Y	0.000834487	0.000509378	64	21	0.107078979	0.904382036	0.790515898
W5	Otu00147_Peptacetobacter	Draaxin	Y	-0.003663302	0.002265707	64	34	0.111633206	0.904382036	0.790515898
W5	Otu00008_Bifidobacterium	Synulox	Y	0.054666227	0.033802255	64	57	0.111549069	0.904382036	0.790515898
W5	Otu01194_Bifidobacteriaceae_unclassified	Synulox	Y	0.000309464	0.000190088	64	28	0.10923889	0.904382036	0.790515898
W5	Otu00310_Erysipelotrichaceae_unclassified	Disease_Status	Cryptosporidium_Positive	0.000385461	0.000235954	64	58	0.108049683	0.904382036	0.790515898
W10	Otu00047_Bacteroidales_unclassified	Halocur	Y	0.024324108	0.01495567	62	62	0.109793558	0.690396247	0.790515898
W10	Otu00460_Duncaniella	Draaxin	Y	0.001773525	0.001089556	62	33	0.109508915	0.690396247	0.790515898
W10	Otu00483_Barnesiella	Diatrim_1	Y	-0.000129713	0.0000799	62	11	0.110544697	0.690396247	0.790515898
W10	Otu00313_Anaerovibrio	Halocur	Y	-0.009999431	0.006166836	62	25	0.110848462	0.690396247	0.790515898
W10	Otu00539_Finegoldia	Draaxin	Y	0.000369957	0.0002264	62	22	0.108167875	0.690396247	0.790515898
W10	Otu00172_Pseudoflavonifractor	Diatrim_2	Y	0.000665414	0.000408603	62	61	0.109347242	0.690396247	0.790515898
W10	Otu00136_Negativibacillus	Diatrim_2	Y	0.001430425	0.00087981	62	57	0.109917325	0.690396247	0.790515898
W10	Otu00024_Clostridium_sensu_stricto	Halocur	Y	-0.007076539	0.004367926	62	49	0.111143335	0.690396247	0.790515898
W10	Otu00517_Alistipes	Diatrim_2	Y	-0.003482877	0.002154593	62	50	0.111926042	0.691192401	0.790515898
W5	Otu01001_Synergistes	Draaxin	Y	-0.000106353	0.000066	64	20	0.11273573	0.904382036	0.794065019
W1	Otu00040_Lactobacillus	Farm	1	0.012702318	0.007914103	65	36	0.113828694	0.793068766	0.796966566
W5	Otu00011_Veillonella	Draaxin	Y	-0.010547722	0.006576539	64	34	0.114476897	0.904382036	0.796966566
W5	Otu01585_Lactobacillaceae_unclassified	Halocur	Y	-0.00028069	0.000175345	64	36	0.115153233	0.904382036	0.796966566
W10	Otu00165_Peptococcus	Farm	3	-0.003066304	0.001915159	62	50	0.115305801	0.695788146	0.796966566
W10	Otu00039_Gallibacterium	Diatrim_2	Y	0.000769978	0.000480272	62	39	0.114831357	0.695788146	0.796966566
W10	Otu00295_Faecalibacillus	Farm	3	0.000503001	0.000313702	62	48	0.114782391	0.695788146	0.796966566
W10	Otu00065_Ligilactobacillus	Diatrim_2	Y	0.000604988	0.000376136	62	24	0.1136824	0.695788146	0.796966566
W5	Otu00096_Anaerotignum	Halocur	Y	0.004504785	0.002840943	64	64	0.118548554	0.904382036	0.802736095
W5	Otu00370_Slackia	Farm	3	-0.000507908	0.000318935	64	45	0.117001283	0.904382036	0.802736095
W5	Otu00822_Senegalimassilia	Diatrim_2	Y	0.000103657	0.0000652	64	19	0.117680694	0.904382036	0.802736095
W10	Otu00122_Butyricimonas	Diatrim_2	Y	0.001840108	0.001159155	62	24	0.118357897	0.695932339	0.802736095
W10	Otu00608_Muribaculum	Synulox	Y	-0.000770047	0.000484028	62	39	0.117576986	0.695932339	0.802736095
W10	Otu00914_Atopobiaceae_unclassified	Farm	3	-0.000260298	0.000163666	62	46	0.117687406	0.695932339	0.802736095
W10	Otu00190_Agathobaculum	Farm	3	-0.000984408	0.000620576	62	49	0.118624831	0.695932339	0.802736095
W10	Otu00437_Paludicola	Synulox	Y	0.0000815	0.0000513	62	32	0.11860705	0.695932339	0.802736095
W1	Otu01194_Bifidobacteriaceae_unclassified	Farm	3	0.000385163	0.000245992	65	47	0.122755025	0.803119407	0.811564551
W1	Otu00070_Enterococcus	Disease_Status	Cryptosporidium_Positive	0.011951299	0.007614609	65	59	0.121874363	0.803119407	0.811564551
W1	Otu00143_Firmicutes_unclassified	Diatrim_1	Y	-0.0000956	0.0000608	65	37	0.121161931	0.803119407	0.811564551
W5	Otu00402_Lacticaseibacillus	Synulox	Y	-0.000186679	0.000119089	64	37	0.122720934	0.904382036	0.811564551
W5	Otu01136_Sarcina	Diatrim_1	Y	-0.000137958	0.0000878	64	12	0.121733921	0.904382036	0.811564551
W10	Otu00197_Frisingicoccus	Halocur	Y	0.000419979	0.000267292	62	60	0.122080051	0.700926366	0.811564551
W10	Otu00193_Parabacteroides	Farm	3	-0.008079085	0.005145536	62	62	0.122339836	0.700926366	0.811564551
W10	Otu00511_Aerococcus	Farm	1	-0.004574282	0.002898507	62	40	0.120481484	0.700926366	0.811564551
W10	Otu00027_Ruminococcaceae_unclassified	Disease_Status	Cryptosporidium_Positive	-0.01511569	0.009628469	62	62	0.122391003	0.700926366	0.811564551
W10	Otu00470_Coprobacter	Halocur	Y	0.000369745	0.00023621	62	24	0.123458621	0.700926366	0.812062431
W10	Otu00620_Sphaerochaetaceae_unclassified	Farm	1	-0.002341137	0.001494797	62	27	0.123255924	0.700926366	0.812062431
W1	Otu00025_Phocaeicola	Farm	3	-0.06592944	0.042784563	65	48	0.128672463	0.803119407	0.8132611
W1	Otu01327_Morganella	Diatrim_1	Y	-0.000238272	0.000153976	65	8	0.127101026	0.803119407	0.8132611
W1	Otu00340_Proteus	Farm	3	-0.000826351	0.000532929	65	33	0.126349203	0.803119407	0.8132611
W1	Otu00016_Sutterella	Synulox	Y	0.004660258	0.003038089	65	40	0.130388798	0.803119407	0.8132611
W1	Otu00332_Schaalia	Farm	1	0.001447368	0.000933877	65	22	0.126525872	0.803119407	0.8132611
W5	Otu00096_Anaerotignum	Diatrim_1	Y	0.004516531	0.002944413	64	64	0.130778982	0.904382036	0.8132611
W5	Otu00096_Anaerotignum	Draaxin	Y	0.002978843	0.001934263	64	64	0.129284642	0.904382036	0.8132611
W5	Otu00072_Anaerostipes	Diatrim_1	Y	-0.008044269	0.005229007	64	58	0.129686279	0.904382036	0.8132611
W5	Otu00170_Roseburia	Diatrim_2	Y	-0.000635591	0.00041376	64	50	0.13023874	0.904382036	0.8132611
W5	Otu00396_Paramuribaculum	Diatrim_2	Y	0.000476718	0.000310658	64	10	0.130629477	0.904382036	0.8132611
W5	Otu00006_Prevotella	Farm	3	-0.076096743	0.049070798	64	63	0.126696289	0.904382036	0.8132611
W5	Otu00006_Prevotella	Diatrim_2	Y	-0.042730071	0.027932554	64	63	0.131808066	0.904382036	0.8132611
W5	Otu00011_Veillonella	Disease_Status	Cryptosporidium_Positive	0.008794016	0.005679266	64	34	0.127251263	0.904382036	0.8132611
W5	Otu00370_Slackia	Farm	1	-0.000694045	0.000450919	64	45	0.129494106	0.904382036	0.8132611
W5	Otu00102_Pelistega	Draaxin	Y	-0.003952874	0.002563912	64	55	0.128872319	0.904382036	0.8132611
W5	Otu00655_Actinomycetaceae_unclassified	Farm	1	-0.000092	0.00006	64	23	0.130991304	0.904382036	0.8132611
W5	Otu00392_Lawsonella	Diatrim_2	Y	-0.000521007	0.000340592	64	37	0.131820658	0.904382036	0.8132611
W5	Otu01194_Bifidobacteriaceae_unclassified	Disease_Status	Cryptosporidium_Positive	-0.00015773	0.000101982	64	28	0.12768349	0.904382036	0.8132611
W5	Otu00295_Faecalibacillus	Diatrim_1	Y	0.000232452	0.000151834	64	38	0.131512249	0.904382036	0.8132611
W5	Otu00160_Holdemanella	Disease_Status	Cryptosporidium_Positive	-0.000577449	0.000372815	64	50	0.127143446	0.904382036	0.8132611
W5	Otu00172_Pseudoflavonifractor	Farm	1	-0.006574053	0.004244482	64	59	0.127153939	0.904382036	0.8132611
W10	Otu00317_Intestinimonas	Farm	3	-0.000459843	0.000296248	62	53	0.126560298	0.71469345	0.8132611
W10	Otu01919_Spirochaetales_unclassified	Disease_Status	Cryptosporidium_Positive	-0.000033	0.0000215	62	13	0.129779129	0.725115135	0.8132611
W10	Otu00310_Erysipelotrichaceae_unclassified	Diatrim_2	Y	-0.000317534	0.000206091	62	60	0.129329029	0.725115135	0.8132611
W10	Otu00040_Lactobacillus	Diatrim_2	Y	0.000410666	0.000267455	62	25	0.130619168	0.725407489	0.8132611
W10	Otu00086_Clostridiaceae_1_unclassified	Disease_Status	Cryptosporidium_Positive	0.000225799	0.000147421	62	11	0.131553713	0.725407489	0.8132611
W10	Otu00470_Coprobacter	Diatrim_2	Y	0.00028697	0.000187837	62	24	0.132518024	0.725407489	0.814055244
W10	Otu02874_Proteobacteria_unclassified	Diatrim_2	Y	-0.000701907	0.000459509	62	33	0.13257921	0.725407489	0.814055244
W1	Otu00145_Terrisporobacter	Synulox	Y	-0.007241349	0.004778168	65	35	0.13498361	0.808000483	0.817998088
W1	Otu00340_Proteus	Farm	1	-0.00132453	0.000870836	65	33	0.133604503	0.808000483	0.817998088
W1	Otu00310_Erysipelotrichaceae_unclassified	Disease_Status	Cryptosporidium_Positive	0.0000584	0.000039	65	11	0.139399191	0.812105237	0.817998088
W1	Otu00312_Staphylococcus	Synulox	Y	0.0002175	0.000145204	65	20	0.139491017	0.812105237	0.817998088
W5	Otu00197_Frisingicoccus	Diatrim_1	Y	-0.000431025	0.000288231	64	43	0.140522657	0.904382036	0.817998088
W5	Otu00396_Paramuribaculum	Halocur	Y	-0.000611871	0.000406767	64	10	0.138243174	0.904382036	0.817998088
W5	Otu00088_Porphyromonadaceae_unclassified	Diatrim_1	Y	-0.001433684	0.000948868	64	44	0.13652803	0.904382036	0.817998088
W5	Otu00153_Olsenella	Halocur	Y	-0.00271311	0.001805629	64	55	0.138666539	0.904382036	0.817998088
W5	Otu00198_Mailhella	Draaxin	Y	-0.0000897	0.0000596	64	38	0.137800478	0.904382036	0.817998088
W5	Otu00150_Enterobacteriaceae_unclassified	Halocur	Y	0.000088	0.0000579	64	19	0.134504177	0.904382036	0.817998088
W5	Otu00331_Sharpea	Synulox	Y	-0.000264214	0.000174017	64	31	0.134659728	0.904382036	0.817998088
W5	Otu00070_Enterococcus	Synulox	Y	-0.00015893	0.000106202	64	22	0.140241595	0.904382036	0.817998088
W5	Otu01171_Leuconostoc	Draaxin	Y	-0.0000771	0.0000511	64	13	0.136712027	0.904382036	0.817998088
W5	Otu00024_Clostridium_sensu_stricto	Draaxin	Y	0.000535391	0.000355294	64	34	0.13756005	0.904382036	0.817998088
W10	Otu00122_Butyricimonas	Farm	1	-0.004108491	0.002716964	62	24	0.136432964	0.726250995	0.817998088
W10	Otu00853_Porphyromonas	Halocur	Y	0.000166034	0.000111199	62	9	0.141333973	0.726250995	0.817998088
W10	Otu00001_Phascolarctobacterium	Halocur	Y	0.026219963	0.017559483	62	62	0.141312338	0.726250995	0.817998088
W10	Otu00153_Olsenella	Diatrim_2	Y	-0.00383202	0.00254121	62	60	0.137505309	0.726250995	0.817998088
W10	Otu00819_Actinobacteria_unclassified	Diatrim_2	Y	0.0000498	0.0000334	62	32	0.141448799	0.726250995	0.817998088
W10	Otu00324_Campylobacter	Draaxin	Y	0.000370002	0.000246297	62	48	0.138965918	0.726250995	0.817998088
W10	Otu00016_Sutterella	Diatrim_1	Y	-0.007796905	0.005186208	62	60	0.13867372	0.726250995	0.817998088
W10	Otu00016_Sutterella	Synulox	Y	-0.008371616	0.005522452	62	60	0.1354807	0.726250995	0.817998088
W10	Otu00761_Pseudonocardiaceae_unclassified	Halocur	Y	-0.000158824	0.000106394	62	12	0.141421208	0.726250995	0.817998088
W10	Otu00511_Aerococcus	Diatrim_2	Y	-0.001850748	0.001236607	62	40	0.140420482	0.726250995	0.817998088
W10	Otu00172_Pseudoflavonifractor	Disease_Status	Cryptosporidium_Positive	-0.000447299	0.000299082	62	61	0.140695975	0.726250995	0.817998088
W10	Otu00002_Megamonas	Halocur	Y	0.046178106	0.030576734	62	26	0.136922433	0.726250995	0.817998088
W1	Otu00062_Bacteroidaceae_unclassified	Farm	1	0.000505683	0.000349716	65	43	0.153473749	0.881437073	0.820631882
W5	Otu00017_Mediterraneibacter	Disease_Status	Cryptosporidium_Positive	0.009247136	0.006273625	64	64	0.14619064	0.904382036	0.820631882
W5	Otu00096_Anaerotignum	Synulox	Y	0.004548067	0.003113448	64	64	0.149764982	0.904382036	0.820631882
W5	Otu00038_Dorea	Diatrim_1	Y	-0.0129484	0.008854011	64	61	0.149313559	0.904382036	0.820631882
W5	Otu00396_Paramuribaculum	Draaxin	Y	-0.000408641	0.000276948	64	10	0.145776489	0.904382036	0.820631882
W5	Otu00483_Barnesiella	Farm	3	0.000773518	0.000532252	64	18	0.151825244	0.904382036	0.820631882
W5	Otu00470_Coprobacter	Diatrim_1	Y	-0.001063801	0.000722107	64	21	0.146400454	0.904382036	0.820631882
W5	Otu00062_Bacteroidaceae_unclassified	Disease_Status	Cryptosporidium_Positive	0.001047618	0.00071446	64	44	0.14825932	0.904382036	0.820631882
W5	Otu00121_Fusicatenibacter	Diatrim_1	Y	-0.002305835	0.001594341	64	54	0.153778712	0.904382036	0.820631882
W5	Otu00001_Phascolarctobacterium	Diatrim_1	Y	0.030782746	0.021167109	64	64	0.15155401	0.904382036	0.820631882
W5	Otu00001_Phascolarctobacterium	Draaxin	Y	0.02009925	0.013905234	64	64	0.154007086	0.904382036	0.820631882
W5	Otu00914_Atopobiaceae_unclassified	Draaxin	Y	0.000139214	0.0000937	64	17	0.143095531	0.904382036	0.820631882
W5	Otu00464_Cloacibacillus	Diatrim_2	Y	0.000449784	0.00030378	64	16	0.144412871	0.904382036	0.820631882
W5	Otu00516_Parasutterella	Disease_Status	Cryptosporidium_Positive	0.0000866	0.0000596	64	32	0.152175403	0.904382036	0.820631882
W5	Otu00056_Candidatus_Saccharibacteria_unclassified	Diatrim_2	Y	-0.003983767	0.00272033	64	43	0.148765963	0.904382036	0.820631882
W5	Otu00655_Actinomycetaceae_unclassified	Diatrim_1	Y	-0.0000484	0.0000328	64	23	0.145121024	0.904382036	0.820631882
W5	Otu01171_Leuconostoc	Halocur	Y	-0.000109389	0.000075	64	13	0.150336697	0.904382036	0.820631882
W5	Otu00044_Fournierella	Disease_Status	Cryptosporidium_Positive	0.00153331	0.001057251	64	63	0.152659794	0.904382036	0.820631882
W5	Otu00172_Pseudoflavonifractor	Farm	3	-0.004341115	0.003002126	64	59	0.153848214	0.904382036	0.820631882
W5	Otu01136_Sarcina	Halocur	Y	0.000122848	0.0000847	64	12	0.152566018	0.904382036	0.820631882
W10	Otu00017_Mediterraneibacter	Farm	1	0.013913505	0.009490775	62	58	0.148555709	0.726250995	0.820631882
W10	Otu00072_Anaerostipes	Farm	3	0.007492692	0.005138824	62	47	0.150725774	0.726250995	0.820631882
W10	Otu00325_Howardella	Disease_Status	Cryptosporidium_Positive	-0.000128396	0.0000872	62	43	0.146745751	0.726250995	0.820631882
W10	Otu00104_Bacteroidetes_unclassified	Diatrim_2	Y	0.013683577	0.009247461	62	62	0.144870092	0.726250995	0.820631882
W10	Otu00460_Duncaniella	Halocur	Y	-0.002261305	0.001556265	62	33	0.152110086	0.726250995	0.820631882
W10	Otu00608_Muribaculum	Halocur	Y	-0.000651002	0.000447043	62	39	0.151225047	0.726250995	0.820631882
W10	Otu00068_Prevotellaceae_unclassified	Halocur	Y	-0.015557026	0.010740029	62	62	0.153365504	0.726250995	0.820631882
W10	Otu00062_Bacteroidaceae_unclassified	Halocur	Y	-0.030916327	0.020872231	62	60	0.144469535	0.726250995	0.820631882
W10	Otu00314_Clostridiales_Incertae_Sedis_XIII_unclassified	Farm	1	-0.001209821	0.000831886	62	59	0.151757168	0.726250995	0.820631882
W10	Otu00540_Anaerococcus	Diatrim_1	Y	-0.000552716	0.000373811	62	17	0.145166291	0.726250995	0.820631882
W10	Otu00914_Atopobiaceae_unclassified	Diatrim_2	Y	-0.000145444	0.0000985	62	46	0.145738263	0.726250995	0.820631882
W10	Otu00940_Desulfovibrionaceae_unclassified	Diatrim_2	Y	-0.0000587	0.0000398	62	18	0.14609506	0.726250995	0.820631882
W10	Otu01614_Betaproteobacteria_unclassified	Draaxin	Y	-0.0000434	0.0000299	62	19	0.152497306	0.726250995	0.820631882
W10	Otu00175_Mycobacteriales_unclassified	Halocur	Y	0.000309519	0.000212832	62	21	0.151763251	0.726250995	0.820631882
W10	Otu00040_Lactobacillus	Farm	1	-0.000926098	0.000626892	62	25	0.145517056	0.726250995	0.820631882
W10	Otu00010_Butyricicoccus	Farm	1	0.002630269	0.001797688	62	60	0.14933457	0.726250995	0.820631882
W10	Otu00889_Lawsonibacter	Disease_Status	Cryptosporidium_Positive	-0.0000269	0.0000185	62	23	0.151375295	0.726250995	0.820631882
W10	Otu00063_Flintibacter	Farm	1	0.003060635	0.002111678	62	62	0.153121644	0.726250995	0.820631882
W10	Otu00314_Clostridiales_Incertae_Sedis_XIII_unclassified	Diatrim_1	Y	-0.000655858	0.000453814	62	59	0.154285143	0.727344246	0.820631882
W5	Otu00165_Peptococcus	Diatrim_2	Y	0.001864973	0.001297217	64	48	0.15619262	0.910579817	0.82907171
W1	Otu00135_Fusobacteriaceae_unclassified	Disease_Status	Cryptosporidium_Positive	-0.013140598	0.009182741	65	28	0.157702846	0.893649459	0.831962973
W5	Otu00464_Cloacibacillus	Halocur	Y	-0.000570319	0.00039776	64	16	0.157283065	0.910579817	0.831962973
W10	Otu00165_Peptococcus	Farm	1	-0.003874886	0.002701871	62	50	0.157403735	0.738748196	0.831962973
W10	Otu00853_Porphyromonas	Disease_Status	Cryptosporidium_Positive	-0.0000924	0.0000647	62	9	0.159442899	0.745007529	0.839429519
W5	Otu00122_Butyricimonas	Disease_Status	Cryptosporidium_Positive	-0.000167001	0.000117746	64	30	0.161738446	0.910579817	0.845055206
W5	Otu00008_Bifidobacterium	Disease_Status	Cryptosporidium_Positive	-0.025739842	0.018134864	64	57	0.161437994	0.910579817	0.845055206
W10	Otu01639_Adlercreutzia	Farm	1	-0.0000646	0.0000455	62	21	0.161819082	0.749477854	0.845055206
W10	Otu00543_Neglecta	Diatrim_1	Y	0.000237941	0.000167514	62	16	0.161339738	0.749477854	0.845055206
W5	Otu00822_Senegalimassilia	Farm	1	0.000229343	0.000161975	64	19	0.162437807	0.910579817	0.846576071
W1	Otu00001_Phascolarctobacterium	Disease_Status	Cryptosporidium_Positive	-0.010856681	0.007685385	65	38	0.163015155	0.897445949	0.847875605
W1	Otu00432_Enterobacterales_unclassified	Farm	3	-0.00018092	0.000128323	65	28	0.163826462	0.897445949	0.848209947
W1	Otu00004_Faecalibacterium	Farm	1	0.114092601	0.081575032	65	48	0.1671612	0.897445949	0.848209947
W1	Otu00024_Clostridium_sensu_stricto	Farm	1	-0.134852041	0.09646027	65	59	0.167345096	0.897445949	0.848209947
W5	Otu00878_Eisenbergiella	Disease_Status	Cryptosporidium_Positive	0.000118871	0.0000849	64	9	0.167321476	0.910579817	0.848209947
W5	Otu01047_Negativicutes_unclassified	Disease_Status	Cryptosporidium_Positive	0.0000421	0.0000299	64	27	0.165473973	0.910579817	0.848209947
W5	Otu00110_Succiniclasticum	Diatrim_1	Y	0.002526119	0.001798279	64	54	0.165720667	0.910579817	0.848209947
W5	Otu00540_Anaerococcus	Disease_Status	Cryptosporidium_Positive	0.000250847	0.000179124	64	28	0.1670065	0.910579817	0.848209947
W5	Otu00819_Actinobacteria_unclassified	Diatrim_1	Y	0.0000789	0.000056	64	32	0.164752914	0.910579817	0.848209947
W5	Otu00211_Sutterellaceae_unclassified	Draaxin	Y	0.000287993	0.000203961	64	31	0.163581988	0.910579817	0.848209947
W5	Otu00655_Actinomycetaceae_unclassified	Farm	3	-0.0000595	0.0000424	64	23	0.166843286	0.910579817	0.848209947
W5	Otu00240_Subdoligranulum	Draaxin	Y	0.000345592	0.000245387	64	32	0.164654183	0.910579817	0.848209947
W5	Otu00086_Clostridiaceae_1_unclassified	Disease_Status	Cryptosporidium_Positive	0.0000394	0.000028	64	16	0.165228631	0.910579817	0.848209947
W10	Otu00351_Selenomonas	Disease_Status	Cryptosporidium_Positive	0.000659203	0.000470216	62	25	0.166770468	0.765268246	0.848209947
W5	Otu00303_Enterocloster	Farm	3	0.000292224	0.000209381	64	21	0.168427894	0.910579817	0.848703762
W5	Otu01528_Acidaminococcaceae_unclassified	Diatrim_2	Y	-0.0000297	0.0000213	64	22	0.169084115	0.910579817	0.848703762
W5	Otu01136_Sarcina	Diatrim_2	Y	-0.0000903	0.0000647	64	12	0.168485465	0.910579817	0.848703762
W10	Otu00213_Allisonella	Synulox	Y	-0.000175509	0.000125808	62	26	0.16881644	0.765268246	0.848703762
W10	Otu00310_Erysipelotrichaceae_unclassified	Disease_Status	Cryptosporidium_Positive	0.000210672	0.000150851	62	60	0.168367947	0.765268246	0.848703762
W1	Otu00011_Veillonella	Farm	3	0.068419356	0.049479907	65	51	0.171946679	0.897445949	0.850508626
W5	Otu00052_Megasphaera	Draaxin	Y	-0.007884702	0.005679452	64	52	0.170647706	0.914169457	0.850508626
W5	Otu00208_Succinivibrio	Diatrim_2	Y	-0.000744781	0.000539363	64	34	0.172909454	0.914169457	0.850508626
W5	Otu00175_Mycobacteriales_unclassified	Diatrim_2	Y	-0.000203875	0.00014734	64	16	0.172038558	0.914169457	0.850508626
W5	Otu00024_Clostridium_sensu_stricto	Farm	1	-0.001366376	0.000989875	64	34	0.173062877	0.914169457	0.850508626
W10	Otu00232_Ihubacter	Farm	3	-0.001197917	0.000867016	62	53	0.172874415	0.765268246	0.850508626
W10	Otu00183_Romboutsia	Farm	1	0.00157965	0.001138555	62	40	0.171121153	0.765268246	0.850508626
W10	Otu01224_Helcococcus	Diatrim_2	Y	-0.0000919	0.0000661	62	11	0.170501727	0.765268246	0.850508626
W10	Otu00370_Slackia	Halocur	Y	-0.000173912	0.000124982	62	40	0.169889663	0.765268246	0.850508626
W10	Otu00102_Pelistega	Synulox	Y	-0.00338561	0.002450155	62	47	0.172831881	0.765268246	0.850508626
W10	Otu02269_Alphaproteobacteria_unclassified	Diatrim_2	Y	-0.000132144	0.0000952	62	25	0.171000813	0.765268246	0.850508626
W1	Otu01588_Tyzzerella	Farm	3	0.0000418	0.0000306	65	23	0.177377552	0.897445949	0.850901376
W1	Otu00037_Alloprevotella	Disease_Status	Cryptosporidium_Positive	-0.010519523	0.00768927	65	13	0.176475533	0.897445949	0.850901376
W1	Otu00051_Acidaminococcus	Disease_Status	Cryptosporidium_Positive	-0.006475075	0.004741381	65	15	0.177232232	0.897445949	0.850901376
W1	Otu00048_Limosilactobacillus	Diatrim_1	Y	-0.002767588	0.002025207	65	37	0.176945432	0.897445949	0.850901376
W5	Otu00040_Lactobacillus	Disease_Status	Cryptosporidium_Positive	0.010954419	0.008017053	64	51	0.177377213	0.92242666	0.850901376
W5	Otu00065_Ligilactobacillus	Farm	1	-0.013538884	0.00990955	64	49	0.177421989	0.92242666	0.850901376
W5	Otu00044_Fournierella	Synulox	Y	-0.002703321	0.00197065	64	63	0.175698396	0.92242666	0.850901376
W10	Otu00028_Selenomonadaceae_unclassified	Farm	3	0.014919341	0.010813524	62	57	0.173474565	0.765268246	0.850901376
W10	Otu00146_Bacteria_unclassified	Draaxin	Y	0.006193918	0.004496753	62	62	0.174171774	0.765268246	0.850901376
W10	Otu00044_Fournierella	Draaxin	Y	-0.001287729	0.000934223	62	62	0.173871975	0.765268246	0.850901376
W10	Otu00136_Negativibacillus	Farm	3	-0.002011167	0.001461745	62	57	0.174649287	0.765268246	0.850901376
W10	Otu00232_Ihubacter	Farm	1	-0.001676574	0.001223171	62	53	0.176252496	0.765936773	0.850901376
W10	Otu01224_Helcococcus	Farm	1	-0.000212531	0.000155029	62	11	0.176178625	0.765936773	0.850901376
W5	Otu00153_Olsenella	Draaxin	Y	-0.001677468	0.001229367	64	55	0.177968187	0.92242666	0.851940303
W10	Otu00535_Elusimicrobium	Disease_Status	Cryptosporidium_Positive	0.000854643	0.000628042	62	21	0.179334014	0.768807615	0.853735592
W10	Otu00914_Atopobiaceae_unclassified	Draaxin	Y	-0.000118054	0.0000867	62	46	0.179209832	0.768807615	0.853735592
W10	Otu00002_Megamonas	Diatrim_2	Y	0.0330972	0.024314962	62	26	0.179214247	0.768807615	0.853735592
W5	Otu00464_Cloacibacillus	Draaxin	Y	-0.000367408	0.000270816	64	16	0.180428648	0.926480129	0.854227207
W5	Otu00457_Ruthenibacterium	Disease_Status	Cryptosporidium_Positive	-0.000146934	0.000108226	64	23	0.180114379	0.926480129	0.854227207
W10	Otu00065_Ligilactobacillus	Farm	1	-0.001198352	0.000881631	62	24	0.179825266	0.768807615	0.854227207
W10	Otu00032_Prevotellamassilia	Draaxin	Y	0.013788772	0.010180851	62	62	0.181360497	0.772244696	0.857069259
W5	Otu00019_Blautia	Draaxin	Y	-0.017425296	0.0129099	64	64	0.182621643	0.933110061	0.85988515
W10	Otu00341_Oscillibacter	Halocur	Y	-0.000981218	0.000726137	62	61	0.182344177	0.773315066	0.85988515
W5	Otu00946_Neisseriaceae_unclassified	Draaxin	Y	-0.0000723	0.0000538	64	19	0.184089778	0.933110061	0.862862833
W5	Otu00785_Actinomyces	Draaxin	Y	-0.0000348	0.0000259	64	28	0.184255429	0.933110061	0.862862833
W10	Otu00844_Colidextribacter	Draaxin	Y	0.0000281	0.0000209	62	20	0.184168507	0.775266231	0.862862833
W5	Otu00295_Faecalibacillus	Farm	3	0.000263696	0.000196555	64	38	0.185242505	0.933825231	0.864353566
W10	Otu00039_Gallibacterium	Disease_Status	Cryptosporidium_Positive	-0.00047202	0.000351541	62	39	0.185087148	0.775266231	0.864353566
W1	Otu00598_Mannheimia	Disease_Status	Cryptosporidium_Positive	-0.00061057	0.00045758	65	12	0.187217278	0.936086392	0.869819101
W1	Otu00011_Veillonella	Disease_Status	Cryptosporidium_Positive	0.033180573	0.025163525	65	51	0.192399285	0.939311198	0.869819101
W1	Otu00048_Limosilactobacillus	Disease_Status	Cryptosporidium_Positive	0.001401803	0.001063824	65	37	0.192697341	0.939311198	0.869819101
W5	Otu00001_Phascolarctobacterium	Synulox	Y	0.029837351	0.022382289	64	64	0.188001755	0.943426987	0.869819101
W5	Otu00062_Bacteroidaceae_unclassified	Farm	3	-0.002167453	0.001630347	64	44	0.189189916	0.945093519	0.869819101
W5	Otu00197_Frisingicoccus	Draaxin	Y	-0.000249551	0.000189347	64	43	0.192980578	0.950303433	0.869819101
W5	Otu00102_Pelistega	Diatrim_1	Y	0.005135175	0.00390289	64	55	0.193720692	0.950303433	0.869819101
W5	Otu00614_Trueperella	Farm	3	0.000139542	0.000105812	64	16	0.192707559	0.950303433	0.869819101
W5	Otu00048_Limosilactobacillus	Diatrim_2	Y	0.011430119	0.008685374	64	54	0.193626442	0.950303433	0.869819101
W10	Otu00483_Barnesiella	Halocur	Y	-0.000104067	0.0000786	62	11	0.191214178	0.775266231	0.869819101
W10	Otu00025_Phocaeicola	Draaxin	Y	0.024293506	0.018309008	62	62	0.190243166	0.775266231	0.869819101
W10	Otu00121_Fusicatenibacter	Diatrim_1	Y	0.001079489	0.000818928	62	57	0.193114495	0.775266231	0.869819101
W10	Otu00020_Fusobacterium	Disease_Status	Cryptosporidium_Positive	0.023094687	0.017268718	62	33	0.18681283	0.775266231	0.869819101
W10	Otu00333_Eubacterium	Draaxin	Y	-0.0000659	0.0000495	62	34	0.18843641	0.775266231	0.869819101
W10	Otu00914_Atopobiaceae_unclassified	Farm	1	-0.00030689	0.000230897	62	46	0.189502091	0.775266231	0.869819101
W10	Otu00940_Desulfovibrionaceae_unclassified	Diatrim_1	Y	0.0000677	0.0000509	62	18	0.188477828	0.775266231	0.869819101
W10	Otu00039_Gallibacterium	Halocur	Y	0.000796095	0.000603955	62	39	0.193127242	0.775266231	0.869819101
W10	Otu00039_Gallibacterium	Draaxin	Y	0.000558915	0.000422835	62	39	0.191902592	0.775266231	0.869819101
W10	Otu00016_Sutterella	Draaxin	Y	-0.004762337	0.003570893	62	60	0.188020458	0.775266231	0.869819101
W10	Otu00655_Actinomycetaceae_unclassified	Farm	1	0.000160968	0.000121303	62	39	0.19020037	0.775266231	0.869819101
W10	Otu00175_Mycobacteriales_unclassified	Draaxin	Y	0.000196101	0.000149006	62	21	0.193816558	0.775266231	0.869819101
W10	Otu00019_Blautia	Synulox	Y	0.015411155	0.011603625	62	62	0.189825514	0.775266231	0.869819101
W1	Otu00066_Lactobacillales_unclassified	Farm	1	-0.001115401	0.000849942	65	57	0.194492672	0.939311198	0.870030288
W5	Otu00295_Faecalibacillus	Farm	1	0.000364956	0.000277894	64	38	0.194536753	0.950303433	0.870030288
W10	Otu00006_Prevotella	Diatrim_2	Y	0.043629286	0.033275402	62	62	0.195457015	0.778877766	0.872636241
W5	Otu00954_Monoglobus	Diatrim_2	Y	0.0000343	0.0000262	64	9	0.196198932	0.954200973	0.874438343
W10	Otu00470_Coprobacter	Farm	1	0.000575422	0.000440274	62	24	0.19686797	0.781551037	0.875909987
W5	Otu00446_Peptostreptococcaceae_unclassified	Farm	3	0.00018501	0.000141808	64	19	0.197443585	0.954899902	0.876961628
W5	Otu00020_Fusobacterium	Disease_Status	Cryptosporidium_Positive	-0.009118496	0.007007826	64	32	0.198618902	0.954899902	0.880570866
W5	Otu00133_Corynebacterium	Disease_Status	Cryptosporidium_Positive	0.001447883	0.001113541	64	31	0.19893748	0.954899902	0.880570866
W5	Otu00027_Ruminococcaceae_unclassified	Synulox	Y	-0.018259806	0.014073596	64	63	0.199891724	0.955326679	0.883282233
W10	Otu01919_Spirochaetales_unclassified	Farm	3	0.0000632	0.0000487	62	13	0.200616892	0.793451077	0.884973832
W5	Otu00062_Bacteroidaceae_unclassified	Farm	1	0.002977534	0.002305025	64	44	0.201842964	0.956371814	0.887353847
W5	Otu00062_Bacteroidaceae_unclassified	Diatrim_1	Y	-0.001627588	0.001259408	64	44	0.201641506	0.956371814	0.887353847
W10	Otu01919_Spirochaetales_unclassified	Diatrim_1	Y	0.0000484	0.0000375	62	13	0.202195875	0.796427837	0.887396158
W1	Otu00432_Enterobacterales_unclassified	Farm	1	-0.000269482	0.000209687	65	28	0.203758702	0.951910758	0.88822301
W5	Otu00331_Sharpea	Diatrim_1	Y	-0.000211977	0.000164569	64	31	0.203113961	0.958281253	0.88822301
W10	Otu00056_Candidatus_Saccharibacteria_unclassified	Draaxin	Y	-0.002720775	0.002113784	62	60	0.203632117	0.796427837	0.88822301
W10	Otu01092_Treponema	Farm	1	-0.003952497	0.003069431	62	35	0.20344593	0.796427837	0.88822301
W5	Otu00068_Prevotellaceae_unclassified	Diatrim_1	Y	-0.016627049	0.013030123	64	64	0.207301446	0.965657371	0.894614754
W5	Otu00025_Phocaeicola	Farm	3	0.060308295	0.047246246	64	64	0.207153966	0.965657371	0.894614754
W5	Otu00143_Firmicutes_unclassified	Disease_Status	Cryptosporidium_Positive	-0.001433608	0.001123407	64	63	0.207274315	0.965657371	0.894614754
W10	Otu01882_Clostridia_unclassified	Diatrim_1	Y	-0.000487758	0.000381336	62	46	0.206441423	0.800183693	0.894614754
W10	Otu01614_Betaproteobacteria_unclassified	Farm	1	-0.000102023	0.0000796	62	19	0.20568513	0.800183693	0.894614754
W10	Otu01092_Treponema	Diatrim_2	Y	0.001673403	0.00130953	62	35	0.206865671	0.800183693	0.894614754
W10	Otu00429_Butyrivibrio	Disease_Status	Cryptosporidium_Positive	0.000922539	0.000723433	62	18	0.207791541	0.800831634	0.895235222
W10	Otu00018_Streptococcus	Disease_Status	Cryptosporidium_Positive	0.004683281	0.003684828	62	50	0.209291895	0.80136237	0.900198916
W1	Otu00035_Peptostreptococcus	Diatrim_1	Y	-0.013353236	0.010605507	65	51	0.212958391	0.951910758	0.902174782
W1	Otu01658_Pseudomonadaceae_unclassified	Disease_Status	Cryptosporidium_Positive	0.0000384	0.0000304	65	10	0.211151104	0.951910758	0.902174782
W1	Otu00063_Flintibacter	Diatrim_1	Y	-0.000942707	0.000746649	65	32	0.211705935	0.951910758	0.902174782
W1	Otu00143_Firmicutes_unclassified	Farm	1	-0.00012965	0.00010264	65	37	0.211502708	0.951910758	0.902174782
W10	Otu00608_Muribaculum	Disease_Status	Cryptosporidium_Positive	0.000328639	0.000260208	62	39	0.21212317	0.80136237	0.902174782
W10	Otu00183_Romboutsia	Diatrim_2	Y	0.000613064	0.000485748	62	40	0.21243766	0.80136237	0.902174782
W10	Otu01285_Actinobacteria_unclassified	Draaxin	Y	-0.0000283	0.0000224	62	16	0.212890763	0.80136237	0.902174782
W10	Otu00004_Faecalibacterium	Synulox	Y	0.024956778	0.019761744	62	62	0.212159056	0.80136237	0.902174782
W10	Otu00889_Lawsonibacter	Draaxin	Y	-0.000028	0.0000222	62	23	0.213241312	0.80136237	0.902174782
W10	Otu00136_Negativibacillus	Draaxin	Y	-0.000977323	0.000774591	62	57	0.212571309	0.80136237	0.902174782
W1	Otu00001_Phascolarctobacterium	Farm	3	0.018978524	0.015112037	65	38	0.214119217	0.951910758	0.902933403
W10	Otu00470_Coprobacter	Synulox	Y	0.000321654	0.000255752	62	24	0.214021488	0.801442166	0.902933403
W5	Otu00319_Coprococcus	Disease_Status	Cryptosporidium_Positive	0.000239135	0.000190743	64	32	0.215252242	0.986391888	0.903630846
W5	Otu00193_Parabacteroides	Disease_Status	Cryptosporidium_Positive	-0.001813368	0.001447784	64	58	0.215682875	0.986391888	0.903630846
W10	Otu00193_Parabacteroides	Farm	1	-0.009098744	0.007259227	62	62	0.215559922	0.801566729	0.903630846
W10	Otu00150_Enterobacteriaceae_unclassified	Draaxin	Y	0.0000365	0.0000291	62	16	0.21557287	0.801566729	0.903630846
W1	Otu00325_Howardella	Diatrim_1	Y	-0.000175319	0.000143708	65	25	0.227331529	0.951910758	0.90496285
W1	Otu00037_Alloprevotella	Farm	3	0.018329146	0.015119676	65	13	0.230240851	0.951910758	0.90496285
W1	Otu00014_Bacteroides	Diatrim_1	Y	0.056033232	0.045036062	65	51	0.218351431	0.951910758	0.90496285
W1	Otu00180_Peptoniphilus	Disease_Status	Cryptosporidium_Positive	0.002899214	0.00235633	65	35	0.223432697	0.951910758	0.90496285
W1	Otu00340_Proteus	Disease_Status	Cryptosporidium_Positive	0.000332014	0.000271026	65	33	0.225434847	0.951910758	0.90496285
W1	Otu00039_Gallibacterium	Farm	1	0.050223789	0.041370032	65	37	0.229579677	0.951910758	0.90496285
W1	Otu00004_Faecalibacterium	Diatrim_1	Y	0.059708051	0.048331708	65	48	0.221585627	0.951910758	0.90496285
W1	Otu00143_Firmicutes_unclassified	Disease_Status	Cryptosporidium_Positive	0.000039	0.0000319	65	37	0.227426394	0.951910758	0.90496285
W5	Otu00319_Coprococcus	Farm	1	-0.000748168	0.000615383	64	32	0.229262747	0.986391888	0.90496285
W5	Otu00038_Dorea	Draaxin	Y	-0.007054718	0.005816434	64	61	0.23035418	0.986391888	0.90496285
W5	Otu00032_Prevotellamassilia	Halocur	Y	0.020359567	0.01654041	64	54	0.2235988	0.986391888	0.90496285
W5	Otu00062_Bacteroidaceae_unclassified	Diatrim_2	Y	-0.001135618	0.000928042	64	44	0.226292922	0.986391888	0.90496285
W5	Otu00193_Parabacteroides	Farm	3	0.004034102	0.003303739	64	58	0.227267695	0.986391888	0.90496285
W5	Otu00005_Collinsella	Diatrim_2	Y	0.01192018	0.009580941	64	64	0.218718637	0.986391888	0.90496285
W5	Otu00955_Bilophila	Farm	3	0.000183857	0.000149324	64	13	0.223465213	0.986391888	0.90496285
W5	Otu00039_Gallibacterium	Diatrim_1	Y	0.001268655	0.001014991	64	53	0.216622441	0.986391888	0.90496285
W5	Otu00946_Neisseriaceae_unclassified	Disease_Status	Cryptosporidium_Positive	0.0000564	0.0000464	64	19	0.230053974	0.986391888	0.90496285
W5	Otu00018_Streptococcus	Halocur	Y	-0.006170039	0.00502097	64	61	0.224358592	0.986391888	0.90496285
W5	Otu00310_Erysipelotrichaceae_unclassified	Draaxin	Y	-0.000335189	0.000273233	64	58	0.225141926	0.986391888	0.90496285
W5	Otu00048_Limosilactobacillus	Disease_Status	Cryptosporidium_Positive	0.00829813	0.006686505	64	54	0.219863299	0.986391888	0.90496285
W5	Otu00317_Intestinimonas	Disease_Status	Cryptosporidium_Positive	-0.000223996	0.000181473	64	36	0.222332094	0.986391888	0.90496285
W5	Otu00136_Negativibacillus	Diatrim_2	Y	-0.000830528	0.000676887	64	59	0.225055841	0.986391888	0.90496285
W5	Otu00002_Megamonas	Synulox	Y	-0.06287793	0.050590511	64	54	0.219184723	0.986391888	0.90496285
W5	Otu00030_Clostridiales_unclassified	Disease_Status	Cryptosporidium_Positive	-0.008653467	0.007018001	64	64	0.222805609	0.986391888	0.90496285
W5	Otu00019_Blautia	Farm	1	-0.043892723	0.035967913	64	64	0.2275463	0.986391888	0.90496285
W5	Otu00019_Blautia	Halocur	Y	-0.023153709	0.018961375	64	64	0.227257515	0.986391888	0.90496285
W10	Otu00013_Lachnospiraceae_unclassified	Farm	1	0.068510691	0.054926938	62	62	0.217768941	0.804069935	0.90496285
W10	Otu00028_Selenomonadaceae_unclassified	Draaxin	Y	-0.00714988	0.005730175	62	57	0.217604057	0.804069935	0.90496285
W10	Otu00940_Desulfovibrionaceae_unclassified	Disease_Status	Cryptosporidium_Positive	0.0000362	0.0000291	62	18	0.219297857	0.804092141	0.90496285
W10	Otu00940_Desulfovibrionaceae_unclassified	Halocur	Y	-0.0000622	0.00005	62	18	0.219092094	0.804092141	0.90496285
W10	Otu00429_Butyrivibrio	Draaxin	Y	0.001059819	0.000870147	62	18	0.228627131	0.810553116	0.90496285
W10	Otu00104_Bacteroidetes_unclassified	Halocur	Y	-0.014216077	0.011628937	62	62	0.226936957	0.810553116	0.90496285
W10	Otu00014_Bacteroides	Farm	3	-0.010450656	0.008596721	62	61	0.229503202	0.810553116	0.90496285
W10	Otu00014_Bacteroides	Diatrim_2	Y	0.006303506	0.005174282	62	61	0.22852906	0.810553116	0.90496285
W10	Otu00333_Eubacterium	Diatrim_2	Y	-0.0000687	0.0000562	62	34	0.227295073	0.810553116	0.90496285
W10	Otu00657_Burkholderiales_unclassified	Disease_Status	Cryptosporidium_Positive	-0.0000189	0.0000154	62	32	0.226361867	0.810553116	0.90496285
W10	Otu02874_Proteobacteria_unclassified	Diatrim_1	Y	0.000714998	0.000587557	62	33	0.229033515	0.810553116	0.90496285
W10	Otu00056_Candidatus_Saccharibacteria_unclassified	Synulox	Y	0.004018807	0.003269007	62	60	0.224364387	0.810553116	0.90496285
W10	Otu01285_Actinobacteria_unclassified	Farm	1	-0.0000726	0.0000597	62	16	0.228943031	0.810553116	0.90496285
W10	Otu00537_Mobiluncus	Farm	3	-0.0000934	0.0000758	62	18	0.223787203	0.810553116	0.90496285
W10	Otu00317_Intestinimonas	Farm	1	-0.000513542	0.000417941	62	53	0.22459627	0.810553116	0.90496285
W5	Otu00528_Clostridium_XlVa	Farm	3	0.0000826	0.0000683	64	12	0.232041675	0.986391888	0.9093575
W10	Otu00535_Elusimicrobium	Synulox	Y	-0.001411971	0.001168257	62	21	0.232176383	0.817260869	0.9093575
W1	Otu00528_Clostridium_XlVa	Disease_Status	Cryptosporidium_Positive	-0.000122965	0.00010234	65	41	0.234347171	0.951910758	0.909787344
W5	Otu00517_Alistipes	Disease_Status	Cryptosporidium_Positive	-0.001387385	0.001151805	64	43	0.233542033	0.986391888	0.909787344
W5	Otu00001_Phascolarctobacterium	Farm	1	0.04656488	0.038740987	64	64	0.23453113	0.986391888	0.909787344
W5	Otu00175_Mycobacteriales_unclassified	Disease_Status	Cryptosporidium_Positive	0.000135859	0.000113431	64	16	0.236157566	0.986391888	0.909787344
W5	Otu00331_Sharpea	Farm	3	-0.000256407	0.00021304	64	31	0.233913404	0.986391888	0.909787344
W5	Otu00579_Lentilactobacillus	Draaxin	Y	-0.0000358	0.0000299	64	14	0.235765556	0.986391888	0.909787344
W5	Otu00298_Enterococcaceae_unclassified	Diatrim_2	Y	0.000110851	0.0000924	64	20	0.235516154	0.986391888	0.909787344
W10	Otu00110_Succiniclasticum	Farm	3	-0.004070014	0.003380124	62	39	0.233900223	0.817876275	0.909787344
W10	Otu00866_Intestinibaculum	Halocur	Y	-0.000122902	0.000101953	62	17	0.23337529	0.817876275	0.909787344
W10	Otu00914_Atopobiaceae_unclassified	Synulox	Y	0.000160802	0.000134126	62	46	0.235906201	0.819659763	0.909787344
W10	Otu00954_Monoglobus	Diatrim_2	Y	-0.000954165	0.000796096	62	28	0.236032521	0.819659763	0.909787344
W5	Otu00068_Prevotellaceae_unclassified	Halocur	Y	0.015038254	0.012572228	64	64	0.236769792	0.986391888	0.91078856
W1	Otu00312_Staphylococcus	Disease_Status	Cryptosporidium_Positive	-0.0000846	0.0000713	65	20	0.239803984	0.951910758	0.910961585
W5	Otu00118_Muribaculaceae_unclassified	Synulox	Y	-0.002408541	0.002033553	64	46	0.241347687	0.986843877	0.910961585
W5	Otu00333_Eubacterium	Disease_Status	Cryptosporidium_Positive	0.0000973	0.0000819	64	43	0.239835953	0.986843877	0.910961585
W5	Otu00627_Pseudoramibacter	Disease_Status	Cryptosporidium_Positive	0.0000395	0.0000333	64	18	0.240479993	0.986843877	0.910961585
W5	Otu00516_Parasutterella	Draaxin	Y	-0.0000822	0.000069	64	32	0.238949278	0.986843877	0.910961585
W5	Otu00070_Enterococcus	Halocur	Y	-0.000114957	0.0000969	64	22	0.240613721	0.986843877	0.910961585
W10	Otu00853_Porphyromonas	Farm	1	-0.000245919	0.000207265	62	9	0.240718454	0.819659763	0.910961585
W10	Otu00537_Mobiluncus	Diatrim_2	Y	0.0000542	0.0000457	62	18	0.240380705	0.819659763	0.910961585
W10	Otu00048_Limosilactobacillus	Diatrim_2	Y	0.000228605	0.000192672	62	22	0.240716595	0.819659763	0.910961585
W10	Otu00027_Ruminococcaceae_unclassified	Diatrim_1	Y	0.019970807	0.016819952	62	62	0.240392438	0.819659763	0.910961585
W10	Otu00136_Negativibacillus	Synulox	Y	0.001419253	0.001197919	62	57	0.24139601	0.819659763	0.910961585
W10	Otu01011_Ruminococcus	Disease_Status	Cryptosporidium_Positive	0.000436876	0.000367044	62	35	0.239249597	0.819659763	0.910961585
W10	Otu00019_Blautia	Farm	1	0.023690247	0.019975499	62	62	0.240925731	0.819659763	0.910961585
W1	Otu00150_Enterobacteriaceae_unclassified	Farm	1	-0.00983116	0.008364845	65	62	0.244597956	0.951910758	0.916771421
W1	Otu00044_Fournierella	Diatrim_1	Y	-0.005664064	0.00481319	65	36	0.244009407	0.951910758	0.916771421
W5	Otu00017_Mediterraneibacter	Draaxin	Y	-0.00853687	0.007264801	64	64	0.245016875	0.98914219	0.916771421
W5	Otu00052_Megasphaera	Synulox	Y	0.010753838	0.009141819	64	52	0.244527569	0.98914219	0.916771421
W5	Otu00183_Romboutsia	Disease_Status	Cryptosporidium_Positive	-0.000048	0.0000409	64	24	0.245063463	0.98914219	0.916771421
W10	Otu00183_Romboutsia	Disease_Status	Cryptosporidium_Positive	0.00041838	0.00035555	62	40	0.244567542	0.827767065	0.916771421
W1	Otu00038_Dorea	Diatrim_1	Y	0.00687145	0.005890552	65	41	0.248097612	0.951910758	0.919217945
W1	Otu00025_Phocaeicola	Diatrim_1	Y	-0.048308147	0.041421824	65	48	0.248206625	0.951910758	0.919217945
W5	Otu00878_Eisenbergiella	Farm	3	0.000226768	0.000193843	64	9	0.247104782	0.98914219	0.919217945
W5	Otu00147_Peptacetobacter	Farm	3	-0.005221118	0.004464784	64	34	0.247285547	0.98914219	0.919217945
W5	Otu00539_Finegoldia	Draaxin	Y	-0.000143879	0.00012275	64	22	0.24619631	0.98914219	0.919217945
W10	Otu00118_Muribaculaceae_unclassified	Disease_Status	Cryptosporidium_Positive	0.005031014	0.004306248	62	56	0.247911968	0.833742159	0.919217945
W10	Otu00166_Desulfovibrio	Diatrim_1	Y	-0.000581944	0.000498024	62	26	0.247831636	0.833742159	0.919217945
W5	Otu00028_Selenomonadaceae_unclassified	Farm	3	0.030602251	0.026253959	64	62	0.248796592	0.991593636	0.920084679
W1	Otu00072_Anaerostipes	Disease_Status	Cryptosporidium_Positive	-0.0000563	0.0000484	65	20	0.249836122	0.951910758	0.920548139
W1	Otu00145_Terrisporobacter	Farm	1	-0.008763578	0.007535743	65	35	0.249538069	0.951910758	0.920548139
W1	Otu01658_Pseudomonadaceae_unclassified	Farm	3	0.0000694	0.0000598	65	10	0.249990249	0.951910758	0.920548139
W5	Otu00627_Pseudoramibacter	Halocur	Y	-0.0000656	0.0000566	64	18	0.251380086	0.997333259	0.924349249
W1	Otu00136_Negativibacillus	Farm	3	-0.000193257	0.000167265	65	15	0.252585418	0.951910758	0.927462082
W10	Otu00027_Ruminococcaceae_unclassified	Draaxin	Y	0.013383333	0.011581148	62	62	0.253022333	0.84822725	0.927748554
W1	Otu00096_Anaerotignum	Farm	3	-0.001320682	0.001148052	65	35	0.254633712	0.951910758	0.928389486
W5	Otu00170_Roseburia	Disease_Status	Cryptosporidium_Positive	0.000366738	0.000318536	64	50	0.254580378	0.997333259	0.928389486
W5	Otu00332_Schaalia	Disease_Status	Cryptosporidium_Positive	0.0000761	0.000066	64	12	0.253641113	0.997333259	0.928389486
W10	Otu00396_Paramuribaculum	Halocur	Y	-0.001408009	0.001221049	62	37	0.254037812	0.848936485	0.928389486
W5	Otu00038_Dorea	Halocur	Y	-0.00979436	0.00854287	64	61	0.256553764	0.997333259	0.933111951
W10	Otu00655_Actinomycetaceae_unclassified	Disease_Status	Cryptosporidium_Positive	-0.0000434	0.0000379	62	39	0.256650908	0.854417548	0.933111951
W5	Otu00406_Lactococcus	Draaxin	Y	-0.0000508	0.0000444	64	23	0.257442508	0.997333259	0.933364493
W10	Otu00437_Paludicola	Diatrim_1	Y	0.0000552	0.0000482	62	32	0.257296193	0.854417548	0.933364493
W1	Otu00006_Prevotella	Diatrim_1	Y	0.019378554	0.017000849	65	27	0.258951875	0.951910758	0.935649278
W1	Otu01327_Morganella	Farm	3	-0.000180331	0.000159042	65	8	0.261439242	0.951910758	0.935649278
W1	Otu00598_Mannheimia	Farm	3	0.001023853	0.000899754	65	12	0.25975167	0.951910758	0.935649278
W1	Otu00065_Ligilactobacillus	Disease_Status	Cryptosporidium_Positive	0.002663467	0.002357944	65	42	0.26322833	0.951910758	0.935649278
W5	Otu00118_Muribaculaceae_unclassified	Diatrim_1	Y	-0.00218092	0.001923147	64	46	0.261697702	0.997333259	0.935649278
W5	Otu00011_Veillonella	Halocur	Y	-0.01091953	0.009659271	64	34	0.263183361	0.997333259	0.935649278
W5	Otu00039_Gallibacterium	Farm	1	0.002115406	0.001857682	64	53	0.259749947	0.997333259	0.935649278
W5	Otu00511_Aerococcus	Draaxin	Y	-0.000638673	0.000559871	64	32	0.258916623	0.997333259	0.935649278
W5	Otu00004_Faecalibacterium	Farm	3	0.042132999	0.037114591	64	64	0.261208733	0.997333259	0.935649278
W5	Otu00143_Firmicutes_unclassified	Synulox	Y	-0.002369512	0.002093961	64	63	0.262715504	0.997333259	0.935649278
W10	Otu01285_Actinobacteria_unclassified	Farm	3	-0.0000479	0.0000423	62	16	0.262377954	0.860001037	0.935649278
W10	Otu00761_Pseudonocardiaceae_unclassified	Draaxin	Y	-0.0000841	0.0000745	62	12	0.263701601	0.860001037	0.935649278
W10	Otu00866_Intestinibaculum	Diatrim_1	Y	-0.000117069	0.000103667	62	17	0.263863955	0.860001037	0.935649278
W10	Otu00048_Limosilactobacillus	Farm	3	-0.00036333	0.000320111	62	22	0.261477043	0.860001037	0.935649278
W10	Otu00004_Faecalibacterium	Farm	1	-0.038565588	0.034019601	62	62	0.262052305	0.860001037	0.935649278
W10	Otu00024_Clostridium_sensu_stricto	Diatrim_2	Y	0.003935522	0.003473424	62	49	0.262297833	0.860001037	0.935649278
W1	Otu00020_Fusobacterium	Farm	3	0.038332214	0.034011889	65	45	0.264295222	0.951910758	0.935894724
W1	Otu00024_Clostridium_sensu_stricto	Diatrim_1	Y	-0.063911691	0.057150938	65	59	0.267973121	0.957046861	0.936017186
W5	Otu00032_Prevotellamassilia	Farm	3	-0.024938817	0.022191978	64	54	0.265989089	0.997333259	0.936017186
W5	Otu02350_Coriobacteriia_unclassified	Farm	1	-0.0000847	0.0000759	64	45	0.268834792	0.997333259	0.936017186
W5	Otu00016_Sutterella	Draaxin	Y	-0.001658384	0.001483829	64	60	0.268580012	0.997333259	0.936017186
W5	Otu00331_Sharpea	Farm	1	-0.00033876	0.000301201	64	31	0.2656025	0.997333259	0.936017186
W5	Otu00172_Pseudoflavonifractor	Synulox	Y	-0.00274992	0.002452215	64	59	0.266988817	0.997333259	0.936017186
W5	Otu00954_Monoglobus	Farm	3	0.0000514	0.0000461	64	9	0.268843542	0.997333259	0.936017186
W10	Otu00197_Frisingicoccus	Disease_Status	Cryptosporidium_Positive	0.000174116	0.000155582	62	60	0.268131904	0.860630062	0.936017186
W10	Otu00903_Agathobacter	Halocur	Y	0.0000798	0.0000709	62	36	0.265402685	0.860630062	0.936017186
W10	Otu00166_Desulfovibrio	Synulox	Y	-0.000595608	0.000530313	62	26	0.266445962	0.860630062	0.936017186
W10	Otu00198_Mailhella	Diatrim_1	Y	0.000166167	0.000148451	62	49	0.268043229	0.860630062	0.936017186
W10	Otu00048_Limosilactobacillus	Farm	1	-0.000506967	0.000451607	62	22	0.266673643	0.860630062	0.936017186
W10	Otu00159_Anaerobutyricum	Synulox	Y	0.00078411	0.000701985	62	50	0.269037048	0.860918555	0.936017186
W5	Otu00135_Fusobacteriaceae_unclassified	Disease_Status	Cryptosporidium_Positive	-0.0000647	0.000058	64	17	0.269694505	0.997333259	0.937043408
W5	Otu00072_Anaerostipes	Halocur	Y	-0.0056166	0.005045253	64	58	0.270445268	0.997333259	0.937132732
W10	Otu00170_Roseburia	Synulox	Y	0.002316754	0.002080051	62	58	0.270392205	0.862156622	0.937132732
W5	Otu00048_Limosilactobacillus	Halocur	Y	-0.01262341	0.011372378	64	54	0.271825948	0.997333259	0.938307555
W10	Otu00954_Monoglobus	Diatrim_1	Y	0.001130238	0.001017939	62	28	0.271873253	0.862156622	0.938307555
W10	Otu00030_Clostridiales_unclassified	Synulox	Y	-0.037845414	0.034034737	62	62	0.271172089	0.862156622	0.938307555
W5	Otu02350_Coriobacteriia_unclassified	Disease_Status	Cryptosporidium_Positive	-0.000026	0.0000235	64	45	0.27348548	0.997333259	0.941953582
W10	Otu01285_Actinobacteria_unclassified	Disease_Status	Cryptosporidium_Positive	0.0000206	0.0000186	62	16	0.273658468	0.8642599	0.941953582
W5	Otu00002_Megamonas	Draaxin	Y	0.034694968	0.031429891	64	54	0.274449575	0.997333259	0.942776879
W10	Otu00460_Duncaniella	Synulox	Y	-0.001858648	0.001685019	62	33	0.274991786	0.8642599	0.942776879
W10	Otu00655_Actinomycetaceae_unclassified	Draaxin	Y	0.0000503	0.0000456	62	39	0.274766298	0.8642599	0.942776879
W5	Otu00208_Succinivibrio	Farm	3	-0.00104257	0.000947531	64	34	0.275993378	0.997333259	0.94495746
W5	Otu00018_Streptococcus	Draaxin	Y	-0.003738631	0.00341854	64	61	0.278882444	0.997333259	0.953586135
W1	Otu00303_Enterocloster	Farm	3	0.000558428	0.000512511	65	43	0.280323453	0.992812229	0.954724804
W10	Otu01250_Lachnospira	Farm	3	0.0000778	0.0000713	62	13	0.28010312	0.875115073	0.954724804
W10	Otu00396_Paramuribaculum	Diatrim_2	Y	-0.001059953	0.000970992	62	37	0.27993855	0.875115073	0.954724804
W5	Otu00197_Frisingicoccus	Farm	3	-0.00040648	0.000373125	64	43	0.280731552	0.997333259	0.95485666
W10	Otu00853_Porphyromonas	Synulox	Y	-0.00013086	0.000120399	62	9	0.282004711	0.878457151	0.957926646
W10	Otu00314_Clostridiales_Incertae_Sedis_XIII_unclassified	Halocur	Y	-0.000483547	0.000446312	62	59	0.28352276	0.880588335	0.961819337
W5	Otu00038_Dorea	Farm	1	-0.017529808	0.016205006	64	61	0.284082687	0.997333259	0.962213674
W5	Otu00470_Coprobacter	Synulox	Y	-0.000825465	0.000763563	64	21	0.284383461	0.997333259	0.962213674
W1	Otu00052_Megasphaera	Farm	3	0.009032461	0.008383085	65	13	0.285659437	0.997562295	0.964007369
W10	Otu00470_Coprobacter	Diatrim_1	Y	0.00025907	0.00024018	62	24	0.285628833	0.884527998	0.964007369
W5	Otu00314_Clostridiales_Incertae_Sedis_XIII_unclassified	Diatrim_2	Y	-0.000745467	0.000692056	64	54	0.28610282	0.997333259	0.964244837
W5	Otu00213_Allisonella	Draaxin	Y	-0.000200197	0.000186907	64	35	0.288799912	0.997333259	0.969542562
W5	Otu00211_Sutterellaceae_unclassified	Diatrim_1	Y	0.000332725	0.000310477	64	31	0.28855409	0.997333259	0.969542562
W5	Otu00146_Bacteria_unclassified	Disease_Status	Cryptosporidium_Positive	-0.001214366	0.001133174	64	63	0.288557191	0.997333259	0.969542562
W10	Otu00160_Holdemanella	Draaxin	Y	-0.000129873	0.000121427	62	52	0.2896667	0.887366227	0.971191206
W1	Otu01047_Negativicutes_unclassified	Synulox	Y	0.0000746	0.0000705	65	31	0.294055456	0.997562295	0.973376154
W5	Otu00118_Muribaculaceae_unclassified	Halocur	Y	0.001976277	0.001855565	64	46	0.291504984	0.997333259	0.973376154
W5	Otu00006_Prevotella	Draaxin	Y	0.026376774	0.024901553	64	63	0.29411935	0.997333259	0.973376154
W5	Otu01528_Acidaminococcaceae_unclassified	Halocur	Y	-0.0000298	0.0000279	64	22	0.291107162	0.997333259	0.973376154
W5	Otu00040_Lactobacillus	Halocur	Y	-0.014490177	0.01363537	64	51	0.292566218	0.997333259	0.973376154
W5	Otu00511_Aerococcus	Disease_Status	Cryptosporidium_Positive	-0.000511359	0.000483484	64	32	0.294836955	0.997333259	0.973376154
W10	Otu00062_Bacteroidaceae_unclassified	Diatrim_2	Y	-0.017624398	0.016597833	62	60	0.293118767	0.887366227	0.973376154
W10	Otu00314_Clostridiales_Incertae_Sedis_XIII_unclassified	Diatrim_2	Y	-0.000376124	0.000354913	62	59	0.294057105	0.887366227	0.973376154
W10	Otu00627_Pseudoramibacter	Disease_Status	Cryptosporidium_Positive	0.000047	0.0000444	62	20	0.294378777	0.887366227	0.973376154
W10	Otu00150_Enterobacteriaceae_unclassified	Halocur	Y	0.0000441	0.0000415	62	16	0.293619181	0.887366227	0.973376154
W10	Otu02874_Proteobacteria_unclassified	Draaxin	Y	0.000428151	0.000404554	62	33	0.294706418	0.887366227	0.973376154
W10	Otu01092_Treponema	Halocur	Y	-0.00175299	0.00164677	62	35	0.291927235	0.887366227	0.973376154
W10	Otu00003_Escherichia.Shigella	Synulox	Y	-0.009905098	0.009376387	62	58	0.295582799	0.887366227	0.973588626
W10	Otu00516_Parasutterella	Diatrim_2	Y	-0.000201859	0.000191113	62	28	0.295654573	0.887366227	0.973588626
W1	Otu00325_Howardella	Disease_Status	Cryptosporidium_Positive	-0.0000793	0.0000755	65	25	0.297474541	0.997562295	0.974615575
W5	Otu00208_Succinivibrio	Synulox	Y	0.000814358	0.000773968	64	34	0.297315559	0.997333259	0.974615575
W10	Otu00047_Bacteroidales_unclassified	Disease_Status	Cryptosporidium_Positive	0.009162976	0.008705172	62	62	0.29730444	0.887366227	0.974615575
W10	Otu00136_Negativibacillus	Farm	1	-0.002172062	0.002062203	62	57	0.296994307	0.887366227	0.974615575
W5	Otu00610_Clostridium_XVIII	Disease_Status	Cryptosporidium_Positive	0.000163811	0.000155981	64	20	0.29822179	0.997333259	0.975438029
W5	Otu00190_Agathobaculum	Diatrim_2	Y	-0.000429061	0.000409098	64	39	0.298857609	0.997333259	0.975438029
W10	Otu00028_Selenomonadaceae_unclassified	Disease_Status	Cryptosporidium_Positive	0.005000812	0.004764019	62	57	0.298617115	0.887366227	0.975438029
W1	Otu00096_Anaerotignum	Synulox	Y	-0.00123022	0.001189499	65	35	0.305247747	0.997562295	0.976189175
W1	Otu00172_Pseudoflavonifractor	Synulox	Y	-0.000211297	0.000204575	65	19	0.305885196	0.997562295	0.976189175
W5	Otu00333_Eubacterium	Diatrim_1	Y	-0.000149977	0.000144304	64	43	0.303205325	0.997333259	0.976189175
W5	Otu00446_Peptostreptococcaceae_unclassified	Diatrim_1	Y	0.000113838	0.000109544	64	19	0.303259871	0.997333259	0.976189175
W5	Otu00165_Peptococcus	Synulox	Y	0.001927846	0.001861464	64	48	0.30489248	0.997333259	0.976189175
W5	Otu00822_Senegalimassilia	Disease_Status	Cryptosporidium_Positive	-0.0000521	0.0000502	64	19	0.30435221	0.997333259	0.976189175
W5	Otu00464_Cloacibacillus	Synulox	Y	-0.000452309	0.000435914	64	16	0.303991782	0.997333259	0.976189175
W5	Otu00392_Lawsonella	Halocur	Y	0.000462703	0.000445962	64	37	0.304024115	0.997333259	0.976189175
W5	Otu00295_Faecalibacillus	Halocur	Y	-0.000151755	0.000146499	64	38	0.304790627	0.997333259	0.976189175
W5	Otu00298_Enterococcaceae_unclassified	Draaxin	Y	0.000086	0.0000824	64	20	0.30095227	0.997333259	0.976189175
W5	Otu00457_Ruthenibacterium	Farm	3	0.000255336	0.000246963	64	23	0.305705507	0.997333259	0.976189175
W5	Otu00437_Paludicola	Farm	3	0.000516989	0.000499245	64	23	0.304947465	0.997333259	0.976189175
W10	Otu00051_Acidaminococcus	Diatrim_2	Y	0.000485396	0.00046832	62	24	0.304692872	0.887366227	0.976189175
W10	Otu00446_Peptostreptococcaceae_unclassified	Farm	3	-0.000540903	0.00052191	62	45	0.304724624	0.887366227	0.976189175
W10	Otu00102_Pelistega	Disease_Status	Cryptosporidium_Positive	-0.001375776	0.001317177	62	47	0.301000044	0.887366227	0.976189175
W10	Otu00516_Parasutterella	Farm	3	-0.000330645	0.000317522	62	28	0.302448813	0.887366227	0.976189175
W10	Otu00133_Corynebacterium	Farm	1	-0.013157873	0.012650081	62	34	0.302996072	0.887366227	0.976189175
W10	Otu00341_Oscillibacter	Synulox	Y	-0.000821582	0.000786212	62	61	0.300771135	0.887366227	0.976189175
W5	Otu00086_Clostridiaceae_1_unclassified	Halocur	Y	-0.000049	0.0000477	64	16	0.308666922	0.997333259	0.976342583
W5	Otu01136_Sarcina	Disease_Status	Cryptosporidium_Positive	0.0000514	0.0000498	64	12	0.306685705	0.997333259	0.976342583
W5	Otu01136_Sarcina	Synulox	Y	-0.0000955	0.0000928	64	12	0.307914306	0.997333259	0.976342583
W10	Otu00197_Frisingicoccus	Diatrim_1	Y	-0.000278535	0.000271785	62	60	0.310096257	0.887366227	0.976342583
W10	Otu00052_Megasphaera	Halocur	Y	-0.000421898	0.000409017	62	30	0.306993856	0.887366227	0.976342583
W10	Otu00183_Romboutsia	Farm	3	0.000829517	0.000807038	62	40	0.308687346	0.887366227	0.976342583
W10	Otu01882_Clostridia_unclassified	Disease_Status	Cryptosporidium_Positive	-0.00022416	0.000218293	62	46	0.309141775	0.887366227	0.976342583
W10	Otu00102_Pelistega	Diatrim_1	Y	-0.002359604	0.002300973	62	47	0.309794216	0.887366227	0.976342583
W10	Otu00866_Intestinibaculum	Synulox	Y	0.000113305	0.000110388	62	17	0.309354775	0.887366227	0.976342583
W10	Otu00240_Subdoligranulum	Farm	3	0.00124535	0.001214738	62	24	0.309924869	0.887366227	0.976342583
W10	Otu00190_Agathobaculum	Diatrim_2	Y	-0.000383309	0.000373519	62	49	0.309452658	0.887366227	0.976342583
W10	Otu00063_Flintibacter	Farm	3	0.001532159	0.001496814	62	62	0.310667534	0.887366227	0.976342583
W10	Otu00543_Neglecta	Draaxin	Y	0.00011802	0.000115339	62	16	0.310843306	0.887366227	0.976342583
W5	Otu00073_Faecalimonas	Diatrim_1	Y	0.000638845	0.000627031	64	12	0.312739527	0.997333259	0.977885819
W5	Otu01171_Leuconostoc	Farm	3	-0.000102444	0.000100614	64	13	0.313047116	0.997333259	0.977885819
W10	Otu00096_Anaerotignum	Disease_Status	Cryptosporidium_Positive	-0.00104076	0.001022195	62	62	0.313226096	0.887366227	0.977885819
W10	Otu00761_Pseudonocardiaceae_unclassified	Diatrim_2	Y	0.0000863	0.0000846	62	12	0.312221899	0.887366227	0.977885819
W10	Otu00030_Clostridiales_unclassified	Halocur	Y	-0.0320484	0.031434123	62	62	0.312577378	0.887366227	0.977885819
W10	Otu00133_Corynebacterium	Farm	3	-0.009116331	0.008966718	62	34	0.313921972	0.887366227	0.978797914
W10	Otu00295_Faecalibacillus	Disease_Status	Cryptosporidium_Positive	-0.000140407	0.000138205	62	48	0.314275539	0.887366227	0.978797914
W5	Otu00166_Desulfovibrio	Halocur	Y	0.001251266	0.001233687	64	41	0.314905133	0.997333259	0.979578542
W10	Otu00051_Acidaminococcus	Synulox	Y	0.000646342	0.000637649	62	24	0.315363199	0.888062768	0.979824362
W1	Otu00303_Enterocloster	Disease_Status	Cryptosporidium_Positive	-0.000263488	0.000260643	65	43	0.316185108	0.997562295	0.97991785
W1	Otu00068_Prevotellaceae_unclassified	Disease_Status	Cryptosporidium_Positive	-0.000117333	0.000115996	65	17	0.315896553	0.997562295	0.97991785
W1	Otu01327_Morganella	Synulox	Y	0.000166462	0.000164784	65	8	0.316530524	0.997562295	0.97991785
W10	Otu00211_Sutterellaceae_unclassified	Farm	3	0.001903778	0.001884349	62	55	0.316937007	0.888537479	0.980002587
W10	Otu00392_Lawsonella	Disease_Status	Cryptosporidium_Positive	-0.000104751	0.000103806	62	28	0.317513212	0.888537479	0.980611294
W10	Otu00211_Sutterellaceae_unclassified	Diatrim_2	Y	0.001143193	0.001134171	62	55	0.31805603	0.888537479	0.981115558
W5	Otu00406_Lactococcus	Disease_Status	Cryptosporidium_Positive	0.0000386	0.0000383	64	23	0.318686624	0.997333259	0.981889062
W10	Otu00429_Butyrivibrio	Diatrim_2	Y	-0.00098951	0.000988346	62	18	0.321290271	0.890505318	0.986384027
W10	Otu00535_Elusimicrobium	Diatrim_1	Y	-0.001098705	0.001097126	62	21	0.321164839	0.890505318	0.986384027
W10	Otu00620_Sphaerochaetaceae_unclassified	Diatrim_1	Y	-0.00081692	0.000815448	62	27	0.320989865	0.890505318	0.986384027
W1	Otu00150_Enterobacteriaceae_unclassified	Farm	3	-0.005073145	0.005119065	65	62	0.325718166	0.997562295	0.986827908
W1	Otu00048_Limosilactobacillus	Synulox	Y	0.002154019	0.002167354	65	37	0.324355981	0.997562295	0.986827908
W1	Otu00298_Enterococcaceae_unclassified	Disease_Status	Cryptosporidium_Positive	-0.007506451	0.00752454	65	56	0.322549241	0.997562295	0.986827908
W5	Otu00175_Mycobacteriales_unclassified	Draaxin	Y	0.000129933	0.000131352	64	16	0.326898521	0.997333259	0.986827908
W5	Otu00018_Streptococcus	Synulox	Y	-0.005492767	0.005502586	64	61	0.32254648	0.997333259	0.986827908
W5	Otu00610_Clostridium_XVIII	Farm	3	0.000351801	0.000355938	64	20	0.327296604	0.997333259	0.986827908
W5	Otu00065_Ligilactobacillus	Disease_Status	Cryptosporidium_Positive	0.003053164	0.003071541	64	49	0.324567884	0.997333259	0.986827908
W5	Otu00317_Intestinimonas	Diatrim_1	Y	0.000318777	0.00031989	64	36	0.323361044	0.997333259	0.986827908
W5	Otu00063_Flintibacter	Disease_Status	Cryptosporidium_Positive	0.001044274	0.001055223	64	63	0.326692094	0.997333259	0.986827908
W10	Otu00159_Anaerobutyricum	Halocur	Y	0.000642211	0.000648346	62	50	0.32641236	0.890675588	0.986827908
W10	Otu00333_Eubacterium	Diatrim_1	Y	0.0000713	0.0000719	62	34	0.32579195	0.890675588	0.986827908
W10	Otu00370_Slackia	Diatrim_1	Y	0.000125933	0.000127083	62	40	0.326213355	0.890675588	0.986827908
W10	Otu00516_Parasutterella	Farm	1	-0.000445004	0.000447954	62	28	0.325021532	0.890675588	0.986827908
W10	Otu00761_Pseudonocardiaceae_unclassified	Farm	3	-0.000139987	0.000140566	62	12	0.323833114	0.890675588	0.986827908
W10	Otu00002_Megamonas	Disease_Status	Cryptosporidium_Positive	-0.017743037	0.017797647	62	26	0.323327651	0.890675588	0.986827908
W10	Otu00118_Muribaculaceae_unclassified	Diatrim_2	Y	-0.005813754	0.005883151	62	56	0.32754288	0.891456912	0.986827908
W1	Otu00006_Prevotella	Disease_Status	Cryptosporidium_Positive	-0.008796139	0.008930404	65	27	0.32866314	0.997562295	0.987277307
W1	Otu00016_Sutterella	Diatrim_1	Y	-0.002792911	0.002838834	65	40	0.329219744	0.997562295	0.987277307
W5	Otu00232_Ihubacter	Halocur	Y	-0.00014921	0.000151504	64	25	0.329007548	0.997333259	0.987277307
W10	Otu00004_Faecalibacterium	Halocur	Y	0.017977774	0.018251738	62	62	0.329104508	0.893404526	0.987277307
W1	Otu00063_Flintibacter	Disease_Status	Cryptosporidium_Positive	-0.000384321	0.000392208	65	32	0.331140918	0.997562295	0.991162334
W5	Otu00010_Butyricicoccus	Synulox	Y	-0.00399473	0.004075446	64	64	0.331282111	0.997333259	0.991162334
W5	Otu00819_Actinobacteria_unclassified	Diatrim_2	Y	-0.0000403	0.0000413	64	32	0.332692762	0.997333259	0.991938627
W10	Otu00013_Lachnospiraceae_unclassified	Diatrim_1	Y	-0.029305231	0.029963974	62	62	0.332509883	0.897579721	0.991938627
W10	Otu00010_Butyricicoccus	Diatrim_1	Y	0.000960019	0.000980682	62	60	0.332062217	0.897579721	0.991938627
W10	Otu00183_Romboutsia	Draaxin	Y	0.000417659	0.000427656	62	40	0.333192472	0.897579721	0.992284032
W5	Otu00183_Romboutsia	Draaxin	Y	-0.0000462	0.0000474	64	24	0.333639784	0.997333259	0.992472775
W10	Otu00170_Roseburia	Draaxin	Y	-0.001310316	0.001344989	62	58	0.334372793	0.898467352	0.993509965
W1	Otu00024_Clostridium_sensu_stricto	Synulox	Y	-0.05938993	0.061162305	65	59	0.335501555	0.997562295	0.995719311
W5	Otu00325_Howardella	Farm	3	0.000381336	0.000393098	64	32	0.336254193	0.997333259	0.996808588
W5	Otu00013_Lachnospiraceae_unclassified	Diatrim_1	Y	-0.030153878	0.031109571	64	64	0.336648927	0.997333259	0.996835597
W1	Otu01588_Tyzzerella	Disease_Status	Cryptosporidium_Positive	-0.000012	0.0000156	65	23	0.443201615	0.997562295	0.998284878
W1	Otu01588_Tyzzerella	Farm	1	0.0000161	0.00005	65	23	0.74885971	0.997562295	0.998284878
W1	Otu00017_Mediterraneibacter	Disease_Status	Cryptosporidium_Positive	0.0000165	0.000943838	65	33	0.986102948	0.997562295	0.998284878
W1	Otu00017_Mediterraneibacter	Farm	1	-0.000949003	0.00303265	65	33	0.755438357	0.997562295	0.998284878
W1	Otu00017_Mediterraneibacter	Farm	3	-0.00176923	0.001855902	65	33	0.344327812	0.997562295	0.998284878
W1	Otu00017_Mediterraneibacter	Diatrim_1	Y	-0.000906719	0.001796789	65	33	0.615696282	0.997562295	0.998284878
W1	Otu00017_Mediterraneibacter	Synulox	Y	0.001317716	0.001922904	65	33	0.495854608	0.997562295	0.998284878
W1	Otu00096_Anaerotignum	Disease_Status	Cryptosporidium_Positive	-0.000369254	0.000583854	65	35	0.529541743	0.997562295	0.998284878
W1	Otu00096_Anaerotignum	Diatrim_1	Y	-0.000482092	0.001111485	65	35	0.66606137	0.997562295	0.998284878
W1	Otu00072_Anaerostipes	Farm	1	-0.000096	0.00015555	65	20	0.539318648	0.997562295	0.998284878
W1	Otu00072_Anaerostipes	Farm	3	-0.0000699	0.0000952	65	20	0.465616186	0.997562295	0.998284878
W1	Otu00072_Anaerostipes	Diatrim_1	Y	0.00000634	0.0000922	65	20	0.945380129	0.997562295	0.998284878
W1	Otu00072_Anaerostipes	Synulox	Y	-0.0000512	0.0000986	65	20	0.605360611	0.997562295	0.998284878
W1	Otu00528_Clostridium_XlVa	Farm	1	-0.0000127	0.00032883	65	41	0.9692102	0.997562295	0.998284878
W1	Otu00528_Clostridium_XlVa	Farm	3	0.0000864	0.000201235	65	41	0.669347092	0.997562295	0.998284878
W1	Otu00528_Clostridium_XlVa	Diatrim_1	Y	0.000171525	0.000194826	65	41	0.382214176	0.997562295	0.998284878
W1	Otu00528_Clostridium_XlVa	Synulox	Y	-0.0000364	0.0002085	65	41	0.862008263	0.997562295	0.998284878
W1	Otu00325_Howardella	Farm	1	0.000105227	0.000242552	65	25	0.665992393	0.997562295	0.998284878
W1	Otu00325_Howardella	Farm	3	0.0000697	0.000148435	65	25	0.640490498	0.997562295	0.998284878
W1	Otu00325_Howardella	Synulox	Y	-0.0000209	0.000153794	65	25	0.892187749	0.997562295	0.998284878
W1	Otu00038_Dorea	Disease_Status	Cryptosporidium_Positive	-0.001199415	0.003094258	65	41	0.699687705	0.997562295	0.998284878
W1	Otu00038_Dorea	Farm	1	0.002955039	0.009942168	65	41	0.767340403	0.997562295	0.998284878
W1	Otu00038_Dorea	Farm	3	0.000421384	0.006084346	65	41	0.945019194	0.997562295	0.998284878
W1	Otu00038_Dorea	Synulox	Y	-0.002369609	0.006304004	65	41	0.708347279	0.997562295	0.998284878
W1	Otu00073_Faecalimonas	Disease_Status	Cryptosporidium_Positive	0.00269422	0.004111693	65	42	0.514848486	0.997562295	0.998284878
W1	Otu00073_Faecalimonas	Farm	1	-0.009808633	0.013211292	65	42	0.460764632	0.997562295	0.998284878
W1	Otu00073_Faecalimonas	Farm	3	-0.005116028	0.008084963	65	42	0.529320333	0.997562295	0.998284878
W1	Otu00073_Faecalimonas	Synulox	Y	-0.001833374	0.008376849	65	42	0.827512881	0.997562295	0.998284878
W1	Otu00303_Enterocloster	Diatrim_1	Y	0.000317275	0.000496187	65	43	0.52502103	0.997562295	0.998284878
W1	Otu00303_Enterocloster	Synulox	Y	-0.000207572	0.000531014	65	43	0.697280741	0.997562295	0.998284878
W1	Otu00013_Lachnospiraceae_unclassified	Disease_Status	Cryptosporidium_Positive	0.004936389	0.01537817	65	60	0.749344876	0.997562295	0.998284878
W1	Otu00013_Lachnospiraceae_unclassified	Farm	1	0.027921993	0.049411643	65	60	0.574155529	0.997562295	0.998284878
W1	Otu00013_Lachnospiraceae_unclassified	Farm	3	-0.004241713	0.030238627	65	60	0.888920774	0.997562295	0.998284878
W1	Otu00013_Lachnospiraceae_unclassified	Diatrim_1	Y	0.02075796	0.029275491	65	60	0.481082339	0.997562295	0.998284878
W1	Otu00013_Lachnospiraceae_unclassified	Synulox	Y	-0.001864913	0.031330309	65	60	0.952735704	0.997562295	0.998284878
W1	Otu00047_Bacteroidales_unclassified	Disease_Status	Cryptosporidium_Positive	0.0000104	0.0000546	65	27	0.849805636	0.997562295	0.998284878
W1	Otu00047_Bacteroidales_unclassified	Farm	1	-0.0000348	0.000175317	65	27	0.843548045	0.997562295	0.998284878
W1	Otu00047_Bacteroidales_unclassified	Farm	3	-0.0000158	0.000107289	65	27	0.883330993	0.997562295	0.998284878
W1	Otu00047_Bacteroidales_unclassified	Diatrim_1	Y	0.0000375	0.000103872	65	27	0.719298357	0.997562295	0.998284878
W1	Otu00047_Bacteroidales_unclassified	Synulox	Y	-0.0000381	0.000111163	65	27	0.732713265	0.997562295	0.998284878
W1	Otu00037_Alloprevotella	Farm	1	0.004234069	0.024706414	65	13	0.864515089	0.997562295	0.998284878
W1	Otu00037_Alloprevotella	Diatrim_1	Y	0.011887033	0.014638097	65	13	0.420020799	0.997562295	0.998284878
W1	Otu00037_Alloprevotella	Synulox	Y	0.001551671	0.01566553	65	13	0.921434333	0.997562295	0.998284878
W1	Otu00006_Prevotella	Farm	1	0.010411697	0.028694306	65	27	0.718014469	0.997562295	0.998284878
W1	Otu00006_Prevotella	Farm	3	-0.001686005	0.017560161	65	27	0.923835593	0.997562295	0.998284878
W1	Otu00006_Prevotella	Synulox	Y	0.002981966	0.018194122	65	27	0.870372243	0.997562295	0.998284878
W1	Otu00014_Bacteroides	Disease_Status	Cryptosporidium_Positive	-0.012228611	0.023657067	65	51	0.607150293	0.997562295	0.998284878
W1	Otu00025_Phocaeicola	Disease_Status	Cryptosporidium_Positive	-0.019292775	0.021758538	65	48	0.378853361	0.997562295	0.998284878
W1	Otu00025_Phocaeicola	Farm	1	-0.034125328	0.069912419	65	48	0.627277285	0.997562295	0.998284878
W1	Otu00062_Bacteroidaceae_unclassified	Disease_Status	Cryptosporidium_Positive	-0.0000713	0.000108841	65	43	0.515251936	0.997562295	0.998284878
W1	Otu00062_Bacteroidaceae_unclassified	Farm	3	0.000154752	0.000214017	65	43	0.47248489	0.997562295	0.998284878
W1	Otu00062_Bacteroidaceae_unclassified	Diatrim_1	Y	0.000112581	0.0002072	65	43	0.588941131	0.997562295	0.998284878
W1	Otu00062_Bacteroidaceae_unclassified	Synulox	Y	-0.0000305	0.000221744	65	43	0.891233017	0.997562295	0.998284878
W1	Otu00193_Parabacteroides	Farm	1	-0.000100253	0.002040096	65	35	0.960972552	0.997562295	0.998284878
W1	Otu00193_Parabacteroides	Farm	3	-0.000102939	0.001248485	65	35	0.934566896	0.997562295	0.998284878
W1	Otu00193_Parabacteroides	Diatrim_1	Y	0.000408935	0.001208719	65	35	0.736322467	0.997562295	0.998284878
W1	Otu00193_Parabacteroides	Synulox	Y	-0.00081598	0.001293558	65	35	0.530605584	0.997562295	0.998284878
W1	Otu00121_Fusicatenibacter	Disease_Status	Cryptosporidium_Positive	0.000436116	0.000551049	65	9	0.431863856	0.997562295	0.998284878
W1	Otu00121_Fusicatenibacter	Farm	1	-0.000525351	0.001770578	65	9	0.767728822	0.997562295	0.998284878
W1	Otu00121_Fusicatenibacter	Farm	3	-0.000503545	0.001083547	65	9	0.643843159	0.997562295	0.998284878
W1	Otu00121_Fusicatenibacter	Diatrim_1	Y	0.000484232	0.001049035	65	9	0.646067524	0.997562295	0.998284878
W1	Otu00121_Fusicatenibacter	Synulox	Y	-0.000524786	0.001122665	65	9	0.64190228	0.997562295	0.998284878
W1	Otu00135_Fusobacteriaceae_unclassified	Farm	1	0.005295665	0.029505091	65	28	0.858173388	0.997562295	0.998284878
W1	Otu00135_Fusobacteriaceae_unclassified	Farm	3	0.006809687	0.01805634	65	28	0.707426033	0.997562295	0.998284878
W1	Otu00135_Fusobacteriaceae_unclassified	Diatrim_1	Y	0.015303267	0.017481224	65	28	0.384900003	0.997562295	0.998284878
W1	Otu00135_Fusobacteriaceae_unclassified	Synulox	Y	0.002055971	0.018708214	65	28	0.912864253	0.997562295	0.998284878
W1	Otu00020_Fusobacterium	Disease_Status	Cryptosporidium_Positive	0.001480689	0.017297102	65	45	0.932071605	0.997562295	0.998284878
W1	Otu00020_Fusobacterium	Farm	1	0.01850818	0.055577369	65	45	0.740302336	0.997562295	0.998284878
W1	Otu00020_Fusobacterium	Diatrim_1	Y	-0.000547131	0.03292857	65	45	0.986799274	0.997562295	0.998284878
W1	Otu00213_Allisonella	Disease_Status	Cryptosporidium_Positive	0.0000156	0.000196453	65	33	0.936779385	0.997562295	0.998284878
W1	Otu00213_Allisonella	Diatrim_1	Y	-0.00000625	0.000373988	65	33	0.986730628	0.997562295	0.998284878
W1	Otu00213_Allisonella	Synulox	Y	-0.000200245	0.000400238	65	33	0.618714335	0.997562295	0.998284878
W1	Otu01047_Negativicutes_unclassified	Disease_Status	Cryptosporidium_Positive	0.0000239	0.0000346	65	31	0.493058439	0.997562295	0.998284878
W1	Otu01047_Negativicutes_unclassified	Farm	1	-0.0000989	0.000111177	65	31	0.377515412	0.997562295	0.998284878
W1	Otu01047_Negativicutes_unclassified	Farm	3	-0.00000819	0.000068	65	31	0.904594384	0.997562295	0.998284878
W1	Otu01047_Negativicutes_unclassified	Diatrim_1	Y	-0.0000483	0.0000659	65	31	0.466751136	0.997562295	0.998284878
W1	Otu00873_Veillonellaceae_unclassified	Disease_Status	Cryptosporidium_Positive	0.000121563	0.000129371	65	32	0.351228309	0.997562295	0.998284878
W1	Otu00873_Veillonellaceae_unclassified	Farm	1	-0.000278533	0.000415682	65	32	0.505431913	0.997562295	0.998284878
W1	Otu00873_Veillonellaceae_unclassified	Diatrim_1	Y	-0.000211696	0.000246284	65	32	0.393509864	0.997562295	0.998284878
W1	Otu00873_Veillonellaceae_unclassified	Synulox	Y	0.000217072	0.00026357	65	32	0.413494441	0.997562295	0.998284878
W1	Otu00011_Veillonella	Farm	1	-0.062494936	0.080852994	65	51	0.442640462	0.997562295	0.998284878
W1	Otu00011_Veillonella	Diatrim_1	Y	-0.028031034	0.047903914	65	51	0.560677422	0.997562295	0.998284878
W1	Otu00052_Megasphaera	Disease_Status	Cryptosporidium_Positive	-0.0000863	0.004263306	65	13	0.983922247	0.997562295	0.998284878
W1	Otu00052_Megasphaera	Farm	1	-0.001518488	0.01369844	65	13	0.912110576	0.997562295	0.998284878
W1	Otu00052_Megasphaera	Diatrim_1	Y	-0.001649127	0.008116074	65	13	0.839683555	0.997562295	0.998284878
W1	Otu00052_Megasphaera	Synulox	Y	0.005946604	0.008685733	65	13	0.496251606	0.997562295	0.998284878
W1	Otu00028_Selenomonadaceae_unclassified	Farm	1	-0.0000197	0.0000852	65	19	0.817971355	0.997562295	0.998284878
W1	Otu00028_Selenomonadaceae_unclassified	Farm	3	-0.0000484	0.0000521	65	19	0.357444845	0.997562295	0.998284878
W1	Otu00028_Selenomonadaceae_unclassified	Diatrim_1	Y	0.0000352	0.0000505	65	19	0.488166237	0.997562295	0.998284878
W1	Otu00028_Selenomonadaceae_unclassified	Synulox	Y	0.00000952	0.000054	65	19	0.860760916	0.997562295	0.998284878
W1	Otu00051_Acidaminococcus	Farm	1	0.010679378	0.015234544	65	15	0.486060182	0.997562295	0.998284878
W1	Otu00051_Acidaminococcus	Farm	3	0.002308256	0.009323141	65	15	0.80531627	0.997562295	0.998284878
W1	Otu00051_Acidaminococcus	Diatrim_1	Y	0.008462353	0.009026188	65	15	0.352306302	0.997562295	0.998284878
W1	Otu00051_Acidaminococcus	Synulox	Y	0.001739831	0.009659727	65	15	0.857681977	0.997562295	0.998284878
W1	Otu00001_Phascolarctobacterium	Synulox	Y	0.009118004	0.015657615	65	38	0.562558779	0.997562295	0.998284878
W1	Otu01327_Morganella	Disease_Status	Cryptosporidium_Positive	-0.00000127	0.0000809	65	8	0.987518394	0.997562295	0.998284878
W1	Otu01327_Morganella	Farm	1	-0.000238163	0.000259884	65	8	0.363177341	0.997562295	0.998284878
W1	Otu00003_Escherichia.Shigella	Disease_Status	Cryptosporidium_Positive	0.01624788	0.052003998	65	65	0.755811408	0.997562295	0.998284878
W1	Otu00003_Escherichia.Shigella	Farm	1	-0.138527744	0.167094194	65	65	0.410423387	0.997562295	0.998284878
W1	Otu00003_Escherichia.Shigella	Farm	3	-0.052802193	0.102257255	65	65	0.607528686	0.997562295	0.998284878
W1	Otu00003_Escherichia.Shigella	Diatrim_1	Y	0.027405748	0.099000241	65	65	0.782881972	0.997562295	0.998284878
W1	Otu00003_Escherichia.Shigella	Synulox	Y	-0.082231688	0.105948969	65	65	0.440764115	0.997562295	0.998284878
W1	Otu00035_Peptostreptococcus	Farm	1	-0.011189535	0.017900145	65	51	0.534310121	0.997562295	0.998284878
W1	Otu00035_Peptostreptococcus	Farm	3	0.003738563	0.010954418	65	51	0.7341026	0.997562295	0.998284878
W1	Otu00035_Peptostreptococcus	Synulox	Y	0.001359074	0.011349897	65	51	0.905093327	0.997562295	0.998284878
W1	Otu00446_Peptostreptococcaceae_unclassified	Disease_Status	Cryptosporidium_Positive	0.0000359	0.0000974	65	17	0.713439466	0.997562295	0.998284878
W1	Otu00446_Peptostreptococcaceae_unclassified	Farm	1	-0.0000698	0.000312993	65	17	0.824411582	0.997562295	0.998284878
W1	Otu00446_Peptostreptococcaceae_unclassified	Farm	3	-0.0000601	0.000191544	65	17	0.754952154	0.997562295	0.998284878
W1	Otu00446_Peptostreptococcaceae_unclassified	Diatrim_1	Y	0.0000757	0.000185443	65	17	0.684586605	0.997562295	0.998284878
W1	Otu00446_Peptostreptococcaceae_unclassified	Synulox	Y	-0.00000893	0.000198459	65	17	0.9642427	0.997562295	0.998284878
W1	Otu00145_Terrisporobacter	Disease_Status	Cryptosporidium_Positive	0.001450952	0.002345316	65	35	0.538521977	0.997562295	0.998284878
W1	Otu00145_Terrisporobacter	Diatrim_1	Y	-0.003042668	0.004464789	65	35	0.498233727	0.997562295	0.998284878
W1	Otu00180_Peptoniphilus	Farm	1	-0.001793388	0.00757113	65	35	0.81357673	0.997562295	0.998284878
W1	Otu00180_Peptoniphilus	Diatrim_1	Y	-0.001694788	0.004485755	65	35	0.706923442	0.997562295	0.998284878
W1	Otu00180_Peptoniphilus	Synulox	Y	-0.000962558	0.004800606	65	35	0.841773146	0.997562295	0.998284878
W1	Otu00005_Collinsella	Disease_Status	Cryptosporidium_Positive	-0.0074271	0.008738941	65	51	0.398824405	0.997562295	0.998284878
W1	Otu00005_Collinsella	Farm	1	0.016933693	0.028079116	65	51	0.54877297	0.997562295	0.998284878
W1	Otu00005_Collinsella	Farm	3	0.00841497	0.017183681	65	51	0.626157147	0.997562295	0.998284878
W1	Otu00005_Collinsella	Synulox	Y	0.009509321	0.01780405	65	51	0.595272279	0.997562295	0.998284878
W1	Otu00710_Paraeggerthella	Disease_Status	Cryptosporidium_Positive	0.0000168	0.000031	65	18	0.590235699	0.997562295	0.998284878
W1	Otu00330_Eggerthella	Disease_Status	Cryptosporidium_Positive	0.0000376	0.0000555	65	29	0.501166713	0.997562295	0.998284878
W1	Otu00330_Eggerthella	Farm	3	0.000013	0.000109199	65	29	0.905542005	0.997562295	0.998284878
W1	Otu00330_Eggerthella	Diatrim_1	Y	-0.00000877	0.000105721	65	29	0.934151652	0.997562295	0.998284878
W1	Otu00330_Eggerthella	Synulox	Y	-0.0000186	0.000113141	65	29	0.87000096	0.997562295	0.998284878
W1	Otu01658_Pseudomonadaceae_unclassified	Farm	1	-0.000022	0.0000976	65	10	0.822705118	0.997562295	0.998284878
W1	Otu01658_Pseudomonadaceae_unclassified	Diatrim_1	Y	-0.0000148	0.0000578	65	10	0.799169194	0.997562295	0.998284878
W1	Otu01658_Pseudomonadaceae_unclassified	Synulox	Y	-0.0000153	0.0000619	65	10	0.805346457	0.997562295	0.998284878
W1	Otu01040_Acinetobacter	Disease_Status	Cryptosporidium_Positive	-0.0000195	0.0000311	65	16	0.532675369	0.997562295	0.998284878
W1	Otu01040_Acinetobacter	Farm	1	-0.0000348	0.0000999	65	16	0.728622271	0.997562295	0.998284878
W1	Otu01040_Acinetobacter	Farm	3	-0.0000516	0.0000611	65	16	0.402080175	0.997562295	0.998284878
W1	Otu01040_Acinetobacter	Diatrim_1	Y	-0.0000154	0.0000592	65	16	0.79504596	0.997562295	0.998284878
W1	Otu01040_Acinetobacter	Synulox	Y	0.0000371	0.0000633	65	16	0.56065766	0.997562295	0.998284878
W1	Otu00340_Proteus	Synulox	Y	0.0000846	0.000552168	65	33	0.878749671	0.997562295	0.998284878
W1	Otu00432_Enterobacterales_unclassified	Disease_Status	Cryptosporidium_Positive	0.0000344	0.0000653	65	28	0.600086899	0.997562295	0.998284878
W1	Otu00432_Enterobacterales_unclassified	Synulox	Y	0.0000148	0.000132956	65	28	0.911855566	0.997562295	0.998284878
W1	Otu00150_Enterobacteriaceae_unclassified	Disease_Status	Cryptosporidium_Positive	0.002370826	0.002603354	65	62	0.366169092	0.997562295	0.998284878
W1	Otu00150_Enterobacteriaceae_unclassified	Synulox	Y	-0.00022596	0.005303875	65	62	0.966162076	0.997562295	0.998284878
W1	Otu00324_Campylobacter	Disease_Status	Cryptosporidium_Positive	0.000158607	0.000188949	65	7	0.404623314	0.997562295	0.998284878
W1	Otu00324_Campylobacter	Farm	1	-0.000135309	0.000607113	65	7	0.824404008	0.997562295	0.998284878
W1	Otu00324_Campylobacter	Farm	3	-0.000116852	0.000371537	65	7	0.754242516	0.997562295	0.998284878
W1	Otu00324_Campylobacter	Diatrim_1	Y	0.0000976	0.000359703	65	7	0.787034546	0.997562295	0.998284878
W1	Otu00324_Campylobacter	Synulox	Y	-0.0000882	0.00038495	65	7	0.819543045	0.997562295	0.998284878
W1	Otu00598_Mannheimia	Farm	1	-0.0000719	0.00147025	65	12	0.961143178	0.997562295	0.998284878
W1	Otu00598_Mannheimia	Synulox	Y	0.0000554	0.000932238	65	12	0.952847055	0.997562295	0.998284878
W1	Otu01779_Pasteurellaceae_unclassified	Disease_Status	Cryptosporidium_Positive	-0.00000731	0.000033	65	21	0.825515919	0.997562295	0.998284878
W1	Otu01779_Pasteurellaceae_unclassified	Farm	1	0.000077	0.00010612	65	21	0.471010951	0.997562295	0.998284878
W1	Otu01779_Pasteurellaceae_unclassified	Diatrim_1	Y	0.00000833	0.0000629	65	21	0.895037662	0.997562295	0.998284878
W1	Otu01779_Pasteurellaceae_unclassified	Synulox	Y	0.0000158	0.0000673	65	21	0.814888122	0.997562295	0.998284878
W1	Otu00039_Gallibacterium	Disease_Status	Cryptosporidium_Positive	-0.006207052	0.012875415	65	37	0.631528755	0.997562295	0.998284878
W1	Otu00039_Gallibacterium	Diatrim_1	Y	0.005553007	0.024510984	65	37	0.821555399	0.997562295	0.998284878
W1	Otu00039_Gallibacterium	Synulox	Y	0.002819571	0.026231386	65	37	0.914766162	0.997562295	0.998284878
W1	Otu00353_Comamonadaceae_unclassified	Disease_Status	Cryptosporidium_Positive	0.00067124	0.000865443	65	11	0.441081424	0.997562295	0.998284878
W1	Otu00353_Comamonadaceae_unclassified	Farm	1	-0.000492348	0.002780759	65	11	0.860071349	0.997562295	0.998284878
W1	Otu00353_Comamonadaceae_unclassified	Farm	3	-0.000456155	0.001701751	65	11	0.789595711	0.997562295	0.998284878
W1	Otu00353_Comamonadaceae_unclassified	Diatrim_1	Y	0.000252051	0.001647548	65	11	0.878931676	0.997562295	0.998284878
W1	Otu00353_Comamonadaceae_unclassified	Synulox	Y	-0.000347844	0.001763188	65	11	0.844285408	0.997562295	0.998284878
W1	Otu00016_Sutterella	Disease_Status	Cryptosporidium_Positive	-0.000955785	0.001491216	65	40	0.524041519	0.997562295	0.998284878
W1	Otu00016_Sutterella	Farm	3	0.001197302	0.002932229	65	40	0.684513461	0.997562295	0.998284878
W1	Otu00332_Schaalia	Disease_Status	Cryptosporidium_Positive	-0.000102016	0.000290646	65	22	0.726841256	0.997562295	0.998284878
W1	Otu00332_Schaalia	Diatrim_1	Y	0.000238382	0.000553305	65	22	0.668159919	0.997562295	0.998284878
W1	Otu00332_Schaalia	Synulox	Y	0.000200871	0.000592141	65	22	0.735642751	0.997562295	0.998284878
W1	Otu00990_Kocuria	Disease_Status	Cryptosporidium_Positive	0.00000456	0.0000112	65	15	0.686265504	0.997562295	0.998284878
W1	Otu00990_Kocuria	Farm	1	-0.0000202	0.0000361	65	15	0.577877536	0.997562295	0.998284878
W1	Otu00990_Kocuria	Farm	3	-0.00000943	0.0000221	65	15	0.670729309	0.997562295	0.998284878
W1	Otu00990_Kocuria	Diatrim_1	Y	0.0000109	0.0000214	65	15	0.610571286	0.997562295	0.998284878
W1	Otu00990_Kocuria	Synulox	Y	-0.0000144	0.0000229	65	15	0.531243689	0.997562295	0.998284878
W1	Otu00133_Corynebacterium	Disease_Status	Cryptosporidium_Positive	-0.000183924	0.000261093	65	33	0.483930902	0.997562295	0.998284878
W1	Otu00133_Corynebacterium	Farm	1	-0.000156033	0.000838917	65	33	0.853088181	0.997562295	0.998284878
W1	Otu00133_Corynebacterium	Farm	3	0.000445297	0.000513395	65	33	0.389260265	0.997562295	0.998284878
W1	Otu00133_Corynebacterium	Diatrim_1	Y	-0.000298846	0.000497043	65	33	0.5499789	0.997562295	0.998284878
W1	Otu00133_Corynebacterium	Synulox	Y	0.0000425	0.00053193	65	33	0.936525111	0.997562295	0.998284878
W1	Otu00175_Mycobacteriales_unclassified	Farm	1	0.0000144	0.000125386	65	11	0.908676487	0.997562295	0.998284878
W1	Otu00175_Mycobacteriales_unclassified	Diatrim_1	Y	0.0000251	0.0000743	65	11	0.737125376	0.997562295	0.998284878
W1	Otu00175_Mycobacteriales_unclassified	Synulox	Y	0.000015	0.0000795	65	11	0.850639609	0.997562295	0.998284878
W1	Otu00008_Bifidobacterium	Disease_Status	Cryptosporidium_Positive	-0.003276646	0.020195805	65	56	0.871668189	0.997562295	0.998284878
W1	Otu00008_Bifidobacterium	Farm	1	-0.011112405	0.064891197	65	56	0.864615736	0.997562295	0.998284878
W1	Otu00008_Bifidobacterium	Farm	3	0.03478692	0.039711707	65	56	0.384589924	0.997562295	0.998284878
W1	Otu00008_Bifidobacterium	Diatrim_1	Y	-0.021513353	0.038446842	65	56	0.577897102	0.997562295	0.998284878
W1	Otu00008_Bifidobacterium	Synulox	Y	0.009884288	0.041145388	65	56	0.810985976	0.997562295	0.998284878
W1	Otu01194_Bifidobacteriaceae_unclassified	Disease_Status	Cryptosporidium_Positive	0.00000602	0.000125102	65	47	0.961766973	0.997562295	0.998284878
W1	Otu01194_Bifidobacteriaceae_unclassified	Farm	1	0.0000638	0.000401966	65	47	0.874413374	0.997562295	0.998284878
W1	Otu01194_Bifidobacteriaceae_unclassified	Diatrim_1	Y	-0.0000692	0.000238157	65	47	0.772513824	0.997562295	0.998284878
W1	Otu01194_Bifidobacteriaceae_unclassified	Synulox	Y	0.0000732	0.000254873	65	47	0.774941039	0.997562295	0.998284878
W1	Otu00146_Bacteria_unclassified	Disease_Status	Cryptosporidium_Positive	-0.0000012	0.000021	65	35	0.954653293	0.997562295	0.998284878
W1	Otu00018_Streptococcus	Disease_Status	Cryptosporidium_Positive	0.006607156	0.011905032	65	63	0.581000644	0.997562295	0.998284878
W1	Otu00018_Streptococcus	Farm	1	-0.030890792	0.038252093	65	63	0.422588845	0.997562295	0.998284878
W1	Otu00018_Streptococcus	Farm	3	-0.018226223	0.023409276	65	63	0.439332912	0.997562295	0.998284878
W1	Otu00018_Streptococcus	Diatrim_1	Y	-0.005290629	0.022663663	65	63	0.816227001	0.997562295	0.998284878
W1	Otu00018_Streptococcus	Synulox	Y	-0.000475937	0.024254403	65	63	0.984410557	0.997562295	0.998284878
W1	Otu00963_Streptococcaceae_unclassified	Disease_Status	Cryptosporidium_Positive	-0.000000421	0.0000291	65	17	0.988489094	0.997562295	0.998284878
W1	Otu00963_Streptococcaceae_unclassified	Farm	1	-0.0000583	0.0000934	65	17	0.534831081	0.997562295	0.998284878
W1	Otu00963_Streptococcaceae_unclassified	Farm	3	-0.0000425	0.0000571	65	17	0.459730363	0.997562295	0.998284878
W1	Otu00963_Streptococcaceae_unclassified	Diatrim_1	Y	-0.00000297	0.0000553	65	17	0.957401366	0.997562295	0.998284878
W1	Otu00963_Streptococcaceae_unclassified	Synulox	Y	0.000021	0.0000592	65	17	0.724286057	0.997562295	0.998284878
W1	Otu00406_Lactococcus	Disease_Status	Cryptosporidium_Positive	-0.000209139	0.000647578	65	31	0.747870135	0.997562295	0.998284878
W1	Otu00406_Lactococcus	Farm	1	-0.000124383	0.002080735	65	31	0.952534074	0.997562295	0.998284878
W1	Otu00406_Lactococcus	Farm	3	0.0000652	0.001273355	65	31	0.959361493	0.997562295	0.998284878
W1	Otu00406_Lactococcus	Diatrim_1	Y	0.001008057	0.001232797	65	31	0.416819018	0.997562295	0.998284878
W1	Otu00406_Lactococcus	Synulox	Y	-0.000243638	0.001319326	65	31	0.854122304	0.997562295	0.998284878
W1	Otu00407_Erysipelatoclostridium	Farm	3	0.0000138	0.000234608	65	48	0.953184029	0.997562295	0.998284878
W1	Otu00407_Erysipelatoclostridium	Diatrim_1	Y	-0.0000727	0.000227136	65	48	0.749899589	0.997562295	0.998284878
W1	Otu00407_Erysipelatoclostridium	Synulox	Y	-0.000180968	0.000243078	65	48	0.459537964	0.997562295	0.998284878
W1	Otu00310_Erysipelotrichaceae_unclassified	Farm	1	-0.0000564	0.000125292	65	11	0.654153295	0.997562295	0.998284878
W1	Otu00310_Erysipelotrichaceae_unclassified	Farm	3	-0.0000535	0.0000767	65	11	0.488106469	0.997562295	0.998284878
W1	Otu00310_Erysipelotrichaceae_unclassified	Diatrim_1	Y	0.000015	0.0000742	65	11	0.840873719	0.997562295	0.998284878
W1	Otu00310_Erysipelotrichaceae_unclassified	Synulox	Y	-0.0000444	0.0000794	65	11	0.578295106	0.997562295	0.998284878
W1	Otu00558_Faecalicoccus	Farm	1	0.0000651	0.000117121	65	22	0.580702767	0.997562295	0.998284878
W1	Otu00558_Faecalicoccus	Farm	3	0.00000156	0.0000717	65	22	0.982691568	0.997562295	0.998284878
W1	Otu00558_Faecalicoccus	Synulox	Y	-0.0000214	0.0000743	65	22	0.774219847	0.997562295	0.998284878
W1	Otu01585_Lactobacillaceae_unclassified	Farm	1	-0.0000649	0.000178814	65	30	0.717930988	0.997562295	0.998284878
W1	Otu01585_Lactobacillaceae_unclassified	Farm	3	-0.0000468	0.00010943	65	30	0.670688984	0.997562295	0.998284878
W1	Otu01585_Lactobacillaceae_unclassified	Diatrim_1	Y	-0.0000323	0.000105944	65	30	0.761837218	0.997562295	0.998284878
W1	Otu01585_Lactobacillaceae_unclassified	Synulox	Y	-0.0000221	0.00011338	65	30	0.846116698	0.997562295	0.998284878
W1	Otu00040_Lactobacillus	Farm	3	0.004486129	0.004843223	65	36	0.358079528	0.997562295	0.998284878
W1	Otu00040_Lactobacillus	Diatrim_1	Y	-0.000946064	0.004688961	65	36	0.840795253	0.997562295	0.998284878
W1	Otu00040_Lactobacillus	Synulox	Y	-0.001588316	0.005018074	65	36	0.752725724	0.997562295	0.998284878
W1	Otu00048_Limosilactobacillus	Farm	1	-0.002340839	0.003418177	65	37	0.496138533	0.997562295	0.998284878
W1	Otu00048_Limosilactobacillus	Farm	3	-0.001286539	0.002091835	65	37	0.540900638	0.997562295	0.998284878
W1	Otu00312_Staphylococcus	Farm	1	-0.0000452	0.000229004	65	20	0.844250403	0.997562295	0.998284878
W1	Otu00312_Staphylococcus	Farm	3	0.000113738	0.000140144	65	20	0.420296388	0.997562295	0.998284878
W1	Otu00312_Staphylococcus	Diatrim_1	Y	-0.0000282	0.00013568	65	20	0.835791614	0.997562295	0.998284878
W1	Otu00552_Bacilli_unclassified	Disease_Status	Cryptosporidium_Positive	0.0000374	0.000043	65	41	0.387603761	0.997562295	0.998284878
W1	Otu00552_Bacilli_unclassified	Synulox	Y	-0.0000379	0.0000875	65	41	0.666632389	0.997562295	0.998284878
W1	Otu00298_Enterococcaceae_unclassified	Farm	1	-0.01732265	0.02417712	65	56	0.476515866	0.997562295	0.998284878
W1	Otu00298_Enterococcaceae_unclassified	Farm	3	-0.014279551	0.014795762	65	56	0.338428587	0.997562295	0.998284878
W1	Otu00298_Enterococcaceae_unclassified	Diatrim_1	Y	-0.004133495	0.0143245	65	56	0.773928595	0.997562295	0.998284878
W1	Otu00298_Enterococcaceae_unclassified	Synulox	Y	0.001604415	0.015329922	65	56	0.917001361	0.997562295	0.998284878
W1	Otu00066_Lactobacillales_unclassified	Disease_Status	Cryptosporidium_Positive	0.0000471	0.000264524	65	57	0.859146385	0.997562295	0.998284878
W1	Otu00066_Lactobacillales_unclassified	Diatrim_1	Y	-0.000245476	0.000503575	65	57	0.627733926	0.997562295	0.998284878
W1	Otu00066_Lactobacillales_unclassified	Synulox	Y	-0.000394612	0.00053892	65	57	0.466928376	0.997562295	0.998284878
W1	Otu00065_Ligilactobacillus	Farm	1	-0.002714869	0.007576318	65	42	0.721370703	0.997562295	0.998284878
W1	Otu00065_Ligilactobacillus	Farm	3	-0.002563275	0.004636507	65	42	0.582457549	0.997562295	0.998284878
W1	Otu00065_Ligilactobacillus	Diatrim_1	Y	0.001886593	0.004488829	65	42	0.675803152	0.997562295	0.998284878
W1	Otu00065_Ligilactobacillus	Synulox	Y	-0.001163812	0.004803896	65	42	0.809415545	0.997562295	0.998284878
W1	Otu00004_Faecalibacterium	Disease_Status	Cryptosporidium_Positive	-0.007910958	0.025388242	65	48	0.756443508	0.997562295	0.998284878
W1	Otu00004_Faecalibacterium	Farm	3	0.031849685	0.049921775	65	48	0.525947536	0.997562295	0.998284878
W1	Otu00004_Faecalibacterium	Synulox	Y	-0.017840038	0.051724062	65	48	0.731390151	0.997562295	0.998284878
W1	Otu00044_Fournierella	Disease_Status	Cryptosporidium_Positive	0.000380082	0.002528328	65	36	0.881017427	0.997562295	0.998284878
W1	Otu00044_Fournierella	Farm	1	-0.005148573	0.008123779	65	36	0.528683141	0.997562295	0.998284878
W1	Otu00044_Fournierella	Synulox	Y	-0.00223516	0.005151023	65	36	0.665925219	0.997562295	0.998284878
W1	Otu00027_Ruminococcaceae_unclassified	Disease_Status	Cryptosporidium_Positive	-0.000157696	0.002304484	65	57	0.945674704	0.997562295	0.998284878
W1	Otu00027_Ruminococcaceae_unclassified	Farm	1	0.000276287	0.007404543	65	57	0.970361236	0.997562295	0.998284878
W1	Otu00027_Ruminococcaceae_unclassified	Farm	3	0.001468402	0.004531386	65	57	0.747045033	0.997562295	0.998284878
W1	Otu00027_Ruminococcaceae_unclassified	Diatrim_1	Y	0.003631113	0.004387056	65	57	0.411182718	0.997562295	0.998284878
W1	Otu00027_Ruminococcaceae_unclassified	Synulox	Y	-0.002039419	0.004694979	65	57	0.665594872	0.997562295	0.998284878
W1	Otu00010_Butyricicoccus	Disease_Status	Cryptosporidium_Positive	0.008586539	0.013380142	65	59	0.523529135	0.997562295	0.998284878
W1	Otu00010_Butyricicoccus	Farm	1	0.038483411	0.042991773	65	59	0.374352729	0.997562295	0.998284878
W1	Otu00010_Butyricicoccus	Farm	3	0.018625896	0.026309835	65	59	0.481767352	0.997562295	0.998284878
W1	Otu00010_Butyricicoccus	Diatrim_1	Y	0.004263586	0.025471836	65	59	0.867640066	0.997562295	0.998284878
W1	Otu00010_Butyricicoccus	Synulox	Y	-0.00478543	0.027259679	65	59	0.861248786	0.997562295	0.998284878
W1	Otu00172_Pseudoflavonifractor	Disease_Status	Cryptosporidium_Positive	0.0000174	0.000100413	65	19	0.863193641	0.997562295	0.998284878
W1	Otu00172_Pseudoflavonifractor	Farm	1	-0.000216546	0.000322639	65	19	0.504730552	0.997562295	0.998284878
W1	Otu00172_Pseudoflavonifractor	Farm	3	-0.000160414	0.000197446	65	19	0.419803806	0.997562295	0.998284878
W1	Otu00172_Pseudoflavonifractor	Diatrim_1	Y	0.000028	0.000191158	65	19	0.883977734	0.997562295	0.998284878
W1	Otu00443_Flavonifractor	Disease_Status	Cryptosporidium_Positive	-0.0000587	0.0000808	65	17	0.470407931	0.997562295	0.998284878
W1	Otu00443_Flavonifractor	Farm	1	-0.00000483	0.000259629	65	17	0.98520823	0.997562295	0.998284878
W1	Otu00443_Flavonifractor	Farm	3	0.0000764	0.000158886	65	17	0.632219307	0.997562295	0.998284878
W1	Otu00443_Flavonifractor	Diatrim_1	Y	0.0000704	0.000153826	65	17	0.648932952	0.997562295	0.998284878
W1	Otu00443_Flavonifractor	Synulox	Y	-0.000067	0.000164622	65	17	0.685384941	0.997562295	0.998284878
W1	Otu00063_Flintibacter	Farm	3	-0.000599604	0.000771213	65	32	0.439981039	0.997562295	0.998284878
W1	Otu00063_Flintibacter	Synulox	Y	-0.000626379	0.000799055	65	32	0.436234906	0.997562295	0.998284878
W1	Otu00136_Negativibacillus	Disease_Status	Cryptosporidium_Positive	-0.00000836	0.0000851	65	15	0.9220738	0.997562295	0.998284878
W1	Otu00136_Negativibacillus	Farm	1	-0.000140208	0.00027332	65	15	0.609880634	0.997562295	0.998284878
W1	Otu00136_Negativibacillus	Diatrim_1	Y	-0.0000407	0.000161937	65	15	0.80220746	0.997562295	0.998284878
W1	Otu00136_Negativibacillus	Synulox	Y	-0.000149317	0.000173303	65	15	0.392399865	0.997562295	0.998284878
W1	Otu00002_Megamonas	Disease_Status	Cryptosporidium_Positive	-0.022720682	0.024295479	65	27	0.353506771	0.997562295	0.998284878
W1	Otu00002_Megamonas	Farm	1	-0.061771504	0.078063873	65	27	0.431941883	0.997562295	0.998284878
W1	Otu00002_Megamonas	Diatrim_1	Y	-0.017965214	0.046251411	65	27	0.699099513	0.997562295	0.998284878
W1	Otu00002_Megamonas	Synulox	Y	-0.029918569	0.049497751	65	27	0.547866633	0.997562295	0.998284878
W1	Otu00086_Clostridiaceae_1_unclassified	Disease_Status	Cryptosporidium_Positive	0.002734521	0.006991051	65	63	0.6970984	0.997562295	0.998284878
W1	Otu00086_Clostridiaceae_1_unclassified	Farm	1	-0.013326756	0.022462965	65	63	0.555263485	0.997562295	0.998284878
W1	Otu00086_Clostridiaceae_1_unclassified	Farm	3	-0.012266346	0.013746744	65	63	0.375852197	0.997562295	0.998284878
W1	Otu00086_Clostridiaceae_1_unclassified	Diatrim_1	Y	0.00372627	0.013308894	65	63	0.780469486	0.997562295	0.998284878
W1	Otu00086_Clostridiaceae_1_unclassified	Synulox	Y	-0.00979283	0.014243032	65	63	0.49442882	0.997562295	0.998284878
W1	Otu00024_Clostridium_sensu_stricto	Disease_Status	Cryptosporidium_Positive	0.023153624	0.030020909	65	59	0.443636714	0.997562295	0.998284878
W1	Otu00143_Firmicutes_unclassified	Synulox	Y	-0.0000339	0.0000651	65	37	0.604625077	0.997562295	0.998284878
W1	Otu00030_Clostridiales_unclassified	Disease_Status	Cryptosporidium_Positive	0.001465059	0.00179887	65	42	0.418672079	0.997562295	0.998284878
W1	Otu00030_Clostridiales_unclassified	Farm	1	-0.002046166	0.005779954	65	42	0.724592865	0.997562295	0.998284878
W1	Otu00030_Clostridiales_unclassified	Farm	3	-0.001954492	0.00353718	65	42	0.582654533	0.997562295	0.998284878
W1	Otu00030_Clostridiales_unclassified	Diatrim_1	Y	-0.000499923	0.003424517	65	42	0.88443207	0.997562295	0.998284878
W1	Otu00030_Clostridiales_unclassified	Synulox	Y	-0.00176107	0.00366488	65	42	0.632630574	0.997562295	0.998284878
W1	Otu00019_Blautia	Disease_Status	Cryptosporidium_Positive	0.002073117	0.002171333	65	32	0.343591255	0.997562295	0.998284878
W1	Otu00019_Blautia	Farm	1	-0.002856074	0.006976717	65	32	0.683748988	0.997562295	0.998284878
W1	Otu00019_Blautia	Farm	3	-0.002949786	0.004269567	65	32	0.492346255	0.997562295	0.998284878
W1	Otu00019_Blautia	Diatrim_1	Y	0.00255879	0.004133577	65	32	0.538282406	0.997562295	0.998284878
W1	Otu00019_Blautia	Synulox	Y	-0.002515467	0.004423708	65	32	0.571763332	0.997562295	0.998284878
W5	Otu00017_Mediterraneibacter	Farm	1	-0.015731142	0.020240261	64	64	0.440359024	0.997333259	0.998284878
W5	Otu00017_Mediterraneibacter	Farm	3	-0.008610891	0.014315958	64	64	0.549985677	0.997333259	0.998284878
W5	Otu00017_Mediterraneibacter	Diatrim_1	Y	-0.006241639	0.011058774	64	64	0.574772445	0.997333259	0.998284878
W5	Otu00017_Mediterraneibacter	Diatrim_2	Y	-0.000208598	0.008149068	64	64	0.97967086	0.997333259	0.998284878
W5	Otu00017_Mediterraneibacter	Synulox	Y	-0.000394136	0.011693645	64	64	0.973234302	0.997333259	0.998284878
W5	Otu00017_Mediterraneibacter	Halocur	Y	-0.006161777	0.010670154	64	64	0.565973388	0.997333259	0.998284878
W5	Otu00064_Ruminococcus2	Disease_Status	Cryptosporidium_Positive	0.001640665	0.003664104	64	52	0.656080119	0.997333259	0.998284878
W5	Otu00064_Ruminococcus2	Farm	1	-0.008586678	0.011821302	64	52	0.470690063	0.997333259	0.998284878
W5	Otu00064_Ruminococcus2	Farm	3	0.001297987	0.008361219	64	52	0.877201278	0.997333259	0.998284878
W5	Otu00064_Ruminococcus2	Diatrim_1	Y	-0.004746813	0.006458864	64	52	0.465504337	0.997333259	0.998284878
W5	Otu00064_Ruminococcus2	Diatrim_2	Y	0.001960308	0.004759454	64	52	0.682030676	0.997333259	0.998284878
W5	Otu00064_Ruminococcus2	Synulox	Y	-0.003742999	0.006829661	64	52	0.585874766	0.997333259	0.998284878
W5	Otu00064_Ruminococcus2	Halocur	Y	0.003596854	0.006231892	64	52	0.566180494	0.997333259	0.998284878
W5	Otu00064_Ruminococcus2	Draaxin	Y	0.001865844	0.004242999	64	52	0.661843889	0.997333259	0.998284878
W5	Otu00878_Eisenbergiella	Farm	1	-0.000016	0.00027406	64	9	0.953604933	0.997333259	0.998284878
W5	Otu00878_Eisenbergiella	Diatrim_1	Y	-0.0000417	0.00014974	64	9	0.781467643	0.997333259	0.998284878
W5	Otu00878_Eisenbergiella	Diatrim_2	Y	-0.0000499	0.000110341	64	9	0.65302653	0.997333259	0.998284878
W5	Otu00878_Eisenbergiella	Synulox	Y	-0.0000265	0.000158336	64	9	0.867860465	0.997333259	0.998284878
W5	Otu00878_Eisenbergiella	Halocur	Y	-0.0000492	0.000144478	64	9	0.734999597	0.997333259	0.998284878
W5	Otu00878_Eisenbergiella	Draaxin	Y	-0.0000164	0.0000984	64	9	0.868059406	0.997333259	0.998284878
W5	Otu00159_Anaerobutyricum	Disease_Status	Cryptosporidium_Positive	0.000181472	0.000572605	64	50	0.752501225	0.997333259	0.998284878
W5	Otu00159_Anaerobutyricum	Farm	1	-0.000305985	0.001847366	64	50	0.869052882	0.997333259	0.998284878
W5	Otu00159_Anaerobutyricum	Farm	3	-0.001057438	0.001306644	64	50	0.42184254	0.997333259	0.998284878
W5	Otu00159_Anaerobutyricum	Diatrim_1	Y	-0.000584724	0.001009354	64	50	0.564748696	0.997333259	0.998284878
W5	Otu00159_Anaerobutyricum	Halocur	Y	0.000144464	0.000973884	64	50	0.882618896	0.997333259	0.998284878
W5	Otu00159_Anaerobutyricum	Draaxin	Y	0.0000971	0.000663072	64	50	0.884082988	0.997333259	0.998284878
W5	Otu00096_Anaerotignum	Disease_Status	Cryptosporidium_Positive	-0.000673984	0.001670361	64	64	0.688147868	0.997333259	0.998284878
W5	Otu00096_Anaerotignum	Farm	1	0.000925628	0.005388996	64	64	0.864254667	0.997333259	0.998284878
W5	Otu00096_Anaerotignum	Farm	3	-0.000442282	0.003811643	64	64	0.908047806	0.997333259	0.998284878
W5	Otu00096_Anaerotignum	Diatrim_2	Y	0.000650071	0.0021697	64	64	0.765601583	0.997333259	0.998284878
W5	Otu00072_Anaerostipes	Disease_Status	Cryptosporidium_Positive	0.002369458	0.002966407	64	58	0.427863342	0.997333259	0.998284878
W5	Otu00072_Anaerostipes	Farm	1	-0.00480149	0.009570361	64	58	0.617878108	0.997333259	0.998284878
W5	Otu00072_Anaerostipes	Farm	3	-0.003140912	0.006769127	64	58	0.644475163	0.997333259	0.998284878
W5	Otu00072_Anaerostipes	Diatrim_2	Y	0.002326625	0.003853188	64	58	0.548446957	0.997333259	0.998284878
W5	Otu00072_Anaerostipes	Synulox	Y	-0.004884447	0.005529198	64	58	0.380869905	0.997333259	0.998284878
W5	Otu00197_Frisingicoccus	Farm	1	-0.000262418	0.000527534	64	43	0.620859155	0.997333259	0.998284878
W5	Otu00197_Frisingicoccus	Synulox	Y	0.000241815	0.000304778	64	43	0.430947961	0.997333259	0.998284878
W5	Otu00197_Frisingicoccus	Halocur	Y	-0.000186798	0.000278103	64	43	0.504593736	0.997333259	0.998284878
W5	Otu00528_Clostridium_XlVa	Disease_Status	Cryptosporidium_Positive	-0.00000541	0.0000299	64	12	0.85716331	0.997333259	0.998284878
W5	Otu00528_Clostridium_XlVa	Farm	1	0.00000389	0.0000966	64	12	0.96803323	0.997333259	0.998284878
W5	Otu00528_Clostridium_XlVa	Diatrim_1	Y	0.0000162	0.0000528	64	12	0.760439149	0.997333259	0.998284878
W5	Otu00528_Clostridium_XlVa	Diatrim_2	Y	0.0000159	0.0000389	64	12	0.683601265	0.997333259	0.998284878
W5	Otu00528_Clostridium_XlVa	Synulox	Y	-0.00000884	0.0000558	64	12	0.874742805	0.997333259	0.998284878
W5	Otu00528_Clostridium_XlVa	Halocur	Y	-0.0000158	0.0000509	64	12	0.756998573	0.997333259	0.998284878
W5	Otu00528_Clostridium_XlVa	Draaxin	Y	-0.0000261	0.0000347	64	12	0.454656689	0.997333259	0.998284878
W5	Otu00319_Coprococcus	Diatrim_1	Y	0.000298628	0.00033623	64	32	0.378319984	0.997333259	0.998284878
W5	Otu00319_Coprococcus	Halocur	Y	0.000246616	0.000324414	64	32	0.450389449	0.997333259	0.998284878
W5	Otu00319_Coprococcus	Draaxin	Y	0.0000634	0.000220878	64	32	0.775050584	0.997333259	0.998284878
W5	Otu00325_Howardella	Farm	1	0.000177909	0.000555772	64	32	0.750096949	0.997333259	0.998284878
W5	Otu00325_Howardella	Diatrim_1	Y	-0.000108019	0.00030366	64	32	0.723407753	0.997333259	0.998284878
W5	Otu00325_Howardella	Diatrim_2	Y	-0.0000932	0.000223763	64	32	0.6787254	0.997333259	0.998284878
W5	Otu00325_Howardella	Synulox	Y	-0.000103175	0.000321093	64	32	0.749182256	0.997333259	0.998284878
W5	Otu00325_Howardella	Halocur	Y	-0.000116863	0.000292989	64	32	0.691538175	0.997333259	0.998284878
W5	Otu00325_Howardella	Draaxin	Y	-0.0000551	0.000199482	64	32	0.783271616	0.997333259	0.998284878
W5	Otu00170_Roseburia	Synulox	Y	-0.000059	0.000593732	64	50	0.921196859	0.997333259	0.998284878
W5	Otu00170_Roseburia	Halocur	Y	0.000100064	0.000541765	64	50	0.854143256	0.997333259	0.998284878
W5	Otu00170_Roseburia	Draaxin	Y	-0.000146139	0.000368862	64	50	0.693498288	0.997333259	0.998284878
W5	Otu00038_Dorea	Disease_Status	Cryptosporidium_Positive	0.003615286	0.005022867	64	61	0.474716971	0.997333259	0.998284878
W5	Otu00038_Dorea	Farm	3	-0.004720097	0.011461818	64	61	0.682078896	0.997333259	0.998284878
W5	Otu00038_Dorea	Diatrim_2	Y	0.002520143	0.006524407	64	61	0.700791446	0.997333259	0.998284878
W5	Otu00038_Dorea	Synulox	Y	-0.003113224	0.00936231	64	61	0.740755189	0.997333259	0.998284878
W5	Otu00073_Faecalimonas	Disease_Status	Cryptosporidium_Positive	-0.000266718	0.000355714	64	12	0.456563633	0.997333259	0.998284878
W5	Otu00073_Faecalimonas	Farm	1	0.000426707	0.00114762	64	12	0.711455984	0.997333259	0.998284878
W5	Otu00073_Faecalimonas	Farm	3	0.000416003	0.000811713	64	12	0.610353033	0.997333259	0.998284878
W5	Otu00073_Faecalimonas	Diatrim_2	Y	-0.000122468	0.000462051	64	12	0.791958964	0.997333259	0.998284878
W5	Otu00073_Faecalimonas	Synulox	Y	0.000207737	0.000663028	64	12	0.755225514	0.997333259	0.998284878
W5	Otu00073_Faecalimonas	Halocur	Y	-0.000394872	0.000604996	64	12	0.51667829	0.997333259	0.998284878
W5	Otu00073_Faecalimonas	Draaxin	Y	0.000152824	0.000411913	64	12	0.712054416	0.997333259	0.998284878
W5	Otu00303_Enterocloster	Disease_Status	Cryptosporidium_Positive	0.0000481	0.0000918	64	21	0.602520543	0.997333259	0.998284878
W5	Otu00303_Enterocloster	Diatrim_1	Y	0.00000523	0.000161743	64	21	0.974340863	0.997333259	0.998284878
W5	Otu00303_Enterocloster	Diatrim_2	Y	-0.0000157	0.000119186	64	21	0.895582321	0.997333259	0.998284878
W5	Otu00303_Enterocloster	Halocur	Y	-0.0000215	0.000156059	64	21	0.890934268	0.997333259	0.998284878
W5	Otu00303_Enterocloster	Draaxin	Y	-0.0000238	0.000106253	64	21	0.823401736	0.997333259	0.998284878
W5	Otu00013_Lachnospiraceae_unclassified	Disease_Status	Cryptosporidium_Positive	0.006853785	0.017648411	64	64	0.699255202	0.997333259	0.998284878
W5	Otu00013_Lachnospiraceae_unclassified	Farm	1	-0.04897867	0.056938124	64	64	0.393408273	0.997333259	0.998284878
W5	Otu00013_Lachnospiraceae_unclassified	Farm	3	-0.019996507	0.040272397	64	64	0.621498363	0.997333259	0.998284878
W5	Otu00013_Lachnospiraceae_unclassified	Diatrim_2	Y	0.002443998	0.022924243	64	64	0.915484763	0.997333259	0.998284878
W5	Otu00013_Lachnospiraceae_unclassified	Synulox	Y	-0.007659941	0.032895536	64	64	0.81673721	0.997333259	0.998284878
W5	Otu00013_Lachnospiraceae_unclassified	Halocur	Y	-0.008442385	0.030016341	64	64	0.779566743	0.997333259	0.998284878
W5	Otu00013_Lachnospiraceae_unclassified	Draaxin	Y	-0.011287994	0.020436701	64	64	0.582953612	0.997333259	0.998284878
W5	Otu00047_Bacteroidales_unclassified	Disease_Status	Cryptosporidium_Positive	0.005016615	0.007445424	64	64	0.503269904	0.997333259	0.998284878
W5	Otu00047_Bacteroidales_unclassified	Farm	1	-0.013776761	0.024020772	64	64	0.568620204	0.997333259	0.998284878
W5	Otu00047_Bacteroidales_unclassified	Farm	3	-0.009157509	0.016989918	64	64	0.592064352	0.997333259	0.998284878
W5	Otu00047_Bacteroidales_unclassified	Diatrim_1	Y	0.008264556	0.013124351	64	64	0.531490629	0.997333259	0.998284878
W5	Otu00047_Bacteroidales_unclassified	Synulox	Y	0.010338951	0.013877805	64	64	0.459444083	0.997333259	0.998284878
W5	Otu00047_Bacteroidales_unclassified	Halocur	Y	-0.011735718	0.012663145	64	64	0.358099314	0.997333259	0.998284878
W5	Otu00047_Bacteroidales_unclassified	Draaxin	Y	-0.001053042	0.008621734	64	64	0.903234814	0.997333259	0.998284878
W5	Otu00104_Bacteroidetes_unclassified	Disease_Status	Cryptosporidium_Positive	0.000829938	0.0023598	64	60	0.726408147	0.997333259	0.998284878
W5	Otu00104_Bacteroidetes_unclassified	Farm	1	-0.002377767	0.007613295	64	60	0.755980078	0.997333259	0.998284878
W5	Otu00104_Bacteroidetes_unclassified	Farm	3	-0.001278376	0.005384892	64	60	0.813228243	0.997333259	0.998284878
W5	Otu00104_Bacteroidetes_unclassified	Diatrim_1	Y	-0.002075264	0.004159715	64	60	0.619842401	0.997333259	0.998284878
W5	Otu00104_Bacteroidetes_unclassified	Diatrim_2	Y	-0.00136477	0.00306524	64	60	0.65789337	0.997333259	0.998284878
W5	Otu00104_Bacteroidetes_unclassified	Synulox	Y	-0.00247982	0.004398519	64	60	0.575192034	0.997333259	0.998284878
W5	Otu00104_Bacteroidetes_unclassified	Halocur	Y	0.003570303	0.004013537	64	60	0.377573863	0.997333259	0.998284878
W5	Otu00104_Bacteroidetes_unclassified	Draaxin	Y	0.000916809	0.002732627	64	60	0.738520792	0.997333259	0.998284878
W5	Otu00517_Alistipes	Farm	1	0.000329634	0.003716006	64	43	0.92963745	0.997333259	0.998284878
W5	Otu00517_Alistipes	Farm	3	0.002449738	0.002628335	64	43	0.355384569	0.997333259	0.998284878
W5	Otu00517_Alistipes	Diatrim_1	Y	0.000408705	0.002030333	64	43	0.841207032	0.997333259	0.998284878
W5	Otu00517_Alistipes	Diatrim_2	Y	0.000597663	0.001496126	64	43	0.691091097	0.997333259	0.998284878
W5	Otu00517_Alistipes	Synulox	Y	0.000174433	0.002146892	64	43	0.935538833	0.997333259	0.998284878
W5	Otu00517_Alistipes	Halocur	Y	0.000567523	0.001958985	64	43	0.773133089	0.997333259	0.998284878
W5	Otu00517_Alistipes	Draaxin	Y	0.000245914	0.00133378	64	43	0.854398654	0.997333259	0.998284878
W5	Otu00122_Butyricimonas	Farm	1	-0.000183267	0.000379877	64	30	0.631410074	0.997333259	0.998284878
W5	Otu00122_Butyricimonas	Farm	3	0.0000663	0.000268687	64	30	0.806078749	0.997333259	0.998284878
W5	Otu00122_Butyricimonas	Diatrim_1	Y	0.0000779	0.000207555	64	30	0.708785081	0.997333259	0.998284878
W5	Otu00122_Butyricimonas	Diatrim_2	Y	0.0000306	0.000152945	64	30	0.842220234	0.997333259	0.998284878
W5	Otu00122_Butyricimonas	Synulox	Y	0.0000268	0.000219471	64	30	0.903261325	0.997333259	0.998284878
W5	Otu00122_Butyricimonas	Halocur	Y	0.00014094	0.000200261	64	30	0.484539133	0.997333259	0.998284878
W5	Otu00122_Butyricimonas	Draaxin	Y	-0.0000408	0.000136348	64	30	0.766151601	0.997333259	0.998284878
W5	Otu00055_Odoribacter	Disease_Status	Cryptosporidium_Positive	0.002088205	0.002385575	64	49	0.385192157	0.997333259	0.998284878
W5	Otu00055_Odoribacter	Farm	1	0.006644776	0.007696454	64	49	0.391691383	0.997333259	0.998284878
W5	Otu00055_Odoribacter	Farm	3	0.001362344	0.00544371	64	49	0.803318534	0.997333259	0.998284878
W5	Otu00055_Odoribacter	Diatrim_1	Y	0.000172351	0.00420515	64	49	0.967455705	0.997333259	0.998284878
W5	Otu00055_Odoribacter	Diatrim_2	Y	-0.001353881	0.003098721	64	49	0.663882868	0.997333259	0.998284878
W5	Otu00055_Odoribacter	Synulox	Y	-0.001119286	0.004446563	64	49	0.802196282	0.997333259	0.998284878
W5	Otu00055_Odoribacter	Halocur	Y	0.002121401	0.004057376	64	49	0.603178299	0.997333259	0.998284878
W5	Otu00055_Odoribacter	Draaxin	Y	-0.000887033	0.002762475	64	49	0.749350868	0.997333259	0.998284878
W5	Otu00396_Paramuribaculum	Disease_Status	Cryptosporidium_Positive	0.0000271	0.000239163	64	10	0.910059814	0.997333259	0.998284878
W5	Otu00396_Paramuribaculum	Farm	1	0.000320436	0.000771597	64	10	0.679546028	0.997333259	0.998284878
W5	Otu00396_Paramuribaculum	Farm	3	0.000332319	0.000545752	64	10	0.545084228	0.997333259	0.998284878
W5	Otu00396_Paramuribaculum	Diatrim_1	Y	0.0000948	0.000421582	64	10	0.822874706	0.997333259	0.998284878
W5	Otu00396_Paramuribaculum	Synulox	Y	-0.00022636	0.000445784	64	10	0.613637667	0.997333259	0.998284878
W5	Otu00483_Barnesiella	Disease_Status	Cryptosporidium_Positive	0.0000188	0.000233247	64	18	0.93588835	0.997333259	0.998284878
W5	Otu00483_Barnesiella	Farm	1	0.0000831	0.000752512	64	18	0.912468557	0.997333259	0.998284878
W5	Otu00483_Barnesiella	Diatrim_1	Y	0.0000423	0.000411154	64	18	0.918341212	0.997333259	0.998284878
W5	Otu00483_Barnesiella	Diatrim_2	Y	-0.0000426	0.000302974	64	18	0.888689533	0.997333259	0.998284878
W5	Otu00483_Barnesiella	Synulox	Y	0.0000346	0.000434758	64	18	0.936834391	0.997333259	0.998284878
W5	Otu00483_Barnesiella	Halocur	Y	0.00000991	0.000396705	64	18	0.98016901	0.997333259	0.998284878
W5	Otu00483_Barnesiella	Draaxin	Y	0.000071	0.000270098	64	18	0.793560879	0.997333259	0.998284878
W5	Otu00470_Coprobacter	Farm	1	0.000878185	0.001321633	64	21	0.509166199	0.997333259	0.998284878
W5	Otu00470_Coprobacter	Farm	3	0.000408998	0.000934793	64	21	0.66344171	0.997333259	0.998284878
W5	Otu00470_Coprobacter	Diatrim_2	Y	-0.00024106	0.000532112	64	21	0.652312908	0.997333259	0.998284878
W5	Otu00470_Coprobacter	Halocur	Y	-0.000264308	0.000696732	64	21	0.705885265	0.997333259	0.998284878
W5	Otu00470_Coprobacter	Draaxin	Y	0.000173006	0.000474372	64	21	0.716729167	0.997333259	0.998284878
W5	Otu00853_Porphyromonas	Disease_Status	Cryptosporidium_Positive	0.000132234	0.000180135	64	19	0.466015551	0.997333259	0.998284878
W5	Otu00853_Porphyromonas	Diatrim_1	Y	0.000119389	0.000317532	64	19	0.708370018	0.997333259	0.998284878
W5	Otu00853_Porphyromonas	Synulox	Y	-0.0000185	0.000335761	64	19	0.956313694	0.997333259	0.998284878
W5	Otu00853_Porphyromonas	Draaxin	Y	-0.000144314	0.000208595	64	19	0.491949433	0.997333259	0.998284878
W5	Otu00118_Muribaculaceae_unclassified	Disease_Status	Cryptosporidium_Positive	0.0000821	0.001090998	64	46	0.94028337	0.997333259	0.998284878
W5	Otu00118_Muribaculaceae_unclassified	Diatrim_2	Y	0.000286474	0.001417142	64	46	0.840545954	0.997333259	0.998284878
W5	Otu00068_Prevotellaceae_unclassified	Disease_Status	Cryptosporidium_Positive	-0.000545037	0.007391968	64	64	0.941489809	0.997333259	0.998284878
W5	Otu00068_Prevotellaceae_unclassified	Farm	1	-0.019874447	0.023848311	64	64	0.408241175	0.997333259	0.998284878
W5	Otu00068_Prevotellaceae_unclassified	Diatrim_2	Y	0.00262919	0.00960173	64	64	0.785245173	0.997333259	0.998284878
W5	Otu00068_Prevotellaceae_unclassified	Draaxin	Y	-0.003232271	0.008559832	64	64	0.707174247	0.997333259	0.998284878
W5	Otu00037_Alloprevotella	Disease_Status	Cryptosporidium_Positive	0.000290775	0.008313385	64	55	0.97222493	0.997333259	0.998284878
W5	Otu00037_Alloprevotella	Farm	3	0.017214454	0.018970543	64	55	0.368137862	0.997333259	0.998284878
W5	Otu00037_Alloprevotella	Diatrim_1	Y	0.002610246	0.014654342	64	55	0.859282394	0.997333259	0.998284878
W5	Otu00037_Alloprevotella	Diatrim_2	Y	0.002325405	0.010798596	64	55	0.830296259	0.997333259	0.998284878
W5	Otu00037_Alloprevotella	Synulox	Y	0.005255868	0.015495631	64	55	0.735762913	0.997333259	0.998284878
W5	Otu00037_Alloprevotella	Halocur	Y	0.001914332	0.014139369	64	55	0.892797671	0.997333259	0.998284878
W5	Otu00037_Alloprevotella	Draaxin	Y	0.001074356	0.009626825	64	55	0.911546694	0.997333259	0.998284878
W5	Otu00032_Prevotellamassilia	Disease_Status	Cryptosporidium_Positive	0.008989991	0.009725101	64	54	0.359310468	0.997333259	0.998284878
W5	Otu00032_Prevotellamassilia	Farm	1	0.012153788	0.031375574	64	54	0.699981248	0.997333259	0.998284878
W5	Otu00032_Prevotellamassilia	Diatrim_1	Y	0.001117677	0.017142831	64	54	0.948252839	0.997333259	0.998284878
W5	Otu00032_Prevotellamassilia	Synulox	Y	0.011179714	0.018126982	64	54	0.539948046	0.997333259	0.998284878
W5	Otu00032_Prevotellamassilia	Draaxin	Y	-0.008798314	0.01126158	64	54	0.437994854	0.997333259	0.998284878
W5	Otu00006_Prevotella	Farm	1	-0.020013662	0.069377525	64	63	0.774067796	0.997333259	0.998284878
W5	Otu00014_Bacteroides	Disease_Status	Cryptosporidium_Positive	-0.003521182	0.003807711	64	50	0.359135514	0.997333259	0.998284878
W5	Otu00014_Bacteroides	Farm	1	0.000399539	0.012284614	64	50	0.974172276	0.997333259	0.998284878
W5	Otu00014_Bacteroides	Diatrim_1	Y	0.001521894	0.006712007	64	50	0.821465025	0.997333259	0.998284878
W5	Otu00014_Bacteroides	Diatrim_2	Y	0.001329105	0.004945991	64	50	0.789147829	0.997333259	0.998284878
W5	Otu00014_Bacteroides	Synulox	Y	0.000539548	0.007097335	64	50	0.939678061	0.997333259	0.998284878
W5	Otu00014_Bacteroides	Halocur	Y	0.001583172	0.006476138	64	50	0.80778245	0.997333259	0.998284878
W5	Otu00014_Bacteroides	Draaxin	Y	0.000351516	0.004409295	64	50	0.936748082	0.997333259	0.998284878
W5	Otu00025_Phocaeicola	Disease_Status	Cryptosporidium_Positive	0.001144671	0.020704533	64	64	0.956110966	0.997333259	0.998284878
W5	Otu00025_Phocaeicola	Farm	1	0.019385272	0.066797928	64	64	0.772748754	0.997333259	0.998284878
W5	Otu00025_Phocaeicola	Diatrim_1	Y	-0.004362394	0.036496722	64	64	0.905292294	0.997333259	0.998284878
W5	Otu00025_Phocaeicola	Diatrim_2	Y	-0.01010548	0.026893965	64	64	0.708546173	0.997333259	0.998284878
W5	Otu00025_Phocaeicola	Synulox	Y	-0.028566258	0.038591957	64	64	0.462319146	0.997333259	0.998284878
W5	Otu00025_Phocaeicola	Halocur	Y	-0.021146133	0.035214181	64	64	0.550639289	0.997333259	0.998284878
W5	Otu00025_Phocaeicola	Draaxin	Y	0.001860749	0.023975663	64	64	0.93842	0.997333259	0.998284878
W5	Otu00062_Bacteroidaceae_unclassified	Halocur	Y	-0.000779815	0.001215151	64	44	0.523705515	0.997333259	0.998284878
W5	Otu00062_Bacteroidaceae_unclassified	Draaxin	Y	-0.000367066	0.000827339	64	44	0.65902095	0.997333259	0.998284878
W5	Otu00193_Parabacteroides	Farm	1	-0.000569967	0.004670909	64	58	0.903324182	0.997333259	0.998284878
W5	Otu00193_Parabacteroides	Diatrim_1	Y	0.000294173	0.002552068	64	58	0.908652015	0.997333259	0.998284878
W5	Otu00193_Parabacteroides	Diatrim_2	Y	0.000786842	0.001880586	64	58	0.677282028	0.997333259	0.998284878
W5	Otu00193_Parabacteroides	Synulox	Y	-0.000664232	0.00269858	64	58	0.806489113	0.997333259	0.998284878
W5	Otu00193_Parabacteroides	Halocur	Y	0.00102619	0.002462386	64	58	0.678486098	0.997333259	0.998284878
W5	Otu00193_Parabacteroides	Draaxin	Y	0.000304665	0.001676521	64	58	0.85646692	0.997333259	0.998284878
W5	Otu00088_Porphyromonadaceae_unclassified	Disease_Status	Cryptosporidium_Positive	-0.000135158	0.000538291	64	44	0.802682606	0.997333259	0.998284878
W5	Otu00088_Porphyromonadaceae_unclassified	Diatrim_2	Y	-0.000192538	0.000699209	64	44	0.784067362	0.997333259	0.998284878
W5	Otu00088_Porphyromonadaceae_unclassified	Draaxin	Y	0.000341539	0.000623337	64	44	0.585963343	0.997333259	0.998284878
W5	Otu00121_Fusicatenibacter	Farm	1	-0.002478136	0.002918034	64	54	0.399424601	0.997333259	0.998284878
W5	Otu00121_Fusicatenibacter	Farm	3	-0.001143831	0.002063929	64	54	0.581687822	0.997333259	0.998284878
W5	Otu00121_Fusicatenibacter	Diatrim_2	Y	0.000495626	0.00117485	64	54	0.67476907	0.997333259	0.998284878
W5	Otu00121_Fusicatenibacter	Synulox	Y	-0.001609985	0.001685871	64	54	0.343762687	0.997333259	0.998284878
W5	Otu00135_Fusobacteriaceae_unclassified	Farm	3	0.0000672	0.0001324	64	17	0.613671908	0.997333259	0.998284878
W5	Otu00135_Fusobacteriaceae_unclassified	Diatrim_1	Y	0.0000593	0.000102276	64	17	0.564313589	0.997333259	0.998284878
W5	Otu00135_Fusobacteriaceae_unclassified	Diatrim_2	Y	0.0000186	0.0000754	64	17	0.80640952	0.997333259	0.998284878
W5	Otu00135_Fusobacteriaceae_unclassified	Halocur	Y	-0.0000241	0.0000987	64	17	0.807754659	0.997333259	0.998284878
W5	Otu00135_Fusobacteriaceae_unclassified	Draaxin	Y	0.00000747	0.0000672	64	17	0.911906201	0.997333259	0.998284878
W5	Otu00020_Fusobacterium	Farm	3	0.013845886	0.015991351	64	32	0.390341426	0.997333259	0.998284878
W5	Otu00020_Fusobacterium	Diatrim_1	Y	0.004946241	0.012352979	64	32	0.690406569	0.997333259	0.998284878
W5	Otu00020_Fusobacterium	Diatrim_2	Y	0.007487531	0.009102751	64	32	0.414312057	0.997333259	0.998284878
W5	Otu00020_Fusobacterium	Synulox	Y	-0.000800435	0.013062149	64	32	0.951359206	0.997333259	0.998284878
W5	Otu00020_Fusobacterium	Halocur	Y	-0.000383633	0.01191888	64	32	0.974439414	0.997333259	0.998284878
W5	Otu00020_Fusobacterium	Draaxin	Y	0.006604787	0.008114999	64	32	0.419212809	0.997333259	0.998284878
W5	Otu00213_Allisonella	Disease_Status	Cryptosporidium_Positive	0.000075	0.000161406	64	35	0.644087794	0.997333259	0.998284878
W5	Otu00213_Allisonella	Farm	1	0.000252779	0.000520736	64	35	0.62930254	0.997333259	0.998284878
W5	Otu00213_Allisonella	Farm	3	0.0000776	0.000368317	64	35	0.833950887	0.997333259	0.998284878
W5	Otu00213_Allisonella	Diatrim_1	Y	-0.0000321	0.000284517	64	35	0.910447873	0.997333259	0.998284878
W5	Otu00213_Allisonella	Diatrim_2	Y	0.0000738	0.000209657	64	35	0.72610937	0.997333259	0.998284878
W5	Otu00213_Allisonella	Synulox	Y	0.000162282	0.000300851	64	35	0.591780272	0.997333259	0.998284878
W5	Otu01047_Negativicutes_unclassified	Farm	1	0.00000928	0.0000966	64	27	0.923825912	0.997333259	0.998284878
W5	Otu01047_Negativicutes_unclassified	Farm	3	-0.0000202	0.0000683	64	27	0.768607327	0.997333259	0.998284878
W5	Otu01047_Negativicutes_unclassified	Diatrim_1	Y	-0.00000371	0.0000528	64	27	0.944208668	0.997333259	0.998284878
W5	Otu01047_Negativicutes_unclassified	Diatrim_2	Y	0.00000144	0.0000389	64	27	0.970602886	0.997333259	0.998284878
W5	Otu01047_Negativicutes_unclassified	Synulox	Y	-0.0000493	0.0000558	64	27	0.380444795	0.997333259	0.998284878
W5	Otu01047_Negativicutes_unclassified	Halocur	Y	-0.0000482	0.0000509	64	27	0.347817711	0.997333259	0.998284878
W5	Otu01047_Negativicutes_unclassified	Draaxin	Y	-0.0000106	0.0000347	64	27	0.761119002	0.997333259	0.998284878
W5	Otu00011_Veillonella	Farm	1	-0.003128265	0.018322712	64	34	0.865061396	0.997333259	0.998284878
W5	Otu00011_Veillonella	Farm	3	-0.002685933	0.012959674	64	34	0.836577647	0.997333259	0.998284878
W5	Otu00011_Veillonella	Diatrim_1	Y	0.004068048	0.010011073	64	34	0.686058711	0.997333259	0.998284878
W5	Otu00011_Veillonella	Synulox	Y	-0.0050778	0.010585797	64	34	0.633356685	0.997333259	0.998284878
W5	Otu00052_Megasphaera	Disease_Status	Cryptosporidium_Positive	0.001267006	0.004904573	64	52	0.797115327	0.997333259	0.998284878
W5	Otu00052_Megasphaera	Farm	1	-0.011235329	0.015823363	64	52	0.48067487	0.997333259	0.998284878
W5	Otu00052_Megasphaera	Farm	3	-0.005111453	0.011191881	64	52	0.649677605	0.997333259	0.998284878
W5	Otu00052_Megasphaera	Diatrim_1	Y	-0.008360531	0.008645491	64	52	0.337757523	0.997333259	0.998284878
W5	Otu00052_Megasphaera	Diatrim_2	Y	0.001667608	0.006370751	64	52	0.794484292	0.997333259	0.998284878
W5	Otu00052_Megasphaera	Halocur	Y	-0.003530452	0.008341677	64	52	0.673777547	0.997333259	0.998284878
W5	Otu00028_Selenomonadaceae_unclassified	Disease_Status	Cryptosporidium_Positive	0.002220462	0.011505167	64	62	0.847672302	0.997333259	0.998284878
W5	Otu00028_Selenomonadaceae_unclassified	Diatrim_1	Y	-0.003922279	0.020280626	64	62	0.84735797	0.997333259	0.998284878
W5	Otu00028_Selenomonadaceae_unclassified	Synulox	Y	-0.003724064	0.021444914	64	62	0.862772438	0.997333259	0.998284878
W5	Otu00028_Selenomonadaceae_unclassified	Halocur	Y	0.001220522	0.019567939	64	62	0.950491467	0.997333259	0.998284878
W5	Otu00028_Selenomonadaceae_unclassified	Draaxin	Y	-0.00284023	0.01332288	64	62	0.831971371	0.997333259	0.998284878
W5	Otu00682_Mitsuokella	Farm	1	-0.000180994	0.000331331	64	14	0.587095412	0.997333259	0.998284878
W5	Otu00682_Mitsuokella	Farm	3	-0.000151357	0.000234351	64	14	0.521057541	0.997333259	0.998284878
W5	Otu00682_Mitsuokella	Diatrim_1	Y	0.0000337	0.000181031	64	14	0.853048332	0.997333259	0.998284878
W5	Otu00682_Mitsuokella	Diatrim_2	Y	-0.000127357	0.0001334	64	14	0.343906804	0.997333259	0.998284878
W5	Otu00682_Mitsuokella	Synulox	Y	-0.0000835	0.000191424	64	14	0.664210149	0.997333259	0.998284878
W5	Otu00682_Mitsuokella	Halocur	Y	-0.0000401	0.00017467	64	14	0.819133868	0.997333259	0.998284878
W5	Otu00351_Selenomonas	Disease_Status	Cryptosporidium_Positive	0.000411845	0.000588325	64	28	0.486859313	0.997333259	0.998284878
W5	Otu00351_Selenomonas	Farm	1	0.000632353	0.001898081	64	28	0.740284712	0.997333259	0.998284878
W5	Otu00351_Selenomonas	Farm	3	0.000671367	0.001342515	64	28	0.619012806	0.997333259	0.998284878
W5	Otu00351_Selenomonas	Diatrim_1	Y	-0.00032774	0.001037064	64	28	0.753178524	0.997333259	0.998284878
W5	Otu00351_Selenomonas	Synulox	Y	-0.000832904	0.001096601	64	28	0.450777625	0.997333259	0.998284878
W5	Otu00535_Elusimicrobium	Disease_Status	Cryptosporidium_Positive	0.000333723	0.000392149	64	21	0.398452837	0.997333259	0.998284878
W5	Otu00535_Elusimicrobium	Farm	1	0.000633644	0.001265168	64	21	0.618483939	0.997333259	0.998284878
W5	Otu00535_Elusimicrobium	Farm	3	0.000768751	0.000894855	64	21	0.394025763	0.997333259	0.998284878
W5	Otu00535_Elusimicrobium	Diatrim_1	Y	0.000172346	0.000691256	64	21	0.804040314	0.997333259	0.998284878
W5	Otu00535_Elusimicrobium	Synulox	Y	-0.000575969	0.00073094	64	21	0.434089513	0.997333259	0.998284878
W5	Otu00051_Acidaminococcus	Disease_Status	Cryptosporidium_Positive	-0.000934823	0.002420237	64	46	0.700799658	0.997333259	0.998284878
W5	Otu00051_Acidaminococcus	Farm	1	-0.006398299	0.007808282	64	46	0.416080922	0.997333259	0.998284878
W5	Otu00051_Acidaminococcus	Farm	3	-0.004497672	0.005522806	64	46	0.418938551	0.997333259	0.998284878
W5	Otu00051_Acidaminococcus	Diatrim_1	Y	-0.00230711	0.004266251	64	46	0.590841686	0.997333259	0.998284878
W5	Otu00051_Acidaminococcus	Diatrim_2	Y	-0.000317731	0.003143745	64	46	0.919864206	0.997333259	0.998284878
W5	Otu00051_Acidaminococcus	Synulox	Y	-0.003275656	0.004511171	64	46	0.470843445	0.997333259	0.998284878
W5	Otu00051_Acidaminococcus	Halocur	Y	0.00061344	0.004116329	64	46	0.882078224	0.997333259	0.998284878
W5	Otu00051_Acidaminococcus	Draaxin	Y	0.000486813	0.002802613	64	46	0.862739109	0.997333259	0.998284878
W5	Otu00110_Succiniclasticum	Disease_Status	Cryptosporidium_Positive	-0.000438599	0.001020161	64	54	0.668925572	0.997333259	0.998284878
W5	Otu00110_Succiniclasticum	Farm	1	0.00089835	0.003291291	64	54	0.785915827	0.997333259	0.998284878
W5	Otu00110_Succiniclasticum	Farm	3	0.001034314	0.002327934	64	54	0.658564878	0.997333259	0.998284878
W5	Otu00110_Succiniclasticum	Diatrim_2	Y	-0.000939747	0.001325129	64	54	0.481212035	0.997333259	0.998284878
W5	Otu00110_Succiniclasticum	Synulox	Y	0.000133388	0.001901516	64	54	0.944330257	0.997333259	0.998284878
W5	Otu01528_Acidaminococcaceae_unclassified	Disease_Status	Cryptosporidium_Positive	0.0000158	0.0000164	64	22	0.339830496	0.997333259	0.998284878
W5	Otu01528_Acidaminococcaceae_unclassified	Farm	1	-0.00000264	0.000053	64	22	0.960449783	0.997333259	0.998284878
W5	Otu01528_Acidaminococcaceae_unclassified	Farm	3	0.0000271	0.0000375	64	22	0.472575476	0.997333259	0.998284878
W5	Otu01528_Acidaminococcaceae_unclassified	Diatrim_1	Y	0.0000219	0.0000289	64	22	0.453299452	0.997333259	0.998284878
W5	Otu01528_Acidaminococcaceae_unclassified	Synulox	Y	0.00000873	0.0000306	64	22	0.776442553	0.997333259	0.998284878
W5	Otu01528_Acidaminococcaceae_unclassified	Draaxin	Y	-0.00000419	0.000019	64	22	0.826464169	0.997333259	0.998284878
W5	Otu00001_Phascolarctobacterium	Disease_Status	Cryptosporidium_Positive	0.004058165	0.012008068	64	64	0.736685025	0.997333259	0.998284878
W5	Otu00001_Phascolarctobacterium	Farm	3	-0.001198001	0.027401542	64	64	0.965285769	0.997333259	0.998284878
W5	Otu00001_Phascolarctobacterium	Diatrim_2	Y	-0.00259916	0.01559777	64	64	0.868267095	0.997333259	0.998284878
W5	Otu00001_Phascolarctobacterium	Halocur	Y	0.018947841	0.02042327	64	64	0.357587066	0.997333259	0.998284878
W5	Otu00003_Escherichia.Shigella	Disease_Status	Cryptosporidium_Positive	-0.003570151	0.005514292	64	54	0.520043166	0.997333259	0.998284878
W5	Otu00003_Escherichia.Shigella	Farm	1	-0.014894514	0.017790464	64	54	0.406092788	0.997333259	0.998284878
W5	Otu00003_Escherichia.Shigella	Farm	3	-0.00757039	0.012583215	64	54	0.549895056	0.997333259	0.998284878
W5	Otu00003_Escherichia.Shigella	Diatrim_1	Y	-0.002379059	0.009720266	64	54	0.807558933	0.997333259	0.998284878
W5	Otu00003_Escherichia.Shigella	Diatrim_2	Y	0.001258541	0.007162739	64	54	0.861169741	0.997333259	0.998284878
W5	Otu00003_Escherichia.Shigella	Synulox	Y	-0.007569121	0.010278296	64	54	0.464605965	0.997333259	0.998284878
W5	Otu00003_Escherichia.Shigella	Halocur	Y	0.009031725	0.009378684	64	54	0.33975975	0.997333259	0.998284878
W5	Otu00003_Escherichia.Shigella	Draaxin	Y	-0.000387594	0.0063855	64	54	0.951818944	0.997333259	0.998284878
W5	Otu00232_Ihubacter	Disease_Status	Cryptosporidium_Positive	-0.0000214	0.0000891	64	25	0.811051959	0.997333259	0.998284878
W5	Otu00232_Ihubacter	Farm	1	0.0000131	0.000287389	64	25	0.96372481	0.997333259	0.998284878
W5	Otu00232_Ihubacter	Farm	3	0.00011206	0.000203271	64	25	0.583671025	0.997333259	0.998284878
W5	Otu00232_Ihubacter	Diatrim_1	Y	0.00013603	0.000157022	64	25	0.390085255	0.997333259	0.998284878
W5	Otu00232_Ihubacter	Diatrim_2	Y	-0.000084	0.000115708	64	25	0.470676495	0.997333259	0.998284878
W5	Otu00232_Ihubacter	Synulox	Y	-0.00000538	0.000166037	64	25	0.974248344	0.997333259	0.998284878
W5	Otu00232_Ihubacter	Draaxin	Y	-0.0000994	0.000103152	64	25	0.339688188	0.997333259	0.998284878
W5	Otu00333_Eubacterium	Farm	1	-0.000115487	0.000264112	64	43	0.663631795	0.997333259	0.998284878
W5	Otu00333_Eubacterium	Farm	3	0.0000841	0.000186806	64	43	0.654282853	0.997333259	0.998284878
W5	Otu00333_Eubacterium	Diatrim_2	Y	0.0000594	0.000106336	64	43	0.578532027	0.997333259	0.998284878
W5	Otu00333_Eubacterium	Synulox	Y	-0.000051	0.000152588	64	43	0.739562177	0.997333259	0.998284878
W5	Otu00314_Clostridiales_Incertae_Sedis_XIII_unclassified	Disease_Status	Cryptosporidium_Positive	-0.0000713	0.000532785	64	54	0.894082334	0.997333259	0.998284878
W5	Otu00314_Clostridiales_Incertae_Sedis_XIII_unclassified	Diatrim_1	Y	0.000368857	0.000939161	64	54	0.696020891	0.997333259	0.998284878
W5	Otu00314_Clostridiales_Incertae_Sedis_XIII_unclassified	Synulox	Y	0.000478959	0.000993077	64	54	0.631508241	0.997333259	0.998284878
W5	Otu00314_Clostridiales_Incertae_Sedis_XIII_unclassified	Draaxin	Y	-0.000104512	0.00061696	64	54	0.866104963	0.997333259	0.998284878
W5	Otu00147_Peptacetobacter	Farm	1	0.002000614	0.006312423	64	34	0.752494442	0.997333259	0.998284878
W5	Otu00147_Peptacetobacter	Diatrim_1	Y	-0.001268904	0.00344895	64	34	0.714352392	0.997333259	0.998284878
W5	Otu00147_Peptacetobacter	Diatrim_2	Y	-0.001324562	0.002541487	64	34	0.604336491	0.997333259	0.998284878
W5	Otu00147_Peptacetobacter	Synulox	Y	0.000583106	0.003646951	64	34	0.873554661	0.997333259	0.998284878
W5	Otu00147_Peptacetobacter	Halocur	Y	-0.002338512	0.00332775	64	34	0.485187498	0.997333259	0.998284878
W5	Otu00446_Peptostreptococcaceae_unclassified	Disease_Status	Cryptosporidium_Positive	-0.0000534	0.0000621	64	19	0.393621646	0.997333259	0.998284878
W5	Otu00446_Peptostreptococcaceae_unclassified	Farm	1	0.0000745	0.000200492	64	19	0.711539347	0.997333259	0.998284878
W5	Otu00446_Peptostreptococcaceae_unclassified	Diatrim_2	Y	-0.00000765	0.0000807	64	19	0.924837565	0.997333259	0.998284878
W5	Otu00446_Peptostreptococcaceae_unclassified	Halocur	Y	-0.0000845	0.000105694	64	19	0.427592546	0.997333259	0.998284878
W5	Otu00446_Peptostreptococcaceae_unclassified	Draaxin	Y	-0.0000579	0.000072	64	19	0.424520607	0.997333259	0.998284878
W5	Otu00183_Romboutsia	Farm	1	-0.0000694	0.00013193	64	24	0.601065937	0.997333259	0.998284878
W5	Otu00183_Romboutsia	Farm	3	-0.000006	0.0000933	64	24	0.949000927	0.997333259	0.998284878
W5	Otu00183_Romboutsia	Diatrim_1	Y	0.0000532	0.0000721	64	24	0.463638872	0.997333259	0.998284878
W5	Otu00183_Romboutsia	Diatrim_2	Y	0.0000134	0.0000531	64	24	0.801610144	0.997333259	0.998284878
W5	Otu00183_Romboutsia	Synulox	Y	0.000067	0.0000762	64	24	0.383502154	0.997333259	0.998284878
W5	Otu00183_Romboutsia	Halocur	Y	0.0000495	0.0000695	64	24	0.479611285	0.997333259	0.998284878
W5	Otu00539_Finegoldia	Disease_Status	Cryptosporidium_Positive	-0.0000486	0.000106002	64	22	0.648127668	0.997333259	0.998284878
W5	Otu00539_Finegoldia	Farm	3	-0.000161834	0.00024189	64	22	0.506268799	0.997333259	0.998284878
W5	Otu00539_Finegoldia	Diatrim_1	Y	0.00005	0.000186855	64	22	0.789879412	0.997333259	0.998284878
W5	Otu00539_Finegoldia	Diatrim_2	Y	-0.0000895	0.000137691	64	22	0.518268074	0.997333259	0.998284878
W5	Otu00539_Finegoldia	Synulox	Y	-0.0000694	0.000197582	64	22	0.726730344	0.997333259	0.998284878
W5	Otu00539_Finegoldia	Halocur	Y	-0.0000398	0.000180289	64	22	0.826127126	0.997333259	0.998284878
W5	Otu00540_Anaerococcus	Farm	1	-0.000253429	0.000577897	64	28	0.662715036	0.997333259	0.998284878
W5	Otu00540_Anaerococcus	Diatrim_1	Y	-0.000125272	0.000315748	64	28	0.693088805	0.997333259	0.998284878
W5	Otu00540_Anaerococcus	Diatrim_2	Y	0.0000718	0.000232671	64	28	0.758839674	0.997333259	0.998284878
W5	Otu00540_Anaerococcus	Synulox	Y	-0.000237385	0.000333875	64	28	0.480089195	0.997333259	0.998284878
W5	Otu00540_Anaerococcus	Halocur	Y	-0.000202635	0.000304653	64	28	0.508744498	0.997333259	0.998284878
W5	Otu00540_Anaerococcus	Draaxin	Y	-0.000137208	0.000207424	64	28	0.51106271	0.997333259	0.998284878
W5	Otu00627_Pseudoramibacter	Farm	1	-0.000037	0.000107423	64	18	0.731814111	0.997333259	0.998284878
W5	Otu00627_Pseudoramibacter	Farm	3	-0.000035	0.000076	64	18	0.646612359	0.997333259	0.998284878
W5	Otu00627_Pseudoramibacter	Diatrim_1	Y	0.0000288	0.0000587	64	18	0.625848782	0.997333259	0.998284878
W5	Otu00627_Pseudoramibacter	Diatrim_2	Y	-0.0000307	0.0000433	64	18	0.480469619	0.997333259	0.998284878
W5	Otu00627_Pseudoramibacter	Synulox	Y	-0.0000297	0.0000621	64	18	0.634687111	0.997333259	0.998284878
W5	Otu01882_Clostridia_unclassified	Disease_Status	Cryptosporidium_Positive	0.0000427	0.000159552	64	32	0.790203834	0.997333259	0.998284878
W5	Otu01882_Clostridia_unclassified	Farm	3	0.0000194	0.000364086	64	32	0.957770261	0.997333259	0.998284878
W5	Otu01882_Clostridia_unclassified	Diatrim_1	Y	-0.00000959	0.000281248	64	32	0.972922119	0.997333259	0.998284878
W5	Otu01882_Clostridia_unclassified	Diatrim_2	Y	-0.0000469	0.000207248	64	32	0.821803933	0.997333259	0.998284878
W5	Otu01882_Clostridia_unclassified	Synulox	Y	-0.0000905	0.000297395	64	32	0.762087046	0.997333259	0.998284878
W5	Otu01882_Clostridia_unclassified	Halocur	Y	0.000160514	0.000271365	64	32	0.556605464	0.997333259	0.998284878
W5	Otu01882_Clostridia_unclassified	Draaxin	Y	0.0000376	0.00018476	64	32	0.83929304	0.997333259	0.998284878
W5	Otu00165_Peptococcus	Disease_Status	Cryptosporidium_Positive	0.000871034	0.000998673	64	48	0.386895577	0.997333259	0.998284878
W5	Otu00165_Peptococcus	Diatrim_1	Y	-0.001650325	0.001760401	64	48	0.352614783	0.997333259	0.998284878
W5	Otu00165_Peptococcus	Halocur	Y	0.000953894	0.001698538	64	48	0.576672183	0.997333259	0.998284878
W5	Otu00520_Parolsenella	Disease_Status	Cryptosporidium_Positive	-0.000126139	0.000160968	64	25	0.436617723	0.997333259	0.998284878
W5	Otu00520_Parolsenella	Farm	1	-0.000166375	0.000519321	64	25	0.749901664	0.997333259	0.998284878
W5	Otu00520_Parolsenella	Farm	3	0.000316792	0.000367316	64	25	0.39218537	0.997333259	0.998284878
W5	Otu00520_Parolsenella	Diatrim_1	Y	-0.000133178	0.000283744	64	25	0.64066816	0.997333259	0.998284878
W5	Otu00520_Parolsenella	Diatrim_2	Y	0.000147465	0.000209087	64	25	0.483614217	0.997333259	0.998284878
W5	Otu00520_Parolsenella	Synulox	Y	0.000160778	0.000300033	64	25	0.594211765	0.997333259	0.998284878
W5	Otu00520_Parolsenella	Halocur	Y	0.0000131	0.000273773	64	25	0.961965429	0.997333259	0.998284878
W5	Otu00520_Parolsenella	Draaxin	Y	0.0000315	0.000186399	64	25	0.866359164	0.997333259	0.998284878
W5	Otu00153_Olsenella	Disease_Status	Cryptosporidium_Positive	0.000610758	0.001061638	64	55	0.567435854	0.997333259	0.998284878
W5	Otu00153_Olsenella	Farm	1	-0.001993539	0.003425105	64	55	0.562919879	0.997333259	0.998284878
W5	Otu00153_Olsenella	Farm	3	-0.001486685	0.00242258	64	55	0.541957824	0.997333259	0.998284878
W5	Otu00153_Olsenella	Diatrim_1	Y	-0.001689602	0.001871392	64	55	0.370538178	0.997333259	0.998284878
W5	Otu00153_Olsenella	Diatrim_2	Y	0.000974352	0.001379005	64	55	0.482821637	0.997333259	0.998284878
W5	Otu00153_Olsenella	Synulox	Y	-0.000684957	0.001978826	64	55	0.730555984	0.997333259	0.998284878
W5	Otu00914_Atopobiaceae_unclassified	Disease_Status	Cryptosporidium_Positive	0.00000929	0.0000809	64	17	0.909049175	0.997333259	0.998284878
W5	Otu00914_Atopobiaceae_unclassified	Diatrim_2	Y	0.0000693	0.000105115	64	17	0.51259479	0.997333259	0.998284878
W5	Otu00914_Atopobiaceae_unclassified	Halocur	Y	-0.00000534	0.000137635	64	17	0.969197779	0.997333259	0.998284878
W5	Otu00005_Collinsella	Disease_Status	Cryptosporidium_Positive	-0.00619257	0.007375964	64	64	0.404789364	0.997333259	0.998284878
W5	Otu00005_Collinsella	Farm	1	-0.021191253	0.023796678	64	64	0.377069435	0.997333259	0.998284878
W5	Otu00005_Collinsella	Farm	3	-0.008261407	0.016831416	64	64	0.625497619	0.997333259	0.998284878
W5	Otu00005_Collinsella	Diatrim_1	Y	-0.004598917	0.013001912	64	64	0.724907904	0.997333259	0.998284878
W5	Otu00005_Collinsella	Synulox	Y	-0.003882629	0.013748337	64	64	0.778691353	0.997333259	0.998284878
W5	Otu00005_Collinsella	Halocur	Y	-0.000763879	0.012545008	64	64	0.951666666	0.997333259	0.998284878
W5	Otu00005_Collinsella	Draaxin	Y	0.003539182	0.0085413	64	64	0.680221396	0.997333259	0.998284878
W5	Otu02350_Coriobacteriia_unclassified	Farm	3	-0.0000466	0.0000537	64	45	0.38921413	0.997333259	0.998284878
W5	Otu02350_Coriobacteriia_unclassified	Diatrim_1	Y	0.0000127	0.0000415	64	45	0.760487577	0.997333259	0.998284878
W5	Otu02350_Coriobacteriia_unclassified	Diatrim_2	Y	-0.000011	0.0000305	64	45	0.720532352	0.997333259	0.998284878
W5	Otu02350_Coriobacteriia_unclassified	Halocur	Y	0.00000596	0.00004	64	45	0.882089536	0.997333259	0.998284878
W5	Otu02350_Coriobacteriia_unclassified	Draaxin	Y	0.00000553	0.0000272	64	45	0.839712964	0.997333259	0.998284878
W5	Otu00819_Actinobacteria_unclassified	Disease_Status	Cryptosporidium_Positive	0.00000901	0.0000318	64	32	0.777782918	0.997333259	0.998284878
W5	Otu00819_Actinobacteria_unclassified	Farm	1	0.000072	0.000102512	64	32	0.485585779	0.997333259	0.998284878
W5	Otu00819_Actinobacteria_unclassified	Farm	3	0.0000566	0.0000725	64	32	0.438107079	0.997333259	0.998284878
W5	Otu00819_Actinobacteria_unclassified	Synulox	Y	0.0000202	0.0000592	64	32	0.734514368	0.997333259	0.998284878
W5	Otu00819_Actinobacteria_unclassified	Halocur	Y	-0.000019	0.000054	64	32	0.726475867	0.997333259	0.998284878
W5	Otu00819_Actinobacteria_unclassified	Draaxin	Y	0.00000331	0.0000368	64	32	0.928626799	0.997333259	0.998284878
W5	Otu00370_Slackia	Disease_Status	Cryptosporidium_Positive	-0.0000667	0.000139766	64	45	0.634925087	0.997333259	0.998284878
W5	Otu00370_Slackia	Diatrim_1	Y	0.0000653	0.000246371	64	45	0.79198651	0.997333259	0.998284878
W5	Otu00370_Slackia	Diatrim_2	Y	-0.000101066	0.000181547	64	45	0.57999687	0.997333259	0.998284878
W5	Otu00370_Slackia	Synulox	Y	-0.0000973	0.000260515	64	45	0.710121876	0.997333259	0.998284878
W5	Otu00370_Slackia	Halocur	Y	0.000179483	0.000237713	64	45	0.453445422	0.997333259	0.998284878
W5	Otu00822_Senegalimassilia	Halocur	Y	-0.0000645	0.0000854	64	19	0.453491172	0.997333259	0.998284878
W5	Otu00449_Eggerthellaceae_unclassified	Disease_Status	Cryptosporidium_Positive	0.0000364	0.0000566	64	32	0.522580959	0.997333259	0.998284878
W5	Otu00449_Eggerthellaceae_unclassified	Farm	1	-0.0000381	0.000182532	64	32	0.835356176	0.997333259	0.998284878
W5	Otu00449_Eggerthellaceae_unclassified	Diatrim_1	Y	-0.0000266	0.0000997	64	32	0.790316226	0.997333259	0.998284878
W5	Otu00449_Eggerthellaceae_unclassified	Diatrim_2	Y	-0.0000243	0.0000735	64	32	0.742591184	0.997333259	0.998284878
W5	Otu00449_Eggerthellaceae_unclassified	Synulox	Y	-0.0000895	0.000105457	64	32	0.399666714	0.997333259	0.998284878
W5	Otu00449_Eggerthellaceae_unclassified	Draaxin	Y	0.0000361	0.0000655	64	32	0.583666819	0.997333259	0.998284878
W5	Otu01001_Synergistes	Disease_Status	Cryptosporidium_Positive	-0.0000144	0.000057	64	20	0.801247752	0.997333259	0.998284878
W5	Otu01001_Synergistes	Farm	1	-0.0000829	0.000183839	64	20	0.653971055	0.997333259	0.998284878
W5	Otu01001_Synergistes	Farm	3	-0.0000994	0.00013003	64	20	0.448016517	0.997333259	0.998284878
W5	Otu01001_Synergistes	Diatrim_1	Y	0.00000957	0.000100445	64	20	0.924419893	0.997333259	0.998284878
W5	Otu01001_Synergistes	Diatrim_2	Y	0.0000401	0.000074	64	20	0.590362441	0.997333259	0.998284878
W5	Otu01001_Synergistes	Synulox	Y	0.0000132	0.000106212	64	20	0.901679064	0.997333259	0.998284878
W5	Otu01001_Synergistes	Halocur	Y	-0.0000229	0.0000969	64	20	0.813851113	0.997333259	0.998284878
W5	Otu00464_Cloacibacillus	Disease_Status	Cryptosporidium_Positive	0.000199663	0.000233867	64	16	0.396949808	0.997333259	0.998284878
W5	Otu00464_Cloacibacillus	Farm	1	0.000021	0.000754514	64	16	0.977917223	0.997333259	0.998284878
W5	Otu00464_Cloacibacillus	Farm	3	0.0000468	0.000533668	64	16	0.930507471	0.997333259	0.998284878
W5	Otu00464_Cloacibacillus	Diatrim_1	Y	-0.000216024	0.000412247	64	16	0.602373677	0.997333259	0.998284878
W5	Otu00208_Succinivibrio	Disease_Status	Cryptosporidium_Positive	-0.0000938	0.000415233	64	34	0.822169187	0.997333259	0.998284878
W5	Otu00208_Succinivibrio	Farm	1	-0.001079987	0.001339644	64	34	0.423614266	0.997333259	0.998284878
W5	Otu00208_Succinivibrio	Diatrim_1	Y	-0.0000554	0.000731948	64	34	0.939891362	0.997333259	0.998284878
W5	Otu00208_Succinivibrio	Halocur	Y	0.000598321	0.000706226	64	34	0.400550766	0.997333259	0.998284878
W5	Otu00208_Succinivibrio	Draaxin	Y	0.000361015	0.000480836	64	34	0.455969067	0.997333259	0.998284878
W5	Otu00955_Bilophila	Disease_Status	Cryptosporidium_Positive	-0.0000324	0.0000654	64	13	0.622354059	0.997333259	0.998284878
W5	Otu00955_Bilophila	Diatrim_1	Y	0.0000128	0.00011535	64	13	0.911955449	0.997333259	0.998284878
W5	Otu00955_Bilophila	Diatrim_2	Y	0.0000321	0.000085	64	13	0.706914529	0.997333259	0.998284878
W5	Otu00955_Bilophila	Synulox	Y	0.00000368	0.000121972	64	13	0.976015499	0.997333259	0.998284878
W5	Otu00955_Bilophila	Halocur	Y	0.000007	0.000111296	64	13	0.950054299	0.997333259	0.998284878
W5	Otu00166_Desulfovibrio	Disease_Status	Cryptosporidium_Positive	0.000243646	0.000725359	64	41	0.738226866	0.997333259	0.998284878
W5	Otu00166_Desulfovibrio	Farm	1	-0.000660979	0.002340187	64	41	0.77866088	0.997333259	0.998284878
W5	Otu00166_Desulfovibrio	Farm	3	0.000177519	0.001655217	64	41	0.914982369	0.997333259	0.998284878
W5	Otu00166_Desulfovibrio	Diatrim_1	Y	0.000541961	0.00127862	64	41	0.673317938	0.997333259	0.998284878
W5	Otu00166_Desulfovibrio	Diatrim_2	Y	-0.000877597	0.000942198	64	41	0.355699238	0.997333259	0.998284878
W5	Otu00166_Desulfovibrio	Synulox	Y	-0.000223077	0.001352024	64	41	0.869553034	0.997333259	0.998284878
W5	Otu00166_Desulfovibrio	Draaxin	Y	0.000110737	0.000839959	64	41	0.895595109	0.997333259	0.998284878
W5	Otu00940_Desulfovibrionaceae_unclassified	Disease_Status	Cryptosporidium_Positive	0.0000172	0.0000324	64	26	0.598660472	0.997333259	0.998284878
W5	Otu00940_Desulfovibrionaceae_unclassified	Farm	1	-0.000016	0.000104551	64	26	0.879187435	0.997333259	0.998284878
W5	Otu00940_Desulfovibrionaceae_unclassified	Farm	3	0.00000331	0.0000739	64	26	0.964426994	0.997333259	0.998284878
W5	Otu00940_Desulfovibrionaceae_unclassified	Diatrim_1	Y	0.0000254	0.0000571	64	26	0.657736018	0.997333259	0.998284878
W5	Otu00940_Desulfovibrionaceae_unclassified	Diatrim_2	Y	-0.0000298	0.0000421	64	26	0.481902181	0.997333259	0.998284878
W5	Otu00940_Desulfovibrionaceae_unclassified	Synulox	Y	0.0000279	0.0000604	64	26	0.645641167	0.997333259	0.998284878
W5	Otu00198_Mailhella	Farm	1	0.0000404	0.000165924	64	38	0.808766396	0.997333259	0.998284878
W5	Otu00198_Mailhella	Farm	3	-0.0000121	0.000117358	64	38	0.918153959	0.997333259	0.998284878
W5	Otu00198_Mailhella	Diatrim_2	Y	-0.0000151	0.0000668	64	38	0.822271276	0.997333259	0.998284878
W5	Otu00198_Mailhella	Synulox	Y	-0.00000826	0.0000959	64	38	0.931681918	0.997333259	0.998284878
W5	Otu00198_Mailhella	Halocur	Y	0.0000773	0.0000875	64	38	0.380998932	0.997333259	0.998284878
W5	Otu00150_Enterobacteriaceae_unclassified	Disease_Status	Cryptosporidium_Positive	-0.0000211	0.0000341	64	19	0.537652545	0.997333259	0.998284878
W5	Otu00150_Enterobacteriaceae_unclassified	Farm	1	-0.000101659	0.00010992	64	19	0.359087705	0.997333259	0.998284878
W5	Otu00150_Enterobacteriaceae_unclassified	Farm	3	-0.0000527	0.0000777	64	19	0.5005879	0.997333259	0.998284878
W5	Otu00150_Enterobacteriaceae_unclassified	Diatrim_1	Y	-0.0000131	0.0000601	64	19	0.828231081	0.997333259	0.998284878
W5	Otu00150_Enterobacteriaceae_unclassified	Diatrim_2	Y	0.0000194	0.0000443	64	19	0.662203094	0.997333259	0.998284878
W5	Otu00150_Enterobacteriaceae_unclassified	Synulox	Y	-0.0000454	0.0000635	64	19	0.47797001	0.997333259	0.998284878
W5	Otu00150_Enterobacteriaceae_unclassified	Draaxin	Y	-0.0000012	0.0000395	64	19	0.975879386	0.997333259	0.998284878
W5	Otu00324_Campylobacter	Disease_Status	Cryptosporidium_Positive	0.000275944	0.000313699	64	36	0.382878767	0.997333259	0.998284878
W5	Otu00324_Campylobacter	Farm	3	-0.000341043	0.000715839	64	36	0.635659708	0.997333259	0.998284878
W5	Otu00324_Campylobacter	Diatrim_1	Y	-0.000281007	0.00055297	64	36	0.613361542	0.997333259	0.998284878
W5	Otu00324_Campylobacter	Diatrim_2	Y	-0.000107821	0.000407477	64	36	0.792301393	0.997333259	0.998284878
W5	Otu00324_Campylobacter	Synulox	Y	-0.000251332	0.000584716	64	36	0.668994254	0.997333259	0.998284878
W5	Otu00324_Campylobacter	Halocur	Y	0.000225831	0.000533538	64	36	0.673748899	0.997333259	0.998284878
W5	Otu00324_Campylobacter	Draaxin	Y	-0.000311012	0.000363261	64	36	0.395620586	0.997333259	0.998284878
W5	Otu00039_Gallibacterium	Disease_Status	Cryptosporidium_Positive	0.000092	0.000575803	64	53	0.873608089	0.997333259	0.998284878
W5	Otu00039_Gallibacterium	Farm	3	0.000430533	0.001313941	64	53	0.744408474	0.997333259	0.998284878
W5	Otu00039_Gallibacterium	Diatrim_2	Y	-0.000696768	0.000747934	64	53	0.355619525	0.997333259	0.998284878
W5	Otu00039_Gallibacterium	Synulox	Y	-0.000256085	0.001073261	64	53	0.812299059	0.997333259	0.998284878
W5	Otu00039_Gallibacterium	Halocur	Y	-0.000697937	0.000979323	64	53	0.479060758	0.997333259	0.998284878
W5	Otu00102_Pelistega	Farm	1	0.003715606	0.007143244	64	55	0.605041901	0.997333259	0.998284878
W5	Otu00102_Pelistega	Farm	3	0.000637546	0.005052424	64	55	0.900044676	0.997333259	0.998284878
W5	Otu00102_Pelistega	Diatrim_2	Y	-0.002418294	0.00287599	64	55	0.404069359	0.997333259	0.998284878
W5	Otu00102_Pelistega	Synulox	Y	-0.000216472	0.004126951	64	55	0.958357672	0.997333259	0.998284878
W5	Otu00102_Pelistega	Halocur	Y	0.000653594	0.003765738	64	55	0.862845957	0.997333259	0.998284878
W5	Otu00946_Neisseriaceae_unclassified	Farm	1	-0.0000346	0.000149827	64	19	0.817986547	0.997333259	0.998284878
W5	Otu00946_Neisseriaceae_unclassified	Farm	3	0.00000501	0.000105973	64	19	0.962431759	0.997333259	0.998284878
W5	Otu00946_Neisseriaceae_unclassified	Diatrim_1	Y	-0.0000411	0.0000819	64	19	0.617984359	0.997333259	0.998284878
W5	Otu00946_Neisseriaceae_unclassified	Diatrim_2	Y	-0.00000845	0.0000603	64	19	0.889083347	0.997333259	0.998284878
W5	Otu00946_Neisseriaceae_unclassified	Synulox	Y	-0.000028	0.0000866	64	19	0.747885429	0.997333259	0.998284878
W5	Otu00516_Parasutterella	Farm	1	-0.0000627	0.000192366	64	32	0.745644364	0.997333259	0.998284878
W5	Otu00516_Parasutterella	Farm	3	0.000089	0.000136061	64	32	0.515847339	0.997333259	0.998284878
W5	Otu00516_Parasutterella	Diatrim_1	Y	-0.0000412	0.000105104	64	32	0.696661423	0.997333259	0.998284878
W5	Otu00516_Parasutterella	Diatrim_2	Y	0.0000283	0.0000774	64	32	0.716580198	0.997333259	0.998284878
W5	Otu00516_Parasutterella	Synulox	Y	-0.00000709	0.000111138	64	32	0.949348934	0.997333259	0.998284878
W5	Otu00516_Parasutterella	Halocur	Y	-0.0000828	0.000101411	64	32	0.417794296	0.997333259	0.998284878
W5	Otu00211_Sutterellaceae_unclassified	Farm	1	-0.000084	0.000568249	64	31	0.883012739	0.997333259	0.998284878
W5	Otu00211_Sutterellaceae_unclassified	Farm	3	-0.0000595	0.000401923	64	31	0.882799878	0.997333259	0.998284878
W5	Otu00211_Sutterellaceae_unclassified	Diatrim_2	Y	-0.00000728	0.000228787	64	31	0.974738792	0.997333259	0.998284878
W5	Otu00211_Sutterellaceae_unclassified	Synulox	Y	0.0000161	0.000328301	64	31	0.961087012	0.997333259	0.998284878
W5	Otu00211_Sutterellaceae_unclassified	Halocur	Y	0.000193246	0.000299567	64	31	0.521553809	0.997333259	0.998284878
W5	Otu00016_Sutterella	Disease_Status	Cryptosporidium_Positive	0.000280153	0.001281382	64	60	0.827744956	0.997333259	0.998284878
W5	Otu00016_Sutterella	Farm	1	-0.002592358	0.004134055	64	60	0.533205399	0.997333259	0.998284878
W5	Otu00016_Sutterella	Synulox	Y	-0.000195	0.002388417	64	60	0.935226166	0.997333259	0.998284878
W5	Otu00056_Candidatus_Saccharibacteria_unclassified	Disease_Status	Cryptosporidium_Positive	-0.000622599	0.002094268	64	43	0.767367102	0.997333259	0.998284878
W5	Otu00056_Candidatus_Saccharibacteria_unclassified	Farm	1	-0.00149114	0.006756624	64	43	0.826148676	0.997333259	0.998284878
W5	Otu00056_Candidatus_Saccharibacteria_unclassified	Farm	3	-0.001448586	0.004778967	64	43	0.762944397	0.997333259	0.998284878
W5	Otu00056_Candidatus_Saccharibacteria_unclassified	Diatrim_1	Y	0.003548885	0.003691651	64	43	0.340595014	0.997333259	0.998284878
W5	Otu00056_Candidatus_Saccharibacteria_unclassified	Synulox	Y	0.000843708	0.003903584	64	43	0.829680825	0.997333259	0.998284878
W5	Otu00056_Candidatus_Saccharibacteria_unclassified	Halocur	Y	-0.002493142	0.003561922	64	43	0.486912985	0.997333259	0.998284878
W5	Otu00056_Candidatus_Saccharibacteria_unclassified	Draaxin	Y	-0.001679466	0.002425143	64	43	0.491522993	0.997333259	0.998284878
W5	Otu00785_Actinomyces	Disease_Status	Cryptosporidium_Positive	0.00000758	0.0000223	64	28	0.735644077	0.997333259	0.998284878
W5	Otu00785_Actinomyces	Farm	1	-0.0000333	0.000072	64	28	0.645458115	0.997333259	0.998284878
W5	Otu00785_Actinomyces	Farm	3	-0.0000224	0.000051	64	28	0.661636066	0.997333259	0.998284878
W5	Otu00785_Actinomyces	Diatrim_1	Y	0.00000634	0.0000394	64	28	0.872695789	0.997333259	0.998284878
W5	Otu00785_Actinomyces	Diatrim_2	Y	0.000000821	0.000029	64	28	0.977528244	0.997333259	0.998284878
W5	Otu00785_Actinomyces	Synulox	Y	-0.0000153	0.0000416	64	28	0.713769931	0.997333259	0.998284878
W5	Otu00785_Actinomyces	Halocur	Y	-0.00000816	0.000038	64	28	0.830566512	0.997333259	0.998284878
W5	Otu00537_Mobiluncus	Farm	1	-0.0000606	0.000963023	64	21	0.950049715	0.997333259	0.998284878
W5	Otu00537_Mobiluncus	Farm	3	0.00044846	0.000681147	64	21	0.513034737	0.997333259	0.998284878
W5	Otu00537_Mobiluncus	Diatrim_1	Y	-0.000240165	0.000526172	64	21	0.649871975	0.997333259	0.998284878
W5	Otu00537_Mobiluncus	Diatrim_2	Y	-0.00022566	0.000387729	64	21	0.562941157	0.997333259	0.998284878
W5	Otu00537_Mobiluncus	Synulox	Y	-0.000180354	0.000556378	64	21	0.747049058	0.997333259	0.998284878
W5	Otu00537_Mobiluncus	Halocur	Y	-0.000176403	0.000507681	64	21	0.729565762	0.997333259	0.998284878
W5	Otu00537_Mobiluncus	Draaxin	Y	-0.0000882	0.000345656	64	21	0.799489531	0.997333259	0.998284878
W5	Otu00332_Schaalia	Farm	3	0.00012527	0.000150578	64	12	0.409046733	0.997333259	0.998284878
W5	Otu00332_Schaalia	Diatrim_1	Y	-0.00000896	0.000116318	64	12	0.938895022	0.997333259	0.998284878
W5	Otu00332_Schaalia	Diatrim_2	Y	-0.0000276	0.0000857	64	12	0.748999435	0.997333259	0.998284878
W5	Otu00332_Schaalia	Synulox	Y	-0.0000242	0.000122996	64	12	0.844723049	0.997333259	0.998284878
W5	Otu00332_Schaalia	Halocur	Y	-0.0000527	0.00011223	64	12	0.640469454	0.997333259	0.998284878
W5	Otu00332_Schaalia	Draaxin	Y	-0.0000352	0.0000764	64	12	0.6468841	0.997333259	0.998284878
W5	Otu00614_Trueperella	Disease_Status	Cryptosporidium_Positive	-0.0000388	0.0000464	64	16	0.406142702	0.997333259	0.998284878
W5	Otu00614_Trueperella	Farm	1	-0.00000589	0.000149599	64	16	0.968761907	0.997333259	0.998284878
W5	Otu00614_Trueperella	Diatrim_1	Y	0.0000255	0.0000817	64	16	0.756561171	0.997333259	0.998284878
W5	Otu00614_Trueperella	Diatrim_2	Y	0.0000287	0.0000602	64	16	0.635043231	0.997333259	0.998284878
W5	Otu00614_Trueperella	Synulox	Y	-0.000026	0.0000864	64	16	0.764514046	0.997333259	0.998284878
W5	Otu00614_Trueperella	Halocur	Y	-0.000017	0.0000789	64	16	0.830325874	0.997333259	0.998284878
W5	Otu00614_Trueperella	Draaxin	Y	-0.0000322	0.0000537	64	16	0.551407927	0.997333259	0.998284878
W5	Otu00655_Actinomycetaceae_unclassified	Diatrim_2	Y	-0.000000792	0.0000242	64	23	0.973951094	0.997333259	0.998284878
W5	Otu00655_Actinomycetaceae_unclassified	Synulox	Y	-0.00000323	0.0000347	64	23	0.926061013	0.997333259	0.998284878
W5	Otu00655_Actinomycetaceae_unclassified	Halocur	Y	0.0000176	0.0000316	64	23	0.579857537	0.997333259	0.998284878
W5	Otu00655_Actinomycetaceae_unclassified	Draaxin	Y	0.00000876	0.0000215	64	23	0.685864752	0.997333259	0.998284878
W5	Otu00133_Corynebacterium	Farm	1	-0.001998601	0.003592559	64	31	0.580250676	0.997333259	0.998284878
W5	Otu00133_Corynebacterium	Farm	3	-0.001094628	0.002541021	64	31	0.668309851	0.997333259	0.998284878
W5	Otu00133_Corynebacterium	Diatrim_1	Y	0.00063514	0.001962884	64	31	0.747487075	0.997333259	0.998284878
W5	Otu00133_Corynebacterium	Diatrim_2	Y	-0.001224137	0.001446424	64	31	0.401041704	0.997333259	0.998284878
W5	Otu00133_Corynebacterium	Synulox	Y	-0.000502786	0.002075571	64	31	0.809495277	0.997333259	0.998284878
W5	Otu00133_Corynebacterium	Halocur	Y	0.001277085	0.001893906	64	31	0.502936988	0.997333259	0.998284878
W5	Otu00133_Corynebacterium	Draaxin	Y	0.00052127	0.001289471	64	31	0.687595665	0.997333259	0.998284878
W5	Otu00175_Mycobacteriales_unclassified	Farm	1	0.0000604	0.000365955	64	16	0.869459355	0.997333259	0.998284878
W5	Otu00175_Mycobacteriales_unclassified	Farm	3	0.000106691	0.00025884	64	16	0.681803217	0.997333259	0.998284878
W5	Otu00175_Mycobacteriales_unclassified	Diatrim_1	Y	0.000120748	0.000199949	64	16	0.548396683	0.997333259	0.998284878
W5	Otu00175_Mycobacteriales_unclassified	Synulox	Y	-0.0000137	0.000211427	64	16	0.948401534	0.997333259	0.998284878
W5	Otu00175_Mycobacteriales_unclassified	Halocur	Y	-0.000098	0.000192922	64	16	0.613359623	0.997333259	0.998284878
W5	Otu00392_Lawsonella	Disease_Status	Cryptosporidium_Positive	0.000106063	0.000262208	64	37	0.687413069	0.997333259	0.998284878
W5	Otu00392_Lawsonella	Farm	1	-0.000281609	0.000845946	64	37	0.740481468	0.997333259	0.998284878
W5	Otu00392_Lawsonella	Farm	3	-0.000426306	0.000598339	64	37	0.479178201	0.997333259	0.998284878
W5	Otu00392_Lawsonella	Diatrim_1	Y	0.000338144	0.000462204	64	37	0.467524978	0.997333259	0.998284878
W5	Otu00392_Lawsonella	Draaxin	Y	-0.000291851	0.000303634	64	37	0.340661164	0.997333259	0.998284878
W5	Otu00008_Bifidobacterium	Farm	1	0.013645481	0.058507542	64	57	0.816451747	0.997333259	0.998284878
W5	Otu00008_Bifidobacterium	Diatrim_1	Y	0.021257449	0.031967062	64	57	0.50884232	0.997333259	0.998284878
W5	Otu00008_Bifidobacterium	Diatrim_2	Y	0.014059764	0.023556117	64	57	0.553048271	0.997333259	0.998284878
W5	Otu00008_Bifidobacterium	Halocur	Y	0.004585329	0.030843699	64	57	0.882362979	0.997333259	0.998284878
W5	Otu00008_Bifidobacterium	Draaxin	Y	0.004536791	0.021000009	64	57	0.829757706	0.997333259	0.998284878
W5	Otu01194_Bifidobacteriaceae_unclassified	Farm	1	0.0000835	0.000329018	64	28	0.800570248	0.997333259	0.998284878
W5	Otu01194_Bifidobacteriaceae_unclassified	Diatrim_1	Y	0.000124163	0.000179767	64	28	0.492668181	0.997333259	0.998284878
W5	Otu01194_Bifidobacteriaceae_unclassified	Diatrim_2	Y	0.0000764	0.000132468	64	28	0.566281372	0.997333259	0.998284878
W5	Otu01194_Bifidobacteriaceae_unclassified	Halocur	Y	0.0000535	0.00017345	64	28	0.758792453	0.997333259	0.998284878
W5	Otu01194_Bifidobacteriaceae_unclassified	Draaxin	Y	0.0000269	0.000118094	64	28	0.820877871	0.997333259	0.998284878
W5	Otu00146_Bacteria_unclassified	Farm	1	0.00224706	0.003655898	64	63	0.541327306	0.997333259	0.998284878
W5	Otu00146_Bacteria_unclassified	Farm	3	0.000675815	0.002585821	64	63	0.79479556	0.997333259	0.998284878
W5	Otu00146_Bacteria_unclassified	Diatrim_1	Y	0.000445982	0.001997492	64	63	0.824151745	0.997333259	0.998284878
W5	Otu00146_Bacteria_unclassified	Diatrim_2	Y	-0.000376461	0.001471926	64	63	0.799089779	0.997333259	0.998284878
W5	Otu00146_Bacteria_unclassified	Synulox	Y	-0.00100777	0.002112165	64	63	0.635162659	0.997333259	0.998284878
W5	Otu00146_Bacteria_unclassified	Halocur	Y	0.00040911	0.001927297	64	63	0.832680149	0.997333259	0.998284878
W5	Otu00146_Bacteria_unclassified	Draaxin	Y	-0.000479339	0.001312205	64	63	0.716294196	0.997333259	0.998284878
W5	Otu00620_Sphaerochaetaceae_unclassified	Disease_Status	Cryptosporidium_Positive	-0.0000294	0.0000372	64	11	0.43252646	0.997333259	0.998284878
W5	Otu00620_Sphaerochaetaceae_unclassified	Farm	1	-0.0000284	0.000119992	64	11	0.81351634	0.997333259	0.998284878
W5	Otu00620_Sphaerochaetaceae_unclassified	Farm	3	0.0000254	0.0000849	64	11	0.766287365	0.997333259	0.998284878
W5	Otu00620_Sphaerochaetaceae_unclassified	Diatrim_1	Y	0.00000663	0.0000656	64	11	0.919758537	0.997333259	0.998284878
W5	Otu00620_Sphaerochaetaceae_unclassified	Diatrim_2	Y	0.0000294	0.0000483	64	11	0.544904106	0.997333259	0.998284878
W5	Otu00620_Sphaerochaetaceae_unclassified	Synulox	Y	-0.0000252	0.0000693	64	11	0.717626829	0.997333259	0.998284878
W5	Otu00620_Sphaerochaetaceae_unclassified	Halocur	Y	0.0000073	0.0000633	64	11	0.90857558	0.997333259	0.998284878
W5	Otu00620_Sphaerochaetaceae_unclassified	Draaxin	Y	-0.0000208	0.0000431	64	11	0.630723242	0.997333259	0.998284878
W5	Otu00018_Streptococcus	Disease_Status	Cryptosporidium_Positive	0.001963371	0.00295213	64	61	0.50878555	0.997333259	0.998284878
W5	Otu00018_Streptococcus	Farm	1	-0.006520429	0.0095243	64	61	0.496465139	0.997333259	0.998284878
W5	Otu00018_Streptococcus	Farm	3	-0.005203839	0.006736548	64	61	0.443137946	0.997333259	0.998284878
W5	Otu00018_Streptococcus	Diatrim_1	Y	-0.001342391	0.00520384	64	61	0.797399352	0.997333259	0.998284878
W5	Otu00018_Streptococcus	Diatrim_2	Y	-0.001845762	0.003834643	64	61	0.632185359	0.997333259	0.998284878
W5	Otu00406_Lactococcus	Diatrim_2	Y	-0.0000281	0.0000498	64	23	0.574474658	0.997333259	0.998284878
W5	Otu00610_Clostridium_XVIII	Farm	1	0.0000857	0.000503234	64	20	0.865375858	0.997333259	0.998284878
W5	Otu00610_Clostridium_XVIII	Diatrim_1	Y	-0.0000122	0.000274955	64	20	0.96486794	0.997333259	0.998284878
W5	Otu00610_Clostridium_XVIII	Diatrim_2	Y	-0.000108398	0.000202611	64	20	0.59480105	0.997333259	0.998284878
W5	Otu00610_Clostridium_XVIII	Synulox	Y	-0.0000334	0.00029074	64	20	0.908903871	0.997333259	0.998284878
W5	Otu00610_Clostridium_XVIII	Halocur	Y	-0.000113259	0.000265292	64	20	0.671102258	0.997333259	0.998284878
W5	Otu00610_Clostridium_XVIII	Draaxin	Y	-0.0000639	0.000180625	64	20	0.724736264	0.997333259	0.998284878
W5	Otu00295_Faecalibacillus	Disease_Status	Cryptosporidium_Positive	-0.0000252	0.0000861	64	38	0.770831338	0.997333259	0.998284878
W5	Otu00295_Faecalibacillus	Diatrim_2	Y	-0.0000782	0.000111885	64	38	0.487553147	0.997333259	0.998284878
W5	Otu00295_Faecalibacillus	Synulox	Y	0.00012596	0.000160551	64	38	0.436085924	0.997333259	0.998284878
W5	Otu00295_Faecalibacillus	Draaxin	Y	-0.0000643	0.0000997	64	38	0.522020369	0.997333259	0.998284878
W5	Otu00310_Erysipelotrichaceae_unclassified	Farm	1	-0.000690568	0.000761246	64	58	0.368282371	0.997333259	0.998284878
W5	Otu00310_Erysipelotrichaceae_unclassified	Farm	3	-0.000439716	0.00053843	64	58	0.417644073	0.997333259	0.998284878
W5	Otu00310_Erysipelotrichaceae_unclassified	Diatrim_1	Y	-0.0000498	0.000415926	64	58	0.905098148	0.997333259	0.998284878
W5	Otu00310_Erysipelotrichaceae_unclassified	Diatrim_2	Y	0.0000699	0.000306491	64	58	0.820493576	0.997333259	0.998284878
W5	Otu00310_Erysipelotrichaceae_unclassified	Synulox	Y	-0.0000811	0.000439804	64	58	0.854370423	0.997333259	0.998284878
W5	Otu00310_Erysipelotrichaceae_unclassified	Halocur	Y	0.0000587	0.00040131	64	58	0.884299473	0.997333259	0.998284878
W5	Otu00331_Sharpea	Diatrim_2	Y	-0.0000234	0.000121269	64	31	0.847506219	0.997333259	0.998284878
W5	Otu00331_Sharpea	Halocur	Y	-0.000100957	0.000158786	64	31	0.527538272	0.997333259	0.998284878
W5	Otu00160_Holdemanella	Farm	1	-0.000318145	0.001202792	64	50	0.792379066	0.997333259	0.998284878
W5	Otu00160_Holdemanella	Farm	3	0.000489825	0.000850736	64	50	0.567122088	0.997333259	0.998284878
W5	Otu00160_Holdemanella	Diatrim_1	Y	0.000354185	0.000657175	64	50	0.592095855	0.997333259	0.998284878
W5	Otu00160_Holdemanella	Diatrim_2	Y	0.000250332	0.000484264	64	50	0.607275127	0.997333259	0.998284878
W5	Otu00160_Holdemanella	Synulox	Y	0.000568131	0.000694903	64	50	0.41713154	0.997333259	0.998284878
W5	Otu00160_Holdemanella	Halocur	Y	0.000206356	0.000634081	64	50	0.746082485	0.997333259	0.998284878
W5	Otu00160_Holdemanella	Draaxin	Y	-0.00018529	0.000431716	64	50	0.669458823	0.997333259	0.998284878
W5	Otu01585_Lactobacillaceae_unclassified	Farm	1	-0.000019	0.000332613	64	36	0.954623944	0.997333259	0.998284878
W5	Otu01585_Lactobacillaceae_unclassified	Farm	3	0.0000905	0.000235257	64	36	0.701883277	0.997333259	0.998284878
W5	Otu01585_Lactobacillaceae_unclassified	Diatrim_1	Y	-0.000121683	0.000181731	64	36	0.505928346	0.997333259	0.998284878
W5	Otu01585_Lactobacillaceae_unclassified	Diatrim_2	Y	0.0000848	0.000133916	64	36	0.529145987	0.997333259	0.998284878
W5	Otu01585_Lactobacillaceae_unclassified	Draaxin	Y	-0.000103556	0.000119384	64	36	0.389481139	0.997333259	0.998284878
W5	Otu00040_Lactobacillus	Farm	3	0.016111758	0.018294336	64	51	0.38231441	0.997333259	0.998284878
W5	Otu00040_Lactobacillus	Diatrim_1	Y	-0.005506656	0.014131986	64	51	0.698293522	0.997333259	0.998284878
W5	Otu00040_Lactobacillus	Diatrim_2	Y	0.003167669	0.010413678	64	51	0.762136033	0.997333259	0.998284878
W5	Otu00040_Lactobacillus	Draaxin	Y	-0.007625603	0.009283675	64	51	0.414965367	0.997333259	0.998284878
W5	Otu00048_Limosilactobacillus	Farm	1	0.004090615	0.021572312	64	54	0.85030235	0.997333259	0.998284878
W5	Otu00048_Limosilactobacillus	Farm	3	0.010271311	0.01525812	64	54	0.503657961	0.997333259	0.998284878
W5	Otu00048_Limosilactobacillus	Diatrim_1	Y	-0.004905088	0.011786573	64	54	0.678913159	0.997333259	0.998284878
W5	Otu00048_Limosilactobacillus	Synulox	Y	0.007304926	0.012463227	64	54	0.560193754	0.997333259	0.998284878
W5	Otu00048_Limosilactobacillus	Draaxin	Y	0.005582157	0.007742912	64	54	0.474001228	0.997333259	0.998284878
W5	Otu00402_Lacticaseibacillus	Farm	1	-0.000172558	0.000206128	64	37	0.406138531	0.997333259	0.998284878
W5	Otu00402_Lacticaseibacillus	Farm	3	-0.000115997	0.000145795	64	37	0.429675975	0.997333259	0.998284878
W5	Otu00402_Lacticaseibacillus	Diatrim_1	Y	-0.0000701	0.000112623	64	37	0.536157736	0.997333259	0.998284878
W5	Otu00402_Lacticaseibacillus	Diatrim_2	Y	-0.000073	0.000083	64	37	0.383199301	0.997333259	0.998284878
W5	Otu00579_Lentilactobacillus	Disease_Status	Cryptosporidium_Positive	-0.000015	0.0000258	64	14	0.563945651	0.997333259	0.998284878
W5	Otu00579_Lentilactobacillus	Farm	1	-0.0000558	0.0000832	64	14	0.50515789	0.997333259	0.998284878
W5	Otu00579_Lentilactobacillus	Farm	3	-0.0000539	0.0000589	64	14	0.363461316	0.997333259	0.998284878
W5	Otu00579_Lentilactobacillus	Diatrim_1	Y	0.0000403	0.0000455	64	14	0.379387813	0.997333259	0.998284878
W5	Otu00579_Lentilactobacillus	Diatrim_2	Y	-0.0000193	0.0000335	64	14	0.566083739	0.997333259	0.998284878
W5	Otu00579_Lentilactobacillus	Synulox	Y	-0.0000226	0.0000481	64	14	0.639678489	0.997333259	0.998284878
W5	Otu00579_Lentilactobacillus	Halocur	Y	0.0000218	0.0000439	64	14	0.620676316	0.997333259	0.998284878
W5	Otu00511_Aerococcus	Farm	1	-0.000129601	0.00155984	64	32	0.934084608	0.997333259	0.998284878
W5	Otu00511_Aerococcus	Farm	3	-0.000157801	0.001103277	64	32	0.886789809	0.997333259	0.998284878
W5	Otu00511_Aerococcus	Diatrim_1	Y	0.000642742	0.000852258	64	32	0.453967488	0.997333259	0.998284878
W5	Otu00511_Aerococcus	Diatrim_2	Y	-0.000138591	0.000628018	64	32	0.826158148	0.997333259	0.998284878
W5	Otu00511_Aerococcus	Synulox	Y	-0.0000924	0.000901185	64	32	0.91872934	0.997333259	0.998284878
W5	Otu00511_Aerococcus	Halocur	Y	-0.000118977	0.000822308	64	32	0.885486973	0.997333259	0.998284878
W5	Otu00070_Enterococcus	Disease_Status	Cryptosporidium_Positive	0.0000476	0.000057	64	22	0.40751275	0.997333259	0.998284878
W5	Otu00070_Enterococcus	Diatrim_2	Y	-0.0000411	0.000074	64	22	0.581073386	0.997333259	0.998284878
W5	Otu00298_Enterococcaceae_unclassified	Disease_Status	Cryptosporidium_Positive	0.00000779	0.0000712	64	20	0.913164001	0.997333259	0.998284878
W5	Otu00298_Enterococcaceae_unclassified	Farm	1	-0.0000598	0.000229554	64	20	0.795505408	0.997333259	0.998284878
W5	Otu00298_Enterococcaceae_unclassified	Diatrim_1	Y	-0.000101561	0.000125422	64	20	0.421571189	0.997333259	0.998284878
W5	Otu00298_Enterococcaceae_unclassified	Synulox	Y	0.0000372	0.000132623	64	20	0.780433883	0.997333259	0.998284878
W5	Otu00298_Enterococcaceae_unclassified	Halocur	Y	-0.0000739	0.000121015	64	20	0.544123138	0.997333259	0.998284878
W5	Otu00066_Lactobacillales_unclassified	Farm	1	-0.0000628	0.0000853	64	32	0.464306533	0.997333259	0.998284878
W5	Otu00066_Lactobacillales_unclassified	Farm	3	-0.0000264	0.0000603	64	32	0.663274258	0.997333259	0.998284878
W5	Otu00066_Lactobacillales_unclassified	Diatrim_1	Y	-0.0000398	0.0000466	64	32	0.396268788	0.997333259	0.998284878
W5	Otu00066_Lactobacillales_unclassified	Diatrim_2	Y	-0.00000268	0.0000343	64	32	0.938124396	0.997333259	0.998284878
W5	Otu00066_Lactobacillales_unclassified	Synulox	Y	-0.0000342	0.0000493	64	32	0.490637477	0.997333259	0.998284878
W5	Otu00065_Ligilactobacillus	Diatrim_2	Y	0.000728717	0.003989751	64	49	0.855746446	0.997333259	0.998284878
W5	Otu00065_Ligilactobacillus	Synulox	Y	0.001775861	0.005725162	64	49	0.757592435	0.997333259	0.998284878
W5	Otu00065_Ligilactobacillus	Halocur	Y	-0.001870699	0.005224064	64	49	0.721644673	0.997333259	0.998284878
W5	Otu00065_Ligilactobacillus	Draaxin	Y	-0.003100033	0.003556817	64	49	0.387228987	0.997333259	0.998284878
W5	Otu01171_Leuconostoc	Disease_Status	Cryptosporidium_Positive	0.0000373	0.0000441	64	13	0.401082045	0.997333259	0.998284878
W5	Otu01171_Leuconostoc	Farm	1	-0.000112204	0.00014225	64	13	0.433628216	0.997333259	0.998284878
W5	Otu01171_Leuconostoc	Diatrim_2	Y	0.0000203	0.0000573	64	13	0.724784452	0.997333259	0.998284878
W5	Otu01171_Leuconostoc	Synulox	Y	-0.0000779	0.0000822	64	13	0.347537686	0.997333259	0.998284878
W5	Otu00004_Faecalibacterium	Farm	1	0.021652104	0.05247354	64	64	0.68148256	0.997333259	0.998284878
W5	Otu00004_Faecalibacterium	Diatrim_1	Y	0.010598227	0.028670234	64	64	0.713055676	0.997333259	0.998284878
W5	Otu00004_Faecalibacterium	Diatrim_2	Y	0.012068791	0.021126726	64	64	0.570152507	0.997333259	0.998284878
W5	Otu00004_Faecalibacterium	Synulox	Y	-0.012360809	0.030316159	64	64	0.685054675	0.997333259	0.998284878
W5	Otu00004_Faecalibacterium	Halocur	Y	-0.007989106	0.027662725	64	64	0.773817105	0.997333259	0.998284878
W5	Otu00004_Faecalibacterium	Draaxin	Y	0.016076816	0.018834235	64	64	0.39703164	0.997333259	0.998284878
W5	Otu00044_Fournierella	Farm	1	-0.002850552	0.003410953	64	63	0.406936525	0.997333259	0.998284878
W5	Otu00044_Fournierella	Farm	3	-0.000147571	0.00241257	64	63	0.951447632	0.997333259	0.998284878
W5	Otu00044_Fournierella	Diatrim_1	Y	-0.00139825	0.001863659	64	63	0.456289115	0.997333259	0.998284878
W5	Otu00044_Fournierella	Diatrim_2	Y	-0.000315106	0.001373307	64	63	0.819369651	0.997333259	0.998284878
W5	Otu00044_Fournierella	Halocur	Y	-0.000553	0.001798168	64	63	0.759597451	0.997333259	0.998284878
W5	Otu00044_Fournierella	Draaxin	Y	-0.000557218	0.001224287	64	63	0.650802442	0.997333259	0.998284878
W5	Otu00457_Ruthenibacterium	Farm	1	-0.0000268	0.000349163	64	23	0.939118423	0.997333259	0.998284878
W5	Otu00457_Ruthenibacterium	Diatrim_1	Y	0.000102645	0.000190774	64	23	0.592717975	0.997333259	0.998284878
W5	Otu00457_Ruthenibacterium	Diatrim_2	Y	0.0000635	0.000140579	64	23	0.653244775	0.997333259	0.998284878
W5	Otu00457_Ruthenibacterium	Synulox	Y	0.0000607	0.000201726	64	23	0.764563233	0.997333259	0.998284878
W5	Otu00457_Ruthenibacterium	Halocur	Y	0.000112213	0.00018407	64	23	0.544622335	0.997333259	0.998284878
W5	Otu00457_Ruthenibacterium	Draaxin	Y	0.0000105	0.000125324	64	23	0.933332351	0.997333259	0.998284878
W5	Otu00240_Subdoligranulum	Disease_Status	Cryptosporidium_Positive	-0.0000365	0.000211908	64	32	0.863933302	0.997333259	0.998284878
W5	Otu00027_Ruminococcaceae_unclassified	Disease_Status	Cryptosporidium_Positive	0.003021168	0.007550466	64	63	0.69061064	0.997333259	0.998284878
W5	Otu00027_Ruminococcaceae_unclassified	Farm	1	-0.002029021	0.024359663	64	63	0.933919967	0.997333259	0.998284878
W5	Otu00027_Ruminococcaceae_unclassified	Farm	3	-0.014754278	0.017229616	64	63	0.395529568	0.997333259	0.998284878
W5	Otu00027_Ruminococcaceae_unclassified	Diatrim_1	Y	-0.009453678	0.013309512	64	63	0.480522362	0.997333259	0.998284878
W5	Otu00027_Ruminococcaceae_unclassified	Diatrim_2	Y	-0.000592907	0.009807608	64	63	0.952013366	0.997333259	0.998284878
W5	Otu00027_Ruminococcaceae_unclassified	Halocur	Y	0.000581172	0.012841799	64	63	0.96406693	0.997333259	0.998284878
W5	Otu00027_Ruminococcaceae_unclassified	Draaxin	Y	-0.004123331	0.008743371	64	63	0.639081307	0.997333259	0.998284878
W5	Otu00010_Butyricicoccus	Disease_Status	Cryptosporidium_Positive	0.001860091	0.002186471	64	64	0.398609359	0.997333259	0.998284878
W5	Otu00010_Butyricicoccus	Farm	1	-0.001147182	0.007054095	64	64	0.871408586	0.997333259	0.998284878
W5	Otu00010_Butyricicoccus	Farm	3	0.004727401	0.004989369	64	64	0.347531261	0.997333259	0.998284878
W5	Otu00010_Butyricicoccus	Diatrim_1	Y	-0.00118668	0.003854181	64	64	0.759325784	0.997333259	0.998284878
W5	Otu00010_Butyricicoccus	Diatrim_2	Y	0.000657501	0.002840097	64	64	0.817780344	0.997333259	0.998284878
W5	Otu00010_Butyricicoccus	Halocur	Y	-0.000779003	0.003718741	64	64	0.83484726	0.997333259	0.998284878
W5	Otu00010_Butyricicoccus	Draaxin	Y	0.000110919	0.002531914	64	64	0.965215772	0.997333259	0.998284878
W5	Otu00190_Agathobaculum	Disease_Status	Cryptosporidium_Positive	0.0000282	0.000314947	64	39	0.928993501	0.997333259	0.998284878
W5	Otu00190_Agathobaculum	Synulox	Y	-0.000520737	0.000587042	64	39	0.378913227	0.997333259	0.998284878
W5	Otu00190_Agathobaculum	Halocur	Y	-0.000169585	0.000535661	64	39	0.752753697	0.997333259	0.998284878
W5	Otu00341_Oscillibacter	Disease_Status	Cryptosporidium_Positive	-0.0000963	0.0002142	64	51	0.654902676	0.997333259	0.998284878
W5	Otu00341_Oscillibacter	Farm	1	0.000654405	0.000691064	64	51	0.347804561	0.997333259	0.998284878
W5	Otu00341_Oscillibacter	Farm	3	-0.000108303	0.00048879	64	51	0.825466532	0.997333259	0.998284878
W5	Otu00341_Oscillibacter	Diatrim_2	Y	0.000191874	0.000278234	64	51	0.493335421	0.997333259	0.998284878
W5	Otu00341_Oscillibacter	Synulox	Y	-0.000212181	0.000399256	64	51	0.59725378	0.997333259	0.998284878
W5	Otu00341_Oscillibacter	Halocur	Y	0.000209001	0.000364311	64	51	0.568517921	0.997333259	0.998284878
W5	Otu00341_Oscillibacter	Draaxin	Y	-0.0000115	0.000248042	64	51	0.963134786	0.997333259	0.998284878
W5	Otu00172_Pseudoflavonifractor	Disease_Status	Cryptosporidium_Positive	-0.000709648	0.00131561	64	59	0.591783834	0.997333259	0.998284878
W5	Otu00172_Pseudoflavonifractor	Diatrim_1	Y	-0.00155829	0.002319079	64	59	0.50443253	0.997333259	0.998284878
W5	Otu00172_Pseudoflavonifractor	Draaxin	Y	-0.000694567	0.001523464	64	59	0.650247663	0.997333259	0.998284878
W5	Otu00317_Intestinimonas	Farm	1	-0.00020162	0.000585477	64	36	0.731882605	0.997333259	0.998284878
W5	Otu00317_Intestinimonas	Farm	3	-0.0000365	0.000414109	64	36	0.930077459	0.997333259	0.998284878
W5	Otu00317_Intestinimonas	Diatrim_2	Y	0.0000779	0.000235723	64	36	0.742176309	0.997333259	0.998284878
W5	Otu00317_Intestinimonas	Synulox	Y	-0.000054	0.000338255	64	36	0.873734024	0.997333259	0.998284878
W5	Otu00317_Intestinimonas	Halocur	Y	0.0000605	0.000308649	64	36	0.845225639	0.997333259	0.998284878
W5	Otu00317_Intestinimonas	Draaxin	Y	-0.0000616	0.000210144	64	36	0.770601405	0.997333259	0.998284878
W5	Otu00954_Monoglobus	Disease_Status	Cryptosporidium_Positive	-0.00000586	0.0000202	64	9	0.772723688	0.997333259	0.998284878
W5	Otu00954_Monoglobus	Farm	1	0.00000174	0.0000651	64	9	0.978801037	0.997333259	0.998284878
W5	Otu00954_Monoglobus	Diatrim_1	Y	0.00000506	0.0000356	64	9	0.887400908	0.997333259	0.998284878
W5	Otu00954_Monoglobus	Synulox	Y	-0.000013	0.0000376	64	9	0.731413121	0.997333259	0.998284878
W5	Otu00954_Monoglobus	Halocur	Y	-0.0000126	0.0000343	64	9	0.714111396	0.997333259	0.998284878
W5	Otu00954_Monoglobus	Draaxin	Y	-0.000021	0.0000234	64	9	0.37351649	0.997333259	0.998284878
W5	Otu00063_Flintibacter	Farm	1	-0.000450954	0.003404411	64	63	0.895102592	0.997333259	0.998284878
W5	Otu00063_Flintibacter	Farm	3	0.000322312	0.002407943	64	63	0.894006741	0.997333259	0.998284878
W5	Otu00063_Flintibacter	Diatrim_1	Y	-0.000113731	0.001860085	64	63	0.951466893	0.997333259	0.998284878
W5	Otu00063_Flintibacter	Diatrim_2	Y	-0.000578368	0.001370673	64	63	0.674699735	0.997333259	0.998284878
W5	Otu00063_Flintibacter	Synulox	Y	-0.00169406	0.001966871	64	63	0.392813942	0.997333259	0.998284878
W5	Otu00063_Flintibacter	Halocur	Y	-0.000460666	0.001794719	64	63	0.798384808	0.997333259	0.998284878
W5	Otu00063_Flintibacter	Draaxin	Y	0.000121246	0.001221939	64	63	0.921321099	0.997333259	0.998284878
W5	Otu00437_Paludicola	Disease_Status	Cryptosporidium_Positive	0.000165171	0.000218782	64	23	0.453494962	0.997333259	0.998284878
W5	Otu00437_Paludicola	Farm	1	0.000295573	0.000705845	64	23	0.677029487	0.997333259	0.998284878
W5	Otu00437_Paludicola	Diatrim_1	Y	-0.000239628	0.000385656	64	23	0.536935106	0.997333259	0.998284878
W5	Otu00437_Paludicola	Diatrim_2	Y	0.0000105	0.000284185	64	23	0.970678342	0.997333259	0.998284878
W5	Otu00437_Paludicola	Synulox	Y	-0.00023378	0.000407796	64	23	0.568793864	0.997333259	0.998284878
W5	Otu00437_Paludicola	Halocur	Y	-0.0000231	0.000372104	64	23	0.950641475	0.997333259	0.998284878
W5	Otu00326_Harryflintia	Disease_Status	Cryptosporidium_Positive	-0.000039	0.0000957	64	25	0.685251588	0.997333259	0.998284878
W5	Otu00326_Harryflintia	Farm	1	-0.0000896	0.000308711	64	25	0.772833202	0.997333259	0.998284878
W5	Otu00326_Harryflintia	Farm	3	0.0000953	0.000218352	64	25	0.664097193	0.997333259	0.998284878
W5	Otu00326_Harryflintia	Diatrim_1	Y	-0.0000934	0.000168672	64	25	0.58210749	0.997333259	0.998284878
W5	Otu00326_Harryflintia	Diatrim_2	Y	0.0000466	0.000124292	64	25	0.709012212	0.997333259	0.998284878
W5	Otu00326_Harryflintia	Synulox	Y	-0.000114032	0.000178355	64	25	0.525249221	0.997333259	0.998284878
W5	Otu00326_Harryflintia	Halocur	Y	0.0000798	0.000162745	64	25	0.625807149	0.997333259	0.998284878
W5	Otu00326_Harryflintia	Draaxin	Y	0.0000546	0.000110805	64	25	0.624081495	0.997333259	0.998284878
W5	Otu00136_Negativibacillus	Disease_Status	Cryptosporidium_Positive	0.000474977	0.000521107	64	59	0.366022124	0.997333259	0.998284878
W5	Otu00136_Negativibacillus	Farm	1	-0.000781376	0.00168122	64	59	0.643932761	0.997333259	0.998284878
W5	Otu00136_Negativibacillus	Farm	3	-0.001052364	0.001189129	64	59	0.380015972	0.997333259	0.998284878
W5	Otu00136_Negativibacillus	Diatrim_1	Y	0.000440259	0.000918577	64	59	0.633636771	0.997333259	0.998284878
W5	Otu00136_Negativibacillus	Synulox	Y	0.000315288	0.000971311	64	59	0.746715005	0.997333259	0.998284878
W5	Otu00136_Negativibacillus	Halocur	Y	0.0000648	0.000886297	64	59	0.941950791	0.997333259	0.998284878
W5	Otu00136_Negativibacillus	Draaxin	Y	-0.000484534	0.000603437	64	59	0.425456086	0.997333259	0.998284878
W5	Otu00002_Megamonas	Disease_Status	Cryptosporidium_Positive	0.019109168	0.027141741	64	54	0.484371408	0.997333259	0.998284878
W5	Otu00002_Megamonas	Farm	1	-0.047898582	0.087565948	64	54	0.586591332	0.997333259	0.998284878
W5	Otu00002_Megamonas	Farm	3	0.017041087	0.061935489	64	54	0.784237742	0.997333259	0.998284878
W5	Otu00002_Megamonas	Diatrim_1	Y	-0.006037358	0.04784385	64	54	0.900042655	0.997333259	0.998284878
W5	Otu00002_Megamonas	Diatrim_2	Y	0.02978242	0.035255518	64	54	0.401905121	0.997333259	0.998284878
W5	Otu00002_Megamonas	Halocur	Y	-0.029863815	0.046162556	64	54	0.520369927	0.997333259	0.998284878
W5	Otu00086_Clostridiaceae_1_unclassified	Farm	1	-0.0000189	0.0000904	64	16	0.835340752	0.997333259	0.998284878
W5	Otu00086_Clostridiaceae_1_unclassified	Farm	3	0.0000278	0.0000639	64	16	0.665054071	0.997333259	0.998284878
W5	Otu00086_Clostridiaceae_1_unclassified	Diatrim_1	Y	-0.000013	0.0000494	64	16	0.793133544	0.997333259	0.998284878
W5	Otu00086_Clostridiaceae_1_unclassified	Diatrim_2	Y	-0.000016	0.0000364	64	16	0.661087617	0.997333259	0.998284878
W5	Otu00086_Clostridiaceae_1_unclassified	Synulox	Y	-0.0000338	0.0000522	64	16	0.520167305	0.997333259	0.998284878
W5	Otu00086_Clostridiaceae_1_unclassified	Draaxin	Y	-0.00000998	0.0000324	64	16	0.759632799	0.997333259	0.998284878
W5	Otu01136_Sarcina	Draaxin	Y	-0.0000358	0.0000577	64	12	0.537445233	0.997333259	0.998284878
W5	Otu00024_Clostridium_sensu_stricto	Disease_Status	Cryptosporidium_Positive	-0.0000949	0.000306819	64	34	0.758230289	0.997333259	0.998284878
W5	Otu00024_Clostridium_sensu_stricto	Diatrim_2	Y	-0.000234438	0.00039854	64	34	0.558777192	0.997333259	0.998284878
W5	Otu00024_Clostridium_sensu_stricto	Synulox	Y	-0.00029523	0.000571892	64	34	0.607760909	0.997333259	0.998284878
W5	Otu00024_Clostridium_sensu_stricto	Halocur	Y	0.0000519	0.000521837	64	34	0.92108665	0.997333259	0.998284878
W5	Otu00143_Firmicutes_unclassified	Farm	1	-0.002161849	0.003624389	64	63	0.553306758	0.997333259	0.998284878
W5	Otu00143_Firmicutes_unclassified	Farm	3	-0.001762477	0.002563534	64	63	0.494645337	0.997333259	0.998284878
W5	Otu00143_Firmicutes_unclassified	Diatrim_1	Y	-0.001479642	0.001980276	64	63	0.458131458	0.997333259	0.998284878
W5	Otu00143_Firmicutes_unclassified	Diatrim_2	Y	0.000630597	0.00145924	64	63	0.667328519	0.997333259	0.998284878
W5	Otu00143_Firmicutes_unclassified	Halocur	Y	0.001099981	0.001910686	64	63	0.567166524	0.997333259	0.998284878
W5	Otu00143_Firmicutes_unclassified	Draaxin	Y	0.000696031	0.001300896	64	63	0.594778916	0.997333259	0.998284878
W5	Otu00030_Clostridiales_unclassified	Farm	1	-0.016632372	0.022641802	64	64	0.465711623	0.997333259	0.998284878
W5	Otu00030_Clostridiales_unclassified	Farm	3	-0.006265045	0.016014571	64	64	0.697154176	0.997333259	0.998284878
W5	Otu00030_Clostridiales_unclassified	Diatrim_1	Y	-0.010947695	0.012370916	64	64	0.380033877	0.997333259	0.998284878
W5	Otu00030_Clostridiales_unclassified	Diatrim_2	Y	0.004301656	0.009115969	64	64	0.638878217	0.997333259	0.998284878
W5	Otu00030_Clostridiales_unclassified	Synulox	Y	-0.006997798	0.013081116	64	64	0.594837819	0.997333259	0.998284878
W5	Otu00030_Clostridiales_unclassified	Halocur	Y	0.009059238	0.011936186	64	64	0.451109521	0.997333259	0.998284878
W5	Otu00030_Clostridiales_unclassified	Draaxin	Y	0.00508204	0.008126782	64	64	0.53433105	0.997333259	0.998284878
W5	Otu00019_Blautia	Farm	3	-0.009279426	0.025440143	64	64	0.71669291	0.997333259	0.998284878
W5	Otu00019_Blautia	Diatrim_2	Y	-0.012337228	0.014481284	64	64	0.39794021	0.997333259	0.998284878
W5	Otu00019_Blautia	Synulox	Y	-0.018317962	0.020780168	64	64	0.381877108	0.997333259	0.998284878
W5	Otu00303_Enterocloster	Farm	1	-0.00000492	0.000296029	64	21	0.9868104	0.998092658	0.998284878
W5	Otu00032_Prevotellamassilia	Diatrim_2	Y	0.000257671	0.012632332	64	54	0.983799921	0.998092658	0.998284878
W5	Otu00135_Fusobacteriaceae_unclassified	Synulox	Y	0.00000234	0.000108147	64	17	0.982838812	0.998092658	0.998284878
W5	Otu00540_Anaerococcus	Farm	3	-0.00000668	0.000408747	64	28	0.987027654	0.998092658	0.998284878
W5	Otu00955_Bilophila	Farm	1	0.0000039	0.000211119	64	13	0.985333254	0.998092658	0.998284878
W5	Otu00437_Paludicola	Draaxin	Y	0.00000416	0.000253348	64	23	0.986968334	0.998092658	0.998284878
W10	Otu00064_Ruminococcus2	Halocur	Y	0.001371617	0.001419248	62	52	0.33821353	0.906480933	0.998284878
W10	Otu00002_Megamonas	Diatrim_1	Y	0.029906495	0.031090673	62	26	0.340461984	0.910197101	0.998284878
W10	Otu00159_Anaerobutyricum	Diatrim_2	Y	0.000492466	0.000515572	62	50	0.343821537	0.913619273	0.998284878
W10	Otu00903_Agathobacter	Farm	1	-0.000125324	0.000132184	62	36	0.347378091	0.913619273	0.998284878
W10	Otu00013_Lachnospiraceae_unclassified	Disease_Status	Cryptosporidium_Positive	0.016277027	0.017152676	62	62	0.34695332	0.913619273	0.998284878
W10	Otu00313_Anaerovibrio	Draaxin	Y	-0.004113343	0.004317459	62	25	0.345055327	0.913619273	0.998284878
W10	Otu00005_Collinsella	Diatrim_2	Y	0.004622033	0.004888136	62	54	0.348663416	0.913619273	0.998284878
W10	Otu00516_Parasutterella	Disease_Status	Cryptosporidium_Positive	-0.000133876	0.000139888	62	28	0.342901628	0.913619273	0.998284878
W10	Otu00331_Sharpea	Synulox	Y	0.000201852	0.000212098	62	38	0.345573166	0.913619273	0.998284878
W10	Otu00341_Oscillibacter	Disease_Status	Cryptosporidium_Positive	0.000399796	0.000422659	62	61	0.348489097	0.913619273	0.998284878
W10	Otu00170_Roseburia	Disease_Status	Cryptosporidium_Positive	-0.001054422	0.001118213	62	58	0.349983838	0.91480924	0.998284878
W10	Otu00146_Bacteria_unclassified	Halocur	Y	-0.006041493	0.00642293	62	62	0.351170621	0.91564488	0.998284878
W10	Otu01882_Clostridia_unclassified	Farm	3	-0.000464295	0.000495489	62	46	0.352985893	0.918111092	0.998284878
W10	Otu00170_Roseburia	Farm	3	0.002369695	0.002538155	62	58	0.354729571	0.919233123	0.998284878
W10	Otu00535_Elusimicrobium	Halocur	Y	-0.001005715	0.00107899	62	21	0.355517352	0.919233123	0.998284878
W10	Otu00627_Pseudoramibacter	Draaxin	Y	-0.0000496	0.0000534	62	20	0.356899224	0.919233123	0.998284878
W10	Otu01614_Betaproteobacteria_unclassified	Synulox	Y	-0.000043	0.0000463	62	19	0.356487428	0.919233123	0.998284878
W10	Otu00003_Escherichia.Shigella	Diatrim_1	Y	-0.00813699	0.008805489	62	58	0.359632135	0.924018331	0.998284878
W10	Otu00197_Frisingicoccus	Farm	1	-0.000457373	0.000498209	62	60	0.362760333	0.929793475	0.998284878
W10	Otu02350_Coriobacteriia_unclassified	Farm	3	0.000117783	0.000129072	62	49	0.365621593	0.934858117	0.998284878
W10	Otu00052_Megasphaera	Disease_Status	Cryptosporidium_Positive	0.000216765	0.000238074	62	30	0.366684099	0.935310166	0.998284878
W10	Otu00064_Ruminococcus2	Diatrim_1	Y	0.001228051	0.001443103	62	52	0.398609088	0.936016123	0.998284878
W10	Otu00159_Anaerobutyricum	Draaxin	Y	-0.000383868	0.000453913	62	50	0.401529643	0.936016123	0.998284878
W10	Otu00325_Howardella	Farm	1	-0.000238725	0.000279185	62	43	0.396356008	0.936016123	0.998284878
W10	Otu00170_Roseburia	Diatrim_1	Y	0.001734717	0.001953404	62	58	0.378527371	0.936016123	0.998284878
W10	Otu00038_Dorea	Synulox	Y	0.003671909	0.004280983	62	54	0.394906228	0.936016123	0.998284878
W10	Otu00013_Lachnospiraceae_unclassified	Halocur	Y	-0.025661985	0.02946866	62	62	0.387778232	0.936016123	0.998284878
W10	Otu00104_Bacteroidetes_unclassified	Farm	3	0.013111505	0.015364033	62	62	0.397283829	0.936016123	0.998284878
W10	Otu00122_Butyricimonas	Diatrim_1	Y	-0.00128322	0.00148217	62	24	0.390517917	0.936016123	0.998284878
W10	Otu00118_Muribaculaceae_unclassified	Diatrim_1	Y	-0.006535558	0.007522575	62	56	0.388877886	0.936016123	0.998284878
W10	Otu00037_Alloprevotella	Diatrim_2	Y	-0.002562858	0.002937107	62	41	0.386828586	0.936016123	0.998284878
W10	Otu00032_Prevotellamassilia	Diatrim_1	Y	0.012573372	0.014786223	62	62	0.398959264	0.936016123	0.998284878
W10	Otu00032_Prevotellamassilia	Diatrim_2	Y	0.010002193	0.011563804	62	62	0.390960655	0.936016123	0.998284878
W10	Otu00032_Prevotellamassilia	Synulox	Y	0.013323964	0.015744877	62	62	0.401222915	0.936016123	0.998284878
W10	Otu00062_Bacteroidaceae_unclassified	Farm	3	0.023452744	0.02757618	62	60	0.39888913	0.936016123	0.998284878
W10	Otu00051_Acidaminococcus	Diatrim_1	Y	-0.000534334	0.000598824	62	24	0.376262748	0.936016123	0.998284878
W10	Otu00001_Phascolarctobacterium	Diatrim_2	Y	-0.012599633	0.013963498	62	62	0.370966109	0.936016123	0.998284878
W10	Otu00147_Peptacetobacter	Diatrim_2	Y	0.000682016	0.000786568	62	26	0.389807637	0.936016123	0.998284878
W10	Otu00540_Anaerococcus	Draaxin	Y	0.000232353	0.000257382	62	17	0.370741612	0.936016123	0.998284878
W10	Otu00153_Olsenella	Diatrim_1	Y	0.002752148	0.003249354	62	60	0.400813027	0.936016123	0.998284878
W10	Otu02350_Coriobacteriia_unclassified	Diatrim_2	Y	-0.000069	0.0000777	62	49	0.378152501	0.936016123	0.998284878
W10	Otu00370_Slackia	Farm	1	0.000199578	0.000232956	62	40	0.395455521	0.936016123	0.998284878
W10	Otu01639_Adlercreutzia	Diatrim_1	Y	0.0000213	0.0000248	62	21	0.394155667	0.936016123	0.998284878
W10	Otu01639_Adlercreutzia	Synulox	Y	0.0000225	0.0000264	62	21	0.397422469	0.936016123	0.998284878
W10	Otu00166_Desulfovibrio	Diatrim_2	Y	0.000348399	0.000389487	62	26	0.375095232	0.936016123	0.998284878
W10	Otu00102_Pelistega	Farm	1	-0.003690278	0.004217912	62	47	0.385572504	0.936016123	0.998284878
W10	Otu00516_Parasutterella	Diatrim_1	Y	-0.000206961	0.00024437	62	28	0.400848379	0.936016123	0.998284878
W10	Otu02269_Alphaproteobacteria_unclassified	Diatrim_1	Y	0.000104167	0.000121751	62	25	0.396085283	0.936016123	0.998284878
W10	Otu00056_Candidatus_Saccharibacteria_unclassified	Farm	3	-0.003472829	0.003988963	62	60	0.387893778	0.936016123	0.998284878
W10	Otu00175_Mycobacteriales_unclassified	Farm	1	-0.000349427	0.0003967	62	21	0.382384321	0.936016123	0.998284878
W10	Otu00175_Mycobacteriales_unclassified	Farm	3	-0.000253684	0.000281192	62	21	0.371045894	0.936016123	0.998284878
W10	Otu00331_Sharpea	Draaxin	Y	-0.000119598	0.000137145	62	38	0.387112472	0.936016123	0.998284878
W10	Otu00044_Fournierella	Disease_Status	Cryptosporidium_Positive	-0.000696589	0.000776705	62	62	0.373854008	0.936016123	0.998284878
W10	Otu00240_Subdoligranulum	Disease_Status	Cryptosporidium_Positive	0.000463105	0.000535166	62	24	0.390748311	0.936016123	0.998284878
W10	Otu00172_Pseudoflavonifractor	Farm	1	-0.000823378	0.000957731	62	61	0.393817174	0.936016123	0.998284878
W10	Otu00063_Flintibacter	Diatrim_1	Y	0.001029467	0.001151971	62	62	0.375545932	0.936016123	0.998284878
W10	Otu00437_Paludicola	Diatrim_2	Y	-0.000033	0.0000377	62	32	0.385814199	0.936016123	0.998284878
W10	Otu00326_Harryflintia	Synulox	Y	0.000857296	0.001012912	62	45	0.401152748	0.936016123	0.998284878
W10	Otu01011_Ruminococcus	Diatrim_2	Y	-0.000443961	0.000501451	62	35	0.379966286	0.936016123	0.998284878
W10	Otu00024_Clostridium_sensu_stricto	Farm	3	0.005061445	0.00577086	62	49	0.384407229	0.936016123	0.998284878
W10	Otu00064_Ruminococcus2	Disease_Status	Cryptosporidium_Positive	-0.000673771	0.000826094	62	52	0.418373321	0.936021668	0.998284878
W10	Otu00325_Howardella	Halocur	Y	0.000122691	0.000149784	62	43	0.416386114	0.936021668	0.998284878
W10	Otu00047_Bacteroidales_unclassified	Synulox	Y	-0.013518353	0.016192986	62	62	0.407562122	0.936021668	0.998284878
W10	Otu00333_Eubacterium	Synulox	Y	0.0000628	0.0000765	62	34	0.415315866	0.936021668	0.998284878
W10	Otu00446_Peptostreptococcaceae_unclassified	Farm	1	-0.000620226	0.0007363	62	45	0.40337496	0.936021668	0.998284878
W10	Otu00819_Actinobacteria_unclassified	Disease_Status	Cryptosporidium_Positive	0.0000202	0.0000244	62	32	0.410853263	0.936021668	0.998284878
W10	Otu00449_Eggerthellaceae_unclassified	Synulox	Y	0.0000719	0.0000868	62	49	0.410895502	0.936021668	0.998284878
W10	Otu00150_Enterobacteriaceae_unclassified	Synulox	Y	-0.0000376	0.000045	62	16	0.406388154	0.936021668	0.998284878
W10	Otu00774_Gammaproteobacteria_unclassified	Farm	3	-0.000826679	0.000991254	62	19	0.408039224	0.936021668	0.998284878
W10	Otu00761_Pseudonocardiaceae_unclassified	Farm	1	-0.000164714	0.000198308	62	12	0.409929019	0.936021668	0.998284878
W10	Otu00133_Corynebacterium	Synulox	Y	0.006191455	0.007348342	62	34	0.403258137	0.936021668	0.998284878
W10	Otu00133_Corynebacterium	Draaxin	Y	0.00397524	0.004751537	62	34	0.406561547	0.936021668	0.998284878
W10	Otu00392_Lawsonella	Diatrim_2	Y	0.000115688	0.000141819	62	28	0.418298461	0.936021668	0.998284878
W10	Otu00008_Bifidobacterium	Farm	3	0.011147614	0.013486715	62	31	0.412190788	0.936021668	0.998284878
W10	Otu00620_Sphaerochaetaceae_unclassified	Synulox	Y	-0.000710567	0.000868317	62	27	0.416834819	0.936021668	0.998284878
W10	Otu00310_Erysipelotrichaceae_unclassified	Synulox	Y	0.00023041	0.000280607	62	60	0.415260191	0.936021668	0.998284878
W10	Otu00317_Intestinimonas	Diatrim_1	Y	0.000186703	0.000227997	62	53	0.416520705	0.936021668	0.998284878
W10	Otu00954_Monoglobus	Halocur	Y	-0.000817201	0.001001112	62	28	0.417986263	0.936021668	0.998284878
W10	Otu00326_Harryflintia	Farm	3	-0.001012929	0.001235992	62	45	0.416156088	0.936021668	0.998284878
W10	Otu00028_Selenomonadaceae_unclassified	Synulox	Y	0.007203147	0.008861823	62	57	0.419952437	0.937568233	0.998284878
W10	Otu00104_Bacteroidetes_unclassified	Synulox	Y	-0.010188482	0.012591024	62	62	0.42202596	0.939137778	0.998284878
W10	Otu00396_Paramuribaculum	Diatrim_1	Y	0.00100184	0.001241573	62	37	0.423323468	0.939137778	0.998284878
W10	Otu00326_Harryflintia	Diatrim_2	Y	-0.000601102	0.000743932	62	45	0.422698779	0.939137778	0.998284878
W10	Otu00165_Peptococcus	Synulox	Y	0.001257689	0.001569498	62	50	0.426517414	0.942356435	0.998284878
W10	Otu00537_Mobiluncus	Farm	1	-0.0000857	0.000107006	62	18	0.426559068	0.942356435	0.998284878
W10	Otu00470_Coprobacter	Farm	3	0.000248849	0.000312078	62	24	0.428781466	0.944623272	0.998284878
W10	Otu00543_Neglecta	Farm	3	-0.000173336	0.000217659	62	16	0.429374215	0.944623272	0.998284878
W10	Otu00165_Peptococcus	Disease_Status	Cryptosporidium_Positive	-0.000670453	0.000843745	62	50	0.430380581	0.944868802	0.998284878
W10	Otu00627_Pseudoramibacter	Halocur	Y	-0.0000601	0.0000763	62	20	0.434444327	0.945924144	0.998284878
W10	Otu02350_Coriobacteriia_unclassified	Disease_Status	Cryptosporidium_Positive	0.0000449	0.0000569	62	49	0.433466945	0.945924144	0.998284878
W10	Otu00166_Desulfovibrio	Draaxin	Y	0.000270718	0.000342907	62	26	0.433350703	0.945924144	0.998284878
W10	Otu02874_Proteobacteria_unclassified	Disease_Status	Cryptosporidium_Positive	0.000265274	0.000336343	62	33	0.433800589	0.945924144	0.998284878
W10	Otu00319_Coprococcus	Diatrim_2	Y	0.000108295	0.000139103	62	32	0.439721896	0.949583481	0.998284878
W10	Otu00608_Muribaculum	Farm	3	-0.000461939	0.000590629	62	39	0.437628592	0.949583481	0.998284878
[truncated: 586 more rows]
